# Supplementary material for: Small molecule induced STING degradation facilitated by the HECT ligase HERC4
Source: Nat Commun. 2024 May 29;15:4584. doi: 10.1038/s41467-024-48922-w (PMC11137104; doi:10.1038/s41467-024-48922-w)
Supplement: Supplementary file 4 — Supplementary Data 1 [file 41467_2024_48922_MOESM4_ESM.xlsx]

## Sheet: Supplementary Data 1.
Supplementary Data 1. Proteomics results from either 10 µM AK59 or 10 µM QK50 treated THP1 cells. 50 nM Bortezomib additions were shown above the columns.
		AK59 vs. DMSO																				QK50 vs. DMSO
		without bortezomib										with bortezomib										without bortezomib										with bortezomib
GeneName	Uniport ID	ProtFDR	nPSMs	nPep	nUniPep	qPSM	qPep	qUniPep	pval	qval	L2FC	ProtFDR	nPSMs	nPep	nUniPep	qPSM	qPep	qUniPep	pval	qval	L2FC	ProtFDR	nPSMs	nPep	nUniPep	qPSM	qPep	qUniPep	pval	qval	L2FC	ProtFDR	nPSMs	nPep	nUniPep	qPSM	qPep	qUniPep	pval	qval	L2FC
A2M	P01023	0.0390065	12	10	7	6	7	6	0.87394	0.898961	-0.025384	0.0390065	12	10	7	6	7	6	0.431807	0.529482	0.127164	0.0390065	12	10	7	6	7	6	0.0214357	0.0964961	-0.454984	0.0390065	12	10	7	6	7	3	0.0233382	0.224494	0.117093
AAAS	Q9NRG9	0.0390065	28	17	17	25	17	15	0.353856	0.420413	-0.0437127	0.0390065	28	17	17	25	17	15	0.150137	0.227323	0.0694138	0.0390065	28	17	17	25	17	15	0.00519862	0.0474971	0.168641	0.0390065	28	17	17	25	17	5	0.230718	0.514699	0.0685272
AACS	Q86V21	0.0390065	30	20	20	27	20	18	1.48019e-07	1.2344e-06	-0.453568	0.0390065	30	20	20	27	20	18	0.000818059	0.00299204	0.199279	0.0390065	30	20	20	27	20	18	0.0101629	0.0660728	-0.155763	0.0390065	30	20	20	27	20	2	0.368482	0.630655	0.0592971
AAGAB	Q6PD74	0.0390065	16	7	7	14	7	7	0.0143317	0.0259165	-0.123757	0.0390065	16	7	7	14	7	7	0.52749	0.619162	0.0286753	0.0390065	16	7	7	14	7	7	0.0191532	0.0917181	-0.131031	0.0390065	16	7	7	14	7	5	0.987584	0.994138	-0.00114693
AAK1	Q2M2I8	0.0390065	33	25	25	25	25	20	0.647529	0.701795	-0.0259251	0.0390065	33	25	25	25	25	20	0.569608	0.657616	-0.0323122	0.0390065	33	25	25	25	25	20	0.833938	0.89863	-0.0132509	0.0390065	33	25	25	25	25	4	0.760502	0.882849	-0.033037
AAMDC	Q9H7C9	0.0390065	15	9	9	13	9	9	0.00488207	0.01025	0.187765	0.0390065	15	9	9	13	9	9	0.907575	0.933559	-0.00664392	0.0390065	15	9	9	13	9	9	0.0202687	0.0937052	-0.164585	0.0390065	15	9	9	13	9	11	0.473459	0.710003	-0.0388404
AAMP	Q13685	0.0390065	15	11	11	12	11	11	5.55192e-06	2.97921e-05	-0.378815	0.0390065	15	11	11	12	11	11	2.31705e-07	3.38077e-06	-0.497763	0.0390065	15	11	11	12	11	11	0.63608	0.758171	-0.0288739	0.0390065	15	11	11	12	11	6	0.422809	0.672568	-0.145035
AAR2	Q9Y312	0.0390065	14	7	7	12	7	7	0.43859	0.505073	-0.040416	0.0390065	14	7	7	12	7	7	0.00293036	0.00864898	-0.182396	0.0390065	14	7	7	12	7	7	0.152754	0.304339	-0.0857105	0.0390065	14	7	7	12	7	15	0.343031	0.612852	0.0500193
AARS	P49588	0.0390065	215	52	52	173	52	49	0.00360426	0.00793137	0.191055	0.0390065	215	52	52	173	52	49	0.00367075	0.0104191	0.190551	0.0390065	215	52	52	173	52	49	0.207505	0.36677	-0.0808101	0.0390065	215	52	52	173	52	18	0.548425	0.756648	-0.0322433
AARS2	Q5JTZ9	0.0390065	53	36	35	50	35	34	1.10712e-08	1.31601e-07	-0.475326	0.0390065	53	36	35	50	35	34	2.79031e-10	1.34548e-08	-0.63078	0.0390065	53	36	35	50	35	34	0.108104	0.247225	0.0766659	0.0390065	53	36	35	50	35	7	0.0405613	0.266044	-0.111692
AARSD1	Q9BTE6	0.0390065	20	17	17	17	17	16	0.000102618	0.000374093	-0.23988	0.0390065	20	17	17	17	17	16	0.0061234	0.0159982	0.144417	0.0390065	20	17	17	17	17	16	0.0455355	0.146911	-0.10988	0.0390065	20	17	17	17	17	20	0.0334979	0.249719	-0.146311
AASDH	Q4L235	0.117677	5	4	3	1	3	1	0.386902	0.453919	0.0538084	0.117677	5	4	3	1	3	1	0.0608624	0.107855	0.122852	0.117677	5	4	3	1	3	1	0.98267	0.989712	-0.00148938	0.117677	5	4	3	1	3	9	0.0251742	0.22811	-0.157556
AASDHPPT	Q9NRN7	0.0390065	21	12	12	18	12	12	0.00329341	0.00735399	-0.194483	0.0390065	21	12	12	18	12	12	0.381564	0.480829	-0.049647	0.0390065	21	12	12	18	12	12	0.0732078	0.1944	-0.119032	0.0390065	21	12	12	18	12	11	0.152701	0.433873	-0.0902944
AASS	Q9UDR5	0.0390065	1	1	1	1	1	1	0.463414	0.529408	0.0938477	0.0390065	1	1	1	1	1	1	0.849558	0.891244	-0.0240525	0.0390065	1	1	1	1	1	1	0.0977623	0.231112	-0.247004	0.0390065	1	1	1	1	1	7	0.0184219	0.210426	-0.151218
AATF	Q9NY61	0.0390065	26	17	17	24	17	16	0.0328198	0.0533978	0.101655	0.0390065	26	17	17	24	17	16	0.0194927	0.0420523	-0.113247	0.0390065	26	17	17	24	17	16	0.00421432	0.0436934	0.163824	0.0390065	26	17	17	24	17	49	0.132445	0.411636	-0.0976984
ABAT	P80404	0.0390065	3	2	2	1	2	1	0.263344	0.325859	0.0880453	0.0390065	3	2	2	1	2	1	0.069199	0.120177	-0.148722	0.0390065	3	2	2	1	2	1	0.857229	0.913734	0.0154769	0.0390065	3	2	2	1	2	34	0.276633	0.554188	0.0505536
ABCA1	O95477	0.0390065	15	13	12	9	12	9	6.96112e-06	3.64135e-05	0.262895	0.0390065	15	13	12	9	12	9	6.4517e-13	8.76528e-11	0.937819	0.0390065	15	13	12	9	12	9	0.000142871	0.0151305	0.218911	0.0390065	15	13	12	9	12	16	0.625261	0.805557	-0.0249893
ABCA2	Q9BZC7	0.0390065	18	17	16	14	16	14	1.0898e-09	1.82403e-08	-0.500595	0.0390065	18	17	16	14	16	14	0.0339741	0.0666715	-0.0826471	0.0390065	18	17	16	14	16	14	0.00069857	0.0206559	0.170241	0.0390065	18	17	16	14	16	1	0.632179	0.81026	-0.0329604
ABCA3	Q99758	0.0390109	1	1	1	0	1	0				0.0390109	1	1	1	0	1	0				0.0390109	1	1	1	0	1	0				0.0390109	1	1	1	0	1	12	0.0111383	0.192342	-0.17967
ABCA7	Q8IZY2	0.0390382	1	1	1	1	1	1	0.0251873	0.0423727	0.354797	0.0390382	1	1	1	1	1	1	0.875624	0.910294	-0.0225581	0.0390382	1	1	1	1	1	1	0.182218	0.338936	0.222121	0.0390382	1	1	1	1	1	1	0.0253875	0.228593	-0.348361
ABCB1	P08183	0.0390065	10	5	5	10	5	5	8.76123e-11	2.16448e-09	0.864948	0.0390065	10	5	5	10	5	5	1.62268e-08	3.6362e-07	0.579655	0.0390065	10	5	5	10	5	5	0.572422	0.709884	0.0324364	0.0390065	10	5	5	10	5	16	0.518888	0.738699	0.0317452
ABCB10	Q9NRK6	0.0390065	21	18	17	18	17	16	0.000953119	0.00253308	0.165954	0.0390065	21	18	17	18	17	16	0.724971	0.792468	0.0142833	0.0390065	21	18	17	18	17	16	0.00625338	0.0520692	0.143074	0.0390065	21	18	17	18	17	1	0.0106307	0.189194	-0.249005
ABCB11	O95342	0.0390065	1	1	1	1	1	1	4.50831e-15	8.12941e-13	2.26689	0.0390065	1	1	1	1	1	1	2.04864e-12	2.17543e-10	1.44983	0.0390065	1	1	1	1	1	1	0.495204	0.64645	-0.0498399	0.0390065	1	1	1	1	1	9	0.207227	0.492165	0.0559269
ABCB7	O75027	0.0390065	22	14	14	19	14	13	0.000245497	0.000796408	0.231546	0.0390065	22	14	14	19	14	13	0.067646	0.11805	0.0939396	0.0390065	22	14	14	19	14	13	0.017289	0.0870886	0.143174	0.0390065	22	14	14	19	14	14	0.100888	0.371025	0.0690455
ABCB8	Q9NUT2	0.0390065	5	4	2	1	2	1	0.00351229	0.00776833	0.27712	0.0390065	5	4	2	1	2	1	0.0201088	0.0431478	-0.207301	0.0390065	5	4	2	1	2	1	0.00834688	0.0599783	0.271274	0.0390065	5	4	2	1	2	0
ABCC1	P33527	0.0390065	30	27	27	29	27	26	4.56284e-05	0.000184776	0.257051	0.0390065	30	27	27	29	27	26	0.235147	0.327213	0.0548205	0.0390065	30	27	27	29	27	26	0.000627294	0.0202535	0.216735	0.0390065	30	27	27	29	27	1	0.122101	0.395835	0.26043
ABCC4	O15439	0.0390065	15	14	13	10	13	9	0.0442351	0.0689086	0.103156	0.0390065	15	14	13	10	13	9	0.830889	0.878214	0.01015	0.0390065	15	14	13	10	13	9	0.00892573	0.0622296	0.158375	0.0390065	15	14	13	10	13	5	0.740512	0.8727	0.0189562
ABCC5	O15440	0.0390065	1	1	1	0	1	0				0.0390065	1	1	1	0	1	0				0.0390065	1	1	1	0	1	0				0.0390065	1	1	1	0	1	16	0.186903	0.469823	0.0617471
ABCC8	Q09428	5.51884	1	1	1	1	1	1	0.399472	0.466547	0.0938989	5.51884	1	1	1	1	1	1	0.188584	0.274073	-0.149354	5.51884	1	1	1	1	1	1	0.627275	0.751209	-0.0599692	5.51884	1	1	1	1	1	1	0.127471	0.405134	-0.115336
ABCD1	P33897	0.0390065	23	18	17	19	17	15	0.0233945	0.0396887	0.129159	0.0390065	23	18	17	19	17	15	0.293224	0.390462	0.0554223	0.0390065	23	18	17	19	17	15	0.00679914	0.0546504	0.180066	0.0390065	23	18	17	19	17	13	0.236107	0.520254	0.0656324
ABCD2	Q9UBJ2	0.529343	3	2	1	0	1	0				0.529343	3	2	1	0	1	0				0.529343	3	2	1	0	1	0				0.529343	3	2	1	0	1	1	0.586267	0.779873	0.0492182
ABCD3	P28288	0.0390065	54	28	28	42	28	24	0.000893552	0.00240148	0.203392	0.0390065	54	28	28	42	28	24	0.210899	0.29998	0.0634443	0.0390065	54	28	28	42	28	24	0.000411634	0.0181108	0.249268	0.0390065	54	28	28	42	28	26	0.0386517	0.260913	0.112777
ABCD4	O14678	0.0390092	3	3	3	3	3	3	0.000762172	0.00209933	0.597625	0.0390092	3	3	3	3	3	3	0.133944	0.206701	0.221872	0.0390092	3	3	3	3	3	3	0.145131	0.296166	-0.24058	0.0390092	3	3	3	3	3	9	0.971195	0.986052	0.0019172
ABCE1	P61221	0.0390065	43	19	19	38	19	18	1.3592e-05	6.53086e-05	-0.305121	0.0390065	43	19	19	38	19	18	0.00101468	0.00357435	-0.193216	0.0390065	43	19	19	38	19	18	0.429764	0.588985	-0.0424447	0.0390065	43	19	19	38	19	0
ABCF1	Q8NE71	0.0390065	42	27	26	33	26	21	6.38176e-08	5.83083e-07	0.401407	0.0390065	42	27	26	33	26	21	2.93286e-05	0.0001899	-0.235472	0.0390065	42	27	26	33	26	21	0.00658502	0.0536057	0.138248	0.0390065	42	27	26	33	26	1	0.414876	0.667555	0.101505
ABCF2	Q9UG63	0.0390065	50	24	24	40	24	23	0.00513969	0.0106831	-0.134566	0.0390065	50	24	24	40	24	23	0.000899994	0.00324331	-0.170508	0.0390065	50	24	24	40	24	23	0.459536	0.616304	0.0345196	0.0390065	50	24	24	40	24	15	0.243063	0.526129	0.0691539
ABCF3	Q9NUQ8	0.0390065	33	25	25	30	25	24	0.0233846	0.0396816	-0.0927006	0.0390065	33	25	25	30	25	24	0.810246	0.860487	-0.00891059	0.0390065	33	25	25	30	25	24	0.0872788	0.216574	-0.0748823	0.0390065	33	25	25	30	25	0
ABHD10	Q9NUJ1	0.0390065	24	14	14	22	14	13	0.000358523	0.00110351	0.220266	0.0390065	24	14	14	22	14	13	0.288962	0.385862	0.0518652	0.0390065	24	14	14	22	14	13	0.00811069	0.0594432	0.162285	0.0390065	24	14	14	22	14	24	0.024774	0.226787	0.136076
ABHD11	Q8NFV4	0.0390065	8	6	6	7	6	5	9.80989e-05	0.000359897	0.176128	0.0390065	8	6	6	7	6	5	0.366879	0.466196	0.0305034	0.0390065	8	6	6	7	6	5	0.645165	0.765277	0.0172102	0.0390065	8	6	6	7	6	3	0.675511	0.837923	0.0666415
ABHD12	Q8N2K0	0.0390065	32	19	19	29	19	18	0.000134234	0.000472689	0.230757	0.0390065	32	19	19	29	19	18	0.339831	0.438355	0.0437609	0.0390065	32	19	19	29	19	18	0.000601891	0.0197723	0.218278	0.0390065	32	19	19	29	19	18	0.090728	0.355218	-0.0948572
ABHD13	Q7L211	0.0605382	1	1	1	1	1	1	0.347746	0.414183	0.0543728	0.0605382	1	1	1	1	1	1	0.0679323	0.118429	0.110737	0.0605382	1	1	1	1	1	1	0.224421	0.385199	0.079534	0.0605382	1	1	1	1	1	21	0.285865	0.562125	-0.048092
ABHD14A	Q9BUJ0	0.0390065	1	1	1	0	1	0				0.0390065	1	1	1	0	1	0				0.0390065	1	1	1	0	1	0				0.0390065	1	1	1	0	1	23	0.156101	0.436424	-0.0680431
ABHD14B	Q96IU4	0.0390065	17	8	8	15	8	8	0.0213625	0.0366077	-0.213125	0.0390065	17	8	8	15	8	8	0.197752	0.284712	-0.111192	0.0390065	17	8	8	15	8	8	0.128798	0.274944	-0.148412	0.0390065	17	8	8	15	8	24	0.302273	0.578369	-0.043611
ABHD15	Q6UXT9	0.0390065	8	7	7	7	7	6	1.10746e-07	9.59561e-07	-0.391913	0.0390065	8	7	7	7	7	6	0.150366	0.227561	0.0602252	0.0390065	8	7	7	7	7	6	0.000525348	0.0193995	0.19821	0.0390065	8	7	7	7	7	13	0.0902552	0.35482	0.0957528
ABHD16A	O95870	0.0390065	29	19	19	25	19	17	0.00971451	0.0185981	0.177225	0.0390065	29	19	19	25	19	17	0.18566	0.270316	0.082413	0.0390065	29	19	19	25	19	17	0.00780108	0.0584111	0.205477	0.0390065	29	19	19	25	19	5	0.622523	0.803736	0.0184086
ABHD17A	Q96GS6	0.0390065	7	6	5	5	5	5	0.842184	0.872967	-0.00890012	0.0390065	7	6	5	5	5	5	0.0045661	0.012493	0.148076	0.0390065	7	6	5	5	5	5	0.204886	0.363963	0.0652431	0.0390065	7	6	5	5	5	18	0.274678	0.553002	0.0562892
ABHD17B	Q5VST6	0.0390065	11	9	9	8	9	7	0.053427	0.0814488	0.12476	0.0390065	11	9	9	8	9	7	0.0997109	0.162617	0.104273	0.0390065	11	9	9	8	9	7	0.00673377	0.0543995	0.210147	0.0390065	11	9	9	8	9	1	0.116105	0.390848	-0.104826
ABHD17C	Q6PCB6	0.0390065	5	4	3	3	3	3	2.25338e-08	2.43065e-07	0.65651	0.0390065	5	4	3	3	3	3	4.07516e-06	3.70564e-05	0.425555	0.0390065	5	4	3	3	3	3	0.360071	0.524174	-0.0617232	0.0390065	5	4	3	3	3	0
ABHD18	Q0P651	0.0390065	3	3	3	3	3	3	1.4852e-06	9.43673e-06	-0.438752	0.0390065	3	3	3	3	3	3	0.237536	0.330201	-0.0679364	0.0390065	3	3	3	3	3	3	0.0189687	0.0913729	0.163302	0.0390065	3	3	3	3	3	8	0.0163606	0.203609	-0.250857
ABHD2	P08910	0.0390065	6	6	6	6	6	6	1.96634e-07	1.57752e-06	0.579361	0.0390065	6	6	6	6	6	6	1.41051e-07	2.21817e-06	-0.595357	0.0390065	6	6	6	6	6	6	0.00266681	0.0362027	-0.249921	0.0390065	6	6	6	6	6	6	0.176685	0.458318	0.0629605
ABHD3	Q8WU67	0.0390065	11	7	7	10	7	7	6.70162e-13	3.83517e-11	1.23796	0.0390065	11	7	7	10	7	7	4.02659e-07	5.40479e-06	0.445803	0.0390065	11	7	7	10	7	7	0.0351179	0.126364	0.130621	0.0390065	11	7	7	10	7	17	0.170678	0.453734	0.095604
ABHD4	Q8TB40	0.0390065	6	5	5	4	5	4	1.27059e-15	3.18461e-13	1.83765	0.0390065	6	5	5	4	5	4	6.96636e-11	3.84841e-09	0.825255	0.0390065	6	5	5	4	5	4	0.315868	0.4806	0.0547491	0.0390065	6	5	5	4	5	5	0.202704	0.485784	0.065578
ABHD5	Q8WTS1	0.0390065	4	3	3	3	3	3	9.4498e-05	0.000348156	0.268577	0.0390065	4	3	3	3	3	3	8.30451e-05	0.000453521	0.272165	0.0390065	4	3	3	3	3	3	0.113391	0.254322	0.0938397	0.0390065	4	3	3	3	3	7	0.549699	0.757531	0.0405257
ABHD6	Q9BV23	0.0390065	10	9	9	9	9	9	0.970211	0.975518	0.00239002	0.0390065	10	9	9	9	9	9	0.0854848	0.143279	0.116363	0.0390065	10	9	9	9	9	9	0.00780485	0.0584111	0.218202	0.0390065	10	9	9	9	9	3	0.628146	0.807828	-0.032299
ABI1	Q8IZP0	0.0390065	27	11	8	17	8	8	0.0110227	0.0207248	-0.145762	0.0390065	27	11	8	17	8	8	0.0339278	0.066608	-0.117	0.0390065	27	11	8	17	8	8	0.209792	0.369718	-0.0731298	0.0390065	27	11	8	17	8	3	0.130852	0.410181	0.0987931
ABI2	Q9NYB9	0.0390065	12	8	5	4	5	3	0.000375261	0.00114801	-0.194584	0.0390065	12	8	5	4	5	3	0.00190899	0.00601327	-0.159415	0.0390065	12	8	5	4	5	3	0.460822	0.617456	-0.0354254	0.0390065	12	8	5	4	5	6	0.640742	0.815776	-0.0326947
ABITRAM	Q9NX38	0.0390092	2	2	2	2	2	2	8.69586e-06	4.4229e-05	-0.385445	0.0390092	2	2	2	2	2	2	6.84103e-06	5.71501e-05	0.393981	0.0390092	2	2	2	2	2	2	0.21289	0.372696	-0.0825872	0.0390092	2	2	2	2	2	7	0.905397	0.958183	0.00677358
ABL1	P00519	0.0390065	18	17	15	10	15	10	0.00543011	0.011211	-0.122044	0.0390065	18	17	15	10	15	10	0.887182	0.919111	0.0053638	0.0390065	18	17	15	10	15	10	0.17323	0.328746	-0.0595786	0.0390065	18	17	15	10	15	4	0.0763636	0.335124	-0.100734
ABL2	P42684	0.0390065	15	15	13	12	13	12	1.89366e-09	2.91428e-08	0.648146	0.0390065	15	15	13	12	13	12	7.25724e-13	9.28589e-11	1.16732	0.0390065	15	15	13	12	13	12	0.221099	0.381214	-0.0680027	0.0390065	15	15	13	12	13	3	0.681716	0.842078	-0.0232644
ABR	Q12979	0.0390065	39	30	28	30	28	23	0.0782986	0.113293	-0.0737695	0.0390065	39	30	28	30	28	23	0.0264912	0.0545403	0.0963189	0.0390065	39	30	28	30	28	23	0.499373	0.649893	-0.0301004	0.0390065	39	30	28	30	28	9	0.0210304	0.219413	0.182771
ABRACL	Q9P1F3	0.0390065	10	3	3	7	3	3	0.327027	0.392441	-0.103504	0.0390065	10	3	3	7	3	3	0.315154	0.412706	-0.106171	0.0390065	10	3	3	7	3	3	0.107721	0.246644	-0.195845	0.0390065	10	3	3	7	3	8	0.0625948	0.311724	-0.112571
ABRAXAS1	Q6UWZ7	0.0390065	7	7	7	5	7	5	0.733641	0.777835	0.0129327	0.0390065	7	7	7	5	7	5	0.319863	0.417243	-0.0384258	0.0390065	7	7	7	5	7	5	0.729283	0.827784	0.0147065	0.0390065	7	7	7	5	7	3	0.421003	0.671819	-0.0387275
ABRAXAS2	Q15018	0.0390065	20	11	11	19	11	11	0.0214931	0.0367986	-0.171513	0.0390065	20	11	11	19	11	11	0.0107869	0.0256379	-0.194814	0.0390065	20	11	11	19	11	11	0.689112	0.797704	-0.0302522	0.0390065	20	11	11	19	11	2	0.530012	0.74512	-0.0407432
ABT1	Q9ULW3	0.0390065	11	8	8	11	8	8	0.17358	0.226906	0.0489411	0.0390065	11	8	8	11	8	8	0.208311	0.296964	-0.0450232	0.0390065	11	8	8	11	8	8	0.0210025	0.0955538	0.0992405	0.0390065	11	8	8	11	8	10	0.0376314	0.258922	-0.0953515
ABTB1	Q969K4	2.73436	1	1	1	1	1	1	0.0395792	0.0626567	-0.245231	2.73436	1	1	1	1	1	1	0.895869	0.925602	-0.0143951	2.73436	1	1	1	1	1	1	0.147098	0.297778	-0.185391	2.73436	1	1	1	1	1	12	0.722933	0.865509	-0.0192053
ABTB2	Q8N961	0.0390065	7	7	7	6	7	6	7.98669e-05	0.00030188	0.292086	0.0390065	7	7	7	6	7	6	0.0122903	0.0287044	0.152674	0.0390065	7	7	7	6	7	6	0.729429	0.82782	0.0209538	0.0390065	7	7	7	6	7	23	0.264644	0.545087	-0.0504454
ACAA1	P09110	0.0390065	21	12	12	19	12	12	0.000549489	0.00159522	0.195085	0.0390065	21	12	12	19	12	12	0.0953604	0.156483	0.0783107	0.0390065	21	12	12	19	12	12	0.0173594	0.0872261	0.132079	0.0390065	21	12	12	19	12	3	0.345482	0.614169	-0.111237
ACAA2	P42765	0.0390065	36	20	20	33	20	19	2.28879e-05	0.000102215	0.28838	0.0390065	36	20	20	33	20	19	0.451977	0.549211	0.0358642	0.0390065	36	20	20	33	20	19	0.0142915	0.0788796	0.145002	0.0390065	36	20	20	33	20	5	0.570123	0.770096	-0.0242223
ACACA	Q13085	0.0390065	110	79	68	87	68	64	0.00498279	0.0104202	-0.145184	0.0390065	110	79	68	87	68	64	0.220004	0.31039	0.0559771	0.0390065	110	79	68	87	68	64	0.448043	0.606251	-0.0380447	0.0390065	110	79	68	87	68	11	0.0338926	0.250813	-0.17422
ACACB	O00763	0.0390065	21	19	8	7	8	7	0.0311041	0.0508923	-0.120609	0.0390065	21	19	8	7	8	7	0.00335844	0.00967932	0.17757	0.0390065	21	19	8	7	8	7	0.0608725	0.175346	-0.114697	0.0390065	21	19	8	7	8	8	0.00358951	0.151324	0.133387
ACAD10	Q6JQN1	0.0390065	35	27	27	29	27	25	0.00143037	0.00358888	-0.14495	0.0390065	35	27	27	29	27	25	0.00127407	0.00431937	-0.147115	0.0390065	35	27	27	29	27	25	0.083207	0.210262	0.0763195	0.0390065	35	27	27	29	27	1	0.326616	0.597753	-0.122767
ACAD11	Q709F0	2.0805	2	2	2	1	2	1	0.684908	0.736378	0.0278179	2.0805	2	2	2	1	2	1	0.40302	0.502107	0.0579014	2.0805	2	2	2	1	2	1	0.0603552	0.174845	0.153412	2.0805	2	2	2	1	2	6	0.514701	0.736376	-0.0396944
ACAD8	Q9UKU7	0.0390065	14	10	10	14	10	10	0.0190948	0.033204	0.123058	0.0390065	14	10	10	14	10	10	0.0668107	0.116772	0.0923234	0.0390065	14	10	10	14	10	10	0.260844	0.424379	-0.0608458	0.0390065	14	10	10	14	10	12	0.120604	0.393987	0.0809125
ACAD9	Q9H845	0.0390065	50	25	25	44	25	24	0.399275	0.466374	0.0440737	0.0390065	50	25	25	44	25	24	0.0666269	0.116472	-0.100852	0.0390065	50	25	25	44	25	24	0.190613	0.347916	0.0779624	0.0390065	50	25	25	44	25	19	0.0682285	0.321528	0.10243
ACADM	P11310	0.0390065	60	26	26	55	26	25	2.46673e-06	1.47341e-05	0.309265	0.0390065	60	26	26	55	26	25	0.127882	0.199431	0.0656495	0.0390065	60	26	26	55	26	25	0.000851538	0.0233044	0.191748	0.0390065	60	26	26	55	26	64	0.315069	0.588797	-0.0507886
ACADS	P16219	0.0390065	22	16	16	20	16	16	0.000591861	0.00169253	0.221942	0.0390065	22	16	16	20	16	16	0.302071	0.398852	0.053835	0.0390065	22	16	16	20	16	16	0.00546663	0.0486449	0.184448	0.0390065	22	16	16	20	16	7	0.812917	0.909512	-0.0135655
ACADSB	P45954	0.0390065	18	15	15	18	15	15	0.000440477	0.00132005	0.248304	0.0390065	18	15	15	18	15	15	0.471189	0.567434	0.0402162	0.0390065	18	15	15	18	15	15	0.00277454	0.0366182	0.220138	0.0390065	18	15	15	18	15	25	0.0308919	0.242674	0.0981913
ACADVL	P49748	0.0390065	68	34	34	58	34	31	7.74997e-05	0.000294409	0.298601	0.0390065	68	34	34	58	34	31	0.58396	0.670782	-0.0303422	0.0390065	68	34	34	58	34	31	0.00724249	0.0564112	0.190151	0.0390065	68	34	34	58	34	1	0.876471	0.945314	0.0118834
ACAP2	Q15057	0.0390065	48	34	33	42	33	30	0.515818	0.580508	0.0316005	0.0390065	48	34	33	42	33	30	0.895005	0.925022	-0.00636996	0.0390065	48	34	33	42	33	30	0.021483	0.0965582	-0.137218	0.0390065	48	34	33	42	33	10	0.983058	0.99167	0.00112236
ACAP3	Q96P50	0.140741	3	2	1	1	1	1	0.528287	0.591961	-0.0276074	0.140741	3	2	1	1	1	1	0.164787	0.244811	0.0625877	0.140741	3	2	1	1	1	1	0.660021	0.775489	-0.0214487	0.140741	3	2	1	1	1	24	0.616041	0.799712	0.0290659
ACAT1	P24752	0.0390065	82	24	24	76	24	24	1.39615e-05	6.67484e-05	0.287621	0.0390065	82	24	24	76	24	24	0.701791	0.773321	0.0172441	0.0390065	82	24	24	76	24	24	0.000285088	0.0167933	0.236937	0.0390065	82	24	24	76	24	25	0.0320577	0.246679	0.107982
ACAT2	Q9BWD1	0.0390065	32	13	13	28	13	13	0.0837966	0.120128	-0.107177	0.0390065	32	13	13	28	13	13	0.200635	0.288211	-0.0773122	0.0390065	32	13	13	28	13	13	0.169622	0.324929	-0.0932014	0.0390065	32	13	13	28	13	16	0.212353	0.496755	0.0734091
ACBD3	Q9H3P7	0.0390065	39	18	18	36	18	18	1.64164e-05	7.7021e-05	0.348731	0.0390065	39	18	18	36	18	18	0.166301	0.246754	-0.0793255	0.0390065	39	18	18	36	18	18	0.019152	0.0917181	0.16082	0.0390065	39	18	18	36	18	15	0.119118	0.392996	0.100813
ACBD4	Q8NC06	0.0392198	2	2	2	2	2	2	0.282989	0.3466	-0.0652765	0.0392198	2	2	2	2	2	2	0.402231	0.50132	-0.0505006	0.0392198	2	2	2	2	2	2	0.541978	0.686688	-0.0408536	0.0392198	2	2	2	2	2	31	0.0819779	0.342024	0.113436
ACBD5	Q5T8D3	0.0390065	18	13	13	14	13	10	1.94388e-05	8.88884e-05	0.33634	0.0390065	18	13	13	14	13	10	0.48117	0.577561	-0.0385214	0.0390065	18	13	13	14	13	10	0.00267249	0.0362272	0.216908	0.0390065	18	13	13	14	13	30	0.00638225	0.178648	-0.16989
ACBD6	Q9BR61	0.0390065	6	5	5	5	5	4	0.597806	0.656769	-0.0362698	0.0390065	6	5	5	5	5	4	0.0633188	0.111526	-0.135556	0.0390065	6	5	5	5	5	4	0.273453	0.436657	0.0856385	0.0390065	6	5	5	5	5	1	0.220276	0.50261	0.0612504
ACCS	Q96QU6	0.0390065	6	5	5	6	5	5	0.0551227	0.0837532	-0.12927	0.0390065	6	5	5	6	5	5	0.000304396	0.00133999	0.294502	0.0390065	6	5	5	6	5	5	0.0427833	0.141972	-0.153924	0.0390065	6	5	5	6	5	24	0.115555	0.390171	0.0827845
ACD	Q96AP0	0.0390065	6	5	5	5	5	4	0.643345	0.697736	0.0264364	0.0390065	6	5	5	5	5	4	0.000904242	0.0032537	-0.234513	0.0390065	6	5	5	5	5	4	0.840791	0.902756	0.0127818	0.0390065	6	5	5	5	5	13	0.00897374	0.18648	-0.195233
ACE	P12821	0.0390065	6	6	6	4	6	4	0.0519879	0.0794448	-0.090285	0.0390065	6	6	6	4	6	4	0.686861	0.760905	0.0174902	0.0390065	6	6	6	4	6	4	0.184246	0.340738	0.0663682	0.0390065	6	6	6	4	6	18	0.406259	0.661132	-0.0519998
ACIN1	Q9UKV3	0.0390065	85	51	50	74	50	47	0.0199558	0.0345316	0.194984	0.0390065	85	51	50	74	50	47	0.272079	0.368256	-0.0848622	0.0390065	85	51	50	74	50	47	0.0262132	0.107898	0.206314	0.0390065	85	51	50	74	50	2	0.115148	0.39015	-0.109821
ACLY	P53396	0.0390065	249	66	66	209	66	63	0.0187439	0.03267	-0.142295	0.0390065	249	66	66	209	66	63	0.00768619	0.0193156	-0.166516	0.0390065	249	66	66	209	66	63	0.101722	0.237517	-0.104809	0.0390065	249	66	66	209	66	10	0.236607	0.520595	0.0735948
ACO1	P21399	0.0390065	47	33	33	42	33	31	0.021076	0.0361882	-0.159839	0.0390065	47	33	33	42	33	31	0.030543	0.061118	0.148009	0.0390065	47	33	33	42	33	31	0.0324227	0.12111	-0.16333	0.0390065	47	33	33	42	33	4	0.213754	0.497495	-0.0978603
ACO2	Q99798	0.0390065	85	36	36	74	36	35	3.17997e-06	1.82858e-05	-0.34272	0.0390065	85	36	36	74	36	35	2.72485e-08	5.55254e-07	-0.50946	0.0390065	85	36	36	74	36	35	0.00355359	0.0407253	0.179895	0.0390065	85	36	36	74	36	5	0.276522	0.554188	-0.078197
ACOT11	Q8WXI4	0.0390065	17	10	10	16	10	10	0.204908	0.262086	-0.0975042	0.0390065	17	10	10	16	10	10	0.648053	0.7271	0.0342025	0.0390065	17	10	10	16	10	10	0.212499	0.372428	-0.107103	0.0390065	17	10	10	16	10	4	0.815251	0.911269	0.0148712
ACOT13	Q9NPJ3	0.0390065	6	5	5	5	5	4	0.000283773	0.000900554	0.256667	0.0390065	6	5	5	5	5	4	0.14516	0.220965	0.0824189	0.0390065	6	5	5	5	5	4	0.400095	0.560087	0.0518249	0.0390065	6	5	5	5	5	4	0.91604	0.962513	0.00509961
ACOT2	P49753	0.0390065	30	19	19	27	19	18	0.000108214	0.000392189	-0.164913	0.0390065	30	19	19	27	19	18	0.0015712	0.00511966	-0.121115	0.0390065	30	19	19	27	19	18	0.482768	0.636564	0.0249416	0.0390065	30	19	19	27	19	47	0.239654	0.522678	0.101917
ACOT4	Q8N9L9	0.0390065	11	9	9	10	9	9	0.2365	0.297376	0.047725	0.0390065	11	9	9	10	9	9	0.000101504	0.000535066	0.207018	0.0390065	11	9	9	10	9	9	0.897473	0.940578	-0.00565986	0.0390065	11	9	9	10	9	63	0.0239055	0.224646	-0.151598
ACOT7	O00154	0.0390065	31	15	15	27	15	14	0.0877426	0.125232	-0.0939136	0.0390065	31	15	15	27	15	14	0.0900251	0.149532	-0.0931707	0.0390065	31	15	15	27	15	14	0.0272688	0.110367	-0.141008	0.0390065	31	15	15	27	15	31	0.0169516	0.205592	-0.186386
ACOT8	O14734	0.0390065	12	9	9	11	9	8	0.00340402	0.00756237	0.205689	0.0390065	12	9	9	11	9	8	0.0179031	0.0391536	0.156657	0.0390065	12	9	9	11	9	8	0.0546979	0.164645	0.136912	0.0390065	12	9	9	11	9	35	0.197381	0.480482	0.069554
ACOT9	Q9Y305	0.0390065	23	17	17	18	17	15	0.000423702	0.00127618	0.242855	0.0390065	23	17	17	18	17	15	0.601923	0.688189	0.0282188	0.0390065	23	17	17	18	17	15	0.003276	0.0396375	0.209386	0.0390065	23	17	17	18	17	10	0.25235	0.534828	-0.0978846
ACOX1	Q15067	0.0390065	27	20	20	26	20	20	1.27099e-07	1.08454e-06	0.412122	0.0390065	27	20	20	26	20	20	0.342038	0.440844	0.0413913	0.0390065	27	20	20	26	20	20	0.00153055	0.0290931	0.184803	0.0390065	27	20	20	26	20	4	0.251714	0.53416	-0.0713996
ACOX3	O15254	0.0390065	32	18	18	25	18	17	0.000853515	0.00230741	0.160569	0.0390065	32	18	18	25	18	17	0.873231	0.908221	0.0061718	0.0390065	32	18	18	25	18	17	0.00129044	0.0275018	0.170496	0.0390065	32	18	18	25	18	18	0.993434	0.996974	-0.000289797
ACP1	P24666	0.0390065	15	8	8	12	8	7	0.0421749	0.0661531	-0.118307	0.0390065	15	8	8	12	8	7	0.383069	0.482344	0.0476342	0.0390065	15	8	8	12	8	7	0.0564224	0.168194	-0.123027	0.0390065	15	8	8	12	8	9	0.596298	0.786152	-0.0233823
ACP2	P11117	0.0390065	10	6	6	9	6	6	0.00854701	0.0166227	0.137667	0.0390065	10	6	6	9	6	6	0.838942	0.884378	0.00931993	0.0390065	10	6	6	9	6	6	0.0165418	0.084676	0.137052	0.0390065	10	6	6	9	6	14	0.0252646	0.228217	-0.143274
ACP6	Q9NPH0	0.0390065	2	2	2	1	2	1	0.937256	0.949627	-0.00629582	0.0390065	2	2	2	1	2	1	0.159098	0.237949	-0.116865	0.0390065	2	2	2	1	2	1	0.711394	0.814928	-0.0331635	0.0390065	2	2	2	1	2	8	0.121658	0.395198	0.107595
ACPP	P15309	0.0390065	17	11	11	11	11	7	0.99546	0.995981	0.000402525	0.0390065	17	11	11	11	11	7	0.0191088	0.0413736	0.184112	0.0390065	17	11	11	11	11	7	0.0267668	0.109087	0.192329	0.0390065	17	11	11	11	11	15	0.279721	0.557052	0.0664805
ACRBP	Q8NEB7	0.0390065	4	4	4	4	4	4	0.012513	0.0230862	0.202876	0.0390065	4	4	4	4	4	4	0.0404127	0.0770139	0.159962	0.0390065	4	4	4	4	4	4	0.0363562	0.128618	0.183272	0.0390065	4	4	4	4	4	20	0.267191	0.546289	0.0543744
ACSF2	Q96CM8	0.0390065	22	17	17	20	17	16	0.267456	0.330243	-0.0586502	0.0390065	22	17	17	20	17	16	0.0693088	0.12028	-0.0999212	0.0390065	22	17	17	20	17	16	0.0657081	0.182762	0.113383	0.0390065	22	17	17	20	17	17	0.100853	0.371025	0.0746054
ACSF3	Q4G176	0.0390065	19	16	16	18	16	16	0.239181	0.300138	0.0479899	0.0390065	19	16	16	18	16	16	0.223936	0.314728	-0.0496712	0.0390065	19	16	16	18	16	16	0.0944144	0.226202	0.0783121	0.0390065	19	16	16	18	16	7	0.286871	0.562961	-0.0654816
ACSL1	P33121	0.0390065	39	27	25	31	25	22	4.84872e-07	3.53734e-06	0.467032	0.0390065	39	27	25	31	25	22	0.0559071	0.100888	0.11109	0.0390065	39	27	25	31	25	22	0.00113964	0.0265437	0.24293	0.0390065	39	27	25	31	25	6	0.252716	0.535284	0.0600413
ACSL3	O95573	0.0390065	50	25	22	38	22	20	0.78425	0.82246	0.0175033	0.0390065	50	25	22	38	22	20	0.859847	0.898769	-0.0112791	0.0390065	50	25	22	38	22	20	0.00171703	0.0303321	0.271311	0.0390065	50	25	22	38	22	1	0.743962	0.874652	-0.0292594
ACSL4	O60488	0.0390065	49	26	23	38	23	22	1.35161e-08	1.55443e-07	-0.665913	0.0390065	49	26	23	38	23	22	0.273529	0.369747	-0.0647833	0.0390065	49	26	23	38	23	22	0.00229457	0.0333955	0.236517	0.0390065	49	26	23	38	23	7	0.868205	0.94182	0.0131303
ACSL5	Q9ULC5	0.0390065	22	17	15	17	15	14	2.37643e-05	0.000105341	-0.239073	0.0390065	22	17	15	17	15	14	0.00203416	0.00633035	-0.145902	0.0390065	22	17	15	17	15	14	0.00944617	0.063665	0.129697	0.0390065	22	17	15	17	15	4	0.263519	0.543762	0.0922197
ACSS1	Q9NUB1	0.0390065	10	7	7	8	7	6	0.212644	0.270893	0.0703647	0.0390065	10	7	7	8	7	6	0.81758	0.866062	0.0126625	0.0390065	10	7	7	8	7	6	0.286114	0.450032	0.0668068	0.0390065	10	7	7	8	7	16	0.0860777	0.348434	0.104855
ACSS2	Q9NR19	0.0390065	21	17	17	20	17	17	0.303379	0.368176	-0.0485106	0.0390065	21	17	17	20	17	17	0.000572969	0.00222325	0.201323	0.0390065	21	17	17	20	17	17	0.0191601	0.0917181	-0.134408	0.0390065	21	17	17	20	17	16	0.444051	0.687861	0.0343704
ACSS3	Q9H6R3	0.0390065	14	13	13	12	13	11	0.00155624	0.00386211	0.142252	0.0390065	14	13	13	12	13	11	0.0121009	0.0283035	0.104619	0.0390065	14	13	13	12	13	11	0.0204607	0.0941933	0.106087	0.0390065	14	13	13	12	13	22	0.149346	0.432061	0.0908897
ACTBL2	Q562R1	0.0390132	382	13	5	11	5	4	2.22014e-05	9.94742e-05	0.48007	0.0390132	382	13	5	11	5	4	0.391824	0.491361	0.067989	0.0390132	382	13	5	11	5	4	0.164366	0.319287	0.126254	0.0390132	382	13	5	11	5	20	0.650537	0.822417	0.0324585
ACTC1	P68032	0.0390065	783	22	5	134	5	3	0.248267	0.309589	-0.0922181	0.0390065	783	22	5	134	5	3	0.726782	0.794176	-0.0272843	0.0390065	783	22	5	134	5	3	0.640468	0.761976	-0.0408476	0.0390065	783	22	5	134	5	22	0.892331	0.953276	-0.00875857
ACTL6A	O96019	0.0390065	40	13	13	37	13	13	0.0136062	0.0248117	-0.111604	0.0390065	40	13	13	37	13	13	0.00318883	0.0092603	-0.140569	0.0390065	40	13	13	37	13	13	0.965167	0.979412	-0.001965	0.0390065	40	13	13	37	13	14	0.443302	0.687765	0.0340187
ACTN1	P12814	0.0390065	307	61	33	151	33	32	0.272282	0.335335	0.0489726	0.0390065	307	61	33	151	33	32	0.0005874	0.00227003	-0.189462	0.0390065	307	61	33	151	33	32	0.00120389	0.0268846	0.194051	0.0390065	307	61	33	151	33	6	0.179464	0.461638	0.0851337
ACTN2	P35609	5.87777	70	21	0	0	0	0				5.87777	70	21	0	0	0	0				5.87777	70	21	0	0	0	0				5.87777	70	21	0	0	0	17	0.115756	0.390171	-0.0851293
ACTN3	Q08043	0.0390115	45	14	1	2	1	1	0.321624	0.386637	0.174438	0.0390115	45	14	1	2	1	1	0.415427	0.513461	-0.142479	0.0390115	45	14	1	2	1	1	0.911511	0.949359	-0.0214766	0.0390115	45	14	1	2	1	11	0.110387	0.383815	0.0691795
ACTN4	O43707	0.0390065	323	67	42	173	42	40	0.9171	0.932968	-0.00542446	0.0390065	323	67	42	173	42	40	0.00304602	0.00891604	-0.183176	0.0390065	323	67	42	173	42	40	0.00108212	0.0260499	0.234935	0.0390065	323	67	42	173	42	4	0.963954	0.98367	0.0039575
ACTR10	Q9NZ32	0.0390065	16	11	11	15	11	11	0.568525	0.630251	0.0305019	0.0390065	16	11	11	15	11	11	0.000769546	0.0028374	-0.223615	0.0390065	16	11	11	15	11	11	0.0406231	0.137721	-0.131778	0.0390065	16	11	11	15	11	3	0.260337	0.540959	-0.100391
ACTR1A	P61163	0.0390065	28	15	7	10	7	7	0.0119579	0.0222036	-0.219864	0.0390065	28	15	7	10	7	7	0.00905153	0.0221468	-0.230593	0.0390065	28	15	7	10	7	7	0.317259	0.48194	-0.0882662	0.0390065	28	15	7	10	7	13	0.167525	0.451376	-0.0643562
ACTR1B	P42025	0.0390065	22	12	4	5	4	4	0.00026332	0.00084533	-0.319113	0.0390065	22	12	4	5	4	4	0.0143151	0.0326747	-0.184201	0.0390065	22	12	4	5	4	4	0.190502	0.347916	-0.10131	0.0390065	22	12	4	5	4	32	0.139237	0.420705	0.0751249
ACTR2	P61160	0.0390065	136	14	14	88	14	14	0.146515	0.195674	-0.0779965	0.0390065	136	14	14	88	14	14	0.122128	0.192381	-0.0834891	0.0390065	136	14	14	88	14	14	0.343606	0.509044	-0.0555965	0.0390065	136	14	14	88	14	0
ACTR3	P61158	0.0390065	124	28	24	89	24	22	0.00860856	0.0167288	-0.180997	0.0390065	124	28	24	89	24	22	0.205021	0.293321	-0.0787684	0.0390065	124	28	24	89	24	22	0.183321	0.339708	-0.092746	0.0390065	124	28	24	89	24	1	0.526659	0.743687	-0.123236
ACTR3B	Q9P1U1	0.0390065	23	10	6	9	6	5	0.00927587	0.0178513	0.216701	0.0390065	23	10	6	9	6	5	0.304218	0.401244	0.0766105	0.0390065	23	10	6	9	6	5	0.000501508	0.0193995	0.361709	0.0390065	23	10	6	9	6	40	0.0215215	0.221408	0.148122
ACTR5	Q9H9F9	0.0390065	13	10	10	10	10	9	0.0028488	0.00649164	-0.219541	0.0390065	13	10	10	10	10	9	0.122491	0.192822	-0.0999161	0.0390065	13	10	10	10	10	9	0.0882395	0.218165	-0.124541	0.0390065	13	10	10	10	10	11	0.00546078	0.17281	-0.191795
ACTR6	Q9GZN1	0.0390065	10	9	9	8	9	8	0.546076	0.609323	0.0287997	0.0390065	10	9	9	8	9	8	0.0162968	0.0363473	-0.127132	0.0390065	10	9	9	8	9	8	0.15774	0.311278	-0.0776976	0.0390065	10	9	9	8	9	7	0.0490457	0.285289	-0.183478
ACTR8	Q9H981	0.0390065	12	10	10	11	10	9	4.78011e-07	3.49797e-06	-0.33088	0.0390065	12	10	10	11	10	9	3.73567e-05	0.000232283	-0.223667	0.0390065	12	10	10	11	10	9	0.701117	0.806206	-0.0165116	0.0390065	12	10	10	11	10	4	0.0238107	0.224573	-0.186733
ACTRT1	Q8TDG2	1.67143	2	1	1	1	1	1	0.237788	0.298861	0.192692	1.67143	2	1	1	1	1	1	0.294691	0.391923	0.170093	1.67143	2	1	1	1	1	1	0.259002	0.422187	0.205523	1.67143	2	1	1	1	1	14	0.0205973	0.218669	-0.148078
ACTRT3	Q9BYD9	1.62116	3	3	3	2	3	2	9.26765e-05	0.000342767	0.490716	1.62116	3	3	3	2	3	2	5.22356e-09	1.46828e-07	1.14339	1.62116	3	3	3	2	3	2	0.363368	0.52679	-0.0951775	1.62116	3	3	3	2	3	22	0.201663	0.48522	-0.0887627
ACVR1	Q04771	0.045922	1	1	1	0	1	0				0.045922	1	1	1	0	1	0				0.045922	1	1	1	0	1	0				0.045922	1	1	1	0	1	5	0.628728	0.807953	0.0396962
ACVR1B	P36896	0.487392	4	4	2	2	2	2	5.25342e-10	9.84449e-09	1.45509	0.487392	4	4	2	2	2	2	3.70016e-09	1.10163e-07	1.25287	0.487392	4	4	2	2	2	2	0.00368833	0.0413725	0.376296	0.487392	4	4	2	2	2	9	0.439664	0.685536	-0.0540441
ACVR2A	P27037	0.0619133	1	1	1	1	1	1	3.83244e-10	7.55188e-09	1.17183	0.0619133	1	1	1	1	1	1	2.53772e-10	1.2374e-08	1.20896	0.0619133	1	1	1	1	1	1	0.995818	0.997593	-0.000453331	0.0619133	1	1	1	1	1	8	0.0255693	0.228593	-0.13008
ACVRL1	P37023	0.244707	1	1	1	0	1	0				0.244707	1	1	1	0	1	0				0.244707	1	1	1	0	1	0				0.244707	1	1	1	0	1	9	0.0753838	0.33288	-0.0809725
ACY1	Q03154	0.0390065	19	13	13	14	13	10	0.0102979	0.0195195	-0.251262	0.0390065	19	13	13	14	13	10	0.0778048	0.132569	-0.16136	0.0390065	19	13	13	14	13	10	0.379474	0.541692	-0.0860114	0.0390065	19	13	13	14	13	1	0.500529	0.72809	-0.120793
ACYP1	P07311	0.0390065	6	5	5	5	5	5	0.0695234	0.102551	-0.117527	0.0390065	6	5	5	5	5	5	0.00281251	0.00838663	-0.216334	0.0390065	6	5	5	5	5	5	0.032311	0.120954	-0.158883	0.0390065	6	5	5	5	5	2	0.578441	0.776208	0.0576252
ACYP2	P14621	0.0390065	4	4	4	4	4	4	0.351727	0.418456	-0.0569565	0.0390065	4	4	4	4	4	4	0.677061	0.753001	-0.0251454	0.0390065	4	4	4	4	4	4	0.0422751	0.141218	-0.147761	0.0390065	4	4	4	4	4	0
ADA	P00813	0.0390065	20	15	15	17	15	13	7.57875e-05	0.000288681	-0.283685	0.0390065	20	15	15	17	15	13	0.0313816	0.0624041	-0.122761	0.0390065	20	15	15	17	15	13	0.00938739	0.0633689	-0.17273	0.0390065	20	15	15	17	15	2	0.00012399	0.103197	0.567865
ADA2	Q9NZK5	0.0390065	11	10	10	10	10	9	0.000922656	0.00246239	-0.198322	0.0390065	11	10	10	10	10	9	5.80069e-07	7.29928e-06	0.409003	0.0390065	11	10	10	10	10	9	0.160557	0.314887	0.0784764	0.0390065	11	10	10	10	10	1	0.883973	0.949487	0.0126278
ADAL	Q6DHV7	0.0390066	6	5	5	5	5	5	0.00037599	0.00114987	-0.283606	0.0390066	6	5	5	5	5	5	0.693337	0.766278	0.0245206	0.0390066	6	5	5	5	5	5	0.611715	0.740218	-0.0353585	0.0390066	6	5	5	5	5	0
ADAM10	O14672	0.0390065	30	19	19	24	19	16	8.76085e-06	4.45122e-05	0.342519	0.0390065	30	19	19	24	19	16	3.51479e-06	3.28999e-05	0.371935	0.0390065	30	19	19	24	19	16	0.00340643	0.0401245	0.19817	0.0390065	30	19	19	24	19	10	0.0454645	0.277461	-0.208175
ADAM15	Q13444	0.0390065	11	9	9	10	9	8	0.00020536	0.000683129	-0.240462	0.0390065	11	9	9	10	9	8	6.85553e-06	5.71713e-05	-0.336132	0.0390065	11	9	9	10	9	8	0.0323338	0.120992	0.128333	0.0390065	11	9	9	10	9	5	0.011047	0.192306	-0.195733
ADAM17	P78536	0.0390065	27	20	20	21	20	18	2.48229e-06	1.48085e-05	0.325957	0.0390065	27	20	20	21	20	18	1.30183e-06	1.43833e-05	-0.344766	0.0390065	27	20	20	21	20	18	0.000502575	0.0193995	0.215331	0.0390065	27	20	20	21	20	4	0.0570978	0.300955	-0.137085
ADAM9	Q13443	0.0390065	10	8	8	10	8	8	3.13454e-09	4.50479e-08	0.710754	0.0390065	10	8	8	10	8	8	0.000484851	0.00193637	0.244799	0.0390065	10	8	8	10	8	8	0.0114119	0.0703185	0.176259	0.0390065	10	8	8	10	8	13	0.00222307	0.151222	-0.214435
ADAMTS1	Q9UHI8	0.0390065	11	11	10	10	10	10	1.06245e-12	5.56748e-11	0.960761	0.0390065	11	11	10	10	10	10	1.46812e-10	7.7949e-09	-0.666286	0.0390065	11	11	10	10	10	10	0.0038329	0.041721	0.155603	0.0390065	11	11	10	10	10	9	0.944051	0.97446	0.00378318
ADAMTS15	Q8TE58	0.0440329	5	5	4	3	4	3	8.4321e-08	7.50331e-07	1.41569	0.0440329	5	5	4	3	4	3	1.71265e-06	1.79866e-05	1.10069	0.0440329	5	5	4	3	4	3	0.0630079	0.178802	-0.3158	0.0440329	5	5	4	3	4	5	0.070512	0.325862	-0.13336
ADAMTS2	O95450	0.0390065	4	3	3	4	3	3	4.86022e-05	0.000194592	0.220014	0.0390065	4	3	3	4	3	3	0.27801	0.374111	0.0429555	0.0390065	4	3	3	4	3	3	0.00319247	0.0393325	0.151255	0.0390065	4	3	3	4	3	16	0.477933	0.712648	0.041024
ADAMTSL4	Q6UY14	0.502929	1	1	1	0	1	0				0.502929	1	1	1	0	1	0				0.502929	1	1	1	0	1	0				0.502929	1	1	1	0	1	8	0.238163	0.521567	0.0665355
ADAP1	O75689	0.0390065	14	10	10	14	10	10	0.0695333	0.102551	-0.108081	0.0390065	14	10	10	14	10	10	0.0179477	0.0392328	0.147421	0.0390065	14	10	10	14	10	10	0.230965	0.392974	-0.0769821	0.0390065	14	10	10	14	10	18	0.165318	0.448836	0.0700101
ADAR	P55265	0.0390065	132	56	56	114	56	51	0.0123361	0.0228039	-0.110745	0.0390065	132	56	56	114	56	51	0.00827205	0.0205394	-0.118542	0.0390065	132	56	56	114	56	51	0.00205761	0.0321842	0.162806	0.0390065	132	56	56	114	56	8	0.265974	0.545591	0.0701338
ADARB1	P78563	0.0390065	5	5	5	4	5	4	0.551293	0.614068	0.0383711	0.0390065	5	5	5	4	5	4	0.0564917	0.101649	-0.130707	0.0390065	5	5	5	4	5	4	0.216978	0.377166	0.0908597	0.0390065	5	5	5	4	5	10	0.0201991	0.21739	-0.117777
ADAT1	Q9BUB4	0.0390065	6	6	6	4	6	4	5.99236e-09	7.7078e-08	-0.600038	0.0390065	6	6	6	4	6	4	0.000428616	0.00175505	0.220432	0.0390065	6	6	6	4	6	4	0.0330595	0.122699	-0.127086	0.0390065	6	6	6	4	6	3	0.597449	0.78691	0.0844668
ADAT2	Q7Z6V5	0.0390065	4	4	4	3	4	3	0.0075105	0.0148824	-0.180259	0.0390065	4	4	4	3	4	3	0.976421	0.984117	0.00173624	0.0390065	4	4	4	3	4	3	0.455402	0.61291	-0.0495334	0.0390065	4	4	4	3	4	3	0.707301	0.857501	0.0163051
ADAT3	Q96EY9	0.0390065	2	2	2	2	2	2	0.853158	0.882141	-0.0142729	0.0390065	2	2	2	2	2	2	0.944999	0.961462	-0.00531703	0.0390065	2	2	2	2	2	2	0.739697	0.834084	0.0286859	0.0390065	2	2	2	2	2	0
ADCK1	Q86TW2	0.0390065	4	4	4	4	4	4	0.664351	0.71791	0.0209575	0.0390065	4	4	4	4	4	4	0.00489522	0.0132532	0.157894	0.0390065	4	4	4	4	4	4	0.00263045	0.0359645	0.1931	0.0390065	4	4	4	4	4	10	0.120793	0.393987	-0.101557
ADCK2	Q7Z695	0.0390065	3	3	3	1	3	1	0.000698773	0.00194699	0.207786	0.0390065	3	3	3	1	3	1	1.85252e-05	0.000130276	0.304524	0.0390065	3	3	3	1	3	1	0.19656	0.355298	0.0727426	0.0390065	3	3	3	1	3	51	0.248578	0.532059	0.0518961
ADCK5	Q3MIX3	0.0390065	8	7	7	7	7	6	0.000874313	0.00235574	0.205537	0.0390065	8	7	7	7	7	6	7.84326e-05	0.000433033	0.268658	0.0390065	8	7	7	7	7	6	0.0184324	0.0901989	0.145448	0.0390065	8	7	7	7	7	4	0.147386	0.432061	-0.107791
ADCY3	O60266	0.0390065	6	6	6	5	6	5	0.00115122	0.00297356	-0.177309	0.0390065	6	6	6	5	6	5	0.754298	0.81557	-0.0138926	0.0390065	6	6	6	5	6	5	0.0114362	0.0704224	0.141668	0.0390065	6	6	6	5	6	4	0.865825	0.9405	0.00924614
ADCY6	O43306	0.0390065	4	4	4	3	4	3	1.57433e-15	3.66972e-13	2.00793	0.0390065	4	4	4	3	4	3	0.791962	0.846241	-0.0140444	0.0390065	4	4	4	3	4	3	0.0467413	0.149051	-0.127431	0.0390065	4	4	4	3	4	3	0.250193	0.53289	0.0774059
ADCY7	P51828	0.0390065	12	11	11	10	11	9	0.368337	0.435722	-0.0494581	0.0390065	12	11	11	10	11	9	0.281646	0.378206	-0.0595802	0.0390065	12	11	11	10	11	9	0.0114757	0.0704876	0.173055	0.0390065	12	11	11	10	11	2	0.884124	0.949487	-0.0125623
ADCY9	O60503	0.0390065	24	21	21	21	21	19	0.22275	0.282112	-0.0664061	0.0390065	24	21	21	21	21	19	0.212219	0.301678	0.0680333	0.0390065	24	21	21	21	21	19	0.0272173	0.110359	0.143527	0.0390065	24	21	21	21	21	4	0.141913	0.425059	0.0822944
ADD1	P35611	0.0390065	31	19	18	25	18	16	7.21738e-06	3.74107e-05	-0.394882	0.0390065	31	19	18	25	18	16	0.000142632	0.000705191	-0.295123	0.0390065	31	19	18	25	18	16	0.0665184	0.183986	-0.12684	0.0390065	31	19	18	25	18	1	0.501241	0.728461	0.0370295
ADD2	P35612	0.0390065	38	25	24	30	24	20	6.66452e-05	0.000257345	-0.277161	0.0390065	38	25	24	30	24	20	0.000388202	0.00162082	-0.229546	0.0390065	38	25	24	30	24	20	0.145155	0.296166	-0.0853697	0.0390065	38	25	24	30	24	6	0.05878	0.303983	0.112201
ADD3	Q9UEY8	0.0390065	10	8	8	10	8	8	0.012314	0.0227762	-0.1173	0.0390065	10	8	8	10	8	8	0.0354085	0.0691175	-0.0950777	0.0390065	10	8	8	10	8	8	0.00660248	0.0536463	-0.145523	0.0390065	10	8	8	10	8	5	0.316548	0.590551	0.0505514
ADGB	Q8N7X0	5.78632	1	1	1	0	1	0				5.78632	1	1	1	0	1	0				5.78632	1	1	1	0	1	0				5.78632	1	1	1	0	1	3	0.917983	0.962519	0.0061235
ADGRA2	Q96PE1	0.0390065	11	11	11	10	11	10	0.00516051	0.0107145	-0.12934	0.0390065	11	11	11	10	11	10	0.617158	0.701363	0.019959	0.0390065	11	11	11	10	11	10	8.83691e-05	0.0127961	0.237581	0.0390065	11	11	11	10	11	9	0.771323	0.889207	0.017626
ADGRE2	Q9UHX3	0.0390065	7	4	2	2	2	2	0.221308	0.280435	0.0823017	0.0390065	7	4	2	2	2	2	0.00321558	0.00932666	0.228295	0.0390065	7	4	2	2	2	2	0.539718	0.684722	0.04518	0.0390065	7	4	2	2	2	19	0.455096	0.694705	0.0446998
ADGRL2	O95490	0.0390065	24	22	22	20	22	18	0.00298075	0.00674783	0.170315	0.0390065	24	22	22	20	22	18	0.0156795	0.0352006	0.130509	0.0390065	24	22	22	20	22	18	0.0100151	0.0657619	0.157989	0.0390065	24	22	22	20	22	16	0.00662041	0.178648	-0.20311
ADGRL3	Q9HAR2	0.0390065	33	29	29	30	29	26	0.00125112	0.00320389	0.165012	0.0390065	33	29	29	30	29	26	0.0336791	0.0661606	0.0964283	0.0390065	33	29	29	30	29	26	0.00277557	0.0366182	0.165943	0.0390065	33	29	29	30	29	20	0.0308075	0.242674	-0.132893
ADH5	P11766	0.0390065	33	15	15	29	15	13	0.074115	0.108355	-0.113572	0.0390065	33	15	15	29	15	13	0.77646	0.833498	-0.0170278	0.0390065	33	15	15	29	15	13	0.0649855	0.181492	-0.131751	0.0390065	33	15	15	29	15	8	0.106368	0.377306	-0.0787833
ADI1	Q9BV57	0.0390065	17	9	9	17	9	9	0.011829	0.0219898	0.220083	0.0390065	17	9	9	17	9	9	0.4191	0.516551	-0.0633117	0.0390065	17	9	9	17	9	9	0.144169	0.29491	-0.131557	0.0390065	17	9	9	17	9	0
ADIPOR1	Q96A54	0.0396417	3	3	3	2	3	2	0.103319	0.144238	0.0863516	0.0396417	3	3	3	2	3	2	0.00687016	0.0175886	-0.156977	0.0396417	3	3	3	2	3	2	0.296708	0.461605	0.060042	0.0396417	3	3	3	2	3	10	0.195972	0.478976	0.0592822
ADIPOR2	Q86V24	0.0390065	2	1	1	2	1	1	0.00998417	0.0190229	0.224775	0.0390065	2	1	1	2	1	1	0.348678	0.447952	-0.0731445	0.0390065	2	1	1	2	1	1	0.000950466	0.0246168	0.351849	0.0390065	2	1	1	2	1	2	0.221633	0.504279	-0.0919477
ADK	P55263	0.0390065	33	17	17	28	17	16	0.000957051	0.00254212	-0.205673	0.0390065	33	17	17	28	17	16	0.7053	0.776115	-0.0190442	0.0390065	33	17	17	28	17	16	0.03631	0.128618	-0.127756	0.0390065	33	17	17	28	17	18	0.211243	0.495544	0.0695064
ADNP	Q9H2P0	0.0390065	61	44	44	53	44	41	0.180842	0.235144	-0.0507045	0.0390065	61	44	44	53	44	41	0.0222241	0.0469618	-0.0925759	0.0390065	61	44	44	53	44	41	8.40368e-05	0.0125687	0.220182	0.0390065	61	44	44	53	44	26	0.219122	0.501995	0.0588904
ADNP2	Q6IQ32	0.0390065	20	15	15	17	15	14	0.000180031	0.000609262	0.225439	0.0390065	20	15	15	17	15	14	4.47056e-07	5.89661e-06	0.39398	0.0390065	20	15	15	17	15	14	0.0108833	0.0686803	0.146526	0.0390065	20	15	15	17	15	13	0.0123509	0.195172	-0.188894
ADO	Q96SZ5	0.0390065	10	9	9	9	9	8	0.15125	0.201323	-0.0624921	0.0390065	10	9	9	9	9	8	0.10228	0.166212	-0.0719781	0.0390065	10	9	9	9	9	8	0.0193893	0.0917347	-0.121573	0.0390065	10	9	9	9	9	9	0.0984068	0.367565	-0.150575
ADPGK	Q9BRR6	0.0390065	33	13	13	28	13	12	0.0177068	0.0311416	0.126383	0.0390065	33	13	13	28	13	12	0.273218	0.369515	-0.0536169	0.0390065	33	13	13	28	13	12	0.000524552	0.0193995	0.235496	0.0390065	33	13	13	28	13	2	0.55716	0.762971	-0.0333126
ADPRH	P54922	0.0390065	11	9	9	10	9	9	0.0129322	0.0237451	-0.147489	0.0390065	11	9	9	10	9	9	0.0966009	0.158085	-0.092237	0.0390065	11	9	9	10	9	9	0.035	0.126269	-0.135179	0.0390065	11	9	9	10	9	1	0.799234	0.901938	0.0218606
ADPRHL2	Q9NX46	0.0390065	18	10	10	14	10	9	0.000157105	0.000542317	-0.288238	0.0390065	18	10	10	14	10	9	0.0061149	0.0159847	-0.181511	0.0390065	18	10	10	14	10	9	0.0542053	0.163833	-0.13218	0.0390065	18	10	10	14	10	16	0.0134705	0.197386	-0.156002
ADRA2A	P08913	1.90964	1	1	1	1	1	1	0.00502459	0.0104893	-0.217612	1.90964	1	1	1	1	1	1	0.920259	0.942549	-0.00666801	1.90964	1	1	1	1	1	1	0.0865039	0.215804	-0.13489	1.90964	1	1	1	1	1	41	0.304404	0.580328	0.0429103
ADRM1	Q16186	0.0390065	17	10	10	16	10	10	0.0110141	0.0207127	-0.144576	0.0390065	17	10	10	16	10	10	0.00779642	0.0195463	-0.153193	0.0390065	17	10	10	16	10	10	0.0090715	0.0624487	-0.167056	0.0390065	17	10	10	16	10	14	0.97901	0.989622	0.00133655
ADSL	P30566	0.0390065	46	19	19	41	19	19	0.000198815	0.000664131	-0.31347	0.0390065	46	19	19	41	19	19	0.081348	0.137747	-0.117855	0.0390065	46	19	19	41	19	19	0.141535	0.291582	-0.109298	0.0390065	46	19	19	41	19	8	0.248735	0.532059	-0.0553859
ADSS	P30520	0.0390065	45	18	16	38	16	15	3.82895e-07	2.87006e-06	-0.450097	0.0390065	45	18	16	38	16	15	0.142729	0.218023	-0.0781872	0.0390065	45	18	16	38	16	15	0.00199352	0.0321283	-0.21348	0.0390065	45	18	16	38	16	12	0.306708	0.582312	0.0557596
ADSSL1	Q8N142	0.0390065	20	15	13	17	13	13	0.312611	0.377654	0.045179	0.0390065	20	15	13	17	13	13	0.391218	0.49073	0.0381591	0.0390065	20	15	13	17	13	13	0.0297775	0.11529	-0.116687	0.0390065	20	15	13	17	13	9	0.00180848	0.146889	-0.222443
AEBP2	Q6ZN18	0.0390065	4	3	3	4	3	3	0.00542809	0.011211	-0.172775	0.0390065	4	3	3	4	3	3	0.000519508	0.00205404	-0.235765	0.0390065	4	3	3	4	3	3	0.787533	0.868904	-0.016143	0.0390065	4	3	3	4	3	9	0.0150265	0.200593	-0.174327
AEN	Q8WTP8	0.0390065	1	1	1	1	1	1	0.152895	0.203258	0.130982	0.0390065	1	1	1	1	1	1	0.0518764	0.0948323	-0.184179	0.0390065	1	1	1	1	1	1	0.0865637	0.215804	-0.1786	0.0390065	1	1	1	1	1	1	0.0750986	0.33288	-0.140681
AFAP1	Q8N556	0.0390065	12	10	10	10	10	8	3.74772e-14	4.3153e-12	1.52569	0.0390065	12	10	10	10	10	8	1.23166e-11	8.91741e-10	0.996906	0.0390065	12	10	10	10	10	8	0.246742	0.409253	0.0675488	0.0390065	12	10	10	10	10	10	0.0158623	0.202725	-0.151411
AFDN	P55196	0.0390065	5	5	5	3	5	3	0.26855	0.331379	0.06588	0.0390065	5	5	5	3	5	3	0.0606189	0.107524	-0.116711	0.0390065	5	5	5	3	5	3	0.603678	0.734388	-0.0339484	0.0390065	5	5	5	3	5	19	0.0281536	0.235104	-0.171781
AFF1	P51825	0.0390065	22	19	19	18	19	15	4.33679e-05	0.00017667	-0.420093	0.0390065	22	19	19	18	19	15	0.00307709	0.00899045	-0.256754	0.0390065	22	19	19	18	19	15	0.96285	0.978203	-0.0038088	0.0390065	22	19	19	18	19	15	0.00127352	0.138377	-0.226336
AFF2	P51816	0.0390065	1	1	1	1	1	1	0.000167569	0.000572974	-0.675902	0.0390065	1	1	1	1	1	1	0.737087	0.802408	0.0454763	0.0390065	1	1	1	1	1	1	0.0344697	0.125082	-0.347917	0.0390065	1	1	1	1	1	13	0.00863325	0.18648	-0.147226
AFF3	P51826	0.0390065	8	6	5	5	5	5	0.0211489	0.0362938	-0.242187	0.0390065	8	6	5	5	5	5	0.00707734	0.0180561	-0.29406	0.0390065	8	6	5	5	5	5	0.499392	0.649893	0.0722889	0.0390065	8	6	5	5	5	3	0.0219156	0.222012	-0.151544
AFF4	Q9UHB7	0.0390065	27	23	23	24	23	22	7.62135e-10	1.34386e-08	0.452809	0.0390065	27	23	23	24	23	22	0.868123	0.904859	-0.00523267	0.0390065	27	23	23	24	23	22	0.578629	0.714558	0.0196705	0.0390065	27	23	23	24	23	1	0.0531166	0.293601	-0.204683
AFG1L	Q8WV93	0.0390065	13	11	11	12	11	10	0.0184446	0.0322316	0.1219	0.0390065	13	11	11	12	11	10	0.00936501	0.0227507	0.137649	0.0390065	13	11	11	12	11	10	0.0410798	0.138728	0.114986	0.0390065	13	11	11	12	11	8	0.0883983	0.351994	0.102356
AFG3L2	Q9Y4W6	0.0390065	66	40	39	55	39	37	0.0106623	0.0201144	0.162771	0.0390065	66	40	39	55	39	37	0.375521	0.474591	-0.0505638	0.0390065	66	40	39	55	39	37	0.0417644	0.140198	0.138458	0.0390065	66	40	39	55	39	3	0.111845	0.386212	-0.108491
AFM	P43652	2.97326	3	2	2	3	2	2	0.679335	0.731539	-0.04965	2.97326	3	2	2	3	2	2	0.186819	0.271796	0.163285	2.97326	3	2	2	3	2	2	0.0139514	0.0777005	-0.369544	2.97326	3	2	2	3	2	15	0.493166	0.723602	-0.0565262
AFTPH	Q6ULP2	0.0390065	22	19	19	20	19	18	0.00852653	0.0165862	-0.213196	0.0390065	22	19	19	20	19	18	0.0874982	0.146116	-0.128052	0.0390065	22	19	19	20	19	18	0.816666	0.888315	-0.0184036	0.0390065	22	19	19	20	19	1	0.692946	0.849199	0.0598496
AGA	P20933	0.0390065	25	11	11	23	11	11	0.400344	0.467236	0.0328311	0.0390065	25	11	11	23	11	11	0.340447	0.438971	0.0373544	0.0390065	25	11	11	23	11	11	0.146773	0.29755	0.0650193	0.0390065	25	11	11	23	11	5	0.752563	0.879634	0.0335177
AGAP2	Q99490	0.0390065	20	16	16	17	16	15	0.00565693	0.0116115	-0.144087	0.0390065	20	16	16	17	16	15	0.117885	0.186836	0.0735121	0.0390065	20	16	16	17	16	15	0.0436673	0.143708	-0.109391	0.0390065	20	16	16	17	16	22	0.273332	0.552385	-0.0394484
AGAP3	Q96P47	0.0390065	13	13	13	9	13	9	0.373058	0.440597	-0.0452492	0.0390065	13	13	13	9	13	9	0.399254	0.49852	-0.0427544	0.0390065	13	13	13	9	13	9	0.14456	0.295458	-0.0849738	0.0390065	13	13	13	9	13	10	0.0700965	0.324885	0.100216
AGFG1	P52594	0.0390065	21	14	14	20	14	13	0.0722132	0.105947	-0.104917	0.0390065	21	14	14	20	14	13	0.000602548	0.00231919	-0.237785	0.0390065	21	14	14	20	14	13	0.688456	0.797137	-0.0246874	0.0390065	21	14	14	20	14	37	0.0847948	0.346418	0.11459
AGFG2	O95081	0.0390065	3	3	3	2	3	2	1.22214e-05	5.94101e-05	-0.374005	0.0390065	3	3	3	2	3	2	0.154395	0.232374	0.0853298	0.0390065	3	3	3	2	3	2	0.00109655	0.0260782	-0.259654	0.0390065	3	3	3	2	3	2	0.765506	0.886123	-0.0399916
AGGF1	Q8N302	0.0390065	11	11	11	10	11	10	0.00144347	0.00361728	-0.231614	0.0390065	11	11	11	10	11	10	0.00550222	0.0146476	-0.191981	0.0390065	11	11	11	10	11	10	0.234797	0.396809	-0.0812432	0.0390065	11	11	11	10	11	18	0.335498	0.606581	-0.0777063
AGK	Q53H12	0.0390065	20	16	16	16	16	13	0.00659875	0.0132711	0.150169	0.0390065	20	16	16	16	16	13	0.749777	0.811968	-0.0153171	0.0390065	20	16	16	16	16	13	0.00340913	0.0401245	0.18542	0.0390065	20	16	16	16	16	11	0.343344	0.612991	0.0415052
AGL	P35573	0.0390065	63	50	50	53	50	42	0.00324365	0.00725645	-0.218592	0.0390065	63	50	50	53	50	42	0.188497	0.273987	-0.0852093	0.0390065	63	50	50	53	50	42	0.123304	0.266852	-0.113015	0.0390065	63	50	50	53	50	15	0.252327	0.534828	-0.0588882
AGMAT	Q9BSE5	0.0390065	6	5	5	6	5	5	0.012844	0.0236012	0.126996	0.0390065	6	5	5	6	5	5	0.0281614	0.0573246	-0.109047	0.0390065	6	5	5	6	5	5	0.0305439	0.117232	0.11981	0.0390065	6	5	5	6	5	9	0.0446956	0.276297	-0.121262
AGO1	Q9UL18	0.0390065	25	18	6	5	6	4	0.186061	0.241012	-0.0847392	0.0390065	25	18	6	5	6	4	0.55939	0.648404	0.0364349	0.0390065	25	18	6	5	6	4	0.294939	0.459675	-0.0741255	0.0390065	25	18	6	5	6	13	0.0195258	0.215415	-0.159112
AGO2	Q9UKV8	0.0390065	40	26	19	22	19	18	0.0176139	0.0310125	-0.104231	0.0390065	40	26	19	22	19	18	0.0149328	0.0338342	-0.107498	0.0390065	40	26	19	22	19	18	0.859393	0.91506	-0.00781301	0.0390065	40	26	19	22	19	2	0.345086	0.613923	-0.0619074
AGO3	Q9H9G7	0.0390065	25	17	7	6	7	6	0.114205	0.157634	0.0768544	0.0390065	25	17	7	6	7	6	0.456563	0.553306	0.0349239	0.0390065	25	17	7	6	7	6	0.54524	0.689723	0.0316132	0.0390065	25	17	7	6	7	10	0.895475	0.954376	-0.00875317
AGO4	Q9HCK5	0.0390065	19	14	5	5	5	4	0.0175034	0.0308407	-0.125627	0.0390065	19	14	5	5	5	4	0.918607	0.941259	0.00485097	0.0390065	19	14	5	5	5	4	0.201252	0.360114	-0.0699162	0.0390065	19	14	5	5	5	13	0.388916	0.646636	0.0468171
AGPAT1	Q99943	0.0390065	9	8	8	8	8	8	0.000980438	0.00259276	0.185928	0.0390065	9	8	8	8	8	8	0.180626	0.264053	0.0630481	0.0390065	9	8	8	8	8	8	0.00171554	0.0303321	0.193551	0.0390065	9	8	8	8	8	42	0.0413728	0.268432	-0.154816
AGPAT2	O15120	0.0390065	8	5	5	7	5	5	0.820472	0.85333	0.0205446	0.0390065	8	5	5	7	5	5	0.493226	0.588117	-0.0625129	0.0390065	8	5	5	7	5	5	0.00104823	0.025711	0.409431	0.0390065	8	5	5	7	5	5	0.120288	0.393642	0.0823754
AGPAT3	Q9NRZ7	0.0390065	14	12	12	14	12	12	0.00339206	0.00754081	-0.170194	0.0390065	14	12	12	14	12	12	0.319852	0.417243	-0.049809	0.0390065	14	12	12	14	12	12	0.00173504	0.0304253	0.208618	0.0390065	14	12	12	14	12	4	0.603519	0.791197	-0.0361936
AGPAT4	Q9NRZ5	0.0390065	3	3	3	3	3	3	2.97251e-05	0.000127907	-0.309238	0.0390065	3	3	3	3	3	3	0.0422373	0.0799646	0.113968	0.0390065	3	3	3	3	3	3	0.07589	0.198998	0.109276	0.0390065	3	3	3	3	3	18	0.0446185	0.276297	-0.0955524
AGPAT5	Q9NUQ2	0.0390065	19	9	9	15	9	9	0.823015	0.855417	-0.0101412	0.0390065	19	9	9	15	9	9	0.00820932	0.0204001	-0.137004	0.0390065	19	9	9	15	9	9	0.0161896	0.0836641	0.136038	0.0390065	19	9	9	15	9	6	0.182694	0.465551	-0.0715028
AGPS	O00116	0.0390065	83	29	29	65	29	27	0.00724604	0.0144242	0.154304	0.0390065	83	29	29	65	29	27	0.769816	0.828505	0.0146527	0.0390065	83	29	29	65	29	27	0.00495298	0.0465902	0.183046	0.0390065	83	29	29	65	29	4	0.21736	0.500076	-0.0673448
AGRN	O00468	0.0390065	11	9	9	10	9	8	0.0292683	0.0481856	0.130728	0.0390065	11	9	9	10	9	8	0.00196616	0.00616692	0.204535	0.0390065	11	9	9	10	9	8	0.213171	0.372991	-0.0784915	0.0390065	11	9	9	10	9	8	0.151402	0.433189	0.0759129
AGT	P01019	0.0390065	13	7	7	11	7	7	1.7649e-10	3.88644e-09	0.672841	0.0390065	13	7	7	11	7	7	2.31913e-10	1.16652e-08	0.659124	0.0390065	13	7	7	11	7	7	0.0022899	0.0333955	0.171306	0.0390065	13	7	7	11	7	5	0.492581	0.723074	0.0699976
AGTPBP1	Q9UPW5	0.0390065	22	19	19	22	19	19	4.97176e-05	0.000198476	-0.231218	0.0390065	22	19	19	22	19	19	0.488736	0.584567	-0.0285013	0.0390065	22	19	19	22	19	19	0.00946387	0.0637364	-0.134757	0.0390065	22	19	19	22	19	12	0.0841029	0.345708	0.100423
AGTRAP	Q6RW13	0.0390065	6	4	4	6	4	4	0.268832	0.331628	0.0751187	0.0390065	6	4	4	6	4	4	0.191122	0.277086	0.0896251	0.0390065	6	4	4	6	4	4	0.853358	0.912151	0.0137311	0.0390065	6	4	4	6	4	3	0.0194645	0.215415	0.15045
AHCTF1	Q8WYP5	0.0390065	91	64	64	79	64	59	0.00650153	0.0131059	0.164169	0.0390065	91	64	64	79	64	59	0.345541	0.444699	-0.0501393	0.0390065	91	64	64	79	64	59	0.188119	0.344945	0.0794663	0.0390065	91	64	64	79	64	9	0.469396	0.70677	0.0369973
AHCY	P23526	0.0390065	89	28	27	77	27	24	0.00376912	0.00824828	-0.161015	0.0390065	89	28	27	77	27	24	0.00161901	0.00525215	-0.18087	0.0390065	89	28	27	77	27	24	0.059503	0.173322	-0.106391	0.0390065	89	28	27	77	27	27	0.0858508	0.348102	0.1015
AHCYL1	O43865	0.0390065	35	21	11	16	11	9	5.46952e-06	2.93994e-05	-0.287972	0.0390065	35	21	11	16	11	9	0.345985	0.445211	0.0395336	0.0390065	35	21	11	16	11	9	0.152068	0.303787	-0.0686626	0.0390065	35	21	11	16	11	8	0.433471	0.680644	-0.0485263
AHCYL2	Q96HN2	0.0390065	19	13	3	3	3	3	0.115907	0.15966	-0.102976	0.0390065	19	13	3	3	3	3	0.626167	0.70845	0.0305933	0.0390065	19	13	3	3	3	3	0.850641	0.910367	-0.0131724	0.0390065	19	13	3	3	3	7	0.260022	0.540693	0.0540184
AHDC1	Q5TGY3	0.0390065	3	3	3	2	3	2	5.57719e-07	3.99859e-06	-0.360208	0.0390065	3	3	3	2	3	2	2.01577e-08	4.36841e-07	-0.471972	0.0390065	3	3	3	2	3	2	0.572988	0.710252	-0.0268269	0.0390065	3	3	3	2	3	19	0.0563636	0.29926	-0.0932566
AHI1	Q8N157	0.0390065	2	2	2	1	2	1	0.000628457	0.00177487	0.339632	0.0390065	2	2	2	1	2	1	0.0291587	0.0588737	0.188225	0.0390065	2	2	2	1	2	1	0.0536566	0.162689	-0.182448	0.0390065	2	2	2	1	2	4	0.826463	0.917471	-0.0162912
AHNAK	Q09666	0.0390065	531	234	231	477	231	223	0.639054	0.694027	-0.0404231	0.0390065	531	234	231	477	231	223	0.0315244	0.0626098	-0.201547	0.0390065	531	234	231	477	231	223	0.792983	0.872701	0.0252176	0.0390065	531	234	231	477	231	59	0.632983	0.810688	0.0280314
AHNAK2	Q8IVF2	0.0390065	18	17	15	14	15	13	0.064904	0.0965128	0.144428	0.0390065	18	17	15	14	15	13	0.400581	0.499915	-0.0624855	0.0390065	18	17	15	14	15	13	0.999885	0.999986	-1.18692e-05	0.0390065	18	17	15	14	15	24	0.00880433	0.18648	-0.157838
AHR	P35869	0.0390065	3	3	3	3	3	3	6.8103e-06	3.57223e-05	0.287718	0.0390065	3	3	3	3	3	3	3.5455e-09	1.06891e-07	0.537241	0.0390065	3	3	3	3	3	3	0.253203	0.415382	-0.0550442	0.0390065	3	3	3	3	3	9	0.0061487	0.178648	-0.146134
AHRR	A9YTQ3	0.0390065	4	3	3	4	3	3	0.0117391	0.0218483	0.196731	0.0390065	4	3	3	4	3	3	0.296625	0.393893	0.0736049	0.0390065	4	3	3	4	3	3	0.586575	0.720923	-0.0422474	0.0390065	4	3	3	4	3	3	0.149925	0.432061	-0.104639
AHSA1	O95433	0.0390065	67	25	25	58	25	23	6.03023e-08	5.56821e-07	0.525121	0.0390065	67	25	25	58	25	23	0.00286451	0.00849398	-0.182215	0.0390065	67	25	25	58	25	23	0.013877	0.0774661	-0.158751	0.0390065	67	25	25	58	25	2	0.0240555	0.224949	-0.117637
AHSA2P	Q719I0	0.0390065	1	1	1	0	1	0				0.0390065	1	1	1	0	1	0				0.0390065	1	1	1	0	1	0				0.0390065	1	1	1	0	1	1	0.254404	0.53672	0.102896
AIDA	Q96BJ3	0.0390065	13	10	10	13	10	10	0.338821	0.404926	-0.0507494	0.0390065	13	10	10	13	10	10	0.000123639	0.000623874	-0.269349	0.0390065	13	10	10	13	10	10	0.741525	0.835111	-0.0192744	0.0390065	13	10	10	13	10	223	0.780648	0.893279	-0.0267627
AIF1	P55008	0.0390065	26	6	6	19	6	6	0.347386	0.413949	-0.0903013	0.0390065	26	6	6	19	6	6	0.0513739	0.0940576	-0.197903	0.0390065	26	6	6	19	6	6	0.635896	0.758046	0.0502473	0.0390065	26	6	6	19	6	13	0.816086	0.911777	-0.0190968
AIFM1	O95831	0.0390065	39	22	22	36	22	22	0.00255343	0.0059159	0.148853	0.0390065	39	22	22	36	22	22	0.199218	0.286563	-0.0546937	0.0390065	39	22	22	36	22	22	0.00275351	0.0365812	0.164692	0.0390065	39	22	22	36	22	3	0.952664	0.977834	0.00279112
AIFM2	Q9BRQ8	0.0390065	16	11	11	12	11	8	2.09586e-09	3.16431e-08	0.789697	0.0390065	16	11	11	12	11	8	0.0132272	0.0305491	0.16544	0.0390065	16	11	11	12	11	8	0.274095	0.437243	0.0742148	0.0390065	16	11	11	12	11	3	0.445219	0.688432	-0.0596258
AIG1	Q9NVV5	0.0390065	5	2	2	4	2	2	0.302176	0.366997	0.10421	0.0390065	5	2	2	4	2	2	0.00309391	0.00903131	-0.347339	0.0390065	5	2	2	4	2	2	0.0360663	0.128614	0.252255	0.0390065	5	2	2	4	2	23	0.000335534	0.114797	-0.266181
AIMP1	Q12904	0.0390065	37	15	15	36	15	14	0.0784268	0.113461	-0.075682	0.0390065	37	15	15	36	15	14	0.189149	0.274684	0.0550114	0.0390065	37	15	15	36	15	14	0.195834	0.354467	-0.0605287	0.0390065	37	15	15	36	15	0
AIMP2	Q13155	0.0390065	39	15	15	35	15	14	0.0294229	0.0484068	-0.124902	0.0390065	39	15	15	35	15	14	0.128897	0.200793	0.0830902	0.0390065	39	15	15	35	15	14	0.108476	0.247659	-0.098704	0.0390065	39	15	15	35	15	10	0.00992045	0.186533	-0.170905
AIP	O00170	0.0390065	30	15	15	25	15	13	0.00346655	0.00768673	-0.130094	0.0390065	30	15	15	25	15	13	0.901521	0.929432	-0.00466541	0.0390065	30	15	15	25	15	13	0.151807	0.303571	-0.0627657	0.0390065	30	15	15	25	15	6	0.808668	0.906562	0.0256204
AK1	P00568	0.0390065	24	13	13	21	13	13	0.116085	0.15986	-0.0839196	0.0390065	24	13	13	21	13	13	0.652022	0.73061	-0.0230782	0.0390065	24	13	13	21	13	13	0.0723867	0.193275	-0.108843	0.0390065	24	13	13	21	13	22	0.236847	0.520595	0.0560807
AK2	P54819	0.0390065	106	14	14	87	14	14	0.0264558	0.0442489	-0.126941	0.0390065	106	14	14	87	14	14	8.51945e-05	0.000462742	-0.279464	0.0390065	106	14	14	87	14	14	0.944697	0.967786	-0.00403873	0.0390065	106	14	14	87	14	8	0.404998	0.660681	0.055978
AK3	Q9UIJ7	0.0390065	33	15	15	30	15	15	0.000633895	0.00178759	0.281018	0.0390065	33	15	15	30	15	15	0.213951	0.303575	-0.0835057	0.0390065	33	15	15	30	15	15	0.0240899	0.102872	0.181414	0.0390065	33	15	15	30	15	2	0.0942135	0.360909	-0.1953
AK4	P27144	0.0390065	19	10	10	16	10	9	5.93549e-06	3.16019e-05	0.356329	0.0390065	19	10	10	16	10	9	0.015185	0.0342919	0.139812	0.0390065	19	10	10	16	10	9	0.0138551	0.0773894	0.158951	0.0390065	19	10	10	16	10	14	0.127574	0.405194	-0.0721835
AK6	Q9Y3D8	0.0390065	19	11	11	15	11	10	0.0764866	0.111075	-0.0815584	0.0390065	19	11	11	15	11	10	0.132529	0.205181	-0.0681058	0.0390065	19	11	11	15	11	10	0.0465235	0.148704	-0.10411	0.0390065	19	11	11	15	11	14	0.0428977	0.271326	-0.128212
AKAP1	Q92667	0.0390065	43	33	33	36	33	30	0.0333147	0.0540833	-0.196316	0.0390065	43	33	33	36	33	30	0.00178154	0.00566782	-0.320133	0.0390065	43	33	33	36	33	30	0.310183	0.474367	0.0978856	0.0390065	43	33	33	36	33	13	0.0761212	0.334408	-0.0793119
AKAP10	O43572	0.0390065	12	10	10	11	10	9	0.0300016	0.0492369	-0.115897	0.0390065	12	10	10	11	10	9	0.000141137	0.000699245	0.248651	0.0390065	12	10	10	11	10	9	0.260007	0.423467	-0.0629646	0.0390065	12	10	10	11	10	13	0.152862	0.434005	-0.0846629
AKAP11	Q9UKA4	0.0390065	23	21	21	19	21	18	0.0833672	0.119587	0.0763537	0.0390065	23	21	21	19	21	18	0.816336	0.86484	0.00968938	0.0390065	23	21	21	19	21	18	0.681188	0.7916	-0.0192032	0.0390065	23	21	21	19	21	14	0.0727478	0.330189	-0.111007
AKAP12	Q02952	0.0390065	3	3	3	3	3	3	0.0195954	0.0340187	0.198654	0.0390065	3	3	3	3	3	3	0.00136447	0.00455475	-0.300368	0.0390065	3	3	3	3	3	3	0.894405	0.9386	0.0113857	0.0390065	3	3	3	3	3	15	0.484327	0.717074	0.0515103
AKAP13	Q12802	0.0390065	24	24	24	17	24	17	0.79645	0.832934	-0.0138867	0.0390065	24	24	24	17	24	17	0.405971	0.504862	0.04526	0.0390065	24	24	24	17	24	17	0.652593	0.770645	-0.027164	0.0390065	24	24	24	17	24	9	0.0115949	0.193424	0.164061
AKAP17A	Q02040	0.0390065	22	17	17	19	17	15	8.39981e-06	4.28601e-05	0.269656	0.0390065	22	17	17	19	17	15	0.774189	0.831901	0.0115434	0.0390065	22	17	17	19	17	15	0.00736556	0.0570443	0.138262	0.0390065	22	17	17	19	17	10	0.447245	0.690035	0.037272
AKAP2	Q9Y2D5	0.0390065	38	24	24	35	24	24	0.547882	0.610981	-0.0458337	0.0390065	38	24	24	35	24	24	0.191205	0.277164	-0.102235	0.0390065	38	24	24	35	24	24	0.406361	0.565911	-0.0712374	0.0390065	38	24	24	35	24	30	0.68922	0.847186	0.0379531
AKAP7	Q9P0M2	0.0390065	10	8	8	8	8	6	0.0233339	0.0396026	0.141023	0.0390065	10	8	8	8	8	6	0.224499	0.315334	0.0703826	0.0390065	10	8	8	8	8	6	0.549618	0.69306	-0.0379605	0.0390065	10	8	8	8	8	9	0.236131	0.520254	-0.0663937
AKAP8	O43823	0.0390065	31	19	19	27	19	18	0.269538	0.332383	0.0704846	0.0390065	31	19	19	27	19	18	0.000145152	0.000716169	-0.316827	0.0390065	31	19	19	27	19	18	0.079066	0.203793	0.129856	0.0390065	31	19	19	27	19	18	0.482991	0.716539	0.0329865
AKAP8L	Q9ULX6	0.0390065	36	18	18	29	18	17	0.00651523	0.0131252	0.171466	0.0390065	36	18	18	29	18	17	0.0303867	0.0609072	-0.129292	0.0390065	36	18	18	29	18	17	0.0709193	0.191246	0.117295	0.0390065	36	18	18	29	18	3	0.199176	0.483004	0.113541
AKAP9	Q99996	0.0390065	137	116	116	115	116	99	0.0117155	0.021817	0.100647	0.0390065	137	116	116	115	116	99	0.563476	0.652033	-0.0205436	0.0390065	137	116	116	115	116	99	0.368929	0.53167	-0.0360395	0.0390065	137	116	116	115	116	17	0.0987589	0.368185	-0.104466
AKIP1	Q9NQ31	0.0390065	6	6	6	6	6	6	4.67916e-09	6.28072e-08	0.594864	0.0390065	6	6	6	6	6	6	6.78731e-09	1.79189e-07	0.577902	0.0390065	6	6	6	6	6	6	0.000399994	0.0181108	0.241579	0.0390065	6	6	6	6	6	15	0.770496	0.888897	0.0131237
AKIRIN1	Q9H9L7	0.0390138	5	3	2	1	2	1	4.33916e-06	2.41522e-05	0.435611	0.0390138	5	3	2	1	2	1	3.47901e-05	0.000219609	-0.358814	0.0390138	5	3	2	1	2	1	0.525306	0.67248	-0.0437404	0.0390138	5	3	2	1	2	24	0.572491	0.772127	-0.0480888
AKIRIN2	Q53H80	0.0390065	4	3	2	2	2	2	0.00390276	0.00849049	0.253363	0.0390065	4	3	2	2	2	2	8.72104e-08	1.48569e-06	-0.740779	0.0390065	4	3	2	2	2	2	0.962034	0.97779	0.00397451	0.0390065	4	3	2	2	2	6	0.775681	0.89144	0.0179858
AKNA	Q7Z591	0.0390065	15	15	15	11	15	11	0.00875477	0.0169818	0.187463	0.0390065	15	15	15	11	15	11	0.000358079	0.00152096	-0.288115	0.0390065	15	15	15	11	15	11	0.979228	0.98739	-0.00182355	0.0390065	15	15	15	11	15	18	0.604926	0.791847	0.0362729
AKR1A1	P14550	0.0390065	36	21	20	30	20	18	0.000624974	0.00176765	-0.224517	0.0390065	36	21	20	30	20	18	0.428609	0.526547	-0.041699	0.0390065	36	21	20	30	20	18	0.00695765	0.0552737	-0.180844	0.0390065	36	21	20	30	20	17	0.652465	0.823182	0.0276064
AKR1B1	P15121	0.0390065	33	16	15	24	15	14	0.00990959	0.0189185	-0.163482	0.0390065	33	16	15	24	15	14	0.003455	0.00990386	-0.192599	0.0390065	33	16	15	24	15	14	0.00827374	0.0599783	-0.188363	0.0390065	33	16	15	24	15	99	0.255124	0.537413	-0.0460658
AKR1C1	Q04828	0.0390065	12	9	4	5	4	4	1.0066e-07	8.78548e-07	0.504468	0.0390065	12	9	4	5	4	4	0.223468	0.31421	0.064391	0.0390065	12	9	4	5	4	4	0.871339	0.923623	0.00932094	0.0390065	12	9	4	5	4	6	0.00560201	0.174232	0.17094
AKR1C3	P42330	0.0390065	8	7	2	2	2	2	0.0542288	0.0825131	-0.235484	0.0390065	8	7	2	2	2	2	0.227677	0.319048	-0.141372	0.0390065	8	7	2	2	2	2	0.835876	0.899602	-0.0264372	0.0390065	8	7	2	2	2	1	0.328983	0.600704	-0.0679134
AKR7A2	O43488	0.0390065	41	11	11	31	11	11	0.00402761	0.00872436	-0.1842	0.0390065	41	11	11	31	11	11	0.0515466	0.0943376	-0.114089	0.0390065	41	11	11	31	11	11	0.0148965	0.0802455	-0.166347	0.0390065	41	11	11	31	11	2	0.246492	0.529661	-0.099216
AKT1	P31749	0.0390065	26	17	11	14	11	11	1.003e-07	8.77009e-07	-0.407967	0.0390065	26	17	11	14	11	11	0.165193	0.245338	0.0598475	0.0390065	26	17	11	14	11	11	0.00423016	0.0437055	-0.155927	0.0390065	26	17	11	14	11	11	0.848379	0.92953	0.013399
AKT1S1	Q96B36	0.0390065	7	4	4	6	4	3	0.0446852	0.0695419	-0.154278	0.0390065	7	4	4	6	4	3	0.00564407	0.0149337	-0.228542	0.0390065	7	4	4	6	4	3	0.399152	0.559503	-0.068005	0.0390065	7	4	4	6	4	18	0.0143039	0.198646	-0.159983
AKT2	P31751	0.0390065	24	18	13	14	13	11	0.00153051	0.00380221	-0.197108	0.0390065	24	18	13	14	13	11	0.0145351	0.0331011	-0.139972	0.0390065	24	18	13	14	13	11	0.0715043	0.191679	-0.109435	0.0390065	24	18	13	14	13	14	0.000889782	0.138377	-0.257664
AKT3	Q9Y243	0.0742186	7	5	1	0	1	0				0.0742186	7	5	1	0	1	0				0.0742186	7	5	1	0	1	0				0.0742186	7	5	1	0	1	4	0.676031	0.838198	-0.0241161
AKTIP	Q9H8T0	0.0390065	3	3	3	3	3	3	0.0620902	0.0928487	-0.140102	0.0390065	3	3	3	3	3	3	0.229107	0.320628	0.0868811	0.0390065	3	3	3	3	3	3	0.0821217	0.208319	-0.144683	0.0390065	3	3	3	3	3	2	0.0209135	0.219413	-0.326066
ALAD	P13716	0.0390065	14	8	8	13	8	8	3.32447e-05	0.000140554	-0.29758	0.0390065	14	8	8	13	8	8	0.241016	0.33409	-0.0607183	0.0390065	14	8	8	13	8	8	0.00512918	0.0471682	-0.18383	0.0390065	14	8	8	13	8	11	0.0171135	0.206508	-0.162104
ALAS1	P13196	0.0390065	35	22	22	28	22	20	9.32239e-15	1.46056e-12	2.04259	0.0390065	35	22	22	28	22	20	2.08675e-16	2.67697e-13	2.6902	0.0390065	35	22	22	28	22	20	0.00408647	0.0431627	0.231899	0.0390065	35	22	22	28	22	11	0.251342	0.533826	-0.0546727
ALCAM	Q13740	0.0390065	26	16	16	26	16	16	0.00800076	0.0157009	-0.22367	0.0390065	26	16	16	26	16	16	0.0400148	0.0763774	-0.163829	0.0390065	26	16	16	26	16	16	0.0291881	0.113997	0.19658	0.0390065	26	16	16	26	16	3	0.207151	0.492105	-0.103438
ALDH16A1	Q8IZ83	0.0390065	31	17	17	27	17	17	1.24717e-07	1.06612e-06	-0.559669	0.0390065	31	17	17	27	17	17	0.695866	0.76812	-0.02277	0.0390065	31	17	17	27	17	17	0.0636338	0.179395	-0.128533	0.0390065	31	17	17	27	17	11	0.0437021	0.273876	-0.124426
ALDH18A1	P54886	0.0390065	70	37	37	60	37	35	0.0914127	0.129811	0.0853824	0.0390065	70	37	37	60	37	35	0.0308573	0.0616178	-0.113096	0.0390065	70	37	37	60	37	35	0.00631398	0.0522228	0.169083	0.0390065	70	37	37	60	37	0
ALDH1A2	O94788	0.18464	7	5	2	3	2	2	0.205374	0.262506	-0.0708842	0.18464	7	5	2	3	2	2	0.695923	0.76812	-0.0212905	0.18464	7	5	2	3	2	2	0.151995	0.303704	0.090411	0.18464	7	5	2	3	2	3	0.219996	0.50261	-0.0991727
ALDH1B1	P30837	0.0390065	22	16	14	18	14	13	0.627628	0.683638	-0.0302621	0.0390065	22	16	14	18	14	13	0.139653	0.214128	-0.0955809	0.0390065	22	16	14	18	14	13	0.0192025	0.0917347	0.180583	0.0390065	22	16	14	18	14	8	0.00488801	0.166148	-0.185175
ALDH1L2	Q3SY69	0.0390065	77	43	43	67	43	39	0.00810911	0.0158669	-0.134528	0.0390065	77	43	43	67	43	39	7.68892e-07	9.32525e-06	-0.367711	0.0390065	77	43	43	67	43	39	0.0147745	0.0799548	0.135585	0.0390065	77	43	43	67	43	20	0.00362595	0.151324	0.235975
ALDH2	P05091	0.0390065	71	25	22	65	22	22	0.00070981	0.00197142	0.175833	0.0390065	71	25	22	65	22	22	0.131576	0.204235	0.0651527	0.0390065	71	25	22	65	22	22	0.0228243	0.0996034	0.116323	0.0390065	71	25	22	65	22	16	0.25983	0.540693	0.0949963
ALDH3A1	P30838	3.82629	1	1	1	1	1	1	0.00012041	0.000430512	-0.502548	3.82629	1	1	1	1	1	1	2.2278e-05	0.000151564	-0.594684	3.82629	1	1	1	1	1	1	0.285821	0.449719	-0.1183	3.82629	1	1	1	1	1	17	0.092814	0.359119	-0.115107
ALDH3A2	P51648	0.0390065	16	11	11	15	11	11	0.00259527	0.00599052	-0.168618	0.0390065	16	11	11	15	11	11	0.799433	0.851843	-0.0119311	0.0390065	16	11	11	15	11	11	0.00356255	0.0407752	0.180276	0.0390065	16	11	11	15	11	35	0.340326	0.610787	0.0519803
ALDH3B1	P43353	0.0390065	10	7	7	7	7	6	0.496751	0.562294	0.0372918	0.0390065	10	7	7	7	7	6	0.000607957	0.00233249	0.235354	0.0390065	10	7	7	7	7	6	0.161696	0.316018	0.0882972	0.0390065	10	7	7	7	7	2	0.754952	0.880639	0.01899
ALDH4A1	P30038	0.0390065	29	20	20	24	20	19	0.245565	0.30666	0.0523908	0.0390065	29	20	20	24	20	19	0.105186	0.170003	0.0748911	0.0390065	29	20	20	24	20	19	0.00984265	0.065188	0.144347	0.0390065	29	20	20	24	20	13	0.766371	0.886707	0.0206684
ALDH5A1	P51649	0.0390065	12	11	11	12	11	11	0.0325987	0.0531105	0.117289	0.0390065	12	11	11	12	11	11	0.0269252	0.0552435	0.122222	0.0390065	12	11	11	12	11	11	0.00316602	0.0392022	0.19671	0.0390065	12	11	11	12	11	39	0.121049	0.394336	0.0804965
ALDH6A1	Q02252	0.0390065	37	22	22	31	22	21	3.14608e-05	0.000134282	0.198063	0.0390065	37	22	22	31	22	21	0.0435379	0.0820068	0.0728674	0.0390065	37	22	22	31	22	21	0.00603062	0.0510946	0.118705	0.0390065	37	22	22	31	22	22	0.073953	0.331661	0.0878498
ALDH7A1	P49419	0.0390065	21	13	13	19	13	12	0.00214439	0.00508659	0.118438	0.0390065	21	13	13	19	13	12	0.000636682	0.00242615	0.138091	0.0390065	21	13	13	19	13	12	0.0949123	0.226894	0.0631572	0.0390065	21	13	13	19	13	1	0.0027053	0.151324	-0.387866
ALDH9A1	P49189	0.0390065	44	19	19	38	19	19	0.000943932	0.00251146	-0.15452	0.0390065	44	19	19	38	19	19	0.323223	0.421173	-0.0378938	0.0390065	44	19	19	38	19	19	0.031054	0.118269	-0.0992152	0.0390065	44	19	19	38	19	11	0.0345637	0.251153	0.12064
ALDOA	P04075	0.0390065	381	36	6	145	6	6	7.93827e-05	0.000300579	-0.3346	0.0390065	381	36	6	145	6	6	0.000168784	0.000814269	-0.309243	0.0390065	381	36	6	145	6	6	0.0959686	0.228209	-0.121367	0.0390065	381	36	6	145	6	6	0.149907	0.432061	0.0910489
ALDOC	P09972	0.0390065	95	25	18	47	18	17	0.0393236	0.0623139	-0.141168	0.0390065	95	25	18	47	18	17	0.0391458	0.0748555	-0.141317	0.0390065	95	25	18	47	18	17	0.0524049	0.160171	-0.147176	0.0390065	95	25	18	47	18	19	0.0482259	0.283628	0.104623
ALG1	Q9BT22	0.0390065	9	8	8	9	8	8	6.8101e-09	8.58911e-08	-0.779924	0.0390065	9	8	8	9	8	8	0.733899	0.800056	0.0218785	0.0390065	9	8	8	9	8	8	0.00762352	0.0578856	0.219801	0.0390065	9	8	8	9	8	11	0.00921847	0.18648	0.166923
ALG10	Q5BKT4	0.0390065	8	3	3	8	3	3	0.00822078	0.0160667	0.254898	0.0390065	8	3	3	8	3	3	0.379081	0.478016	0.0752208	0.0390065	8	3	3	8	3	3	0.891258	0.936531	0.0128892	0.0390065	8	3	3	8	3	21	0.00746138	0.180386	0.114766
ALG11	Q2TAA5	0.0390065	8	8	8	8	8	8	0.00317632	0.00714092	0.162801	0.0390065	8	8	8	8	8	8	0.251237	0.345727	0.0547762	0.0390065	8	8	8	8	8	8	0.0146593	0.0796631	0.142489	0.0390065	8	8	8	8	8	12	0.855243	0.934976	-0.00655056
ALG12	Q9BV10	0.0390065	2	2	2	2	2	2	0.000314332	0.000984296	0.321375	0.0390065	2	2	2	2	2	2	0.473713	0.570099	-0.049804	0.0390065	2	2	2	2	2	2	0.0966178	0.229239	0.134723	0.0390065	2	2	2	2	2	19	0.0343621	0.250813	-0.0970191
ALG13	Q9NP73	0.0390184	3	3	3	3	3	3	6.7768e-07	4.74618e-06	-0.46357	0.0390184	3	3	3	3	3	3	0.00388496	0.010917	0.187968	0.0390184	3	3	3	3	3	3	0.398238	0.558714	-0.0529908	0.0390184	3	3	3	3	3	6	0.000423284	0.12276	-0.312273
ALG14	Q96F25	0.0390065	1	1	1	0	1	0				0.0390065	1	1	1	0	1	0				0.0390065	1	1	1	0	1	0				0.0390065	1	1	1	0	1	17	0.00765741	0.18191	-0.216142
ALG2	Q9H553	0.0390065	9	8	8	6	8	6	0.0540835	0.0823445	0.126267	0.0390065	9	8	8	6	8	6	0.47394	0.570099	0.0441788	0.0390065	9	8	8	6	8	6	0.144908	0.295853	0.103646	0.0390065	9	8	8	6	8	8	0.327135	0.598246	0.0716276
ALG3	Q92685	0.0390065	6	4	4	5	4	4	0.990879	0.992164	0.000812473	0.0390065	6	4	4	5	4	4	0.309205	0.406363	-0.073679	0.0390065	6	4	4	5	4	4	0.0616395	0.176691	0.158636	0.0390065	6	4	4	5	4	3	0.987798	0.994201	-0.00144135
ALG5	Q9Y673	0.0390065	22	10	10	19	10	9	0.000262107	0.000842287	0.280142	0.0390065	22	10	10	19	10	9	0.56138	0.650237	0.0343767	0.0390065	22	10	10	19	10	9	0.0125538	0.072985	0.185013	0.0390065	22	10	10	19	10	8	0.261844	0.542033	0.0598263
ALG6	Q9Y672	0.0390065	6	4	4	5	4	4	0.00699587	0.0139786	0.233946	0.0390065	6	4	4	5	4	4	0.493503	0.588301	0.0520638	0.0390065	6	4	4	5	4	4	0.00436712	0.0445644	0.281218	0.0390065	6	4	4	5	4	2	0.161512	0.444192	0.111805
ALG8	Q9BVK2	0.0390065	7	4	4	5	4	3	0.31657	0.381569	0.0591808	0.0390065	7	4	4	5	4	3	0.169814	0.250842	-0.0824767	0.0390065	7	4	4	5	4	3	0.00315976	0.0392022	0.226782	0.0390065	7	4	4	5	4	3	0.912966	0.961279	-0.00676724
ALG9	Q9H6U8	0.0390065	14	8	8	11	8	8	0.03055	0.0500371	0.126421	0.0390065	14	8	8	11	8	8	0.146968	0.223267	0.0806709	0.0390065	14	8	8	11	8	8	0.0125167	0.0729332	0.168282	0.0390065	14	8	8	11	8	0
ALKBH1	Q13686	0.0390065	3	3	3	2	3	2	0.0424158	0.0664755	0.108375	0.0390065	3	3	3	2	3	2	0.0964242	0.15785	0.0864905	0.0390065	3	3	3	2	3	2	0.072282	0.193122	-0.105485	0.0390065	3	3	3	2	3	6	0.441096	0.687013	0.053216
ALKBH3	Q96Q83	0.0390065	13	11	11	9	11	8	0.879766	0.903669	-0.00677575	0.0390065	13	11	11	9	11	8	0.0895448	0.148909	0.080258	0.0390065	13	11	11	9	11	8	0.762785	0.850634	-0.0151348	0.0390065	13	11	11	9	11	4	0.172934	0.45522	0.112124
ALKBH4	Q9NXW9	0.0390065	4	4	4	3	4	3	0.0367627	0.0588018	-0.098608	0.0390065	4	4	4	3	4	3	0.297877	0.39502	-0.0461688	0.0390065	4	4	4	3	4	3	0.000433295	0.0186174	-0.218696	0.0390065	4	4	4	3	4	9	0.166108	0.44912	0.0943983
ALKBH5	Q6P6C2	0.0390065	8	8	8	6	8	6	1.92499e-05	8.81511e-05	-0.256192	0.0390065	8	8	8	6	8	6	0.00012157	0.000615712	-0.213296	0.0390065	8	8	8	6	8	6	0.347627	0.512617	0.0440144	0.0390065	8	8	8	6	8	4	0.146832	0.431395	0.127181
ALKBH6	Q3KRA9	1.92417	1	1	1	1	1	1	0.000368543	0.00113071	0.651999	1.92417	1	1	1	1	1	1	0.00294949	0.00869205	0.502267	1.92417	1	1	1	1	1	1	0.160215	0.314281	-0.231704	1.92417	1	1	1	1	1	3	0.903425	0.957836	0.00786993
ALKBH7	Q9BT30	0.0525222	1	1	1	0	1	0				0.0525222	1	1	1	0	1	0				0.0525222	1	1	1	0	1	0				0.0525222	1	1	1	0	1	8	0.500169	0.728084	0.0406496
ALKBH8	Q96BT7	0.0390065	9	7	7	7	7	6	0.00532995	0.0110256	-0.145463	0.0390065	9	7	7	7	7	6	0.403759	0.502831	0.0379922	0.0390065	9	7	7	7	7	6	0.00398884	0.0426758	-0.169839	0.0390065	9	7	7	7	7	2	0.341756	0.611985	0.0533882
ALMS1	Q8TCU4	0.0397904	7	6	6	5	6	5	0.416849	0.483298	-0.0356226	0.0397904	7	6	6	5	6	5	0.478361	0.574623	0.0310146	0.0397904	7	6	6	5	6	5	0.909291	0.948078	0.00552219	0.0397904	7	6	6	5	6	8	0.152527	0.433873	-0.0744179
ALOX5	P09917	0.0390065	21	16	16	19	16	14	0.354834	0.42147	0.0384573	0.0390065	21	16	16	19	16	14	0.000383389	0.00160651	0.186696	0.0390065	21	16	16	19	16	14	0.0909008	0.221315	0.0815982	0.0390065	21	16	16	19	16	3	0.00866347	0.18648	-0.145677
ALOX5AP	P20292	0.195086	4	3	3	4	3	3	0.000104456	0.0003803	0.398597	0.195086	4	3	3	4	3	3	0.133267	0.206055	-0.118789	0.195086	4	3	3	4	3	3	0.676132	0.788014	-0.0355391	0.195086	4	3	3	4	3	6	0.741778	0.873159	-0.0152208
ALPK1	Q96QP1	0.0390065	13	12	12	10	12	9	0.25708	0.319287	-0.0556125	0.0390065	13	12	12	10	12	9	1.42101e-09	5.18342e-08	0.656713	0.0390065	13	12	12	10	12	9	0.085209	0.21357	-0.0974867	0.0390065	13	12	12	10	12	1	0.677261	0.839178	0.0663927
ALPK3	Q96L96	0.0390065	5	5	5	5	5	5	0.000118392	0.000424407	0.328593	0.0390065	5	5	5	5	5	5	0.0459667	0.0858475	0.13633	0.0390065	5	5	5	5	5	5	0.0759618	0.199059	-0.133374	0.0390065	5	5	5	5	5	0
ALS2	Q96Q42	0.0390065	15	15	15	13	15	13	0.131716	0.178453	0.0737495	0.0390065	15	15	15	13	15	13	0.567465	0.655537	-0.0269711	0.0390065	15	15	15	13	15	13	0.515852	0.664152	-0.0343269	0.0390065	15	15	15	13	15	6	0.297839	0.573534	-0.0533489
ALX1	Q15699	0.0390065	7	6	5	6	5	5	3.07624e-12	1.38027e-10	-1.08888	0.0390065	7	6	5	6	5	5	1.62463e-08	3.6362e-07	-0.568852	0.0390065	7	6	5	6	5	5	0.28069	0.443984	-0.0618059	0.0390065	7	6	5	6	5	5	0.775859	0.89144	-0.0138175
ALX4	Q9H161	0.0390065	6	6	5	4	5	4	0.15624	0.20733	-0.124944	0.0390065	6	6	5	4	5	4	0.116845	0.185713	0.139374	0.0390065	6	6	5	4	5	4	0.155151	0.307822	-0.140088	0.0390065	6	6	5	4	5	14	0.0759126	0.333756	0.086145
ALYREF	Q86V81	0.0390065	57	8	8	36	8	8	0.61727	0.673969	0.0401953	0.0390065	57	8	8	36	8	8	0.000433572	0.00177155	-0.360292	0.0390065	57	8	8	36	8	8	0.0550469	0.165331	0.184114	0.0390065	57	8	8	36	8	3	0.0306091	0.242353	-0.200397
AMACR	Q9UHK6	0.0390065	3	3	3	3	3	3	0.207212	0.264537	0.0763708	0.0390065	3	3	3	3	3	3	0.0216428	0.0459134	0.149287	0.0390065	3	3	3	3	3	3	0.293928	0.458623	0.0704011	0.0390065	3	3	3	3	3	9	0.591014	0.783033	-0.028938
AMBRA1	Q9C0C7	0.0390065	13	12	12	10	12	10	2.60333e-06	1.54247e-05	0.303933	0.0390065	13	12	12	10	12	10	0.0934536	0.154095	-0.0720995	0.0390065	13	12	12	10	12	10	0.0251362	0.105224	-0.112296	0.0390065	13	12	12	10	12	5	0.0294366	0.239426	-0.16879
AMD1	P17707	0.0390065	5	5	5	4	5	4	2.39466e-06	1.43845e-05	-0.44104	0.0390065	5	5	5	4	5	4	0.00425788	0.0118018	-0.196694	0.0390065	5	5	5	4	5	4	0.179319	0.335503	-0.091187	0.0390065	5	5	5	4	5	13	0.137758	0.41834	-0.0810796
AMER1	Q5JTC6	0.0390098	1	1	1	1	1	1	0.434225	0.500638	-0.0706227	0.0390098	1	1	1	1	1	1	0.0227065	0.0478304	-0.224619	0.0390098	1	1	1	1	1	1	0.026972	0.109597	-0.242389	0.0390098	1	1	1	1	1	5	0.147975	0.432061	-0.0843529
AMFR	Q9UKV5	0.0390065	3	3	3	3	3	3	0.323878	0.389053	-0.0720508	0.0390065	3	3	3	3	3	3	0.00212914	0.00659135	-0.264925	0.0390065	3	3	3	3	3	3	0.412151	0.571937	0.066592	0.0390065	3	3	3	3	3	4	0.420011	0.670909	0.0774448
AMIGO3	Q86WK7	0.0390075	2	2	2	2	2	2	0.000702804	0.00195594	-0.290508	0.0390075	2	2	2	2	2	2	0.00872187	0.0214726	0.204593	0.0390075	2	2	2	2	2	2	0.484539	0.638019	-0.0538834	0.0390075	2	2	2	2	2	8	0.548079	0.756539	-0.0541266
AMMECR1	Q9Y4X0	0.0390065	4	4	2	2	2	2	0.681513	0.73347	-0.0235166	0.0390065	4	4	2	2	2	2	0.133594	0.206361	0.0893832	0.0390065	4	4	2	2	2	2	0.798935	0.876425	-0.0162878	0.0390065	4	4	2	2	2	3	0.316991	0.590981	0.0669962
AMMECR1L	Q6DCA0	0.0390065	4	4	2	2	2	2	0.0597336	0.089746	-0.172579	0.0390065	4	4	2	2	2	2	0.167383	0.247973	0.122654	0.0390065	4	4	2	2	2	2	0.594947	0.726944	-0.051225	0.0390065	4	4	2	2	2	10	0.9425	0.973675	-0.00328766
AMN1	Q8IY45	0.0390065	2	2	2	2	2	2	0.472569	0.538558	0.0606503	0.0390065	2	2	2	2	2	2	0.376533	0.475484	-0.0750378	0.0390065	2	2	2	2	2	2	0.237128	0.399477	-0.113458	0.0390065	2	2	2	2	2	4	0.414311	0.667494	-0.0542623
AMOTL1	Q8IY63	0.0390065	12	11	11	11	11	10	4.79973e-05	0.00019306	-0.224478	0.0390065	12	11	11	11	11	10	3.2164e-10	1.5028e-08	-0.605918	0.0390065	12	11	11	11	11	10	0.0949376	0.226894	0.0776713	0.0390065	12	11	11	11	11	1	0.146035	0.43078	-0.150986
AMPD2	Q01433	0.0390065	18	17	17	16	17	15	0.000223395	0.000734936	-0.322703	0.0390065	18	17	17	16	17	15	0.0266322	0.0547716	-0.162079	0.0390065	18	17	17	16	17	15	0.0511606	0.157927	-0.155993	0.0390065	18	17	17	16	17	3	0.726842	0.866895	-0.0280762
AMPD3	Q01432	0.0390065	11	8	8	11	8	8	0.0123943	0.0228937	-0.145577	0.0390065	11	8	8	11	8	8	0.0478523	0.0887664	0.110019	0.0390065	11	8	8	11	8	8	0.0579964	0.171215	-0.117118	0.0390065	11	8	8	11	8	2	0.431036	0.679547	0.0608462
AMZ2	Q86W34	0.0390065	1	1	1	1	1	1	0.03585	0.0575935	-0.164964	0.0390065	1	1	1	1	1	1	0.603117	0.68906	-0.0377781	0.0390065	1	1	1	1	1	1	0.180683	0.337066	0.111894	0.0390065	1	1	1	1	1	2	0.45361	0.694472	-0.0483633
ANAPC1	Q9H1A4	0.0390065	42	32	32	38	32	31	3.25992e-05	0.00013816	-0.290061	0.0390065	42	32	32	38	32	31	0.356577	0.455894	-0.0459934	0.0390065	42	32	32	38	32	31	0.107335	0.246041	-0.0928251	0.0390065	42	32	32	38	32	2	0.695091	0.850266	0.0376728
ANAPC10	Q9UM13	0.0390065	5	5	5	5	5	5	0.000357389	0.00110108	0.208192	0.0390065	5	5	5	5	5	5	0.237524	0.330201	0.0548656	0.0390065	5	5	5	5	5	5	0.268826	0.432011	-0.0572386	0.0390065	5	5	5	5	5	2	0.294941	0.571175	-0.09995
ANAPC11	Q9NYG5	0.0758445	1	1	1	0	1	0				0.0758445	1	1	1	0	1	0				0.0758445	1	1	1	0	1	0				0.0758445	1	1	1	0	1	10	0.335618	0.606611	-0.0432351
ANAPC13	Q9BS18	0.237167	4	3	3	4	3	3	0.00614116	0.0124644	-0.325454	0.237167	4	3	3	4	3	3	0.00319353	0.00927114	-0.358718	0.237167	4	3	3	4	3	3	0.0800561	0.20545	-0.212971	0.237167	4	3	3	4	3	15	0.0180517	0.208907	-0.195871
ANAPC16	Q96DE5	0.0390065	5	5	5	4	5	4	0.204948	0.262102	-0.131671	0.0390065	5	5	5	4	5	4	0.0378197	0.0727981	-0.227213	0.0390065	5	5	5	4	5	4	0.168918	0.324231	-0.160634	0.0390065	5	5	5	4	5	8	0.0877813	0.351117	-0.104104
ANAPC2	Q9UJX6	0.0390065	21	16	16	18	16	14	7.33775e-07	5.09265e-06	-0.322266	0.0390065	21	16	16	18	16	14	0.00284317	0.00844643	-0.137555	0.0390065	21	16	16	18	16	14	0.172791	0.32856	-0.0611529	0.0390065	21	16	16	18	16	1	0.39036	0.647863	-0.07039
ANAPC4	Q9UJX5	0.0390065	26	18	18	22	18	17	2.50823e-05	0.000110309	-0.253173	0.0390065	26	18	18	22	18	17	0.00877036	0.0215693	-0.125024	0.0390065	26	18	18	22	18	17	0.0213586	0.0963602	-0.118981	0.0390065	26	18	18	22	18	31	0.407409	0.661877	-0.0460691
ANAPC5	Q9UJX4	0.0390065	34	25	25	29	25	23	1.69048e-05	7.89248e-05	-0.281044	0.0390065	34	25	25	29	25	23	0.952709	0.967078	-0.00265003	0.0390065	34	25	25	29	25	23	0.172961	0.328588	-0.070484	0.0390065	34	25	25	29	25	5	0.460755	0.699069	-0.0376995
ANAPC7	Q9UJX3	0.0390065	22	15	15	18	15	12	8.44336e-05	0.000316568	-0.27922	0.0390065	22	15	15	18	15	12	0.0969166	0.158547	-0.0908736	0.0390065	22	15	15	18	15	12	0.760688	0.849188	-0.0177305	0.0390065	22	15	15	18	15	0
ANGEL1	Q9UNK9	0.0390065	2	2	2	2	2	2	0.0002621	0.000842287	-0.365464	0.0390065	2	2	2	2	2	2	0.18064	0.264053	-0.106234	0.0390065	2	2	2	2	2	2	0.310587	0.474773	0.0886737	0.0390065	2	2	2	2	2	3	0.151277	0.432989	-0.171292
ANGEL2	Q5VTE6	0.0390065	5	5	5	3	5	3	3.71114e-05	0.000154644	-0.315662	0.0390065	5	5	5	3	5	3	0.0408138	0.0777008	0.119844	0.0390065	5	5	5	3	5	3	0.544573	0.689062	0.0369141	0.0390065	5	5	5	3	5	4	0.420154	0.671025	-0.0919591
ANK2	Q01484	0.0390065	10	8	7	5	7	5	0.0116848	0.0217768	0.150165	0.0390065	10	8	7	5	7	5	0.0803318	0.136219	-0.0976388	0.0390065	10	8	7	5	7	5	0.255067	0.41784	-0.0687068	0.0390065	10	8	7	5	7	14	0.0519497	0.290341	-0.0904413
ANK3	Q12955	2.40058	1	1	1	0	1	0				2.40058	1	1	1	0	1	0				2.40058	1	1	1	0	1	0				2.40058	1	1	1	0	1	17	0.022068	0.222012	-0.118209
ANKFY1	Q9P2R3	0.0390065	37	29	29	30	29	23	3.19882e-05	0.000135932	-0.251408	0.0390065	37	29	29	30	29	23	0.018365	0.0400118	0.111427	0.0390065	37	29	29	30	29	23	0.141321	0.291392	0.0727584	0.0390065	37	29	29	30	29	23	0.618733	0.800928	-0.0249745
ANKHD1	Q8IWZ3	0.0390065	71	57	42	43	42	36	0.0100338	0.0190984	-0.132435	0.0390065	71	57	42	43	42	36	0.00142097	0.00471896	-0.176399	0.0390065	71	57	42	43	42	36	0.231847	0.393819	-0.0621623	0.0390065	71	57	42	43	42	12	0.135541	0.416938	-0.0904409
ANKIB1	Q9P2G1	0.0390065	7	7	7	6	7	6	7.45472e-10	1.31691e-08	-0.666791	0.0390065	7	7	7	6	7	6	0.0101899	0.0244073	0.13508	0.0390065	7	7	7	6	7	6	0.738903	0.833913	0.0172908	0.0390065	7	7	7	6	7	2	0.0693205	0.322539	-0.165836
ANKLE1	Q8NAG6	0.653202	1	1	1	0	1	0				0.653202	1	1	1	0	1	0				0.653202	1	1	1	0	1	0				0.653202	1	1	1	0	1	3	0.0549621	0.296764	0.124507
ANKLE2	Q86XL3	0.0390065	38	30	30	31	30	27	5.93393e-11	1.57529e-09	-0.64003	0.0390065	38	30	30	31	30	27	0.00297838	0.00876638	-0.129498	0.0390065	38	30	30	31	30	27	0.0905879	0.220967	0.0733224	0.0390065	38	30	30	31	30	5	0.150579	0.432061	-0.0880513
ANKMY2	Q8IV38	0.0390065	27	17	17	24	17	17	5.56634e-07	3.99381e-06	0.37254	0.0390065	27	17	17	24	17	17	0.00215091	0.00663962	-0.161418	0.0390065	27	17	17	24	17	17	0.736156	0.832241	-0.0165204	0.0390065	27	17	17	24	17	0
ANKRA2	Q9H9E1	0.186848	1	1	1	1	1	1	0.000248693	0.000805472	1.05386	0.186848	1	1	1	1	1	1	0.00159525	0.00518212	0.844316	0.186848	1	1	1	1	1	1	0.00131412	0.027608	0.967895	0.186848	1	1	1	1	1	23	0.204872	0.488512	-0.0620555
ANKRD1	Q15327	4.5562	2	1	1	0	1	0				4.5562	2	1	1	0	1	0				4.5562	2	1	1	0	1	0				4.5562	2	1	1	0	1	36	0.0280931	0.235104	-0.121858
ANKRD10	Q9NXR5	0.0390065	3	3	3	2	3	2	2.42699e-08	2.58581e-07	-0.697062	0.0390065	3	3	3	2	3	2	0.000548768	0.0021503	0.277726	0.0390065	3	3	3	2	3	2	0.138904	0.288275	-0.109345	0.0390065	3	3	3	2	3	6	0.507173	0.731741	0.0346176
ANKRD11	Q6UB99	0.0390065	23	21	21	19	21	18	3.14718e-05	0.000134282	-0.424102	0.0390065	23	21	21	19	21	18	0.000604554	0.0023249	-0.309755	0.0390065	23	21	21	19	21	18	0.959297	0.976566	-0.00408311	0.0390065	23	21	21	19	21	0
ANKRD12	Q6UB98	0.0390065	23	21	21	21	21	19	1.62441e-07	1.33832e-06	0.384626	0.0390065	23	21	21	21	21	19	0.292212	0.389385	-0.0438598	0.0390065	23	21	21	21	21	19	0.400802	0.560634	-0.0388219	0.0390065	23	21	21	21	21	27	0.83606	0.922701	-0.00850209
ANKRD13A	Q8IZ07	0.0390065	17	12	11	13	11	10	5.21015e-06	2.81319e-05	-0.216691	0.0390065	17	12	11	13	11	10	0.218758	0.308951	0.0391072	0.0390065	17	12	11	13	11	10	0.066337	0.183817	-0.0676312	0.0390065	17	12	11	13	11	17	0.00807869	0.185299	-0.148368
ANKRD13C	Q8N6S4	3.46596	1	1	1	1	1	1	0.339139	0.405242	0.0558376	3.46596	1	1	1	1	1	1	0.0172401	0.0379377	-0.152453	3.46596	1	1	1	1	1	1	0.375162	0.537372	0.0577829	3.46596	1	1	1	1	1	1	0.126998	0.404583	0.392117
ANKRD13D	Q6ZTN6	0.0390065	8	7	6	6	6	6	0.0182272	0.031916	-0.134576	0.0390065	8	7	6	6	6	6	0.106357	0.171322	0.0868924	0.0390065	8	7	6	6	6	6	0.148612	0.300082	-0.0860437	0.0390065	8	7	6	6	6	0
ANKRD16	Q6P6B7	0.0390065	1	1	1	1	1	1	5.02638e-09	6.67474e-08	-1.01442	0.0390065	1	1	1	1	1	1	0.0040992	0.0114249	0.274794	0.0390065	1	1	1	1	1	1	0.673209	0.785862	-0.0385943	0.0390065	1	1	1	1	1	2	0.77012	0.888571	0.0207554
ANKRD17	O75179	0.0390065	65	52	37	36	37	30	0.291935	0.356553	-0.0518	0.0390065	65	52	37	36	37	30	0.0482924	0.0894745	-0.102363	0.0390065	65	52	37	36	37	30	0.352933	0.517566	-0.0508104	0.0390065	65	52	37	36	37	18	0.884892	0.949487	-0.0115862
ANKRD18B	A2A2Z9	1.99199	4	2	2	2	2	1	5.00819e-08	4.72024e-07	1.3843	1.99199	4	2	2	2	2	1	0.000540146	0.00212348	0.585422	1.99199	4	2	2	2	2	1	0.0149319	0.0802455	0.406828	1.99199	4	2	2	2	2	19	0.351043	0.617843	-0.0432223
ANKRD20A4	Q4UJ75	1.34246	6	1	1	6	1	1	8.85804e-06	4.49821e-05	1.36242	1.34246	6	1	1	6	1	1	0.000519689	0.00205404	0.898794	1.34246	6	1	1	6	1	1	0.409698	0.569111	-0.190392	1.34246	6	1	1	6	1	10	0.736132	0.871419	-0.0116712
ANKRD26	Q9UPS8	0.050816	4	4	4	1	4	1	0.926115	0.940682	0.00647609	0.050816	4	4	4	1	4	1	0.407063	0.505825	-0.0586333	0.050816	4	4	4	1	4	1	0.490927	0.642906	0.0542499	0.050816	4	4	4	1	4	1	0.238911	0.522118	-0.0776034
ANKRD27	Q96NW4	0.0390065	24	24	24	20	24	20	2.50118e-08	2.65008e-07	-0.488024	0.0390065	24	24	24	20	24	20	0.317906	0.415399	0.0452918	0.0390065	24	24	24	20	24	20	0.52066	0.66863	0.0322126	0.0390065	24	24	24	20	24	6	0.344682	0.613499	-0.0550382
ANKRD28	O15084	0.0390065	15	13	11	9	11	8	0.31545	0.380363	-0.0600586	0.0390065	15	13	11	9	11	8	0.11617	0.184793	0.0966228	0.0390065	15	13	11	9	11	8	0.247382	0.409531	0.0778549	0.0390065	15	13	11	9	11	1	0.873707	0.94356	-0.0145047
ANKRD30B	Q9BXX2	2.29007	4	1	1	4	1	1	0.98273	0.985649	-0.00194717	2.29007	4	1	1	4	1	1	0.00435317	0.0120102	-0.300325	2.29007	4	1	1	4	1	1	0.198552	0.357289	0.133361	2.29007	4	1	1	4	1	30	0.0642407	0.31371	-0.106263
ANKRD35	Q8N283	0.0390065	6	6	6	4	6	4	0.000600776	0.00171416	0.326083	0.0390065	6	6	6	4	6	4	0.362402	0.461676	0.0696223	0.0390065	6	6	6	4	6	4	0.341202	0.506681	0.0814599	0.0390065	6	6	6	4	6	1	0.501993	0.728988	0.101011
ANKRD36	A6QL64	0.0974371	3	1	1	3	1	1	0.775692	0.814737	-0.0355824	0.0974371	3	1	1	3	1	1	0.740827	0.80547	-0.0413261	0.0974371	3	1	1	3	1	1	0.299098	0.463662	-0.147694	0.0974371	3	1	1	3	1	1	0.507711	0.732031	-0.152291
ANKRD39	Q53RE8	0.0390065	4	4	4	3	4	3	3.12675e-09	4.50035e-08	-0.533503	0.0390065	4	4	4	3	4	3	0.888766	0.919954	0.00578631	0.0390065	4	4	4	3	4	3	0.183092	0.339506	0.0636294	0.0390065	4	4	4	3	4	1	0.763073	0.884816	-0.0235723
ANKRD40	Q6AI12	0.230093	1	1	1	1	1	1	0.000227782	0.000748337	-0.362678	0.230093	1	1	1	1	1	1	0.000613532	0.00234665	-0.324033	0.230093	1	1	1	1	1	1	0.0632908	0.179099	-0.166173	0.230093	1	1	1	1	1	20	0.568868	0.76974	-0.0285245
ANKRD44	Q8N8A2	0.0390065	30	24	23	25	23	19	2.73059e-05	0.000118404	-0.207591	0.0390065	30	24	23	25	23	19	0.216719	0.306615	0.0439097	0.0390065	30	24	23	25	23	19	0.770823	0.8564	-0.0112691	0.0390065	30	24	23	25	23	8	0.873047	0.943538	-0.0104946
ANKRD45	Q5TZF3	0.0390065	6	6	6	4	6	4	0.224229	0.283684	0.0929875	0.0390065	6	6	6	4	6	4	0.848454	0.890574	-0.0142324	0.0390065	6	6	6	4	6	4	0.489122	0.641393	0.0580733	0.0390065	6	6	6	4	6	1	0.399944	0.655171	-0.0857757
ANKRD46	Q86W74	0.0390065	5	4	4	5	4	4	4.86431e-08	4.60279e-07	0.6522	0.0390065	5	4	4	5	4	4	0.0507406	0.0930764	-0.131732	0.0390065	5	4	4	5	4	4	3.63224e-06	0.00324892	0.507722	0.0390065	5	4	4	5	4	4	0.808224	0.906562	-0.0204483
ANKRD49	Q8WVL7	0.0390065	3	3	3	3	3	3	0.00320369	0.00718912	-0.200317	0.0390065	3	3	3	3	3	3	0.0278286	0.0568165	0.138421	0.0390065	3	3	3	3	3	3	0.534384	0.679679	-0.0401523	0.0390065	3	3	3	3	3	1	0.725353	0.865805	0.0490881
ANKRD50	Q9ULJ7	0.0390065	25	23	23	18	23	17	0.774076	0.813144	-0.0114221	0.0390065	25	23	23	18	23	17	0.0200903	0.0431273	0.102406	0.0390065	25	23	23	18	23	17	0.684174	0.793876	0.0181246	0.0390065	25	23	23	18	23	3	0.0261928	0.230529	-0.112953
ANKRD52	Q8NB46	0.0390065	15	13	12	13	12	12	2.6757e-11	8.16664e-10	-0.778666	0.0390065	15	13	12	13	12	12	0.0415688	0.0788866	-0.0928086	0.0390065	15	13	12	13	12	12	0.0275289	0.110728	-0.113775	0.0390065	15	13	12	13	12	1	0.00169706	0.146889	-0.31915
ANKRD54	Q6NXT1	0.0390065	6	6	6	5	6	5	0.397207	0.464356	0.0527959	0.0390065	6	6	6	5	6	5	0.109752	0.17599	0.10326	0.0390065	6	6	6	5	6	5	0.363241	0.52679	-0.0635215	0.0390065	6	6	6	5	6	19	0.0446715	0.276297	-0.0837052
ANKS1A	Q92625	0.0390065	26	21	21	21	21	18	7.33552e-06	3.79565e-05	-0.315488	0.0390065	26	21	21	21	21	18	0.779588	0.836195	0.0130107	0.0390065	26	21	21	21	21	18	0.290551	0.454804	-0.0560107	0.0390065	26	21	21	21	21	4	0.507851	0.732031	-0.0555536
ANKS6	Q68DC2	0.0390065	2	2	2	2	2	2	9.06236e-06	4.57929e-05	-0.330954	0.0390065	2	2	2	2	2	2	0.00165074	0.00533519	-0.189702	0.0390065	2	2	2	2	2	2	0.670222	0.783716	-0.0237185	0.0390065	2	2	2	2	2	4	0.0764458	0.335134	0.131828
ANKZF1	Q9H8Y5	0.0390065	21	16	16	20	16	15	0.904358	0.922899	0.00591518	0.0390065	21	16	16	20	16	15	0.155613	0.233651	-0.0725743	0.0390065	21	16	16	20	16	15	0.132088	0.27919	-0.0864626	0.0390065	21	16	16	20	16	3	0.437067	0.683194	-0.0504265
ANLN	Q9NQW6	0.0390065	52	42	42	50	42	41	2.17862e-05	9.8245e-05	0.288096	0.0390065	52	42	42	50	42	41	0.00292775	0.00864396	-0.165866	0.0390065	52	42	42	50	42	41	0.0828923	0.209744	-0.0962681	0.0390065	52	42	42	50	42	17	0.566722	0.768838	-0.0256032
ANO10	Q9NW15	0.0390065	17	14	14	13	14	12	0.00393688	0.00855303	-0.14968	0.0390065	17	14	14	13	14	12	0.0327932	0.0646328	0.102827	0.0390065	17	14	14	13	14	12	0.233423	0.395172	0.0604306	0.0390065	17	14	14	13	14	12	0.0144355	0.198878	-0.129119
ANO6	Q4KMQ2	0.0390065	51	29	29	38	29	26	0.0255283	0.0429004	0.118313	0.0390065	51	29	29	38	29	26	0.0165672	0.0368473	0.12884	0.0390065	51	29	29	38	29	26	0.000228755	0.0165517	0.260379	0.0390065	51	29	29	38	29	5	0.699899	0.853289	-0.0265921
ANP32A	P39687	0.0390065	53	13	10	32	10	10	0.184401	0.239218	-0.110113	0.0390065	53	13	10	32	10	10	0.0264189	0.0544267	-0.195742	0.0390065	53	13	10	32	10	10	0.110932	0.251287	-0.150049	0.0390065	53	13	10	32	10	18	0.464874	0.702752	-0.0383112
ANP32B	Q92688	0.0390065	54	11	8	29	8	5	0.0168483	0.029873	-0.10891	0.0390065	54	11	8	29	8	5	2.50452e-05	0.000166105	-0.247515	0.0390065	54	11	8	29	8	5	0.19233	0.350047	0.0614656	0.0390065	54	11	8	29	8	2	0.26266	0.542755	-0.0636509
ANP32E	Q9BTT0	0.0390065	33	10	10	30	10	9	0.759689	0.800745	-0.0297934	0.0390065	33	10	10	30	10	9	0.060819	0.107818	0.194807	0.0390065	33	10	10	30	10	9	0.358912	0.52294	-0.101306	0.0390065	33	10	10	30	10	15	0.579852	0.776959	-0.030635
ANPEP	P15144	0.0390065	81	32	32	69	32	29	0.000442684	0.00132542	0.211325	0.0390065	81	32	32	69	32	29	0.00035797	0.00152096	0.216514	0.0390065	81	32	32	69	32	29	0.000678589	0.020523	0.224718	0.0390065	81	32	32	69	32	41	0.00683806	0.178648	-0.163403
ANTXR2	P58335	0.0390065	7	6	6	6	6	5	3.66212e-12	1.56946e-10	1.00705	0.0390065	7	6	6	6	6	5	2.56362e-13	4.37509e-11	1.22437	0.0390065	7	6	6	6	6	5	0.000496621	0.0193995	0.232672	0.0390065	7	6	6	6	6	12	0.249997	0.532714	0.0582337
ANXA1	P04083	0.0390065	47	19	19	42	19	17	4.2111e-14	4.62592e-12	1.45841	0.0390065	47	19	19	42	19	17	1.11509e-08	2.65758e-07	0.573056	0.0390065	47	19	19	42	19	17	0.210441	0.370143	0.0707095	0.0390065	47	19	19	42	19	26	0.0506451	0.28931	0.113159
ANXA11	P50995	0.0390065	42	21	21	33	21	20	0.0540682	0.0823342	0.111672	0.0390065	42	21	21	33	21	20	0.364074	0.46331	0.0498079	0.0390065	42	21	21	33	21	20	0.00713855	0.0560124	0.18693	0.0390065	42	21	21	33	21	10	0.606708	0.793528	-0.046426
ANXA2	P07355	0.0390065	63	22	22	55	22	22	9.07363e-07	6.10681e-06	0.463484	0.0390065	63	22	22	55	22	22	0.0933644	0.153975	-0.100394	0.0390065	63	22	22	55	22	22	0.00174608	0.0305628	0.240619	0.0390065	63	22	22	55	22	5	0.243301	0.526189	-0.0546596
ANXA3	P12429	0.0390065	10	10	10	6	10	6	0.0606911	0.0910128	0.144675	0.0390065	10	10	10	6	10	6	0.5788	0.666377	0.0402931	0.0390065	10	10	10	6	10	6	0.737845	0.833225	-0.0270627	0.0390065	10	10	10	6	10	9	0.546231	0.755257	0.0660403
ANXA4	P09525	0.0390065	219	42	41	166	41	39	0.000538304	0.00156942	0.277922	0.0390065	219	42	41	166	41	39	0.00873837	0.0215017	0.189579	0.0390065	219	42	41	166	41	39	0.0110652	0.069249	0.20365	0.0390065	219	42	41	166	41	29	0.270777	0.549833	0.0592844
ANXA5	P08758	0.0390065	90	25	24	73	24	23	0.103076	0.143956	0.0935933	0.0390065	90	25	24	73	24	23	0.766223	0.825476	-0.0162653	0.0390065	90	25	24	73	24	23	0.366426	0.529153	-0.0559951	0.0390065	90	25	24	73	24	5	0.00132721	0.138377	0.20642
ANXA6	P08133	0.0390065	230	57	57	193	57	56	0.00319833	0.00718196	0.222134	0.0390065	230	57	57	193	57	56	0.846139	0.888827	-0.0123546	0.0390065	230	57	57	193	57	56	0.00575707	0.0498949	0.227646	0.0390065	230	57	57	193	57	17	0.611956	0.797011	0.0279479
ANXA7	P20073	0.0390065	38	16	16	32	16	16	0.00173023	0.00422912	0.224316	0.0390065	38	16	16	32	16	16	0.618048	0.702007	-0.0295913	0.0390065	38	16	16	32	16	16	0.0377729	0.13151	0.148911	0.0390065	38	16	16	32	16	20	0.119661	0.392996	0.0984016
ANXA8	P13928	0.0390065	15	13	2	3	2	2	0.0533435	0.0813344	-0.13313	0.0390065	15	13	2	3	2	2	0.0481319	0.0892158	-0.136622	0.0390065	15	13	2	3	2	2	0.00463046	0.0459342	-0.237463	0.0390065	15	13	2	3	2	22	0.168694	0.451869	0.090476
ANXA8L1	Q5VT79	0.0390517	13	12	1	1	1	1	0.22405	0.283533	-0.110492	0.0390517	13	12	1	1	1	1	0.402967	0.502106	-0.074903	0.0390517	13	12	1	1	1	1	0.0315912	0.119288	-0.231973	0.0390517	13	12	1	1	1	6	0.153543	0.434165	-0.119628
AOAH	P28039	0.0390077	6	5	5	4	5	3	0.304737	0.369449	-0.04376	0.0390077	6	5	5	4	5	3	0.0382706	0.073518	0.0939807	0.0390077	6	5	5	4	5	3	0.0492291	0.154561	-0.0989113	0.0390077	6	5	5	4	5	39	0.0276524	0.234771	0.171011
AOC1	P19801	0.0390065	5	5	5	5	5	5	0.0122114	0.0226093	0.120854	0.0390065	5	5	5	5	5	5	0.000774245	0.00285156	0.179653	0.0390065	5	5	5	5	5	5	0.159049	0.313021	0.0698535	0.0390065	5	5	5	5	5	23	0.118661	0.392996	-0.0997423
AP1AR	Q63HQ0	0.0787703	4	3	3	4	3	3	0.0738865	0.108105	-0.089791	0.0787703	4	3	3	4	3	3	5.09049e-05	0.000300679	-0.267408	0.0787703	4	3	3	4	3	3	0.00701599	0.0554182	-0.164064	0.0787703	4	3	3	4	3	56	0.19623	0.479021	0.0948456
AP1B1	Q10567	0.0390065	93	48	28	48	28	27	0.0738984	0.108105	-0.0854178	0.0390065	93	48	28	48	28	27	0.0356461	0.0694709	-0.102808	0.0390065	93	48	28	48	28	27	0.699637	0.8054	-0.0194639	0.0390065	93	48	28	48	28	16	0.246127	0.529306	0.0785477
AP1G1	O43747	0.0390065	57	25	24	49	24	23	0.0829192	0.119041	-0.0850622	0.0390065	57	25	24	49	24	23	0.00897328	0.0219722	-0.138152	0.0390065	57	25	24	49	24	23	0.892168	0.937178	0.00702796	0.0390065	57	25	24	49	24	2	0.0131382	0.197386	-0.200319
AP1G2	O75843	0.0390065	13	10	9	12	9	9	0.00030085	0.00094642	-0.20657	0.0390065	13	10	9	12	9	9	0.221467	0.31185	0.0553714	0.0390065	13	10	9	12	9	9	0.260924	0.424379	-0.0566765	0.0390065	13	10	9	12	9	1	0.137842	0.41834	-0.152847
AP1M1	Q9BXS5	0.0390065	42	22	22	39	22	22	0.00298099	0.00674783	-0.141839	0.0390065	42	22	22	39	22	22	0.000114488	0.000585737	-0.209377	0.0390065	42	22	22	39	22	22	0.334206	0.499611	-0.0441873	0.0390065	42	22	22	39	22	3	0.233048	0.517654	-0.0572438
AP1S1	P61966	0.0390065	5	3	2	4	2	2	0.394261	0.461533	0.0490818	0.0390065	5	3	2	4	2	2	0.413943	0.512309	0.0470176	0.0390065	5	3	2	4	2	2	0.089281	0.219347	-0.114018	0.0390065	5	3	2	4	2	5	0.557791	0.76362	-0.0281922
AP1S2	P56377	0.0390065	7	6	5	6	5	5	0.897302	0.917756	0.00687908	0.0390065	7	6	5	6	5	5	7.6542e-05	0.000424065	0.289099	0.0390065	7	6	5	6	5	5	0.0495547	0.155379	-0.125843	0.0390065	7	6	5	6	5	3	0.00122215	0.138377	-0.210033
AP1S3	Q96PC3	0.0390065	4	4	3	3	3	3	0.597373	0.656444	-0.0303088	0.0390065	4	4	3	3	3	3	0.133374	0.206189	-0.0893816	0.0390065	4	4	3	3	3	3	0.13243	0.279575	-0.100196	0.0390065	4	4	3	3	3	27	0.166339	0.449122	-0.0721748
AP2A1	O95782	0.0390065	95	50	37	60	37	34	2.53932e-05	0.000111322	-0.216293	0.0390065	95	50	37	60	37	34	0.00926942	0.0225702	-0.105956	0.0390065	95	50	37	60	37	34	0.665636	0.779976	-0.01733	0.0390065	95	50	37	60	37	23	0.0219492	0.222012	-0.131261
AP2A2	O94973	0.0390065	77	38	25	43	25	22	0.251744	0.313393	-0.0441418	0.0390065	77	38	25	43	25	22	0.00174768	0.00558255	-0.142518	0.0390065	77	38	25	43	25	22	0.622327	0.747652	0.0207894	0.0390065	77	38	25	43	25	9	0.00971857	0.186507	-0.144803
AP2B1	P63010	0.0390065	90	43	23	48	23	23	0.00010613	0.000385807	-0.238392	0.0390065	90	43	23	48	23	23	0.000177703	0.000850428	-0.225762	0.0390065	90	43	23	48	23	23	0.506949	0.656758	0.0339874	0.0390065	90	43	23	48	23	22	0.0406737	0.266385	-0.099662
AP2M1	Q96CW1	0.0390065	44	22	22	34	22	21	0.00399925	0.00866882	-0.179684	0.0390065	44	22	22	34	22	21	0.000368105	0.00155594	-0.243698	0.0390065	44	22	22	34	22	21	0.541019	0.685836	-0.0365773	0.0390065	44	22	22	34	22	2	0.0608984	0.308757	-0.127283
AP2S1	P53680	0.0390065	20	6	6	20	6	6	0.0159635	0.0285059	-0.130488	0.0390065	20	6	6	20	6	6	0.00562931	0.0149018	-0.155596	0.0390065	20	6	6	20	6	6	0.141656	0.291768	-0.0829009	0.0390065	20	6	6	20	6	5	0.0637789	0.313352	-0.11783
AP3B1	O00203	0.0390065	63	41	34	48	34	32	0.0721972	0.105947	-0.0830627	0.0390065	63	41	34	48	34	32	0.044507	0.0836157	-0.0942842	0.0390065	63	41	34	48	34	32	0.340611	0.506552	-0.0471014	0.0390065	63	41	34	48	34	3	0.181718	0.464175	-0.0881292
AP3B2	Q13367	0.106481	10	8	1	1	1	1	0.902971	0.922074	-0.0098813	0.106481	10	8	1	1	1	1	0.846597	0.889113	-0.0156875	0.106481	10	8	1	1	1	1	0.131885	0.279015	-0.142441	0.106481	10	8	1	1	1	34	0.0864952	0.348887	-0.0724026
AP3D1	O14617	0.0390065	63	39	39	56	39	36	0.0216414	0.0370259	-0.107301	0.0390065	63	39	39	56	39	36	0.0331502	0.0652423	-0.0981032	0.0390065	63	39	39	56	39	36	0.222831	0.383363	-0.0591982	0.0390065	63	39	39	56	39	22	0.211187	0.495534	-0.0540918
AP3M1	Q9Y2T2	0.0390065	30	19	16	22	16	15	0.842773	0.873388	-0.00921458	0.0390065	30	19	16	22	16	15	0.481853	0.578308	-0.0329516	0.0390065	30	19	16	22	16	15	0.518436	0.66667	-0.0337767	0.0390065	30	19	16	22	16	23	0.0302836	0.242193	-0.12033
AP3M2	P53677	0.0390065	13	10	7	7	7	7	0.175935	0.229544	-0.0694622	0.0390065	13	10	7	7	7	7	0.454518	0.55164	-0.0374804	0.0390065	13	10	7	7	7	7	0.816649	0.888315	-0.0128693	0.0390065	13	10	7	7	7	21	0.121521	0.395161	-0.0962501
AP3S1	Q92572	0.0390065	12	7	7	11	7	7	0.0860299	0.122972	-0.0831766	0.0390065	12	7	7	11	7	7	0.416289	0.513984	0.0377184	0.0390065	12	7	7	11	7	7	0.416201	0.575384	-0.0421786	0.0390065	12	7	7	11	7	6	0.0382708	0.260147	-0.121767
AP3S2	P59780	0.0390076	5	5	5	5	5	5	0.143188	0.191767	-0.0688775	0.0390076	5	5	5	5	5	5	0.0236438	0.0495426	0.112761	0.0390076	5	5	5	5	5	5	0.169971	0.325172	-0.0718277	0.0390076	5	5	5	5	5	32	0.127546	0.405194	-0.0773546
AP4B1	Q9Y6B7	0.0390065	23	17	17	20	17	16	4.71051e-10	8.9678e-09	0.755568	0.0390065	23	17	17	20	17	16	5.09e-13	7.37047e-11	1.25588	0.0390065	23	17	17	20	17	16	0.300961	0.465268	0.0597766	0.0390065	23	17	17	20	17	1	0.599692	0.788163	0.0477926
AP4E1	Q9UPM8	0.0390065	23	21	21	21	21	20	0.889829	0.912065	-0.00486042	0.0390065	23	21	21	21	21	20	4.66442e-07	6.10656e-06	0.303065	0.0390065	23	21	21	21	21	20	0.255717	0.418473	-0.0456581	0.0390065	23	21	21	21	21	36	0.168279	0.451869	-0.0674287
AP4M1	O00189	0.0390065	9	8	8	7	8	7	0.380059	0.447374	-0.0497018	0.0390065	9	8	8	7	8	7	0.41623	0.513984	0.0459383	0.0390065	9	8	8	7	8	7	0.241153	0.403555	-0.0750442	0.0390065	9	8	8	7	8	15	0.151955	0.433699	-0.0772733
AP4S1	Q9Y587	0.0390065	4	4	4	4	4	4	2.22256e-07	1.76714e-06	0.4875	0.0390065	4	4	4	4	4	4	0.0413563	0.0785318	0.117104	0.0390065	4	4	4	4	4	4	0.0115826	0.0708065	-0.16924	0.0390065	4	4	4	4	4	7	0.285605	0.561978	-0.0604817
AP5B1	Q2VPB7	0.0390065	9	7	7	7	7	7	2.7247e-08	2.84901e-07	-0.448319	0.0390065	9	7	7	7	7	7	0.158787	0.237602	-0.0602137	0.0390065	9	7	7	7	7	7	0.949176	0.970407	0.00293425	0.0390065	9	7	7	7	7	7	0.561757	0.765486	-0.0299203
AP5M1	Q9H0R1	0.0390065	5	5	5	4	5	4	1.84071e-09	2.84654e-08	-0.813241	0.0390065	5	5	5	4	5	4	0.000319864	0.00139523	0.281909	0.0390065	5	5	5	4	5	4	0.162254	0.316591	-0.0980806	0.0390065	5	5	5	4	5	5	0.0983985	0.367565	-0.0879091
AP5S1	Q9NUS5	0.0390065	8	5	5	8	5	5	0.6487	0.702985	-0.0287208	0.0390065	8	5	5	8	5	5	0.78415	0.840148	0.0172263	0.0390065	8	5	5	8	5	5	0.442138	0.599789	-0.0545613	0.0390065	8	5	5	8	5	16	0.756385	0.881343	-0.017606
AP5Z1	O43299	0.0390065	24	20	20	22	20	19	2.06171e-08	2.24929e-07	0.39134	0.0390065	24	20	20	22	20	19	2.79491e-05	0.000182701	0.210754	0.0390065	24	20	20	22	20	19	0.593244	0.726323	-0.0211039	0.0390065	24	20	20	22	20	20	0.407838	0.662201	-0.0328747
APAF1	O14727	0.0390065	50	41	41	42	41	36	0.000116425	0.000418141	-0.243879	0.0390065	50	41	41	42	41	36	0.000441846	0.00179723	0.210744	0.0390065	50	41	41	42	41	36	0.151865	0.303571	-0.0781413	0.0390065	50	41	41	42	41	7	0.671613	0.835464	0.0265438
APBA1	Q02410	0.0804161	4	3	2	0	2	0				0.0804161	4	3	2	0	2	0				0.0804161	4	3	2	0	2	0				0.0804161	4	3	2	0	2	4	0.596617	0.786356	-0.0315547
APBA2	Q99767	0.0390065	12	9	8	7	8	7	0.000526652	0.00154051	0.234664	0.0390065	12	9	8	7	8	7	0.0586965	0.104755	0.107876	0.0390065	12	9	8	7	8	7	0.813974	0.887077	-0.0140458	0.0390065	12	9	8	7	8	7	0.180105	0.462582	-0.0638088
APBA3	O96018	0.0390065	2	2	2	2	2	2	0.0321572	0.0524447	0.194385	0.0390065	2	2	2	2	2	2	0.358335	0.457896	0.0775822	0.0390065	2	2	2	2	2	2	0.970441	0.981697	-0.00344477	0.0390065	2	2	2	2	2	4	0.83075	0.91956	-0.0144742
APBB1	O00213	2.20489	1	1	1	0	1	0				2.20489	1	1	1	0	1	0				2.20489	1	1	1	0	1	0				2.20489	1	1	1	0	1	5	0.184843	0.467952	-0.0962157
APBB1IP	Q7Z5R6	0.0390065	41	23	23	35	23	21	0.0279737	0.0463174	-0.103123	0.0390065	41	23	23	35	23	21	0.0404371	0.0770449	0.0949844	0.0390065	41	23	23	35	23	21	0.0850873	0.213377	-0.0871309	0.0390065	41	23	23	35	23	19	0.937226	0.971607	-0.00309563
APC	P25054	0.0390065	27	25	25	22	25	21	0.0389068	0.0617149	-0.137459	0.0390065	27	25	25	22	25	21	0.018072	0.039463	-0.161495	0.0390065	27	25	25	22	25	21	0.244449	0.406861	-0.0819266	0.0390065	27	25	25	22	25	36	0.279265	0.556492	-0.0580264
APEH	P13798	0.0390065	36	22	22	35	22	22	8.82656e-05	0.000328999	-0.278356	0.0390065	36	22	22	35	22	22	0.0126586	0.0294422	-0.146228	0.0390065	36	22	22	35	22	22	0.0248989	0.104505	-0.143675	0.0390065	36	22	22	35	22	0
APEX1	P27695	0.0390065	62	17	17	55	17	17	0.0115548	0.0215809	-0.16278	0.0390065	62	17	17	55	17	17	0.0131466	0.0303998	-0.15911	0.0390065	62	17	17	55	17	17	0.781748	0.864518	0.0176874	0.0390065	62	17	17	55	17	7	0.301216	0.577517	-0.062888
APEX2	Q9UBZ4	0.0390065	4	4	4	4	4	4	1.89197e-05	8.69056e-05	0.212196	0.0390065	4	4	4	4	4	4	6.82383e-05	0.000386805	-0.187177	0.0390065	4	4	4	4	4	4	0.125398	0.270404	0.0610534	0.0390065	4	4	4	4	4	2	0.474609	0.710729	-0.0671012
APH1A	Q96BI3	0.0390065	2	2	2	2	2	2	0.545202	0.608561	-0.0536218	0.0390065	2	2	2	2	2	2	0.957239	0.970542	-0.00472072	0.0390065	2	2	2	2	2	2	0.010802	0.0684583	0.284279	0.0390065	2	2	2	2	2	0
API5	Q9BZZ5	0.0390065	60	21	21	50	21	19	0.288826	0.353026	0.0369226	0.0390065	60	21	21	50	21	19	1.41116e-07	2.21817e-06	-0.325154	0.0390065	60	21	21	50	21	19	0.549286	0.692733	0.0229743	0.0390065	60	21	21	50	21	21	0.00980374	0.186533	-0.140517
APIP	Q96GX9	0.0390065	13	8	8	12	8	8	0.000350117	0.00108112	-0.199022	0.0390065	13	8	8	12	8	8	0.0044014	0.0121048	-0.143865	0.0390065	13	8	8	12	8	8	0.0183272	0.0900089	-0.126614	0.0390065	13	8	8	12	8	21	0.0849864	0.346749	-0.125007
APLN	Q9ULZ1	5.14398	1	1	1	1	1	1	0.160219	0.211844	0.138323	5.14398	1	1	1	1	1	1	0.56114	0.650038	-0.0555129	5.14398	1	1	1	1	1	1	0.515723	0.664074	-0.0695228	5.14398	1	1	1	1	1	22	0.00928254	0.18648	-0.172472
APLNR	P35414	4.51067	1	1	1	0	1	0				4.51067	1	1	1	0	1	0				4.51067	1	1	1	0	1	0				4.51067	1	1	1	0	1	17	0.131534	0.410539	-0.100335
APLP2	Q06481	0.0390065	51	30	29	46	29	28	1.1036e-05	5.41987e-05	0.383441	0.0390065	51	30	29	46	29	28	0.095832	0.157149	0.102785	0.0390065	51	30	29	46	29	28	0.00337909	0.0401017	0.226879	0.0390065	51	30	29	46	29	4	0.191342	0.474227	0.0514254
APMAP	Q9HDC9	0.0390065	27	15	15	20	15	13	0.00812861	0.0158995	0.173499	0.0390065	27	15	15	20	15	13	0.295668	0.39284	-0.0611255	0.0390065	27	15	15	20	15	13	0.0161959	0.0836641	0.171984	0.0390065	27	15	15	20	15	2	0.282931	0.559712	0.107983
APOB	P04114	0.0394832	8	7	7	6	7	5	0.000655567	0.0018384	-0.294324	0.0394832	8	7	7	6	7	5	2.23236e-07	3.28257e-06	0.630619	0.0394832	8	7	7	6	7	5	0.163657	0.318842	0.110858	0.0394832	8	7	7	6	7	19	0.0792766	0.338689	-0.0708779
APOBEC3B	Q9UH17	0.0390065	16	12	9	11	9	9	0.000377877	0.00115453	0.240906	0.0390065	16	12	9	11	9	9	0.00565179	0.0149499	-0.169131	0.0390065	16	12	9	11	9	9	0.880487	0.929403	0.00886227	0.0390065	16	12	9	11	9	8	0.000359082	0.114797	-0.221878
APOBEC3C	Q9NRW3	0.0390065	16	8	7	13	7	7	0.0108751	0.0204795	0.163784	0.0390065	16	8	7	13	7	7	0.938978	0.957002	0.00434682	0.0390065	16	8	7	13	7	7	0.256789	0.419797	0.0737291	0.0390065	16	8	7	13	7	1	0.268289	0.547053	0.120203
APOBEC3D	Q96AK3	5.87777	5	3	0	0	0	0				5.87777	5	3	0	0	0	0				5.87777	5	3	0	0	0	0				5.87777	5	3	0	0	0	0
APOBEC3F	Q8IUX4	0.0390065	7	5	2	2	2	2	0.972474	0.977589	0.00751195	0.0390065	7	5	2	2	2	2	0.710624	0.780445	0.0809762	0.0390065	7	5	2	2	2	2	0.551043	0.694415	0.146071	0.0390065	7	5	2	2	2	28	0.453688	0.694472	0.0495876
APOBEC3G	Q9HC16	0.0390065	22	14	13	20	13	13	0.644772	0.699204	-0.0204229	0.0390065	22	14	13	20	13	13	0.154213	0.23228	0.0653041	0.0390065	22	14	13	20	13	13	0.548271	0.692099	-0.029815	0.0390065	22	14	13	20	13	13	0.289947	0.565849	0.0691893
APOBR	Q0VD83	0.0390065	78	44	44	69	44	42	0.65455	0.708361	0.045445	0.0390065	78	44	44	69	44	42	0.27798	0.374111	-0.11221	0.0390065	78	44	44	69	44	42	0.701181	0.806206	0.0435303	0.0390065	78	44	44	69	44	5	0.131681	0.410741	0.12074
APOC1	P02654	0.0391294	2	2	2	2	2	2	0.000219809	0.000724635	0.636096	0.0391294	2	2	2	2	2	2	0.000556675	0.00217157	0.572644	0.0391294	2	2	2	2	2	2	0.231289	0.393176	0.180078	0.0391294	2	2	2	2	2	9	0.588058	0.781326	-0.0320876
APOC2	P02655	0.0390065	8	4	4	8	4	4	0.00501329	0.010468	-0.384728	0.0390065	8	4	4	8	4	4	0.00121071	0.00413241	0.468013	0.0390065	8	4	4	8	4	4	0.112076	0.2525	0.219246	0.0390065	8	4	4	8	4	7	0.0698977	0.324436	0.122412
APOC3	P02656	0.0390065	2	1	1	2	1	1	0.0106058	0.0200158	0.402152	0.0390065	2	1	1	2	1	1	0.548973	0.638575	-0.0837398	0.0390065	2	1	1	2	1	1	0.906869	0.947	-0.0181596	0.0390065	2	1	1	2	1	0
APOE	P02649	0.0391177	13	10	7	7	7	7	1.17363e-07	1.00867e-06	0.560291	0.0391177	13	10	7	7	7	7	0.000306502	0.0013474	0.270826	0.0391177	13	10	7	7	7	7	0.533966	0.679353	0.0405255	0.0391177	13	10	7	7	7	2	0.173399	0.455894	-0.343039
APOL1	O14791	0.0390065	5	5	5	5	5	5	3.21222e-14	3.8374e-12	1.23707	0.0390065	5	5	5	5	5	5	1.75508e-13	3.35466e-11	-1.0929	0.0390065	5	5	5	5	5	5	0.360751	0.524844	-0.0423289	0.0390065	5	5	5	5	5	13	0.651339	0.82266	-0.0223776
APOL2	Q9BQE5	0.0390065	9	8	8	9	8	8	2.84814e-12	1.30238e-10	0.968774	0.0390065	9	8	8	9	8	8	7.93269e-09	2.03251e-07	-0.532357	0.0390065	9	8	8	9	8	8	0.00795311	0.0589137	0.150787	0.0390065	9	8	8	9	8	42	0.974714	0.987372	0.00358591
APOL6	Q9BWW8	0.0390065	4	4	4	4	4	4	4.71852e-12	1.92713e-10	1.59824	0.0390065	4	4	4	4	4	4	0.192158	0.278166	0.102275	0.0390065	4	4	4	4	4	4	0.441395	0.59922	-0.0661063	0.0390065	4	4	4	4	4	2	0.422526	0.672255	0.118884
APOM	O95445	2.10123	1	1	1	0	1	0				2.10123	1	1	1	0	1	0				2.10123	1	1	1	0	1	0				2.10123	1	1	1	0	1	4	0.529837	0.745083	0.0832807
APOO	Q9BUR5	0.0390065	7	4	4	7	4	4	0.000535847	0.00156321	0.284599	0.0390065	7	4	4	7	4	4	0.77332	0.83134	-0.0186982	0.0390065	7	4	4	7	4	4	0.0554615	0.166315	0.148763	0.0390065	7	4	4	7	4	1	0.530399	0.745227	0.0980761
APOOL	Q6UXV4	0.0390065	16	9	9	14	9	8	0.000300955	0.000946439	0.252136	0.0390065	16	9	9	14	9	8	0.0574646	0.103134	-0.109341	0.0390065	16	9	9	14	9	8	0.00024115	0.0165517	0.288898	0.0390065	16	9	9	14	9	7	0.522409	0.741192	0.0416942
APP	P05067	0.0390065	46	27	26	40	26	23	7.66492e-15	1.26299e-12	2.15725	0.0390065	46	27	26	40	26	23	6.60582e-13	8.7683e-11	1.55834	0.0390065	46	27	26	40	26	23	0.00723526	0.0564008	0.221191	0.0390065	46	27	26	40	26	5	0.808664	0.906562	-0.0110543
APPBP2	Q92624	0.0390065	10	8	8	10	8	8	0.00483966	0.0101856	0.160661	0.0390065	10	8	8	10	8	8	2.44704e-05	0.000163107	0.296888	0.0390065	10	8	8	10	8	8	0.305438	0.469758	-0.0571247	0.0390065	10	8	8	10	8	8	0.663459	0.830601	0.0216578
APPL1	Q9UKG1	0.0390065	30	22	22	26	22	21	0.000443073	0.00132617	-0.225004	0.0390065	30	22	22	26	22	21	0.611938	0.697055	-0.0255504	0.0390065	30	22	22	26	22	21	0.0728996	0.194144	-0.106795	0.0390065	30	22	22	26	22	4	0.188348	0.471259	0.115398
APPL2	Q8NEU8	0.0390065	11	11	11	9	11	9	0.381234	0.44859	0.0408802	0.0390065	11	11	11	9	11	9	0.000340897	0.00146365	0.212871	0.0390065	11	11	11	9	11	9	0.133252	0.280876	-0.0805966	0.0390065	11	11	11	9	11	0
APRT	P07741	0.0390065	23	13	13	19	13	11	0.640012	0.694673	-0.0259628	0.0390065	23	13	13	19	13	11	0.0177838	0.0389191	0.145905	0.0390065	23	13	13	19	13	11	0.00214672	0.0327284	-0.228072	0.0390065	23	13	13	19	13	4	0.135615	0.416938	0.112756
APTX	Q7Z2E3	0.0390065	7	6	6	6	6	5	0.00278451	0.00636032	-0.123844	0.0390065	7	6	6	6	6	5	0.00350905	0.0100377	-0.119852	0.0390065	7	6	6	6	6	5	0.484027	0.637607	0.0274667	0.0390065	7	6	6	6	6	8	0.212733	0.497118	0.0770989
AQP1	P29972	0.0390065	1	1	1	1	1	1	0.000154233	0.000533867	0.581336	0.0390065	1	1	1	1	1	1	5.9979e-05	0.000346565	0.640909	0.0390065	1	1	1	1	1	1	0.242964	0.40492	-0.154315	0.0390065	1	1	1	1	1	23	0.02261	0.222567	0.180394
AQR	O60306	0.0390065	76	46	45	69	45	43	0.569349	0.631092	0.0225661	0.0390065	76	46	45	69	45	43	0.267158	0.363398	-0.0447587	0.0390065	76	46	45	69	45	43	0.235022	0.397028	0.0537348	0.0390065	76	46	45	69	45	8	0.0166259	0.204773	-0.146094
AR	P10275	0.0390065	7	6	6	7	6	6	4.07597e-05	0.000167833	-0.431727	0.0390065	7	6	6	7	6	6	8.07968e-08	1.39887e-06	0.74564	0.0390065	7	6	6	7	6	6	0.997272	0.998421	-0.000285582	0.0390065	7	6	6	7	6	21	0.136754	0.417953	-0.0869239
ARAF	P10398	0.0390065	19	13	8	11	8	7	0.0149556	0.0269173	-0.136994	0.0390065	19	13	8	11	8	7	0.000994144	0.0035189	0.204839	0.0390065	19	13	8	11	8	7	0.0198218	0.0924873	-0.145209	0.0390065	19	13	8	11	8	9	0.126505	0.403947	-0.0821521
ARAP1	Q96P48	0.0390065	59	40	40	47	40	34	0.0220197	0.0375991	-0.111628	0.0390065	59	40	40	47	40	34	0.134341	0.207146	0.0688652	0.0390065	59	40	40	47	40	34	0.13895	0.288308	-0.0760189	0.0390065	59	40	40	47	40	11	0.201487	0.48522	-0.0814027
ARAP3	Q8WWN8	1.53085	1	1	1	1	1	1	0.0966426	0.136186	-0.171747	1.53085	1	1	1	1	1	1	0.00414062	0.0115236	-0.330111	1.53085	1	1	1	1	1	1	0.112158	0.252627	-0.182779	1.53085	1	1	1	1	1	5	0.951959	0.977215	-0.00234327
ARC	Q7LC44	5.31289	1	1	1	0	1	0				5.31289	1	1	1	0	1	0				5.31289	1	1	1	0	1	0				5.31289	1	1	1	0	1	1	0.366975	0.629229	0.11801
ARCN1	P48444	0.0390065	80	28	28	68	28	28	0.00126142	0.00322591	0.185251	0.0390065	80	28	28	68	28	28	0.329546	0.42751	-0.0464771	0.0390065	80	28	28	68	28	28	0.594088	0.726699	-0.0280506	0.0390065	80	28	28	68	28	43	0.822779	0.914816	-0.00988059
AREL1	O15033	0.0390065	4	4	4	4	4	4	0.000510459	0.0015006	-0.236231	0.0390065	4	4	4	4	4	4	0.00121702	0.00414802	-0.212581	0.0390065	4	4	4	4	4	4	0.0327034	0.121803	0.13931	0.0390065	4	4	4	4	4	6	0.366964	0.629229	0.0765016
ARF1	P84077	0.0390065	74	13	8	28	8	7	0.000817018	0.00222838	0.220077	0.0390065	74	13	8	28	8	7	0.0595849	0.105984	-0.106186	0.0390065	74	13	8	28	8	7	0.547351	0.69157	0.0356998	0.0390065	74	13	8	28	8	7	0.752802	0.879634	-0.0177293
ARF4	P18085	0.0390065	54	11	7	20	7	7	2.39166e-09	3.54374e-08	0.630401	0.0390065	54	11	7	20	7	7	0.447909	0.545238	-0.036717	0.0390065	54	11	7	20	7	7	0.988348	0.993024	-0.000781553	0.0390065	54	11	7	20	7	34	0.293835	0.570421	-0.0528342
ARF5	P84085	0.0390065	49	11	6	15	6	6	0.47636	0.542425	-0.028823	0.0390065	49	11	6	15	6	6	0.0403127	0.0768693	0.0890385	0.0390065	49	11	6	15	6	6	0.2062	0.365219	-0.0583799	0.0390065	49	11	6	15	6	1	0.768326	0.887323	-0.0323753
ARF6	P62330	0.0390065	16	6	5	11	5	4	0.0590197	0.0888829	0.113595	0.0390065	16	6	5	11	5	4	0.747714	0.810531	0.0181262	0.0390065	16	6	5	11	5	4	0.362457	0.526204	0.058158	0.0390065	16	6	5	11	5	0
ARFGAP1	Q8N6T3	0.0390065	19	16	16	19	16	16	2.06338e-05	9.3725e-05	0.333191	0.0390065	19	16	16	19	16	16	0.000337676	0.00145509	-0.249932	0.0390065	19	16	16	19	16	16	0.293159	0.457739	-0.0647638	0.0390065	19	16	16	19	16	28	0.0441694	0.27565	-0.113779
ARFGAP2	Q8N6H7	0.0390065	27	19	19	21	19	17	4.24576e-05	0.000173479	-0.256563	0.0390065	27	19	19	21	19	17	0.00164484	0.0053197	-0.170386	0.0390065	27	19	19	21	19	17	0.00636928	0.0523261	-0.156993	0.0390065	27	19	19	21	19	4	0.893869	0.953933	-0.00798201
ARFGAP3	Q9NP61	0.0390065	23	18	18	20	18	17	0.954699	0.96333	-0.00245356	0.0390065	23	18	18	20	18	17	1.24491e-06	1.38829e-05	-0.343328	0.0390065	23	18	18	20	18	17	0.027466	0.110728	-0.116789	0.0390065	23	18	18	20	18	7	0.157643	0.438758	-0.0864449
ARFGEF1	Q9Y6D6	0.0390065	87	59	43	50	43	36	0.000609913	0.00173687	-0.193269	0.0390065	87	59	43	50	43	36	0.0114401	0.0269958	0.127805	0.0390065	87	59	43	50	43	36	0.0911996	0.221554	-0.0890574	0.0390065	87	59	43	50	43	7	0.511496	0.73432	-0.0354163
ARFGEF2	Q9Y6D5	0.0390065	67	51	35	34	35	30	0.0113354	0.0212084	-0.130992	0.0390065	67	51	35	34	35	30	0.0166097	0.0368832	0.122259	0.0390065	67	51	35	34	35	30	0.218215	0.378147	-0.0647667	0.0390065	67	51	35	34	35	6	0.792188	0.898625	-0.0118253
ARFGEF3	Q5TH69	0.0448018	1	1	1	0	1	0				0.0448018	1	1	1	0	1	0				0.0448018	1	1	1	0	1	0				0.0448018	1	1	1	0	1	4	0.941714	0.973672	0.00459824
ARFIP1	P53367	0.0390065	18	14	14	16	14	14	0.613783	0.671094	-0.038115	0.0390065	18	14	14	16	14	14	0.493134	0.588081	-0.0519656	0.0390065	18	14	14	16	14	14	0.627331	0.751209	-0.0409787	0.0390065	18	14	14	16	14	16	0.374229	0.63523	-0.0544217
ARFIP2	P53365	0.0390065	10	10	10	9	10	9	0.216888	0.275674	0.073242	0.0390065	10	10	10	9	10	9	0.157604	0.236196	-0.0845705	0.0390065	10	10	10	9	10	9	0.22392	0.384548	-0.080579	0.0390065	10	10	10	9	10	17	0.23031	0.51427	-0.0614076
ARFRP1	Q13795	0.0390065	7	7	7	7	7	7	0.0256379	0.0430542	0.126694	0.0390065	7	7	7	7	7	7	0.156714	0.235046	0.0759192	0.0390065	7	7	7	7	7	7	0.0755336	0.198426	0.108885	0.0390065	7	7	7	7	7	17	0.0174985	0.207485	-0.127816
ARG2	P78540	0.0390065	1	1	1	1	1	1	4.0959e-13	2.62715e-11	3.7711	0.0390065	1	1	1	1	1	1	7.47455e-08	1.30355e-06	1.50403	0.0390065	1	1	1	1	1	1	0.114901	0.255973	0.276554	0.0390065	1	1	1	1	1	36	0.419137	0.670504	-0.0408627
ARGLU1	Q9NWB6	0.0789532	22	15	14	18	14	12	0.164205	0.216456	0.140786	0.0789532	22	15	14	18	14	12	0.262065	0.357947	-0.112065	0.0789532	22	15	14	18	14	12	0.504283	0.654192	0.0734769	0.0789532	22	15	14	18	14	30	0.260668	0.541214	-0.0588874
ARHGAP1	Q07960	0.0390065	53	18	18	48	18	18	0.662584	0.716163	-0.0180424	0.0390065	53	18	18	48	18	18	0.0486465	0.0900073	0.0874451	0.0390065	53	18	18	48	18	18	0.405202	0.564592	-0.038841	0.0390065	53	18	18	48	18	0
ARHGAP10	A1A4S6	0.0390065	5	5	4	4	4	4	0.179247	0.233291	0.0717169	0.0390065	5	5	4	4	4	4	0.0036074	0.0102852	0.177165	0.0390065	5	5	4	4	4	4	0.738978	0.833913	-0.0192721	0.0390065	5	5	4	4	4	14	0.159349	0.440909	-0.122734
ARHGAP11A	Q6P4F7	0.0390065	29	24	24	24	24	21	2.83229e-11	8.53888e-10	-0.68879	0.0390065	29	24	24	24	24	21	1.86227e-11	1.30865e-09	-0.710625	0.0390065	29	24	24	24	24	21	0.272874	0.436194	-0.046879	0.0390065	29	24	24	24	24	9	0.0274158	0.234205	-0.15595
ARHGAP12	Q8IWW6	0.0390065	21	20	20	18	20	18	0.821535	0.854157	-0.00921784	0.0390065	21	20	20	18	20	18	0.0318651	0.0631816	-0.0956366	0.0390065	21	20	20	18	20	18	0.626422	0.750591	-0.0223163	0.0390065	21	20	20	18	20	7	0.0784307	0.338689	0.107696
ARHGAP15	Q53QZ3	0.0390065	37	19	18	34	18	17	0.794921	0.831731	0.0130626	0.0390065	37	19	18	34	18	17	0.00137905	0.0045922	0.196296	0.0390065	37	19	18	34	18	17	0.104193	0.241497	-0.0958207	0.0390065	37	19	18	34	18	1	0.358058	0.622287	0.156306
ARHGAP17	Q68EM7	0.0390065	46	25	24	38	24	24	0.000844721	0.00228891	-0.223564	0.0390065	46	25	24	38	24	24	0.0802219	0.136081	-0.0996368	0.0390065	46	25	24	38	24	24	0.0607353	0.175339	-0.120476	0.0390065	46	25	24	38	24	12	0.528875	0.744964	-0.0692274
ARHGAP18	Q8N392	0.0390065	36	28	28	31	28	25	0.0171257	0.0302756	-0.162083	0.0390065	36	28	28	31	28	25	0.809541	0.859833	-0.0147136	0.0390065	36	28	28	31	28	25	0.0325083	0.121265	-0.159012	0.0390065	36	28	28	31	28	18	0.554834	0.761752	0.0273801
ARHGAP19	Q14CB8	0.0390065	10	10	10	10	10	10	0.641278	0.695812	0.0200327	0.0390065	10	10	10	10	10	10	5.4868e-07	6.93616e-06	-0.365004	0.0390065	10	10	10	10	10	10	0.0714745	0.191679	-0.0917543	0.0390065	10	10	10	10	10	4	0.536572	0.749959	-0.0359245
ARHGAP21	Q5T5U3	0.0390065	7	7	7	6	7	6	0.000496207	0.00146683	0.240007	0.0390065	7	7	7	6	7	6	0.0871021	0.145607	0.0979355	0.0390065	7	7	7	6	7	6	0.0517861	0.15908	-0.126539	0.0390065	7	7	7	6	7	21	0.0664194	0.318181	-0.0817806
ARHGAP23	Q9P227	0.134188	1	1	1	1	1	1	0.139936	0.188017	0.107349	0.134188	1	1	1	1	1	1	0.0532974	0.0970032	0.144801	0.134188	1	1	1	1	1	1	0.356005	0.520207	-0.0731993	0.134188	1	1	1	1	1	18	0.408966	0.663017	-0.0381702
ARHGAP25	P42331	0.0390065	37	28	27	33	27	25	0.0455843	0.0707337	-0.0983712	0.0390065	37	28	27	33	27	25	0.000425274	0.00174289	0.205731	0.0390065	37	28	27	33	27	25	0.204828	0.363963	-0.0666354	0.0390065	37	28	27	33	27	17	0.305658	0.581096	-0.0586187
ARHGAP26	Q9UNA1	0.0390065	22	18	16	19	16	15	3.93529e-05	0.000162671	0.227721	0.0390065	22	18	16	19	16	15	2.83121e-05	0.000184569	0.23514	0.0390065	22	18	16	19	16	15	0.0102001	0.0661792	0.128055	0.0390065	22	18	16	19	16	24	0.0133936	0.197386	-0.167163
ARHGAP27	Q6ZUM4	0.0390065	19	16	16	16	16	14	0.00315287	0.00709824	-0.148657	0.0390065	19	16	16	16	16	14	0.909573	0.934542	0.00482727	0.0390065	19	16	16	16	16	14	0.086136	0.215216	-0.0861792	0.0390065	19	16	16	16	16	25	0.0142018	0.198646	-0.187612
ARHGAP30	Q7Z6I6	0.0390065	34	28	27	25	27	21	0.662125	0.715829	0.0158399	0.0390065	34	28	27	25	27	21	0.0148414	0.033659	0.0985975	0.0390065	34	28	27	25	27	21	0.35405	0.518409	-0.0380291	0.0390065	34	28	27	25	27	10	0.330605	0.602056	-0.0474091
ARHGAP31	Q2M1Z3	0.0390065	1	1	1	1	1	1	0.0600726	0.0901702	0.239266	0.0390065	1	1	1	1	1	1	0.288655	0.385667	0.128975	0.0390065	1	1	1	1	1	1	0.35367	0.51816	-0.125419	0.0390065	1	1	1	1	1	6	0.241278	0.524744	-0.0728142
ARHGAP32	A7KAX9	0.0390065	13	13	12	10	12	10	0.000171831	0.00058587	-0.3075	0.0390065	13	13	12	10	12	10	0.997379	0.997901	-0.000202573	0.0390065	13	13	12	10	12	10	0.150629	0.30262	-0.103004	0.0390065	13	13	12	10	12	1	0.523903	0.741866	-0.0501262
ARHGAP35	Q9NRY4	0.0390065	55	42	41	49	41	37	0.0024784	0.00576836	-0.154666	0.0390065	55	42	41	49	41	37	0.746018	0.809507	0.013873	0.0390065	55	42	41	49	41	37	0.177328	0.333477	-0.0667089	0.0390065	55	42	41	49	41	25	0.17333	0.455894	-0.0718916
ARHGAP4	P98171	0.0390065	53	33	33	49	33	31	0.00263916	0.00607038	-0.144708	0.0390065	53	33	33	49	33	31	0.000378839	0.00159146	0.184377	0.0390065	53	33	33	49	33	31	0.0673689	0.185439	-0.0878886	0.0390065	53	33	33	49	33	15	0.670488	0.835117	-0.0187429
ARHGAP40	Q5TG30	4.90284	4	1	1	4	1	1	0.0433375	0.0677645	0.281577	4.90284	4	1	1	4	1	1	0.486202	0.581993	-0.0906326	4.90284	4	1	1	4	1	1	0.0640159	0.179994	-0.284962	4.90284	4	1	1	4	1	14	0.489062	0.72006	-0.0331589
ARHGAP42	A6NI28	0.139889	2	2	1	0	1	0				0.139889	2	2	1	0	1	0				0.139889	2	2	1	0	1	0				0.139889	2	2	1	0	1	21	0.166359	0.449122	-0.0579315
ARHGAP44	Q17R89	0.0391764	3	2	1	1	1	1	0.721235	0.767236	0.0320533	0.0391764	3	2	1	1	1	1	0.00209089	0.00649207	0.331843	0.0391764	3	2	1	1	1	1	0.258943	0.422163	-0.115835	0.0391764	3	2	1	1	1	1	0.0686121	0.321629	-0.257978
ARHGAP45	Q92619	0.0390065	58	38	37	55	37	36	0.157694	0.208998	-0.0663397	0.0390065	58	38	37	55	37	36	0.294051	0.391236	0.0484433	0.0390065	58	38	37	55	37	36	0.12939	0.275469	-0.0800711	0.0390065	58	38	37	55	37	10	0.0724587	0.32998	-0.131609
ARHGAP9	Q9BRR9	0.0390065	26	20	19	24	19	19	0.0182755	0.031983	-0.0956217	0.0390065	26	20	19	24	19	19	0.000195988	0.00092634	0.17908	0.0390065	26	20	19	24	19	19	0.127117	0.272478	0.0649	0.0390065	26	20	19	24	19	37	0.165941	0.448923	-0.0686346
ARHGDIA	P52565	0.0390065	36	10	10	25	10	10	0.000656629	0.00184032	-0.355175	0.0390065	36	10	10	25	10	10	0.00038877	0.00162177	-0.377544	0.0390065	36	10	10	25	10	10	0.55388	0.696504	-0.0551941	0.0390065	36	10	10	25	10	31	0.347887	0.615686	-0.0430411
ARHGDIB	P52566	0.0390065	73	17	17	62	17	15	0.000307972	0.000965895	-0.276343	0.0390065	73	17	17	62	17	15	0.0202663	0.0434466	-0.151997	0.0390065	73	17	17	62	17	15	0.060258	0.174723	-0.132652	0.0390065	73	17	17	62	17	1	0.981265	0.990209	0.00338647
ARHGEF1	Q92888	0.0390065	65	32	32	54	32	31	2.20981e-06	1.33835e-05	-0.397967	0.0390065	65	32	32	54	32	31	0.00299014	0.0087889	0.185459	0.0390065	65	32	32	54	32	31	0.227357	0.389191	-0.0729729	0.0390065	65	32	32	54	32	0
ARHGEF10	O15013	0.0390065	16	13	13	15	13	12	8.12321e-05	0.000306126	-0.252854	0.0390065	16	13	13	15	13	12	0.289033	0.385903	-0.0507607	0.0390065	16	13	13	15	13	12	0.652502	0.770645	-0.0236922	0.0390065	16	13	13	15	13	1	0.518643	0.73848	-0.0651748
ARHGEF10L	Q9HCE6	0.0390065	15	13	13	12	13	12	0.00197736	0.00474575	-0.182996	0.0390065	15	13	13	12	13	12	0.00615755	0.0160611	0.155351	0.0390065	15	13	13	12	13	12	0.449457	0.607289	-0.0419221	0.0390065	15	13	13	12	13	36	0.263398	0.543762	-0.0578915
ARHGEF11	O15085	0.0390065	30	26	26	25	26	22	0.300612	0.365376	-0.0447142	0.0390065	30	26	26	25	26	22	0.013042	0.0302091	-0.11832	0.0390065	30	26	26	25	26	22	0.310802	0.474868	-0.0489093	0.0390065	30	26	26	25	26	19	0.661763	0.829873	0.0178791
ARHGEF12	Q9NZN5	0.0390065	26	23	23	20	23	18	0.0806283	0.116171	-0.0945575	0.0390065	26	23	23	20	23	18	0.0378118	0.0727976	-0.115183	0.0390065	26	23	23	20	23	18	0.19748	0.356232	-0.0759489	0.0390065	26	23	23	20	23	10	0.0232299	0.224494	-0.23196
ARHGEF16	Q5VV41	0.0390065	10	10	10	10	10	10	0.990918	0.992164	0.000418722	0.0390065	10	10	10	10	10	10	0.00183144	0.0058034	0.138641	0.0390065	10	10	10	10	10	10	0.112793	0.253685	-0.0683747	0.0390065	10	10	10	10	10	15	0.0104791	0.188462	-0.191747
ARHGEF17	Q96PE2	0.0390065	10	10	10	10	10	10	2.56115e-05	0.000112177	-0.247412	0.0390065	10	10	10	10	10	10	0.0142635	0.0325726	0.112515	0.0390065	10	10	10	10	10	10	0.0506708	0.157228	-0.0961125	0.0390065	10	10	10	10	10	31	0.220084	0.50261	-0.074193
ARHGEF18	Q6ZSZ5	0.0390065	49	35	34	40	34	32	0.0369403	0.0590267	-0.0937257	0.0390065	49	35	34	40	34	32	0.000385193	0.0016114	0.188651	0.0390065	49	35	34	40	34	32	0.0499675	0.156084	-0.0974801	0.0390065	49	35	34	40	34	12	0.499628	0.727687	-0.0356867
ARHGEF2	Q92974	0.0390065	96	45	45	86	45	43	8.92162e-06	4.52328e-05	-0.279671	0.0390065	96	45	45	86	45	43	0.0258309	0.053388	0.102647	0.0390065	96	45	45	86	45	43	0.113366	0.254322	-0.0777373	0.0390065	96	45	45	86	45	12	0.722316	0.865385	-0.019535
ARHGEF39	Q8N4T4	0.0390065	2	2	2	2	2	2	0.000170062	0.000580043	-0.28818	0.0390065	2	2	2	2	2	2	0.000223441	0.00103913	0.279796	0.0390065	2	2	2	2	2	2	0.0245251	0.103963	0.159829	0.0390065	2	2	2	2	2	22	0.214132	0.497495	-0.0605315
ARHGEF40	Q8TER5	0.0390065	9	8	8	8	8	7	1.48807e-11	5.02525e-10	-0.613581	0.0390065	9	8	8	8	8	7	0.000106814	0.000556003	0.166487	0.0390065	9	8	8	8	8	7	0.948825	0.970407	-0.00227872	0.0390065	9	8	8	8	8	18	0.0342033	0.250813	-0.131745
ARHGEF6	Q15052	0.0390065	51	30	26	37	26	23	0.00546231	0.0112701	-0.157574	0.0390065	51	30	26	37	26	23	4.31067e-05	0.000261403	0.280701	0.0390065	51	30	26	37	26	23	0.383326	0.544993	-0.0482815	0.0390065	51	30	26	37	26	10	0.589332	0.782582	0.0223216
ARHGEF7	Q14155	0.0390065	30	19	15	22	15	14	0.585876	0.64589	-0.0380915	0.0390065	30	19	15	22	15	14	0.357967	0.457487	-0.0649292	0.0390065	30	19	15	22	15	14	0.606673	0.736844	-0.0402193	0.0390065	30	19	15	22	15	10	0.134812	0.416014	-0.0713461
ARHGEF9	O43307	0.0390065	4	4	4	3	4	3	0.17785	0.231632	-0.0604194	0.0390065	4	4	4	3	4	3	0.528014	0.619549	0.0275546	0.0390065	4	4	4	3	4	3	0.325297	0.489662	-0.048533	0.0390065	4	4	4	3	4	32	0.134749	0.416014	-0.0721203
ARID1A	O14497	0.0390065	77	47	45	61	45	41	0.91278	0.929886	-0.00327265	0.0390065	77	47	45	61	45	41	0.00862084	0.0212673	-0.0896221	0.0390065	77	47	45	61	45	41	0.586115	0.720728	-0.0182843	0.0390065	77	47	45	61	45	43	0.223194	0.50548	-0.0586596
ARID1B	Q8NFD5	0.0390065	44	36	34	37	34	31	0.00284605	0.00648693	-0.121821	0.0390065	44	36	34	37	34	31	0.0135064	0.0310588	-0.0953071	0.0390065	44	36	34	37	34	31	0.780561	0.863605	0.0107058	0.0390065	44	36	34	37	34	2	0.21432	0.497495	-0.082486
ARID2	Q68CP9	0.0390065	52	38	38	46	38	36	0.401958	0.468882	-0.0264651	0.0390065	52	38	38	46	38	36	0.122598	0.192835	0.0503224	0.0390065	52	38	38	46	38	36	0.902474	0.943752	0.00427105	0.0390065	52	38	38	46	38	7	0.481286	0.715872	-0.0252324
ARID3A	Q99856	0.0390065	22	17	17	19	17	14	0.0333439	0.0541215	0.103051	0.0390065	22	17	17	19	17	14	0.0611872	0.10831	-0.0888827	0.0390065	22	17	17	19	17	14	0.3509	0.515894	-0.0470992	0.0390065	22	17	17	19	17	23	0.3542	0.620094	-0.0514047
ARID3B	Q8IVW6	0.0390065	4	4	4	3	4	3	0.10071	0.141142	0.12874	0.0390065	4	4	4	3	4	3	0.275129	0.371438	-0.0831926	0.0390065	4	4	4	3	4	3	0.205699	0.364686	-0.108691	0.0390065	4	4	4	3	4	14	0.0792602	0.338689	-0.144585
ARID4A	P29374	0.0390065	24	22	21	21	21	19	0.172101	0.22528	0.0421082	0.0390065	24	22	21	21	21	19	0.892019	0.922722	-0.00404404	0.0390065	24	22	21	21	21	19	0.0328552	0.12213	0.0774709	0.0390065	24	22	21	21	21	3	0.748583	0.876849	-0.0155614
ARID4B	Q4LE39	0.0390065	38	32	31	32	31	28	6.27817e-07	4.45108e-06	0.304775	0.0390065	38	32	31	32	31	28	0.00314283	0.00915454	-0.126585	0.0390065	38	32	31	32	31	28	0.0762315	0.199656	0.0760683	0.0390065	38	32	31	32	31	41	0.118601	0.392996	-0.0545616
ARID5A	Q03989	0.0390065	2	2	2	2	2	2	0.000670206	0.0018745	0.460841	0.0390065	2	2	2	2	2	2	8.99938e-09	2.25108e-07	1.28059	0.0390065	2	2	2	2	2	2	0.681654	0.791886	-0.04958	0.0390065	2	2	2	2	2	31	0.214165	0.497495	-0.0490612
ARIH1	Q9Y4X5	0.0390065	22	15	15	18	15	14	0.0023995	0.00560823	0.155461	0.0390065	22	15	15	18	15	14	6.16483e-05	0.000355137	-0.237251	0.0390065	22	15	15	18	15	14	0.797758	0.875737	-0.0122706	0.0390065	22	15	15	18	15	36	0.692729	0.849097	0.0138093
ARIH2	O95376	0.0390065	17	14	14	16	14	14	0.000277487	0.000883099	-0.247444	0.0390065	17	14	14	16	14	14	0.0574181	0.10307	-0.106363	0.0390065	17	14	14	16	14	14	0.410613	0.570061	-0.0487067	0.0390065	17	14	14	16	14	14	0.432698	0.680094	-0.0394256
ARL1	P40616	0.0390065	12	8	8	11	8	8	0.00417298	0.00898831	0.262656	0.0390065	12	8	8	11	8	8	0.800826	0.853043	-0.0197467	0.0390065	12	8	8	11	8	8	0.462848	0.618749	0.0648186	0.0390065	12	8	8	11	8	3	0.351632	0.618311	-0.0789047
ARL11	Q969Q4	0.0390065	2	2	2	1	2	1	3.74196e-07	2.81189e-06	0.613432	0.0390065	2	2	2	1	2	1	0.127598	0.199062	0.110925	0.0390065	2	2	2	1	2	1	0.00276805	0.0366182	0.27766	0.0390065	2	2	2	1	2	19	0.49874	0.727153	0.0227155
ARL13B	Q3SXY8	0.0390065	9	8	8	8	8	7	0.0401484	0.0634212	0.116348	0.0390065	9	8	8	8	8	7	0.0528783	0.0963504	-0.108771	0.0390065	9	8	8	8	8	7	0.075294	0.197906	0.110482	0.0390065	9	8	8	8	8	28	0.34781	0.615686	-0.03859
ARL14EP	Q8N8R7	0.0390065	10	8	8	9	8	7	0.209927	0.267788	0.055069	0.0390065	10	8	8	9	8	7	3.01384e-05	0.00019411	0.253859	0.0390065	10	8	8	9	8	7	0.456391	0.613582	0.0358845	0.0390065	10	8	8	9	8	2	0.401753	0.657315	-0.102359
ARL15	Q9NXU5	0.0390065	4	4	4	4	4	4	5.67183e-07	4.06035e-06	0.365958	0.0390065	4	4	4	4	4	4	3.90452e-05	0.000240901	0.249877	0.0390065	4	4	4	4	4	4	0.00263953	0.0360372	0.172659	0.0390065	4	4	4	4	4	14	0.00268002	0.151324	-0.171181
ARL16	Q0P5N6	0.0390065	1	1	1	1	1	1	0.0612729	0.0917558	0.36459	0.0390065	1	1	1	1	1	1	0.474995	0.57101	0.131495	0.0390065	1	1	1	1	1	1	0.536016	0.681211	-0.127056	0.0390065	1	1	1	1	1	14	0.0242332	0.22527	-0.145116
ARL2	P36404	0.0390065	12	7	7	8	7	7	0.176422	0.230054	-0.0731366	0.0390065	12	7	7	8	7	7	0.0959856	0.157247	-0.0916886	0.0390065	12	7	7	8	7	7	0.0150558	0.0804743	-0.15914	0.0390065	12	7	7	8	7	8	0.758428	0.881904	0.0269297
ARL2BP	Q9Y2Y0	0.0390065	7	5	5	6	5	5	0.051078	0.078217	-0.122305	0.0390065	7	5	5	6	5	5	0.21411	0.303733	-0.0745941	0.0390065	7	5	5	6	5	5	0.820929	0.890843	-0.0147772	0.0390065	7	5	5	6	5	1	0.970929	0.985953	-0.00283997
ARL3	P36405	0.0390065	10	7	7	9	7	6	0.428902	0.49535	-0.0412951	0.0390065	10	7	7	9	7	6	0.221481	0.31185	0.0648692	0.0390065	10	7	7	9	7	6	0.0506509	0.157228	-0.121202	0.0390065	10	7	7	9	7	7	0.316563	0.590551	-0.0597128
ARL4A	P40617	0.257468	2	2	2	1	2	1	1.26953e-07	1.08426e-06	0.822419	0.257468	2	2	2	1	2	1	0.108888	0.174839	0.143819	0.257468	2	2	2	1	2	1	0.479568	0.634007	-0.068195	0.257468	2	2	2	1	2	7	0.154844	0.435632	0.0704607
ARL4D	P49703	5.78632	1	1	1	1	1	1	2.19924e-05	9.88125e-05	0.509573	5.78632	1	1	1	1	1	1	0.947879	0.963506	0.00543015	5.78632	1	1	1	1	1	1	0.769191	0.855084	-0.0272932	5.78632	1	1	1	1	1	4	0.997309	0.998853	0.000162326
ARL5A	Q9Y689	0.0404719	6	4	4	4	4	2	0.00202441	0.00483923	0.26531	0.0404719	6	4	4	4	4	2	0.00298601	0.00878071	0.251516	0.0404719	6	4	4	4	4	2	0.902383	0.943752	-0.00978586	0.0404719	6	4	4	4	4	1	0.998373	0.998985	0.000415817
ARL5B	Q96KC2	0.141168	1	1	1	1	1	1	2.15143e-05	9.72162e-05	0.531791	0.141168	1	1	1	1	1	1	1.29127e-06	1.43163e-05	0.685484	0.141168	1	1	1	1	1	1	0.946388	0.968479	0.00650373	0.141168	1	1	1	1	1	7	0.308307	0.583579	-0.0607136
ARL6	Q9H0F7	0.0390065	7	5	5	5	5	5	0.124047	0.169142	0.0597013	0.0390065	7	5	5	5	5	5	5.79688e-06	4.98209e-05	0.257789	0.0390065	7	5	5	5	5	5	0.169284	0.324686	-0.0591157	0.0390065	7	5	5	5	5	5	0.131162	0.410212	-0.102756
ARL6IP1	Q15041	0.0390065	9	2	2	8	2	2	0.0251922	0.0423727	0.176668	0.0390065	9	2	2	8	2	2	0.00713389	0.0181858	-0.221957	0.0390065	9	2	2	8	2	2	0.067186	0.184989	0.156391	0.0390065	9	2	2	8	2	6	0.643575	0.817398	-0.026799
ARL6IP4	Q66PJ3	0.0390065	9	5	5	6	5	4	0.202442	0.259348	0.0475113	0.0390065	9	5	5	6	5	4	1.13687e-06	1.295e-05	-0.289707	0.0390065	9	5	5	6	5	4	0.0246562	0.104271	0.100008	0.0390065	9	5	5	6	5	1	0.445049	0.688432	0.0737785
ARL6IP5	O75915	0.0390065	11	4	4	11	4	4	0.000979128	0.00259068	0.172116	0.0390065	11	4	4	11	4	4	0.00436569	0.012034	0.140661	0.0390065	11	4	4	11	4	4	0.0063135	0.0522228	0.148658	0.0390065	11	4	4	11	4	1	0.20409	0.487469	-0.121545
ARL6IP6	Q8N6S5	0.0390065	4	3	3	2	3	2	0.0319133	0.0520914	0.172252	0.0390065	4	3	3	2	3	2	0.614459	0.699426	-0.0372264	0.0390065	4	3	3	2	3	2	0.104859	0.242531	0.140129	0.0390065	4	3	3	2	3	2	0.699463	0.853286	0.0308774
ARL8A	Q96BM9	0.0390065	21	10	2	3	2	2	0.00033519	0.00104074	0.313123	0.0390065	21	10	2	3	2	2	0.47008	0.566812	-0.0492869	0.0390065	21	10	2	3	2	2	0.100993	0.236682	0.130334	0.0390065	21	10	2	3	2	1	0.497525	0.726322	0.0661704
ARL8B	Q9NVJ2	0.0390065	29	12	4	8	4	3	0.000174825	0.000595016	0.340936	0.0390065	29	12	4	8	4	3	0.314105	0.411502	0.0702652	0.0390065	29	12	4	8	4	3	0.0238598	0.102163	0.19072	0.0390065	29	12	4	8	4	5	0.357865	0.622287	-0.0387751
ARMC1	Q9NVT9	0.0390065	16	10	10	16	10	10	0.141634	0.190032	0.0585638	0.0390065	16	10	10	16	10	10	0.0378468	0.0728356	-0.0862361	0.0390065	16	10	10	16	10	10	0.0963684	0.228908	0.074932	0.0390065	16	10	10	16	10	2	0.992404	0.996693	-0.000763595
ARMC10	Q8N2F6	0.0390065	13	9	9	11	9	8	0.00451052	0.00961353	0.141465	0.0390065	13	9	9	11	9	8	0.469242	0.566159	-0.0311288	0.0390065	13	9	9	11	9	8	0.00682807	0.054761	0.148388	0.0390065	13	9	9	11	9	4	0.725889	0.866083	-0.0142064
ARMC5	Q96C12	0.0390065	6	6	6	6	6	6	0.236782	0.297675	0.0709119	0.0390065	6	6	6	6	6	6	0.0010019	0.00353916	0.237771	0.0390065	6	6	6	6	6	6	0.0491096	0.154389	-0.138231	0.0390065	6	6	6	6	6	4	0.0289016	0.2375	0.112751
ARMC6	Q6NXE6	0.0390065	19	14	14	18	14	14	2.74384e-12	1.27296e-10	-1.10055	0.0390065	19	14	14	18	14	14	0.334229	0.432353	0.049379	0.0390065	19	14	14	18	14	14	0.0149334	0.0802455	-0.153204	0.0390065	19	14	14	18	14	2	0.0323345	0.247676	0.192028
ARMC7	Q9H6L4	0.168323	1	1	1	1	1	1	0.226175	0.285844	0.116212	0.168323	1	1	1	1	1	1	0.296748	0.394001	-0.0994863	0.168323	1	1	1	1	1	1	0.0615348	0.176497	-0.208634	0.168323	1	1	1	1	1	2	0.76536	0.886123	0.022585
ARMC8	Q8IUR7	0.0390065	35	23	23	33	23	22	0.0558684	0.0848054	-0.10699	0.0390065	35	23	23	33	23	22	0.0449429	0.0842194	0.112996	0.0390065	35	23	23	33	23	22	0.151686	0.303571	-0.0869803	0.0390065	35	23	23	33	23	3	0.268673	0.547359	0.0866633
ARMC9	Q7Z3E5	0.0402203	2	2	2	2	2	2	0.109444	0.151698	-0.0977275	0.0402203	2	2	2	2	2	2	8.29124e-05	0.000453055	0.313137	0.0402203	2	2	2	2	2	2	0.0633419	0.1791	-0.128913	0.0402203	2	2	2	2	2	10	0.386203	0.644283	0.0375926
ARMCX1	Q9P291	0.0390065	9	9	9	7	9	7	2.43024e-11	7.54083e-10	2.35271	0.0390065	9	9	9	7	9	7	3.01495e-12	2.9058e-10	2.74613	0.0390065	9	9	9	7	9	7	0.0661933	0.183631	-0.276433	0.0390065	9	9	9	7	9	8	0.948611	0.976295	-0.00306966
ARMCX3	Q9UH62	0.0390065	19	15	15	19	15	15	6.7903e-16	2.16316e-13	1.44394	0.0390065	19	15	15	19	15	15	4.56259e-11	2.69165e-09	0.639602	0.0390065	19	15	15	19	15	15	0.00468416	0.046072	0.132845	0.0390065	19	15	15	19	15	6	0.50283	0.728988	-0.0441105
ARMCX5	Q6P1M9	0.0390065	8	8	8	7	8	7	0.0161472	0.0287962	-0.114727	0.0390065	8	8	8	7	8	7	5.37807e-10	2.25431e-08	0.630209	0.0390065	8	8	8	7	8	7	0.0123925	0.0726149	-0.134585	0.0390065	8	8	8	7	8	14	0.862539	0.938764	-0.00973408
ARMCX6	Q7L4S7	3.78223	1	1	1	1	1	1	5.58254e-09	7.30853e-08	0.65751	3.78223	1	1	1	1	1	1	2.93679e-08	5.85948e-07	0.577067	3.78223	1	1	1	1	1	1	0.900324	0.942535	-0.00746752	3.78223	1	1	1	1	1	1	0.253495	0.536222	-0.122219
ARMH3	Q5T2E6	0.0390065	16	14	14	15	14	13	0.160898	0.212625	-0.0770288	0.0390065	16	14	14	15	14	13	0.0315878	0.0627098	-0.124286	0.0390065	16	14	14	15	14	13	0.661549	0.776284	-0.0260106	0.0390065	16	14	14	15	14	22	0.150204	0.432061	-0.0873211
ARMT1	Q9H993	0.0390065	19	13	13	16	13	11	0.00905669	0.0174858	-0.172972	0.0390065	19	13	13	16	13	11	0.225634	0.316556	0.0723886	0.0390065	19	13	13	16	13	11	0.0314076	0.118847	-0.15272	0.0390065	19	13	13	16	13	2	0.137761	0.41834	0.100619
ARNT	P27540	0.0390065	21	20	20	17	20	16	7.14302e-09	8.94703e-08	-0.514245	0.0390065	21	20	20	17	20	16	0.000599196	0.00230722	-0.184185	0.0390065	21	20	20	17	20	16	0.381159	0.543075	-0.0422134	0.0390065	21	20	20	17	20	7	0.577694	0.775887	-0.0790572
ARNTL	O00327	0.0390065	3	3	3	2	3	2	0.0248777	0.0419249	-0.0979245	0.0390065	3	3	3	2	3	2	0.00759932	0.0191425	0.121467	0.0390065	3	3	3	2	3	2	0.00342715	0.040154	0.153289	0.0390065	3	3	3	2	3	15	0.95884	0.980686	-0.00207621
ARPC1A	Q92747	0.0390065	25	16	15	19	15	13	0.0253252	0.0425665	0.148336	0.0390065	25	16	15	19	15	13	0.0523396	0.0955327	0.125635	0.0390065	25	16	15	19	15	13	0.829052	0.896223	-0.0145685	0.0390065	25	16	15	19	15	7	0.795728	0.90008	-0.0123714
ARPC1B	O15143	0.0390065	68	20	19	55	19	18	0.0181432	0.031798	-0.167017	0.0390065	68	20	19	55	19	18	0.17138	0.252681	-0.0899941	0.0390065	68	20	19	55	19	18	0.796182	0.875214	0.0183694	0.0390065	68	20	19	55	19	1	0.512588	0.735225	0.0393404
ARPC2	O15144	0.0390065	84	29	29	71	29	25	0.00182514	0.00443306	-0.210957	0.0390065	84	29	29	71	29	25	0.00375418	0.0106213	-0.190895	0.0390065	84	29	29	71	29	25	0.465557	0.621241	-0.0460999	0.0390065	84	29	29	71	29	13	0.125069	0.402038	-0.0949102
ARPC3	O15145	0.0390065	14	7	7	13	7	7	0.850066	0.87961	-0.0125929	0.0390065	14	7	7	13	7	7	0.0451814	0.0845668	-0.143875	0.0390065	14	7	7	13	7	7	0.356807	0.520771	-0.069677	0.0390065	14	7	7	13	7	11	0.00989516	0.186533	-0.190531
ARPC4	P59998	0.0390065	40	13	13	36	13	13	0.0151226	0.0271922	-0.192439	0.0390065	40	13	13	36	13	13	0.062099	0.109666	-0.140945	0.0390065	40	13	13	36	13	13	0.264792	0.427974	-0.0902675	0.0390065	40	13	13	36	13	16	0.00680422	0.178648	-0.148143
ARPC5	O15511	0.0390065	63	12	11	51	11	10	0.0147544	0.0266003	-0.170604	0.0390065	63	12	11	51	11	10	0.00194229	0.00610208	-0.233464	0.0390065	63	12	11	51	11	10	0.850962	0.910506	0.0131237	0.0390065	63	12	11	51	11	2	0.0978342	0.367045	0.0772855
ARPC5L	Q9BPX5	0.0390065	15	8	7	9	7	6	7.03726e-06	3.67252e-05	-0.426708	0.0390065	15	8	7	9	7	6	0.00917905	0.0224244	-0.185725	0.0390065	15	8	7	9	7	6	0.160137	0.314193	-0.101929	0.0390065	15	8	7	9	7	13	0.0547392	0.296764	-0.13886
ARPIN	Q7Z6K5	0.0390065	12	8	8	10	8	7	0.0102832	0.0194999	-0.467687	0.0390065	12	8	8	10	8	7	0.227194	0.318419	-0.199258	0.0390065	12	8	8	10	8	7	0.046577	0.148825	-0.38511	0.0390065	12	8	8	10	8	18	0.5369	0.750135	-0.0441735
ARPP19	P56211	0.0429025	16	4	3	4	3	3	8.06198e-06	4.12906e-05	-0.600463	0.0429025	16	4	3	4	3	3	2.76657e-06	2.69541e-05	-0.660927	0.0429025	16	4	3	4	3	3	0.249236	0.411177	-0.117686	0.0429025	16	4	3	4	3	25	0.0209834	0.219413	-0.159854
ARRB1	P49407	0.0390065	20	14	12	16	12	11	0.00610143	0.0123935	-0.198613	0.0390065	20	14	12	16	12	11	0.595961	0.682598	-0.0333779	0.0390065	20	14	12	16	12	11	0.530003	0.676205	-0.0442929	0.0390065	20	14	12	16	12	7	0.100443	0.370489	-0.128632
ARRB2	P32121	0.0390065	10	7	5	7	5	5	0.400404	0.467236	-0.0408869	0.0390065	10	7	5	7	5	5	0.30639	0.403552	0.0500489	0.0390065	10	7	5	7	5	5	0.492137	0.644025	-0.0371786	0.0390065	10	7	5	7	5	13	0.0508761	0.289809	-0.165985
ARRDC1	Q8N5I2	0.0390065	6	6	6	5	6	5	0.000142173	0.000498595	-0.232538	0.0390065	6	6	6	5	6	5	0.966992	0.977321	-0.0018912	0.0390065	6	6	6	5	6	5	0.486053	0.639219	0.0359149	0.0390065	6	6	6	5	6	10	0.0201118	0.216695	-0.179874
ARRDC3	Q96B67	0.0390065	2	2	2	2	2	2	2.08908e-11	6.61104e-10	0.957697	0.0390065	2	2	2	2	2	2	1.86178e-12	2.02194e-10	1.1453	0.0390065	2	2	2	2	2	2	0.25916	0.422372	0.0656623	0.0390065	2	2	2	2	2	6	0.755397	0.880792	-0.0218264
ARSA	P15289	0.0390065	13	9	8	11	8	8	0.0371377	0.0593123	0.094466	0.0390065	13	9	8	11	8	8	0.684618	0.759125	-0.0170035	0.0390065	13	9	8	11	8	8	0.992047	0.995275	-0.000465108	0.0390065	13	9	8	11	8	7	0.567841	0.769341	-0.103172
ARSB	P15848	0.0390065	21	16	16	20	16	16	0.141656	0.190035	0.0691795	0.0390065	21	16	16	20	16	16	0.231686	0.323433	-0.0555285	0.0390065	21	16	16	20	16	16	0.0341796	0.124725	0.116565	0.0390065	21	16	16	20	16	3	0.024927	0.22722	-0.245931
ARSD	P51689	0.0390065	14	10	10	13	10	10	0.153589	0.204095	0.0540082	0.0390065	14	10	10	13	10	10	0.297423	0.394629	0.0387366	0.0390065	14	10	10	13	10	10	0.010635	0.0678493	0.117958	0.0390065	14	10	10	13	10	11	0.0384347	0.260551	-0.157229
ARSK	Q6UWY0	0.0400045	2	2	2	1	2	1	0.00923381	0.0177811	0.176867	0.0400045	2	2	2	1	2	1	0.623471	0.706447	0.0294049	0.0400045	2	2	2	1	2	1	0.37058	0.533237	0.0605891	0.0400045	2	2	2	1	2	5	0.0468842	0.281099	-0.114909
ARV1	Q9H2C2	0.0390065	6	6	6	6	6	6	0.746727	0.789406	0.0210594	0.0390065	6	6	6	6	6	6	0.0453648	0.0848604	0.140515	0.0390065	6	6	6	6	6	6	0.0320464	0.120435	0.17024	0.0390065	6	6	6	6	6	5	0.0520829	0.290576	-0.106595
ASAH1	Q13510	0.0390065	22	12	12	18	12	10	3.54761e-13	2.37094e-11	0.86288	0.0390065	22	12	12	18	12	10	6.00452e-10	2.43157e-08	0.496336	0.0390065	22	12	12	18	12	10	0.00229051	0.0333955	0.138634	0.0390065	22	12	12	18	12	2	0.491591	0.722456	-0.0394287
ASAP1	Q9ULH1	0.0390065	33	29	28	30	28	26	0.123172	0.168117	-0.087985	0.0390065	33	29	28	30	28	26	0.707973	0.77816	-0.0204993	0.0390065	33	29	28	30	28	26	0.46901	0.624021	-0.0446212	0.0390065	33	29	28	30	28	8	0.46918	0.70669	0.0341045
ASAP2	O43150	0.0390065	12	11	10	9	10	8	0.046449	0.0718771	-0.0987157	0.0390065	12	11	10	9	10	8	0.517676	0.610267	-0.0299817	0.0390065	12	11	10	9	10	8	0.146417	0.297417	-0.0776791	0.0390065	12	11	10	9	10	16	0.848588	0.929595	0.00965563
ASB1	Q9Y576	0.0390065	8	5	5	7	5	5	8.24725e-07	5.61389e-06	-0.325581	0.0390065	8	5	5	7	5	5	8.91878e-06	7.05602e-05	0.26394	0.0390065	8	5	5	7	5	5	0.0952987	0.227295	-0.0777021	0.0390065	8	5	5	7	5	10	0.920142	0.963971	0.00408434
ASB13	Q8WXK3	0.0390065	2	1	1	1	1	1	3.42982e-08	3.44826e-07	0.949364	0.0390065	2	1	1	1	1	1	1.21504e-09	4.51835e-08	1.23183	0.0390065	2	1	1	1	1	1	0.847116	0.907814	0.0191534	0.0390065	2	1	1	1	1	1	0.676829	0.838751	0.0278759
ASB14	A6NK59	5.13694	1	1	1	1	1	1	0.27777	0.341258	-0.0794859	5.13694	1	1	1	1	1	1	0.0161198	0.0359946	0.192603	5.13694	1	1	1	1	1	1	0.24729	0.40952	-0.0950179	5.13694	1	1	1	1	1	6	0.244142	0.52715	0.08692
ASB6	Q9NWX5	0.0390065	8	6	6	7	6	5	0.0974635	0.137221	0.0803233	0.0390065	8	6	6	7	6	5	0.000541713	0.00212876	-0.201838	0.0390065	8	6	6	7	6	5	0.217416	0.377585	-0.0653004	0.0390065	8	6	6	7	6	10	0.0125522	0.196344	0.106645
ASB7	Q9H672	0.0400353	1	1	1	1	1	1	0.731236	0.776147	0.0221323	0.0400353	1	1	1	1	1	1	0.202811	0.290725	-0.0844043	0.0400353	1	1	1	1	1	1	0.935537	0.963046	0.00581473	0.0400353	1	1	1	1	1	26	0.0817223	0.341803	-0.112477
ASB8	Q9H765	0.0390065	3	3	3	2	3	2	0.697684	0.746921	0.0226361	0.0390065	3	3	3	2	3	2	0.0264117	0.0544237	-0.141713	0.0390065	3	3	3	2	3	2	0.0342651	0.124825	0.149762	0.0390065	3	3	3	2	3	8	0.0256466	0.22907	-0.126153
ASB9	Q96DX5	0.0390541	1	1	1	1	1	1	0.0375562	0.0599007	-0.177407	0.0390541	1	1	1	1	1	1	0.162042	0.241635	-0.113971	0.0390541	1	1	1	1	1	1	0.0965953	0.229239	-0.153763	0.0390541	1	1	1	1	1	5	0.898255	0.955674	-0.00565414
ASCC1	Q8N9N2	0.0390065	8	7	7	6	7	5	0.0528109	0.0805737	-0.0867821	0.0390065	8	7	7	6	7	5	0.0280266	0.0571231	0.100538	0.0390065	8	7	7	6	7	5	0.0631371	0.178972	-0.0925731	0.0390065	8	7	7	6	7	1	0.569411	0.769993	0.0568194
ASCC2	Q9H1I8	0.0390065	19	15	15	15	15	12	5.83102e-05	0.000228336	-0.273931	0.0390065	19	15	15	15	15	12	0.671045	0.747807	0.0209302	0.0390065	19	15	15	15	15	12	0.685924	0.795073	0.022274	0.0390065	19	15	15	15	15	1	0.441333	0.687013	0.0623569
ASCC3	Q8N3C0	0.0390065	83	62	62	72	62	55	0.000461231	0.0013732	-0.183652	0.0390065	83	62	62	72	62	55	0.140288	0.214895	0.0631377	0.0390065	83	62	62	72	62	55	0.926729	0.958234	0.00422668	0.0390065	83	62	62	72	62	5	0.0126742	0.196532	-0.144527
ASDURF	L0R819	0.0390065	8	6	6	5	6	5	0.0435956	0.06809	-0.188069	0.0390065	8	6	6	5	6	5	6.9075e-05	0.000391084	-0.473024	0.0390065	8	6	6	5	6	5	0.574518	0.71178	-0.0544693	0.0390065	8	6	6	5	6	1	0.0148694	0.200593	-0.196152
ASF1A	Q9Y294	0.0390065	11	5	4	6	4	3	0.0711873	0.104651	-0.095273	0.0390065	11	5	4	6	4	3	6.53195e-05	0.000372247	-0.27381	0.0390065	11	5	4	6	4	3	0.370445	0.533184	-0.0504729	0.0390065	11	5	4	6	4	2	0.957005	0.980131	0.00350289
ASF1B	Q9NVP2	0.0390065	14	7	6	10	6	5	0.000451205	0.00134629	-0.49937	0.0390065	14	7	6	10	6	5	0.25236	0.346723	-0.13076	0.0390065	14	7	6	10	6	5	0.43221	0.591273	-0.099021	0.0390065	14	7	6	10	6	1	0.0842523	0.345728	-0.160447
ASH1L	Q9NR48	0.0390065	23	22	22	19	22	18	0.00169489	0.00416296	0.149178	0.0390065	23	22	22	19	22	18	0.839344	0.884551	-0.00794904	0.0390065	23	22	22	19	22	18	0.444543	0.602539	-0.0338556	0.0390065	23	22	22	19	22	5	0.0775874	0.3372	-0.0873517
ASH2L	Q9UBL3	0.0390065	47	28	28	42	28	28	0.00110856	0.00288112	-0.161168	0.0390065	47	28	28	42	28	28	0.000413186	0.00170575	-0.18138	0.0390065	47	28	28	42	28	28	0.936186	0.963196	-0.00358852	0.0390065	47	28	28	42	28	12	0.375568	0.635987	-0.049374
ASL	P04424	0.0390065	19	16	16	15	16	13	0.00261811	0.00603505	-0.204233	0.0390065	19	16	16	15	16	13	0.428809	0.526684	-0.0455294	0.0390065	19	16	16	15	16	13	0.0484818	0.152867	-0.135072	0.0390065	19	16	16	15	16	55	0.458325	0.697346	-0.03443
ASMTL	O95671	0.0390065	23	17	17	23	17	17	3.15611e-06	1.82034e-05	-0.296576	0.0390065	23	17	17	23	17	17	2.36782e-05	0.000159048	0.246469	0.0390065	23	17	17	23	17	17	0.00394324	0.0424865	-0.153238	0.0390065	23	17	17	23	17	5	0.256467	0.538575	-0.112118
ASNA1	O43681	0.0390065	25	12	12	24	12	12	0.00487229	0.0102385	-0.13929	0.0390065	25	12	12	24	12	12	0.0837722	0.140928	0.0776206	0.0390065	25	12	12	24	12	12	0.113591	0.254618	-0.0786726	0.0390065	25	12	12	24	12	3	0.058057	0.302371	-0.112618
ASNS	P08243	0.0390065	47	25	25	41	25	24	4.18405e-05	0.000171335	-0.315401	0.0390065	47	25	25	41	25	24	0.0011837	0.00405762	0.218196	0.0390065	47	25	25	41	25	24	0.116585	0.257978	-0.100545	0.0390065	47	25	25	41	25	5	0.598263	0.787608	-0.0660108
ASNSD1	Q9NWL6	0.0390065	8	8	8	8	8	8	1.17236e-08	1.37307e-07	-0.491138	0.0390065	8	8	8	8	8	8	0.0031612	0.00919403	-0.147572	0.0390065	8	8	8	8	8	8	0.205057	0.364127	-0.0616089	0.0390065	8	8	8	8	8	18	0.078853	0.338689	-0.0815944
ASPH	Q12797	0.0390065	38	24	24	35	24	23	1.56311e-05	7.37344e-05	0.311314	0.0390065	38	24	24	35	24	23	0.23128	0.323055	0.0604065	0.0390065	38	24	24	35	24	23	0.0020101	0.0321842	0.204466	0.0390065	38	24	24	35	24	28	0.223798	0.505985	-0.0560443
ASPHD1	Q5U4P2	0.0390065	4	4	4	4	4	4	0.000121009	0.000432332	0.260823	0.0390065	4	4	4	4	4	4	0.397935	0.497197	-0.043171	0.0390065	4	4	4	4	4	4	0.11807	0.259878	0.0921974	0.0390065	4	4	4	4	4	13	0.082168	0.342275	-0.117011
ASPHD2	Q6ICH7	0.0391345	2	2	2	2	2	2	0.000189306	0.000637042	-0.294851	0.0391345	2	2	2	2	2	2	0.512536	0.605926	0.0394409	0.0391345	2	2	2	2	2	2	0.00230515	0.0333955	0.244093	0.0391345	2	2	2	2	2	17	0.749803	0.878062	-0.0144526
ASPM	Q8IZT6	0.0390065	47	41	41	39	41	35	2.05904e-07	1.64397e-06	-0.307625	0.0390065	47	41	41	39	41	35	4.22199e-06	3.81376e-05	-0.237615	0.0390065	47	41	41	39	41	35	0.0102912	0.0665897	-0.108312	0.0390065	47	41	41	39	41	12	0.890856	0.95238	-0.0065117
ASPSCR1	Q9BZE9	0.0390065	21	17	17	18	17	14	0.000821257	0.00223866	-0.192322	0.0390065	21	17	17	18	17	14	0.707458	0.777772	0.017342	0.0390065	21	17	17	18	17	14	0.0863142	0.215605	-0.09342	0.0390065	21	17	17	18	17	24	0.0514627	0.290006	-0.128014
ASRGL1	Q7L266	0.0390065	2	2	2	2	2	2	2.63417e-07	2.05173e-06	-0.540652	0.0390065	2	2	2	2	2	2	0.000348043	0.00148493	-0.275302	0.0390065	2	2	2	2	2	2	0.0467832	0.149066	-0.142944	0.0390065	2	2	2	2	2	8	0.740059	0.87264	-0.0156845
ASS1	P00966	0.0390065	41	20	20	35	20	19	7.03387e-06	3.67252e-05	-0.371619	0.0390065	41	20	20	35	20	19	0.0596524	0.106065	-0.109708	0.0390065	41	20	20	35	20	19	0.246577	0.409253	-0.0723597	0.0390065	41	20	20	35	20	23	0.186745	0.469793	0.0749242
ASTE1	Q2TB18	0.0390065	3	3	3	3	3	3	1.16561e-05	5.69224e-05	-0.404494	0.0390065	3	3	3	3	3	3	0.241962	0.335123	-0.0745552	0.0390065	3	3	3	3	3	3	0.38071	0.542823	-0.0617471	0.0390065	3	3	3	3	3	4	0.119653	0.392996	-0.091766
ASTN2	O75129	4.57138	2	1	1	1	1	1	0.90615	0.924431	0.0067185	4.57138	2	1	1	1	1	1	0.00107702	0.00375521	0.2299	4.57138	2	1	1	1	1	1	0.0131839	0.0753387	0.177642	4.57138	2	1	1	1	1	2	0.172437	0.45474	0.0943736
ASXL1	Q8IXJ9	0.0390065	11	11	11	8	11	8	0.000157044	0.000542317	0.252028	0.0390065	11	11	11	8	11	8	4.36542e-05	0.00026422	-0.287334	0.0390065	11	11	11	8	11	8	0.149578	0.30165	-0.083847	0.0390065	11	11	11	8	11	35	0.139559	0.421012	-0.0572431
ASXL2	Q76L83	0.0390065	28	25	25	22	25	20	0.278141	0.341538	0.0485901	0.0390065	28	25	25	22	25	20	0.393273	0.492854	-0.0379301	0.0390065	28	25	25	22	25	20	0.0953701	0.227408	-0.0861196	0.0390065	28	25	25	22	25	14	0.0143291	0.198646	-0.141571
ATAD1	Q8NBU5	0.0390065	22	14	14	17	14	13	0.200259	0.256931	0.0830182	0.0390065	22	14	14	17	14	13	0.260356	0.355968	-0.0724432	0.0390065	22	14	14	17	14	13	0.000675428	0.020523	0.300249	0.0390065	22	14	14	17	14	2	0.0554635	0.298214	-0.136936
ATAD2	Q6PL18	0.0390065	74	49	44	60	44	42	2.36832e-08	2.52612e-07	-0.423783	0.0390065	74	49	44	60	44	42	1.95302e-09	6.71402e-08	-0.514833	0.0390065	74	49	44	60	44	42	0.00103425	0.0255409	0.174519	0.0390065	74	49	44	60	44	19	0.0115847	0.193424	-0.173782
ATAD2B	Q9ULI0	0.0390065	33	29	24	23	24	22	0.012194	0.022598	0.127939	0.0390065	33	29	24	23	24	22	0.668552	0.745723	0.0194359	0.0390065	33	29	24	23	24	22	0.0143122	0.0788822	0.138994	0.0390065	33	29	24	23	24	3	0.273888	0.55285	-0.0776936
ATAD3A	Q9NVI7	0.0390065	52	26	8	13	8	7	0.00809536	0.0158442	0.213222	0.0390065	52	26	8	13	8	7	0.0568478	0.102172	-0.143464	0.0390065	52	26	8	13	8	7	0.0144785	0.0793246	0.215634	0.0390065	52	26	8	13	8	1	0.0869257	0.349642	-0.115224
ATAD3B	Q5T9A4	0.0390065	34	20	4	3	4	3	0.0017914	0.00436241	0.216081	0.0390065	34	20	4	3	4	3	0.0427102	0.0807001	-0.125231	0.0390065	34	20	4	3	4	3	0.00932073	0.0632658	0.189281	0.0390065	34	20	4	3	4	8	0.490094	0.721088	-0.038968
ATAD3C	Q5T2N8	5.87777	22	11	0	0	0	0				5.87777	22	11	0	0	0	0				5.87777	22	11	0	0	0	0				5.87777	22	11	0	0	0	20	0.317561	0.591397	-0.0499004
ATAD5	Q96QE3	0.0390065	32	30	30	27	30	25	1.12508e-10	2.66809e-09	-0.836902	0.0390065	32	30	30	27	30	25	1.15796e-07	1.88209e-06	-0.488306	0.0390065	32	30	30	27	30	25	0.893556	0.938048	-0.00753824	0.0390065	32	30	30	27	30	13	0.186524	0.469793	0.0959133
ATE1	O95260	0.0390065	12	11	11	10	11	9	0.00811027	0.0158669	-0.148538	0.0390065	12	11	11	10	11	9	0.841341	0.885734	0.00981882	0.0390065	12	11	11	10	11	9	0.208375	0.367764	-0.0710085	0.0390065	12	11	11	10	11	42	0.623583	0.804588	0.0212125
ATF1	P18846	0.0390065	5	4	2	1	2	1	0.0794735	0.114854	-0.156613	0.0390065	5	4	2	1	2	1	0.00506954	0.0136362	-0.275	0.0390065	5	4	2	1	2	1	0.671701	0.784773	0.0400648	0.0390065	5	4	2	1	2	22	0.169146	0.451923	0.072054
ATF2	P15336	0.0390065	14	11	7	6	7	6	0.395811	0.462985	0.0775061	0.0390065	14	11	7	6	7	6	0.0236994	0.0496304	-0.2246	0.0390065	14	11	7	6	7	6	0.511057	0.660303	0.0667071	0.0390065	14	11	7	6	7	7	0.763345	0.884816	0.0237173
ATF3	P18847	0.0390065	6	4	4	4	4	4	1.72026e-14	2.25212e-12	4.99342	0.0390065	6	4	4	4	4	4	7.8203e-12	6.21395e-10	3.18851	0.0390065	6	4	4	4	4	4	0.0661643	0.183604	-0.344429	0.0390065	6	4	4	4	4	3	0.348009	0.615686	0.0609713
ATF4	P18848	0.0390065	4	4	4	3	4	3	3.13346e-05	0.000133989	0.781071	0.0390065	4	4	4	3	4	3	0.0226475	0.0477375	-0.33154	0.0390065	4	4	4	3	4	3	0.358915	0.52294	0.137247	0.0390065	4	4	4	3	4	0
ATF5	Q9Y2D1	0.0390065	1	1	1	1	1	1	3.62786e-11	1.05706e-09	1.43095	0.0390065	1	1	1	1	1	1	1.88631e-08	4.12528e-07	0.887161	0.0390065	1	1	1	1	1	1	0.192287	0.350035	-0.119078	0.0390065	1	1	1	1	1	25	0.830422	0.919516	0.0120714
ATF6	P18850	0.0390065	17	14	13	12	13	12	1.19296e-07	1.02252e-06	0.598087	0.0390065	17	14	13	12	13	12	0.0230883	0.0485382	-0.155057	0.0390065	17	14	13	12	13	12	0.000174928	0.0160749	0.344151	0.0390065	17	14	13	12	13	9	0.43597	0.682931	-0.0431733
ATF6B	Q99941	0.0390065	13	9	8	11	8	8	0.000425818	0.00128174	-0.171985	0.0390065	13	9	8	11	8	8	0.606779	0.692334	-0.0197259	0.0390065	13	9	8	11	8	8	0.0314475	0.118933	0.100177	0.0390065	13	9	8	11	8	1	0.878059	0.945904	-0.0144625
ATF7	P17544	0.0390065	17	12	8	8	8	8	2.43394e-06	1.45747e-05	-0.373384	0.0390065	17	12	8	8	8	8	0.00059515	0.00229441	-0.215915	0.0390065	17	12	8	8	8	8	0.0260148	0.107489	0.13617	0.0390065	17	12	8	8	8	6	0.589586	0.782702	-0.0546112
ATF7IP	Q6VMQ6	0.0390065	23	20	20	22	20	19	0.000195053	0.00065339	-0.312011	0.0390065	23	20	20	22	20	19	0.00162776	0.00527338	-0.242793	0.0390065	23	20	20	22	20	19	0.131885	0.279015	-0.111498	0.0390065	23	20	20	22	20	4	0.559867	0.764429	0.103199
ATF7IP2	Q5U623	0.0390065	10	8	8	10	8	8	0.0628633	0.0939019	0.0794424	0.0390065	10	8	8	10	8	8	0.00121405	0.00414233	-0.159019	0.0390065	10	8	8	10	8	8	0.68	0.790795	-0.0185066	0.0390065	10	8	8	10	8	3	0.0394688	0.262825	0.328692
ATG10	Q9H0Y0	1.14643	1	1	1	1	1	1	2.21887e-05	9.9464e-05	-0.565642	1.14643	1	1	1	1	1	1	0.120046	0.189665	0.150113	1.14643	1	1	1	1	1	1	0.034134	0.124694	-0.238023	1.14643	1	1	1	1	1	1	0.00310131	0.151324	0.310241
ATG101	Q9BSB4	0.0390065	7	7	7	5	7	5	0.754401	0.796137	0.0132253	0.0390065	7	7	7	5	7	5	0.00144723	0.00478917	-0.164011	0.0390065	7	7	7	5	7	5	0.00175802	0.0305762	-0.178774	0.0390065	7	7	7	5	7	12	0.22219	0.504647	0.0867914
ATG12	O94817	0.0393926	5	3	3	5	3	3	0.350443	0.417084	0.0537859	0.0393926	5	3	3	5	3	3	0.0087381	0.0215017	0.169664	0.0393926	5	3	3	5	3	3	0.427738	0.587173	0.0508444	0.0393926	5	3	3	5	3	8	0.126107	0.403618	0.0681526
ATG13	O75143	0.0390065	10	8	8	7	8	6	0.732799	0.777115	0.0150587	0.0390065	10	8	8	7	8	6	0.433556	0.531013	0.0348623	0.0390065	10	8	8	7	8	6	0.0796207	0.204866	-0.0913985	0.0390065	10	8	8	7	8	8	0.333471	0.604969	-0.0547779
ATG14	Q6ZNE5	1.44551	3	3	3	3	3	3	0.195082	0.251132	-0.083275	1.44551	3	3	3	3	3	3	0.764801	0.824316	-0.0186656	1.44551	3	3	3	3	3	3	0.0226904	0.0992003	-0.175201	1.44551	3	3	3	3	3	19	0.107871	0.379433	-0.119698
ATG16L1	Q676U5	0.0390065	23	19	19	21	19	18	0.00535076	0.0110615	-0.159313	0.0390065	23	19	19	21	19	18	0.111942	0.17914	-0.0820461	0.0390065	23	19	19	21	19	18	0.180919	0.337375	-0.0761388	0.0390065	23	19	19	21	19	8	0.00284836	0.151324	-0.158733
ATG16L2	Q8NAA4	0.583197	2	2	2	0	2	0				0.583197	2	2	2	0	2	0				0.583197	2	2	2	0	2	0				0.583197	2	2	2	0	2	1	0.52878	0.744964	-0.0654638
ATG2A	Q2TAZ0	0.0390065	19	16	15	13	15	13	0.000258511	0.000832409	-0.267761	0.0390065	19	16	15	13	15	13	0.0231976	0.0487358	0.140601	0.0390065	19	16	15	13	15	13	0.332122	0.49735	-0.0619431	0.0390065	19	16	15	13	15	5	0.0486869	0.284265	-0.100108
ATG2B	Q96BY7	0.0390065	21	19	18	15	18	14	0.00249527	0.00580085	0.201437	0.0390065	21	19	18	15	18	14	0.028212	0.0573908	0.134025	0.0390065	21	19	18	15	18	14	0.449866	0.607599	-0.0475822	0.0390065	21	19	18	15	18	3	0.424903	0.67391	-0.0511645
ATG3	Q9NT62	0.0390065	19	12	12	17	12	10	0.00118536	0.00305431	-0.177799	0.0390065	19	12	12	17	12	10	0.126821	0.198141	-0.0711292	0.0390065	19	12	12	17	12	10	0.0142003	0.0785385	-0.137199	0.0390065	19	12	12	17	12	6	0.103053	0.373627	-0.0843301
ATG4A	Q8WYN0	0.0390065	2	2	2	1	2	1	1.43339e-08	1.62889e-07	-0.867805	0.0390065	2	2	2	1	2	1	0.0135111	0.0310621	0.210323	0.0390065	2	2	2	1	2	1	0.393011	0.554264	-0.0733255	0.0390065	2	2	2	1	2	3	0.149147	0.432061	-0.104449
ATG4B	Q9Y4P1	0.0390065	10	8	8	10	8	8	1.93581e-09	2.96958e-08	-0.651146	0.0390065	10	8	8	10	8	8	0.0101023	0.02424	0.142113	0.0390065	10	8	8	10	8	8	0.0683661	0.187213	-0.105536	0.0390065	10	8	8	10	8	18	0.022897	0.223749	-0.138208
ATG4C	Q96DT6	0.0390065	7	6	6	4	6	4	7.92078e-06	4.06328e-05	-0.415243	0.0390065	7	6	6	4	6	4	0.47313	0.569556	0.0445665	0.0390065	7	6	6	4	6	4	0.181071	0.337486	-0.0951411	0.0390065	7	6	6	4	6	0
ATG4D	Q86TL0	0.044634	1	1	1	0	1	0				0.044634	1	1	1	0	1	0				0.044634	1	1	1	0	1	0				0.044634	1	1	1	0	1	13	0.550489	0.758182	-0.0377183
ATG5	Q9H1Y0	0.0390065	14	10	10	10	10	8	0.347419	0.413949	0.0425267	0.0390065	14	10	10	10	10	8	3.02133e-08	5.99063e-07	0.480857	0.0390065	14	10	10	10	10	8	0.715578	0.818134	0.0181825	0.0390065	14	10	10	10	10	14	0.220954	0.503375	-0.078425
ATG7	O95352	0.0390065	40	26	26	33	26	25	0.000627612	0.00177353	-0.239093	0.0390065	40	26	26	33	26	25	0.373142	0.472209	-0.0501421	0.0390065	40	26	26	33	26	25	0.75122	0.842258	-0.0197006	0.0390065	40	26	26	33	26	10	0.0597796	0.306472	-0.100354
ATG9A	Q7Z3C6	0.0390065	16	14	14	15	14	14	0.0396321	0.0627162	-0.120368	0.0390065	16	14	14	15	14	14	0.0228561	0.0480924	0.135621	0.0390065	16	14	14	15	14	14	0.576147	0.71291	0.0339368	0.0390065	16	14	14	15	14	1	0.201922	0.485476	-0.111409
ATIC	P31939	0.0390065	85	34	34	75	34	32	0.00163312	0.0040278	-0.225951	0.0390065	85	34	34	75	34	32	0.116778	0.185637	0.0970033	0.0390065	85	34	34	75	34	32	0.0914004	0.221752	-0.117595	0.0390065	85	34	34	75	34	8	0.0894949	0.353466	-0.0975016
ATL1	Q8WXF7	0.0390065	9	8	7	7	7	6	2.65183e-05	0.00011546	0.275363	0.0390065	9	8	7	7	7	6	0.602317	0.688476	0.0239314	0.0390065	9	8	7	7	7	6	0.00483002	0.0461918	0.167943	0.0390065	9	8	7	7	7	4	0.116215	0.390926	-0.113193
ATL2	Q8NHH9	0.0390065	21	14	13	17	13	12	0.12297	0.167937	0.0790307	0.0390065	21	14	13	17	13	12	0.0167793	0.0371752	-0.13074	0.0390065	21	14	13	17	13	12	0.0156795	0.082257	0.148035	0.0390065	21	14	13	17	13	0
ATL3	Q6DD88	0.0390065	67	23	23	62	23	23	0.00249933	0.00580889	0.184547	0.0390065	67	23	23	62	23	23	0.0959891	0.157247	0.0895552	0.0390065	67	23	23	62	23	23	0.0069301	0.0551465	0.177474	0.0390065	67	23	23	62	23	8	0.508821	0.732289	-0.0331545
ATM	Q13315	0.0390065	95	78	78	78	78	68	0.00163036	0.00402307	-0.175624	0.0390065	95	78	78	78	78	68	0.741208	0.805793	-0.0151864	0.0390065	95	78	78	78	78	68	0.175968	0.331767	-0.0718537	0.0390065	95	78	78	78	78	25	0.0257082	0.229191	-0.152114
ATN1	P54259	0.0390065	7	6	6	6	6	6	0.079968	0.115464	0.123318	0.0390065	7	6	6	6	6	6	0.015394	0.0346472	-0.180249	0.0390065	7	6	6	6	6	6	0.356342	0.520405	-0.0696481	0.0390065	7	6	6	6	6	14	0.611549	0.796839	0.0307998
ATOX1	O00244	0.0390065	14	3	3	12	3	3	0.00496304	0.010388	-0.299571	0.0390065	14	3	3	12	3	3	0.0314952	0.0625649	-0.214909	0.0390065	14	3	3	12	3	3	0.0500253	0.156084	-0.21562	0.0390065	14	3	3	12	3	32	0.0483482	0.283691	-0.14034
ATP10D	Q9P241	0.593527	1	1	1	0	1	0				0.593527	1	1	1	0	1	0				0.593527	1	1	1	0	1	0				0.593527	1	1	1	0	1	6	0.0963024	0.365078	0.0895038
ATP11A	P98196	0.0390065	18	16	14	12	14	12	0.709575	0.757445	0.023789	0.0390065	18	16	14	12	14	12	0.575091	0.662842	0.0359236	0.0390065	18	16	14	12	14	12	0.0709764	0.191295	0.136778	0.0390065	18	16	14	12	14	12	0.691767	0.848244	0.0217829
ATP11B	Q9Y2G3	0.0390065	29	24	22	21	22	19	0.00757514	0.0149779	0.136572	0.0390065	29	24	22	21	22	19	0.362588	0.461849	0.0412069	0.0390065	29	24	22	21	22	19	0.00560293	0.0493068	0.160133	0.0390065	29	24	22	21	22	23	0.307945	0.583282	0.0593476
ATP11C	Q8NB49	0.0390065	22	18	16	15	16	13	0.0133373	0.0244045	0.102695	0.0390065	22	18	16	15	16	13	0.00174429	0.00557716	0.139966	0.0390065	22	18	16	15	16	13	0.0155369	0.0818557	0.111666	0.0390065	22	18	16	15	16	68	0.513384	0.735398	-0.0338005
ATP13A1	Q9HD20	0.0390065	68	43	43	61	43	42	0.000216232	0.000715063	-0.215101	0.0390065	68	43	43	61	43	42	0.398763	0.497972	-0.0378117	0.0390065	68	43	43	61	43	42	0.0191309	0.0917181	0.128651	0.0390065	68	43	43	61	43	6	0.29353	0.570365	-0.0796934
ATP13A2	Q9NQ11	0.0390065	3	3	3	2	3	2	0.720576	0.766791	0.0219724	0.0390065	3	3	3	2	3	2	0.000304064	0.00133914	-0.287098	0.0390065	3	3	3	2	3	2	0.000531733	0.0193995	0.301119	0.0390065	3	3	3	2	3	3	0.265253	0.545301	-0.116646
ATP13A3	Q9H7F0	0.0390065	20	17	17	18	17	15	0.00222162	0.00524425	-0.155391	0.0390065	20	17	17	18	17	15	0.411263	0.509851	0.0352058	0.0390065	20	17	17	18	17	15	0.00890663	0.0622227	0.141166	0.0390065	20	17	17	18	17	0
ATP1A1	P05023	0.0390065	140	52	41	93	41	39	0.444574	0.511225	0.0435698	0.0390065	140	52	41	93	41	39	0.369085	0.468403	-0.0514022	0.0390065	140	52	41	93	41	39	0.00108051	0.0260499	0.254248	0.0390065	140	52	41	93	41	12	0.380704	0.640313	0.0633403
ATP1A4	Q13733	3.53708	29	11	1	0	1	0				3.53708	29	11	1	0	1	0				3.53708	29	11	1	0	1	0				3.53708	29	11	1	0	1	19	0.369644	0.631739	0.0453771
ATP1B1	P05026	0.0390065	12	9	9	12	9	9	0.00277147	0.00633811	0.240361	0.0390065	12	9	9	12	9	9	0.0523346	0.0955327	0.140584	0.0390065	12	9	9	12	9	9	0.0225401	0.0989052	0.190038	0.0390065	12	9	9	12	9	13	0.0805987	0.340381	0.0763496
ATP1B3	P54709	0.0390065	27	11	11	23	11	10	0.0429608	0.0672525	0.151913	0.0390065	27	11	11	23	11	10	0.375504	0.474591	0.0624468	0.0390065	27	11	11	23	11	10	0.019126	0.0917181	0.202043	0.0390065	27	11	11	23	11	42	0.172515	0.45482	0.0698343
ATP23	Q9Y6H3	1.30306	2	2	2	2	2	2	0.915927	0.932018	-0.0203312	1.30306	2	2	2	2	2	2	0.865702	0.902729	-0.0325817	1.30306	2	2	2	2	2	2	0.651033	0.769469	-0.0977465	1.30306	2	2	2	2	2	2	0.35794	0.622287	-0.0639855
ATP2A1	O14983	5.87777	35	17	0	0	0	0				5.87777	35	17	0	0	0	0				5.87777	35	17	0	0	0	0				5.87777	35	17	0	0	0	15	0.741014	0.8727	-0.015667
ATP2A2	P16615	0.0390065	120	47	29	76	29	28	0.000470709	0.00139881	0.297435	0.0390065	120	47	29	76	29	28	0.0834648	0.140507	-0.122203	0.0390065	120	47	29	76	29	28	0.00800341	0.0590646	0.226571	0.0390065	120	47	29	76	29	39	0.662258	0.829963	0.0276293
ATP2A3	Q93084	0.0390065	44	29	19	19	19	17	0.101671	0.142223	0.109042	0.0390065	44	29	19	19	19	17	0.200904	0.288554	0.0835333	0.0390065	44	29	19	19	19	17	0.0214893	0.0965582	0.180135	0.0390065	44	29	19	19	19	0
ATP2B1	P20020	0.0390065	43	33	19	20	19	18	0.00059029	0.00169101	0.238515	0.0390065	43	33	19	20	19	18	0.0621026	0.109666	0.109465	0.0390065	43	33	19	20	19	18	0.00111523	0.0263166	0.246802	0.0390065	43	33	19	20	19	9	0.119335	0.392996	0.122969
ATP2B3	Q16720	5.87777	18	12	0	0	0	0				5.87777	18	12	0	0	0	0				5.87777	18	12	0	0	0	0				5.87777	18	12	0	0	0	10	0.140048	0.421445	0.11934
ATP2B4	P23634	0.0390065	57	35	21	28	21	18	3.33001e-06	1.9034e-05	0.338944	0.0390065	57	35	21	28	21	18	0.00930944	0.0226428	0.137617	0.0390065	57	35	21	28	21	18	0.00135218	0.0277313	0.203657	0.0390065	57	35	21	28	21	2	0.639527	0.815011	0.101239
ATP2C1	P98194	0.0390065	32	25	25	28	25	22	6.24892e-15	1.08583e-12	1.36175	0.0390065	32	25	25	28	25	22	4.21149e-12	3.65902e-10	0.845661	0.0390065	32	25	25	28	25	22	0.00418601	0.0436771	0.149642	0.0390065	32	25	25	28	25	0
ATP4A	P20648	1.278	15	5	1	3	1	1	0.00123015	0.00315781	0.618186	1.278	15	5	1	3	1	1	0.944836	0.961435	-0.0107798	1.278	15	5	1	3	1	1	0.216675	0.376844	0.22139	1.278	15	5	1	3	1	28	0.253411	0.536164	0.0873004
ATP5F1A	P25705	0.0390065	239	40	40	199	40	36	0.0011868	0.00305721	0.238767	0.0390065	239	40	40	199	40	36	0.779633	0.836195	0.0167829	0.0390065	239	40	40	199	40	36	0.00320976	0.0393325	0.233683	0.0390065	239	40	40	199	40	17	0.101679	0.371748	0.12191
ATP5F1B	P06576	0.0390065	282	30	30	236	30	29	0.00026867	0.000859907	0.23603	0.0390065	282	30	30	236	30	29	0.987233	0.991772	0.000795192	0.0390065	282	30	30	236	30	29	0.00268974	0.0362564	0.198757	0.0390065	282	30	30	236	30	18	0.867672	0.941349	0.0102401
ATP5F1C	P36542	0.0390065	66	16	16	48	16	16	0.00086805	0.00234019	0.211961	0.0390065	66	16	16	48	16	16	0.764193	0.823939	0.0153674	0.0390065	66	16	16	48	16	16	0.0107367	0.0682916	0.165318	0.0390065	66	16	16	48	16	0
ATP5F1D	P30049	0.0390065	33	3	3	17	3	3	0.0148233	0.0267094	0.215964	0.0390065	33	3	3	17	3	3	0.179754	0.26304	-0.109746	0.0390065	33	3	3	17	3	3	0.889971	0.935765	0.0122386	0.0390065	33	3	3	17	3	18	0.36846	0.630655	0.0474236
ATP5F1E	P56381	0.153747	5	3	3	5	3	3	0.102011	0.142637	0.159288	0.153747	5	3	3	5	3	3	0.534295	0.625153	-0.0579844	0.153747	5	3	3	5	3	3	0.287311	0.451246	0.112553	0.153747	5	3	3	5	3	22	0.275037	0.553491	0.0497338
ATP5IF1	Q9UII2	0.0390065	9	5	5	5	5	5	0.022767	0.0387092	0.322879	0.0390065	9	5	5	5	5	5	0.448453	0.545692	-0.098388	0.0390065	9	5	5	5	5	5	0.859077	0.914887	0.0255076	0.0390065	9	5	5	5	5	1	0.309778	0.585088	0.18033
ATP5MC2	Q06055	0.310374	6	3	2	1	2	1	4.83693e-11	1.33218e-09	1.09961	0.310374	6	3	2	1	2	1	1.57365e-12	1.77877e-10	1.41739	0.310374	6	3	2	1	2	1	0.00797064	0.0589137	0.211104	0.310374	6	3	2	1	2	36	0.242693	0.52612	0.080252
ATP5MC3	P48201	0.0912995	6	3	2	2	2	2	2.65382e-05	0.000115495	0.809335	0.0912995	6	3	2	2	2	2	9.38408e-07	1.10721e-05	1.09395	0.0912995	6	3	2	2	2	2	0.242354	0.40477	-0.180107	0.0912995	6	3	2	2	2	29	0.423441	0.672789	0.045006
ATP5MD	Q96IX5	0.0391084	2	1	1	2	1	1	0.370913	0.438231	-0.0578483	0.0391084	2	1	1	2	1	1	0.909026	0.934391	0.00728018	0.0391084	2	1	1	2	1	1	0.0158201	0.0824838	0.192116	0.0391084	2	1	1	2	1	16	0.202704	0.485784	0.0750825
ATP5ME	P56385	0.0390065	9	3	3	8	3	3	0.00207423	0.00494349	0.275831	0.0390065	9	3	3	8	3	3	0.820548	0.868533	0.0168963	0.0390065	9	3	3	8	3	3	0.00668292	0.0540772	0.260113	0.0390065	9	3	3	8	3	3	0.98028	0.989977	-0.00218599
ATP5MF	P56134	0.0390065	7	2	2	6	2	2	0.000772245	0.0021214	0.257139	0.0390065	7	2	2	6	2	2	0.945882	0.96179	0.00415228	0.0390065	7	2	2	6	2	2	0.29013	0.454553	0.0738654	0.0390065	7	2	2	6	2	3	0.339725	0.610539	0.100572
ATP5MG	O75964	0.0390065	12	7	7	9	7	6	7.08149e-05	0.000272236	0.390904	0.0390065	12	7	7	9	7	6	0.887527	0.919259	0.0101129	0.0390065	12	7	7	9	7	6	0.0124382	0.072689	0.225189	0.0390065	12	7	7	9	7	5	0.66396	0.830776	0.0625975
ATP5MPL	P56378	0.0683092	11	1	1	10	1	1	0.000895221	0.00240529	0.307208	0.0683092	11	1	1	10	1	1	0.147878	0.224472	0.111977	0.0683092	11	1	1	10	1	1	0.00833845	0.0599783	0.250956	0.0683092	11	1	1	10	1	1	0.247115	0.530729	0.0824284
ATP5PB	P24539	0.0390065	44	15	15	36	15	14	0.00681932	0.0136715	0.210775	0.0390065	44	15	15	36	15	14	0.989522	0.992846	-0.000888244	0.0390065	44	15	15	36	15	14	0.00682012	0.054761	0.235649	0.0390065	44	15	15	36	15	2	0.486667	0.71909	-0.105406
ATP5PD	O75947	0.0390065	40	11	11	39	11	11	0.000531652	0.0015524	0.330577	0.0390065	40	11	11	39	11	11	0.452272	0.549448	0.057133	0.0390065	40	11	11	39	11	11	0.0695899	0.189155	0.162383	0.0390065	40	11	11	39	11	1	0.883589	0.94935	-0.0104315
ATP5PF	P18859	0.0390065	19	3	3	12	3	3	0.0125664	0.0231669	0.321622	0.0390065	19	3	3	12	3	3	0.994522	0.995773	0.000784997	0.0390065	19	3	3	12	3	3	0.380556	0.542752	0.113711	0.0390065	19	3	3	12	3	3	0.0497532	0.286786	0.175583
ATP5PO	P48047	0.0390065	15	9	9	13	9	7	0.0217481	0.0371952	0.201404	0.0390065	15	9	9	13	9	7	0.745088	0.808907	-0.0258569	0.0390065	15	9	9	13	9	7	0.00215336	0.0327284	0.327287	0.0390065	15	9	9	13	9	2	0.911031	0.960608	-0.00764311
ATP6AP1	Q15904	0.0390065	16	10	10	13	10	9	1.99119e-06	1.22221e-05	0.497858	0.0390065	16	10	10	13	10	9	0.0067667	0.0173796	-0.203524	0.0390065	16	10	10	13	10	9	0.0168486	0.0856957	0.194425	0.0390065	16	10	10	13	10	6	0.368249	0.630597	0.0729926
ATP6AP2	O75787	0.0390065	21	13	13	20	13	13	3.88053e-09	5.35589e-08	0.624888	0.0390065	21	13	13	20	13	13	0.000345433	0.00147577	-0.227467	0.0390065	21	13	13	20	13	13	0.000243032	0.0165517	0.264471	0.0390065	21	13	13	20	13	1	0.233071	0.517654	0.101867
ATP6V0A1	Q93050	0.0390065	37	20	18	28	18	17	2.05206e-06	1.25394e-05	0.374911	0.0390065	37	20	18	28	18	17	0.0106798	0.0254023	0.142516	0.0390065	37	20	18	28	18	17	0.00065951	0.0203151	0.235902	0.0390065	37	20	18	28	18	14	0.462385	0.700652	0.0561325
ATP6V0A2	Q9Y487	0.0390065	19	17	15	12	15	11	0.594417	0.653797	0.0281595	0.0390065	19	17	15	12	15	11	0.42583	0.523718	0.0423922	0.0390065	19	17	15	12	15	11	0.00309223	0.0387319	0.206346	0.0390065	19	17	15	12	15	11	0.219221	0.501995	0.106276
ATP6V0C	P27449	0.0390065	16	3	3	4	3	2	0.0465135	0.0719447	0.180612	0.0390065	16	3	3	4	3	2	0.842235	0.88648	0.0167642	0.0390065	16	3	3	4	3	2	0.607432	0.737172	0.0485802	0.0390065	16	3	3	4	3	3	0.399869	0.655159	0.109047
ATP6V0D1	P61421	0.0390065	27	13	13	24	13	13	0.00366127	0.0080457	0.244521	0.0390065	27	13	13	24	13	13	0.622239	0.705426	0.0353389	0.0390065	27	13	13	24	13	13	0.0116835	0.0712203	0.22746	0.0390065	27	13	13	24	13	7	0.76576	0.886215	0.0264823
ATP6V1A	P38606	0.0390065	81	34	34	70	34	31	0.17174	0.224887	0.0602366	0.0390065	81	34	34	70	34	31	0.30085	0.397875	0.0449226	0.0390065	81	34	34	70	34	31	0.751852	0.842769	-0.0150747	0.0390065	81	34	34	70	34	9	0.630395	0.809163	-0.0352403
ATP6V1B2	P21281	0.0390065	82	29	29	72	29	29	0.915712	0.931998	0.00565125	0.0390065	82	29	29	72	29	29	0.51467	0.607697	0.0350599	0.0390065	82	29	29	72	29	29	0.150975	0.303036	-0.0890919	0.0390065	82	29	29	72	29	13	0.564924	0.767372	0.0318901
ATP6V1C1	P21283	0.0390065	52	25	24	48	24	24	0.00922258	0.0177666	0.127733	0.0390065	52	25	24	48	24	24	0.133518	0.206324	0.0673836	0.0390065	52	25	24	48	24	24	0.315002	0.479452	-0.0492843	0.0390065	52	25	24	48	24	17	0.300554	0.576786	0.0581505
ATP6V1C2	Q8NEY4	0.0393638	8	7	6	5	6	5	0.745039	0.787996	-0.0200552	0.0393638	8	7	6	5	6	5	0.000923256	0.00331588	0.253178	0.0393638	8	7	6	5	6	5	0.152175	0.303871	-0.102397	0.0393638	8	7	6	5	6	11	0.329623	0.601414	0.0583649
ATP6V1D	Q9Y5K8	0.0390065	19	12	12	14	12	10	0.386763	0.453811	0.0414466	0.0390065	19	12	12	14	12	10	0.206858	0.295577	-0.0614111	0.0390065	19	12	12	14	12	10	0.0716641	0.191847	-0.101108	0.0390065	19	12	12	14	12	2	0.620915	0.802336	-0.0467489
ATP6V1E1	P36543	0.0390065	55	16	16	46	16	16	0.000848013	0.00229523	0.145579	0.0390065	55	16	16	46	16	16	0.705721	0.77631	0.013261	0.0390065	55	16	16	46	16	16	0.654365	0.771213	-0.0175974	0.0390065	55	16	16	46	16	13	0.996482	0.998258	0.000351959
ATP6V1F	Q16864	0.0390065	42	7	7	25	7	6	0.000329556	0.00102529	0.31499	0.0390065	42	7	7	25	7	6	0.00581757	0.0153418	0.216778	0.0390065	42	7	7	25	7	6	0.136065	0.284669	0.117881	0.0390065	42	7	7	25	7	31	0.133925	0.41484	-0.074392
ATP6V1G1	O75348	0.0408458	9	4	4	6	4	4	0.881138	0.904709	-0.0133807	0.0408458	9	4	4	6	4	4	0.786068	0.841354	-0.0243116	0.0408458	9	4	4	6	4	4	0.0154613	0.0817577	-0.27094	0.0408458	9	4	4	6	4	29	0.0809078	0.340808	-0.110335
ATP6V1H	Q9UI12	0.0390065	37	20	20	34	20	19	0.00532796	0.0110256	0.147426	0.0390065	37	20	20	34	20	19	0.00357969	0.0102184	0.156391	0.0390065	37	20	20	34	20	19	0.121761	0.264682	-0.0823761	0.0390065	37	20	20	34	20	24	0.15041	0.432061	-0.0719591
ATP7A	Q04656	0.0390065	12	10	10	10	10	8	2.60138e-08	2.73804e-07	0.717319	0.0390065	12	10	10	10	10	8	0.000238673	0.00109822	0.315824	0.0390065	12	10	10	10	10	8	0.0650729	0.18163	0.14435	0.0390065	12	10	10	10	10	5	0.653688	0.823855	-0.0309899
ATP8A2	Q9NTI2	1.94355	2	2	1	1	1	1	0.183418	0.238169	0.104432	1.94355	2	2	1	1	1	1	0.070333	0.121701	0.146208	1.94355	2	2	1	1	1	1	0.449465	0.607289	0.0649047	1.94355	2	2	1	1	1	10	0.340772	0.611025	-0.0511553
ATP8B2	P98198	0.105632	5	5	2	1	2	1	0.215514	0.274111	0.068399	0.105632	5	5	2	1	2	1	0.142151	0.217331	-0.0820182	0.105632	5	5	2	1	2	1	0.137075	0.286282	0.0929815	0.105632	5	5	2	1	2	16	0.32364	0.595328	-0.0393582
ATP8B4	Q8TF62	0.0390065	19	17	14	12	14	11	0.115773	0.159522	-0.0762347	0.0390065	19	17	14	12	14	11	0.106574	0.171642	-0.0784184	0.0390065	19	17	14	12	14	11	0.0948995	0.226894	0.0910549	0.0390065	19	17	14	12	14	6	0.50224	0.728988	0.0513235
ATP9A	O75110	0.0390065	1	1	1	1	1	1	0.000595534	0.00170099	0.329369	0.0390065	1	1	1	1	1	1	0.00362221	0.0103132	0.260486	0.0390065	1	1	1	1	1	1	0.934209	0.962094	-0.00701072	0.0390065	1	1	1	1	1	4	0.505563	0.730631	-0.0671314
ATP9B	O43861	0.0390065	13	11	11	12	11	10	0.5018	0.567002	0.0305848	0.0390065	13	11	11	12	11	10	0.0913382	0.151239	0.0804437	0.0390065	13	11	11	12	11	10	0.361846	0.525636	0.0467538	0.0390065	13	11	11	12	11	19	0.0487058	0.284265	-0.107981
ATPAF1	Q5TC12	0.0390065	10	7	7	8	7	5	0.957894	0.965776	-0.00230478	0.0390065	10	7	7	8	7	5	0.0393913	0.0752774	0.0974666	0.0390065	10	7	7	8	7	5	0.139427	0.288858	-0.0751433	0.0390065	10	7	7	8	7	8	0.827938	0.918255	-0.0159626
ATPAF2	Q8N5M1	0.0390065	10	8	8	9	8	8	0.0393535	0.0623511	0.107528	0.0390065	10	8	8	9	8	8	0.428277	0.526234	0.0385862	0.0390065	10	8	8	9	8	8	0.311831	0.476142	0.0554894	0.0390065	10	8	8	9	8	1	0.0813469	0.341121	0.156712
ATPSCKMT	Q6P4H8	0.0390065	6	5	5	4	5	3	6.13753e-11	1.62483e-09	1.12681	0.0390065	6	5	5	4	5	3	2.36701e-12	2.43242e-10	1.43477	0.0390065	6	5	5	4	5	3	4.37144e-05	0.0088889	-0.41587	0.0390065	6	5	5	4	5	1	0.910194	0.960372	0.00676921
ATR	Q13535	0.0390065	27	25	25	19	25	18	1.96899e-08	2.15552e-07	-0.492444	0.0390065	27	25	25	19	25	18	0.0102859	0.0246064	-0.128366	0.0390065	27	25	25	19	25	18	0.0949408	0.226894	-0.0867172	0.0390065	27	25	25	19	25	11	0.938176	0.972312	0.00401299
ATRAID	Q6UW56	0.244707	4	3	3	2	3	2	0.582264	0.643244	0.0468208	0.244707	4	3	3	2	3	2	0.225417	0.316391	-0.105459	0.244707	4	3	3	2	3	2	0.31624	0.481029	0.0966304	0.244707	4	3	3	2	3	1	0.236215	0.520254	0.10325
ATRIP	Q8WXE1	0.0390065	8	7	7	8	7	7	1.16937e-09	1.94023e-08	-0.598754	0.0390065	8	7	7	8	7	7	2.17095e-05	0.000148651	-0.264335	0.0390065	8	7	7	8	7	7	0.111295	0.251482	-0.0803537	0.0390065	8	7	7	8	7	10	0.412735	0.66664	0.0418717
ATRN	O75882	0.0390065	6	6	6	5	6	5	0.35069	0.417326	-0.063406	0.0390065	6	6	6	5	6	5	0.498133	0.592195	0.045673	0.0390065	6	6	6	5	6	5	0.0872145	0.216574	0.135063	0.0390065	6	6	6	5	6	5	0.873259	0.943539	-0.00778883
ATRX	P46100	0.0390065	74	61	61	60	61	53	4.62333e-11	1.27703e-09	-0.906454	0.0390065	74	61	61	60	61	53	2.40115e-06	2.40495e-05	-0.383272	0.0390065	74	61	61	60	61	53	0.0241032	0.102883	0.141827	0.0390065	74	61	61	60	61	8	0.126258	0.403698	0.0859982
ATXN1	P54253	0.0390065	2	2	2	2	2	2	0.518351	0.582946	0.0397037	0.0390065	2	2	2	2	2	2	0.117165	0.185975	-0.100078	0.0390065	2	2	2	2	2	2	0.0342337	0.124825	-0.157234	0.0390065	2	2	2	2	2	3	1.12564e-05	0.0215154	-0.473425
ATXN10	Q9UBB4	0.0390065	41	21	21	38	21	21	0.0273775	0.0454721	-0.120707	0.0390065	41	21	21	38	21	21	0.44033	0.537748	-0.0389109	0.0390065	41	21	21	38	21	21	0.360208	0.524293	-0.0518178	0.0390065	41	21	21	38	21	18	0.0171752	0.206513	-0.130897
ATXN1L	P0C7T5	0.0390065	5	5	5	5	5	5	0.0348769	0.0562562	-0.134263	0.0390065	5	5	5	5	5	5	0.00151586	0.00497666	-0.225925	0.0390065	5	5	5	5	5	5	0.134226	0.282057	-0.102123	0.0390065	5	5	5	5	5	2	0.944177	0.97446	-0.00662672
ATXN2	Q99700	0.0390065	27	17	15	22	15	13	0.0349493	0.0563627	-0.112386	0.0390065	27	17	15	22	15	13	0.41121	0.509851	-0.0407518	0.0390065	27	17	15	22	15	13	0.734816	0.831377	-0.0185856	0.0390065	27	17	15	22	15	7	0.03388	0.250813	-0.111187
ATXN2L	Q8WWM7	0.0390065	44	31	29	36	29	28	0.414922	0.481636	-0.0456579	0.0390065	44	31	29	36	29	28	0.00538567	0.0143693	-0.178854	0.0390065	44	31	29	36	29	28	0.09777	0.231112	-0.107821	0.0390065	44	31	29	36	29	5	0.242334	0.526001	0.0896408
ATXN3	P54252	0.0390065	8	5	5	7	5	5	1.7445e-06	1.0873e-05	-0.352753	0.0390065	8	5	5	7	5	5	0.00788578	0.0197392	0.139091	0.0390065	8	5	5	7	5	5	0.00818731	0.0597476	-0.154558	0.0390065	8	5	5	7	5	53	0.302184	0.578369	0.0600589
ATXN7	O15265	0.0390065	8	7	7	6	7	5	0.12302	0.167958	0.0740519	0.0390065	8	7	7	6	7	5	0.267487	0.363741	-0.0521	0.0390065	8	7	7	6	7	5	0.581664	0.717008	-0.0284458	0.0390065	8	7	7	6	7	2	0.311657	0.586641	-0.0703263
ATXN7L1	Q9ULK2	0.039285	6	5	5	5	5	4	0.115716	0.159489	0.0952116	0.039285	6	5	5	5	5	4	0.00397536	0.0111284	0.195503	0.039285	6	5	5	5	5	4	0.472123	0.6272	-0.0468972	0.039285	6	5	5	5	5	21	0.313511	0.587379	-0.057271
ATXN7L2	Q5T6C5	0.0390065	2	2	2	2	2	2	0.686848	0.738132	0.0241297	0.0390065	2	2	2	2	2	2	0.575175	0.662842	-0.03364	0.0390065	2	2	2	2	2	2	0.450577	0.608301	-0.0508712	0.0390065	2	2	2	2	2	5	0.453891	0.694472	-0.0494787
ATXN7L3	Q14CW9	0.0390065	6	5	5	3	5	3	0.878499	0.903067	-0.00628234	0.0390065	6	5	5	3	5	3	0.000108086	0.000561402	-0.215111	0.0390065	6	5	5	3	5	3	0.190892	0.348123	0.062021	0.0390065	6	5	5	3	5	13	0.490207	0.721088	-0.0381134
ATXN7L3B	Q96GX2	0.0390065	3	3	3	3	3	3	0.000194397	0.000651419	-0.233378	0.0390065	3	3	3	3	3	3	0.0874591	0.146076	0.0856319	0.0390065	3	3	3	3	3	3	0.00365274	0.0411967	-0.181637	0.0390065	3	3	3	3	3	28	0.115163	0.39015	-0.102081
AUH	Q13825	0.0390065	6	6	6	3	6	3	0.0121274	0.0224878	0.141162	0.0390065	6	6	6	3	6	3	0.00398004	0.0111383	0.168714	0.0390065	6	6	6	3	6	3	0.589666	0.723232	0.0302336	0.0390065	6	6	6	3	6	5	0.0560144	0.299018	-0.104587
AUP1	Q9Y679	0.0390065	17	10	10	17	10	10	0.00577298	0.0118142	0.163252	0.0390065	17	10	10	17	10	10	0.568892	0.656948	-0.0292486	0.0390065	17	10	10	17	10	10	0.00223528	0.0333955	0.209368	0.0390065	17	10	10	17	10	5	0.806897	0.90589	-0.012563
AURKA	O14965	0.0390065	12	10	10	11	10	10	0.386737	0.453811	-0.0351	0.0390065	12	10	10	11	10	10	1.51271e-05	0.000110358	-0.254187	0.0390065	12	10	10	11	10	10	0.0438962	0.144065	-0.0973065	0.0390065	12	10	10	11	10	4	0.783142	0.893918	0.0178045
AURKAIP1	Q9NWT8	0.0390092	1	1	1	1	1	1	6.28745e-05	0.000244265	0.280083	0.0390092	1	1	1	1	1	1	0.440224	0.537735	-0.0394891	0.0390092	1	1	1	1	1	1	0.0032169	0.0393325	0.197358	0.0390092	1	1	1	1	1	2	0.0692499	0.322427	-0.129004
AURKB	Q96GD4	0.0390065	10	10	10	9	10	9	0.0343854	0.0556043	-0.0973424	0.0390065	10	10	10	9	10	9	0.00104579	0.00366236	-0.17117	0.0390065	10	10	10	9	10	9	0.856429	0.913539	0.00855384	0.0390065	10	10	10	9	10	3	0.345887	0.614394	-0.0440113
AVEN	Q9NQS1	0.0390065	9	8	8	8	8	7	0.536797	0.600301	-0.0551424	0.0390065	9	8	8	8	8	7	0.288491	0.385555	-0.0960885	0.0390065	9	8	8	8	8	7	0.0584003	0.171733	-0.200725	0.0390065	9	8	8	8	8	3	0.0227065	0.223027	-0.133386
AVL9	Q8NBF6	0.0390065	20	16	16	16	16	15	0.610581	0.668192	0.0292523	0.0390065	20	16	16	16	16	15	0.244722	0.338271	0.0682005	0.0390065	20	16	16	16	16	15	0.144705	0.295564	-0.0970104	0.0390065	20	16	16	16	16	3	0.908988	0.959699	0.00637547
AXIN1	O15169	0.0390183	4	4	4	3	4	3	4.24663e-06	2.36924e-05	0.374604	0.0390183	4	4	4	3	4	3	0.0315999	0.0627207	-0.123139	0.0390183	4	4	4	3	4	3	0.696454	0.803381	0.0229499	0.0390183	4	4	4	3	4	10	0.487655	0.719338	0.0399559
AXL	P30530	0.0400585	4	4	4	2	4	2	0.014238	0.0257664	-0.22864	0.0400585	4	4	4	2	4	2	0.740363	0.805187	0.0276025	0.0400585	4	4	4	2	4	2	0.413362	0.572785	-0.0769754	0.0400585	4	4	4	2	4	10	0.86545	0.940436	-0.00758001
AZI2	Q9H6S1	0.0390065	15	13	13	11	13	9	8.76898e-10	1.52373e-08	0.801891	0.0390065	15	13	13	11	13	9	3.3372e-11	2.07101e-09	1.0259	0.0390065	15	13	13	11	13	9	0.761687	0.850042	-0.0191489	0.0390065	15	13	13	11	13	1	0.089931	0.354073	0.101272
AZIN1	O14977	0.0390065	8	4	4	7	4	4	4.2753e-09	5.79561e-08	0.786494	0.0390065	8	4	4	7	4	4	0.239479	0.332563	0.0753936	0.0390065	8	4	4	7	4	4	0.560333	0.701389	-0.0409238	0.0390065	8	4	4	7	4	9	0.804945	0.905219	-0.0116818
AZU1	P20160	0.0390065	16	7	7	12	7	7	0.259954	0.322353	0.078036	0.0390065	16	7	7	12	7	7	5.77886e-09	1.5962e-07	0.832167	0.0390065	16	7	7	12	7	7	0.0570146	0.169378	0.154159	0.0390065	16	7	7	12	7	7	0.432092	0.68009	-0.0787598
B2M	P61769	0.0390065	8	3	3	8	3	3	0.376288	0.443919	0.0967925	0.0390065	8	3	3	8	3	3	0.293307	0.390462	-0.115662	0.0390065	8	3	3	8	3	3	0.00617457	0.0518425	0.381601	0.0390065	8	3	3	8	3	15	0.0753394	0.33288	-0.12065
B3GALNT1	O75752	0.0942455	1	1	1	1	1	1	0.0703052	0.10353	-0.177096	0.0942455	1	1	1	1	1	1	0.925432	0.947136	-0.00861025	0.0942455	1	1	1	1	1	1	0.324443	0.488607	0.103182	0.0942455	1	1	1	1	1	3	0.387362	0.645245	-0.0514185
B3GALNT2	Q8NCR0	0.0390065	11	11	11	9	11	9	0.00898176	0.0173657	-0.1671	0.0390065	11	11	11	9	11	9	0.000248609	0.00113195	-0.268633	0.0390065	11	11	11	9	11	9	0.0177352	0.0882786	0.165533	0.0390065	11	11	11	9	11	2	0.155824	0.436424	-0.136978
B3GALT6	Q96L58	0.0390065	10	7	7	10	7	7	0.09259	0.131191	-0.0813883	0.0390065	10	7	7	10	7	7	0.800572	0.852961	-0.0116039	0.0390065	10	7	7	10	7	7	0.0310106	0.118216	0.120884	0.0390065	10	7	7	10	7	9	0.795568	0.900079	0.0163518
B3GAT3	O94766	0.0390065	8	7	7	7	7	6	0.394874	0.46208	0.0508889	0.0390065	8	7	7	7	7	6	0.366616	0.465924	-0.0540923	0.0390065	8	7	7	7	7	6	0.0289996	0.113725	0.157748	0.0390065	8	7	7	7	7	4	0.0671576	0.319066	-0.136187
B3GLCT	Q6Y288	0.0390065	8	7	7	8	7	7	0.000616222	0.00175118	0.154702	0.0390065	8	7	7	8	7	7	0.97544	0.983467	0.0011027	0.0390065	8	7	7	8	7	7	0.0378791	0.131723	0.0902304	0.0390065	8	7	7	8	7	7	0.172129	0.454623	0.106943
B3GNT2	Q9NY97	0.0390065	20	14	13	17	13	13	0.0235784	0.0399466	0.110193	0.0390065	20	14	13	17	13	13	1.80955e-05	0.000128008	0.275862	0.0390065	20	14	13	17	13	13	0.0923503	0.222989	0.0876117	0.0390065	20	14	13	17	13	3	0.734022	0.870642	-0.0410468
B3GNT5	Q9BYG0	3.73082	1	1	1	1	1	1	0.0139304	0.0253008	0.192886	3.73082	1	1	1	1	1	1	0.00171014	0.00549002	0.26565	3.73082	1	1	1	1	1	1	0.152873	0.30444	-0.115991	3.73082	1	1	1	1	1	1	0.722796	0.865509	-0.0365644
B3GNT7	Q8NFL0	0.238582	4	3	3	3	3	2	5.0355e-08	4.73664e-07	-0.624285	0.238582	4	3	3	3	3	2	4.20697e-10	1.86139e-08	0.905571	0.238582	4	3	3	3	3	2	0.236998	0.399398	0.0817084	0.238582	4	3	3	3	3	9	0.259264	0.540066	0.0724264
B3GNT8	Q7Z7M8	0.0390065	3	3	3	3	3	3	0.0965701	0.136104	-0.110356	0.0390065	3	3	3	3	3	3	0.00142525	0.00472954	0.245537	0.0390065	3	3	3	3	3	3	0.0191549	0.0917181	0.183386	0.0390065	3	3	3	3	3	7	0.994364	0.99731	-0.000362381
B3GNTL1	Q67FW5	0.0390065	3	3	3	3	3	3	1.18268e-07	1.01467e-06	0.417523	0.0390065	3	3	3	3	3	3	0.0426039	0.0805471	0.0945715	0.0390065	3	3	3	3	3	3	0.0836411	0.210857	-0.0882875	0.0390065	3	3	3	3	3	6	0.587243	0.780893	0.0360116
B4GALNT1	Q00973	0.0390065	4	4	4	4	4	4	6.44904e-14	6.35396e-12	1.35038	0.0390065	4	4	4	4	4	4	4.63608e-12	3.92098e-10	-0.986837	0.0390065	4	4	4	4	4	4	0.0147097	0.0797392	0.143193	0.0390065	4	4	4	4	4	7	0.56801	0.769341	0.0230041
B4GALT1	P15291	0.0390065	11	8	8	10	8	7	0.722198	0.768175	0.0184792	0.0390065	11	8	8	10	8	7	0.49175	0.586797	-0.0359666	0.0390065	11	8	8	10	8	7	0.000270175	0.0165517	0.275201	0.0390065	11	8	8	10	8	13	0.877877	0.945879	0.00758657
B4GALT3	O60512	0.0390065	7	3	3	5	3	3	0.00078627	0.00215189	0.239797	0.0390065	7	3	3	5	3	3	0.0804099	0.136327	0.10587	0.0390065	7	3	3	5	3	3	0.0406097	0.137721	0.141694	0.0390065	7	3	3	5	3	1	0.320781	0.593838	0.0789741
B4GALT4	O60513	0.501375	2	2	2	2	2	2	6.12179e-06	3.24133e-05	0.302553	0.501375	2	2	2	2	2	2	0.0367378	0.0711268	-0.099373	0.501375	2	2	2	2	2	2	0.480952	0.635197	-0.0348281	0.501375	2	2	2	2	2	2	0.467926	0.706026	0.0493427
B4GALT5	O43286	0.0390065	5	5	5	4	5	4	0.00109646	0.00285529	0.240942	0.0390065	5	5	5	4	5	4	0.63042	0.711914	0.0289158	0.0390065	5	5	5	4	5	4	0.159734	0.313897	0.0976136	0.0390065	5	5	5	4	5	3	0.0519298	0.290341	-0.14717
B4GALT7	Q9UBV7	0.0398574	4	3	3	3	3	2	0.0731463	0.107119	0.128473	0.0398574	4	3	3	3	3	2	0.625226	0.707794	-0.0331084	0.0398574	4	3	3	3	3	2	0.164821	0.319577	0.108654	0.0398574	4	3	3	3	3	3	0.958658	0.980616	-0.00250064
B4GAT1	O43505	3.59398	1	1	1	1	1	1	0.756427	0.797834	-0.0312375	3.59398	1	1	1	1	1	1	0.300759	0.397875	-0.106124	3.59398	1	1	1	1	1	1	0.807239	0.882597	0.0274536	3.59398	1	1	1	1	1	4	0.435707	0.682743	-0.0412855
B9D2	Q9BPU9	0.0390065	3	2	2	2	2	1	0.00237171	0.00555277	0.295935	0.0390065	3	2	2	2	2	1	0.219613	0.309884	0.102651	0.0390065	3	2	2	2	2	1	0.267176	0.429937	-0.103202	0.0390065	3	2	2	2	2	7	0.35655	0.622139	0.0543039
BABAM1	Q9NWV8	0.0390065	26	11	11	24	11	11	0.00101554	0.0026737	-0.177936	0.0390065	26	11	11	24	11	11	0.0176581	0.0386883	-0.115669	0.0390065	26	11	11	24	11	11	0.352705	0.517312	-0.0462185	0.0390065	26	11	11	24	11	3	0.288532	0.564376	0.0692729
BABAM2	Q9NXR7	0.0390065	20	13	13	16	13	12	0.000163268	0.000561075	-0.309343	0.0390065	20	13	13	16	13	12	0.948126	0.963655	-0.00401425	0.0390065	20	13	13	16	13	12	0.215256	0.375196	-0.087968	0.0390065	20	13	13	16	13	2	0.945375	0.974939	0.00335513
BACE1	P56817	0.562538	1	1	1	0	1	0				0.562538	1	1	1	0	1	0				0.562538	1	1	1	0	1	0				0.562538	1	1	1	0	1	4	0.783031	0.893918	-0.0184497
BACH1	O14867	0.0390065	13	13	13	11	13	11	1.21464e-12	6.21648e-11	0.986228	0.0390065	13	13	13	11	13	11	4.60444e-12	3.92098e-10	0.893976	0.0390065	13	13	13	11	13	11	0.413984	0.573397	0.0392208	0.0390065	13	13	13	11	13	2	0.784017	0.894302	-0.020708
BAD	Q92934	0.0390065	2	2	2	1	2	1	0.264395	0.326927	-0.206707	0.0390065	2	2	2	1	2	1	0.862821	0.900315	0.0312841	0.0390065	2	2	2	1	2	1	0.425669	0.585407	-0.163084	0.0390065	2	2	2	1	2	1	0.692052	0.848486	0.0446462
BAG1	Q99933	0.0390065	19	9	9	16	9	8	0.0235395	0.039909	-0.229128	0.0390065	19	9	9	16	9	8	0.0349557	0.0683592	-0.210552	0.0390065	19	9	9	16	9	8	0.565388	0.705	-0.0593322	0.0390065	19	9	9	16	9	1	0.565154	0.767431	-0.052607
BAG2	O95816	0.0390065	38	14	14	33	14	14	1.32222e-07	1.12424e-06	0.428315	0.0390065	38	14	14	33	14	14	0.860113	0.898769	0.00787574	0.0390065	38	14	14	33	14	14	0.00363203	0.0411272	0.171199	0.0390065	38	14	14	33	14	11	0.0844653	0.345762	-0.0893067
BAG3	O95817	0.0390065	52	23	23	44	23	23	1.30606e-14	1.86299e-12	2.9737	0.0390065	52	23	23	44	23	23	9.52856e-07	1.11802e-05	0.746916	0.0390065	52	23	23	44	23	23	0.676115	0.788014	-0.0430306	0.0390065	52	23	23	44	23	12	0.0896922	0.353625	-0.123579
BAG4	O95429	0.0390065	8	6	6	7	6	6	0.0103688	0.0196227	-0.272371	0.0390065	8	6	6	7	6	6	0.0825943	0.139265	-0.172045	0.0390065	8	6	6	7	6	6	0.977081	0.985849	-0.00300792	0.0390065	8	6	6	7	6	0
BAG5	Q9UL15	0.0390065	20	15	15	18	15	14	0.00697175	0.0139508	-0.106099	0.0390065	20	15	15	18	15	14	0.431135	0.528861	0.0272078	0.0390065	20	15	15	18	15	14	0.81076	0.884828	-0.00915593	0.0390065	20	15	15	18	15	11	0.253667	0.536229	-0.0554609
BAG6	P46379	0.0390065	48	28	28	45	28	26	0.0127132	0.0233924	-0.11126	0.0390065	48	28	28	45	28	26	0.000136744	0.00068032	-0.202511	0.0390065	48	28	28	45	28	26	0.159745	0.313897	-0.0646524	0.0390065	48	28	28	45	28	1	0.841926	0.925925	-0.0403783
BAHCC1	Q9P281	0.0390065	10	8	8	4	8	2	1.21209e-15	3.18461e-13	4.13789	0.0390065	10	8	8	4	8	2	0.0454957	0.0850553	-0.231999	0.0390065	10	8	8	4	8	2	0.545498	0.689867	-0.0731707	0.0390065	10	8	8	4	8	8	0.507089	0.731741	-0.0686082
BAHD1	Q8TBE0	0.0390065	9	8	8	8	8	8	3.49558e-05	0.000146845	0.223817	0.0390065	9	8	8	8	8	8	3.95234e-10	1.75686e-08	-0.576514	0.0390065	9	8	8	8	8	8	0.0237439	0.101941	0.10633	0.0390065	9	8	8	8	8	14	0.997531	0.998889	-0.000154554
BAIAP2	Q9UQB8	0.0390065	21	16	16	17	16	14	0.327592	0.392921	-0.0393342	0.0390065	21	16	16	17	16	14	0.00167254	0.00538379	0.150541	0.0390065	21	16	16	17	16	14	0.797972	0.875772	-0.0113091	0.0390065	21	16	16	17	16	23	0.219224	0.501995	-0.129743
BAIAP2L1	Q9UHR4	0.193835	2	2	2	2	2	2	0.02078	0.0357859	0.189631	0.193835	2	2	2	2	2	2	0.57125	0.659034	0.0421848	0.193835	2	2	2	2	2	2	0.308979	0.47292	-0.0858812	0.193835	2	2	2	2	2	6	0.73467	0.870642	-0.0355597
BAK1	Q16611	0.0390065	19	8	8	13	8	5	5.83204e-05	0.000228336	0.302609	0.0390065	19	8	8	13	8	5	0.894979	0.925022	-0.00716492	0.0390065	19	8	8	13	8	5	0.0148263	0.0800987	0.165624	0.0390065	19	8	8	13	8	14	0.702779	0.854946	0.0146145
BANF1	O75531	0.0390065	6	2	2	6	2	2	0.252996	0.314788	0.0774971	0.0390065	6	2	2	6	2	2	0.617416	0.701372	0.0332028	0.0390065	6	2	2	6	2	2	0.793464	0.873029	-0.0193918	0.0390065	6	2	2	6	2	26	0.0351129	0.252691	-0.10159
BANK1	Q8NDB2	0.0390065	14	12	12	11	12	10	1.18537e-09	1.95723e-08	-0.556898	0.0390065	14	12	12	11	12	10	4.1209e-06	3.73945e-05	0.286823	0.0390065	14	12	12	11	12	10	0.0556417	0.16649	-0.0918819	0.0390065	14	12	12	11	12	2	0.633056	0.810688	-0.0576404
BANP	Q8N9N5	0.0390065	13	11	11	12	11	11	9.56964e-06	4.80594e-05	0.28546	0.0390065	13	11	11	12	11	11	4.90728e-07	6.34626e-06	0.370306	0.0390065	13	11	11	12	11	11	0.0227354	0.0993518	0.121019	0.0390065	13	11	11	12	11	8	0.143517	0.427688	-0.0649477
BAP1	Q92560	0.0390065	13	10	10	10	10	8	0.000295004	0.000929866	-0.201443	0.0390065	13	10	10	10	10	8	5.09104e-07	6.54846e-06	-0.367572	0.0390065	13	10	10	10	10	8	0.0748723	0.197231	-0.0906072	0.0390065	13	10	10	10	10	14	0.0658919	0.317403	-0.0865091
BAP18	Q8IXM2	0.0390065	11	7	7	11	7	7	0.118455	0.162748	0.0800375	0.0390065	11	7	7	11	7	7	0.0968178	0.158412	-0.085643	0.0390065	11	7	7	11	7	7	0.195201	0.353656	0.0731802	0.0390065	11	7	7	11	7	2	0.123848	0.398925	-0.133211
BARD1	Q99728	0.0390065	26	21	21	21	21	19	2.58366e-10	5.39128e-09	-0.49793	0.0390065	26	21	21	21	21	19	1.63702e-09	5.77647e-08	-0.432644	0.0390065	26	21	21	21	21	19	0.176599	0.332694	-0.0498804	0.0390065	26	21	21	21	21	5	0.100785	0.371025	0.104724
BARGIN	Q6ZT62	5.87777	64	28	0	0	0	0				5.87777	64	28	0	0	0	0				5.87777	64	28	0	0	0	0				5.87777	64	28	0	0	0	2	0.459949	0.698289	0.0552177
BARX1	Q9HBU1	0.0390065	10	6	6	10	6	6	2.69964e-05	0.000117275	-0.320292	0.0390065	10	6	6	10	6	6	0.324024	0.421983	0.0534701	0.0390065	10	6	6	10	6	6	0.0875401	0.217022	0.107453	0.0390065	10	6	6	10	6	10	0.757785	0.881904	0.0138392
BASP1	P80723	0.0390065	48	15	15	42	15	15	0.00392692	0.00853526	0.411537	0.0390065	48	15	15	42	15	15	0.620947	0.704425	0.0603106	0.0390065	48	15	15	42	15	15	0.386291	0.547613	0.119252	0.0390065	48	15	15	42	15	11	0.078221	0.338415	0.0898475
BATF	Q16520	0.0390065	1	1	1	1	1	1	0.0031102	0.00701538	0.355202	0.0390065	1	1	1	1	1	1	0.754783	0.816002	0.0317079	0.0390065	1	1	1	1	1	1	0.944806	0.967793	-0.00784419	0.0390065	1	1	1	1	1	8	0.0172004	0.206513	-0.127243
BATF3	Q9NR55	0.0390065	2	1	1	2	1	1	0.156176	0.207273	-0.124026	0.0390065	2	1	1	2	1	1	0.000260644	0.00117462	-0.401409	0.0390065	2	1	1	2	1	1	0.498527	0.64937	0.0642804	0.0390065	2	1	1	2	1	7	0.908599	0.959526	0.00628718
BAX	Q07812	0.0390065	31	8	8	21	8	8	0.00274126	0.00628105	0.145778	0.0390065	31	8	8	21	8	8	0.217184	0.307182	0.051875	0.0390065	31	8	8	21	8	8	0.141066	0.290992	-0.0700203	0.0390065	31	8	8	21	8	19	0.0198454	0.216034	-0.0921679
BAZ1A	Q9NRL2	0.0390065	83	54	54	76	54	51	1.2312e-05	5.97895e-05	-0.258013	0.0390065	83	54	54	76	54	51	0.0482204	0.0893626	-0.0846945	0.0390065	83	54	54	76	54	51	0.0393377	0.135331	0.0994377	0.0390065	83	54	54	76	54	0
BAZ1B	Q9UIG0	0.0390065	112	65	65	93	65	59	0.883441	0.906684	-0.007134	0.0390065	112	65	65	93	65	59	0.000617384	0.00235825	-0.210039	0.0390065	112	65	65	93	65	59	0.00329824	0.0396472	0.189039	0.0390065	112	65	65	93	65	6	0.0571932	0.300955	-0.121227
BAZ2A	Q9UIF9	0.0390065	39	33	33	37	33	32	3.48613e-09	4.92854e-08	0.537383	0.0390065	39	33	33	37	33	32	0.00417697	0.0116011	-0.141109	0.0390065	39	33	33	37	33	32	0.00418627	0.0436771	0.157713	0.0390065	39	33	33	37	33	15	0.906605	0.95871	0.0159292
BAZ2B	Q9UIF8	0.0390065	17	16	16	13	16	13	6.47598e-07	4.58451e-06	0.347619	0.0390065	17	16	16	13	16	13	0.090285	0.149931	0.0739451	0.0390065	17	16	16	13	16	13	0.20988	0.369736	0.0597087	0.0390065	17	16	16	13	16	1	0.33914	0.610185	-0.110152
BBS2	Q9BXC9	0.0390065	3	3	3	0	3	0				0.0390065	3	3	3	0	3	0				0.0390065	3	3	3	0	3	0				0.0390065	3	3	3	0	3	1	0.409917	0.664108	-0.0785868
BBS4	Q96RK4	0.0390065	5	5	5	4	5	4	0.190381	0.245709	-0.0543102	0.0390065	5	5	5	4	5	4	0.692668	0.765889	0.0159215	0.0390065	5	5	5	4	5	4	0.0427041	0.141967	-0.098381	0.0390065	5	5	5	4	5	8	0.633016	0.810688	0.021904
BBS7	Q8IWZ6	0.0390065	3	3	3	3	3	3	9.92435e-09	1.19304e-07	0.522932	0.0390065	3	3	3	3	3	3	1.36754e-06	1.49538e-05	0.34969	0.0390065	3	3	3	3	3	3	0.0359751	0.128464	-0.11304	0.0390065	3	3	3	3	3	51	0.713823	0.860881	0.0163674
BBX	Q8WY36	0.0390065	12	12	12	10	12	10	6.71187e-07	4.72004e-06	0.334462	0.0390065	12	12	12	10	12	10	0.00258359	0.00778662	0.143585	0.0390065	12	12	12	10	12	10	0.279172	0.442389	-0.0493579	0.0390065	12	12	12	10	12	59	0.22131	0.503826	0.0683958
BCAM	P50895	0.0390065	6	6	6	4	6	4	0.000250243	0.000810044	-0.26278	0.0390065	6	6	6	4	6	4	0.000687927	0.00258229	-0.234003	0.0390065	6	6	6	4	6	4	0.129938	0.276389	0.0970254	0.0390065	6	6	6	4	6	32	0.158177	0.439447	0.0687992
BCAP29	Q9UHQ4	0.0390065	22	14	14	19	14	13	9.65352e-05	0.000354841	0.26883	0.0390065	22	14	14	19	14	13	0.266871	0.36311	-0.0576439	0.0390065	22	14	14	19	14	13	0.00482572	0.0461918	0.186496	0.0390065	22	14	14	19	14	13	0.887318	0.950597	0.00655466
BCAP31	P51572	0.0390065	66	16	16	56	16	15	0.454964	0.521542	0.0571266	0.0390065	66	16	16	56	16	15	0.000537888	0.00211722	-0.332104	0.0390065	66	16	16	56	16	15	0.00766648	0.0580115	0.258745	0.0390065	66	16	16	56	16	0
BCAR1	P56945	0.0390065	11	11	11	8	11	8	0.0930489	0.131743	0.115483	0.0390065	11	11	11	8	11	8	0.0157278	0.0352842	-0.176093	0.0390065	11	11	11	8	11	8	0.0773763	0.201495	-0.136549	0.0390065	11	11	11	8	11	4	0.0904994	0.355196	-0.0802319
BCAR3	O75815	0.0486814	2	2	2	2	2	2	1.74504e-05	8.10997e-05	0.507597	0.0486814	2	2	2	2	2	2	4.47544e-06	3.99736e-05	0.575169	0.0486814	2	2	2	2	2	2	0.73811	0.833426	-0.0303206	0.0486814	2	2	2	2	2	3	0.35137	0.617968	-0.0469582
BCAS2	O75934	0.0390065	34	14	14	32	14	13	0.0608305	0.0912076	0.101348	0.0390065	34	14	14	32	14	13	0.00730276	0.0185421	0.155934	0.0390065	34	14	14	32	14	13	0.0257833	0.106996	0.138621	0.0390065	34	14	14	32	14	10	0.901015	0.957417	0.005552
BCAS3	Q9H6U6	0.0390065	7	7	7	7	7	7	0.00416179	0.00896624	-0.153075	0.0390065	7	7	7	7	7	7	0.213792	0.303462	0.0582812	0.0390065	7	7	7	7	7	7	0.0235766	0.10145	-0.127125	0.0390065	7	7	7	7	7	4	0.148321	0.432061	0.0922556
BCAT1	P54687	0.0390065	16	10	10	13	10	9	0.00257044	0.00594954	-0.167474	0.0390065	16	10	10	13	10	9	0.204506	0.292717	0.0608298	0.0390065	16	10	10	13	10	9	0.0362858	0.128618	-0.118354	0.0390065	16	10	10	13	10	13	0.190082	0.473447	0.076756
BCAT2	O15382	0.0390065	15	9	9	11	9	6	0.00434112	0.00928352	0.166105	0.0390065	15	9	9	11	9	6	0.0315845	0.0627098	0.116725	0.0390065	15	9	9	11	9	6	0.0482814	0.152437	0.118225	0.0390065	15	9	9	11	9	15	0.800474	0.902458	-0.0214068
BCCIP	Q9P287	0.0390065	31	15	15	27	15	13	0.286599	0.350572	-0.0448043	0.0390065	31	15	15	27	15	13	0.0249602	0.0518237	-0.101575	0.0390065	31	15	15	27	15	13	0.101707	0.237517	-0.0792156	0.0390065	31	15	15	27	15	8	0.0209232	0.219413	-0.186404
BCKDHA	P12694	0.0390065	32	16	16	29	16	15	6.05332e-05	0.000236033	-0.224389	0.0390065	32	16	16	29	16	15	0.0144585	0.0329549	-0.110766	0.0390065	32	16	16	29	16	15	0.0041557	0.0435779	0.151782	0.0390065	32	16	16	29	16	2	0.800049	0.902458	0.0229484
BCKDHB	P21953	0.0390065	9	8	8	9	8	8	6.19261e-05	0.000240972	-0.364169	0.0390065	9	8	8	9	8	8	0.00190463	0.00600547	-0.246294	0.0390065	9	8	8	9	8	8	0.0102349	0.0663242	0.214095	0.0390065	9	8	8	9	8	13	0.727727	0.867301	-0.0197349
BCKDK	O14874	0.0390065	14	10	10	12	10	10	7.37211e-05	0.000281709	0.343277	0.0390065	14	10	10	12	10	10	0.0171607	0.0378327	0.167447	0.0390065	14	10	10	12	10	10	0.000894709	0.0236863	0.290954	0.0390065	14	10	10	12	10	7	0.0661659	0.318082	-0.0997154
BCL10	O95999	0.0390065	7	6	6	7	6	6	0.129874	0.176233	0.104155	0.0390065	7	6	6	7	6	6	0.211208	0.300374	-0.0847951	0.0390065	7	6	6	7	6	6	0.133107	0.280681	-0.115394	0.0390065	7	6	6	7	6	9	0.0398112	0.26341	-0.115849
BCL11A	Q9H165	0.0390065	6	5	5	6	5	5	0.0649858	0.0966043	0.172017	0.0390065	6	5	5	6	5	5	0.708311	0.778352	-0.0327876	0.0390065	6	5	5	6	5	5	0.795603	0.874779	0.0253472	0.0390065	6	5	5	6	5	6	0.0941915	0.360909	0.0980972
BCL2	P10415	0.0390065	6	5	5	5	5	4	0.219685	0.278674	0.0949281	0.0390065	6	5	5	5	5	4	0.547141	0.636754	-0.0455781	0.0390065	6	5	5	5	5	4	0.0104144	0.067063	0.244349	0.0390065	6	5	5	5	5	13	0.0344461	0.250813	-0.105966
BCL2L1	Q07817	0.092036	2	2	2	2	2	2	4.13163e-05	0.000169759	0.388207	0.092036	2	2	2	2	2	2	0.104051	0.168459	-0.114908	0.092036	2	2	2	2	2	2	0.101551	0.237344	0.129504	0.092036	2	2	2	2	2	15	0.0271547	0.233835	0.109471
BCL2L11	O43521	0.0390065	6	5	5	6	5	5	2.22514e-07	1.76772e-06	0.495124	0.0390065	6	5	5	6	5	5	0.878054	0.912027	-0.00827134	0.0390065	6	5	5	6	5	5	0.313369	0.477983	0.0618967	0.0390065	6	5	5	6	5	8	0.917297	0.962519	0.00762807
BCL2L12	Q9HB09	0.039074	1	1	1	1	1	1	0.63149	0.686905	0.0575649	0.039074	1	1	1	1	1	1	0.900214	0.928486	0.0149897	0.039074	1	1	1	1	1	1	0.698227	0.804341	-0.051949	0.039074	1	1	1	1	1	10	0.0930556	0.359432	0.124794
BCL2L13	Q9BXK5	0.0390065	18	16	16	15	16	14	2.29993e-05	0.000102649	0.358926	0.0390065	18	16	16	15	16	14	0.546613	0.636373	0.0356602	0.0390065	18	16	16	15	16	14	0.0839855	0.211613	0.120083	0.0390065	18	16	16	15	16	6	0.330193	0.601751	-0.0729874
BCL2L2	Q92843	0.0774903	2	2	2	2	2	2	4.92979e-08	4.66014e-07	0.476281	0.0774903	2	2	2	2	2	2	0.464619	0.561432	-0.0338684	0.0774903	2	2	2	2	2	2	0.553319	0.695982	0.0305914	0.0774903	2	2	2	2	2	5	0.405208	0.660681	-0.0823988
BCL7A	Q4VC05	0.0390065	10	7	5	7	5	5	0.136762	0.184219	-0.103482	0.0390065	10	7	5	7	5	5	0.0560355	0.101044	-0.136596	0.0390065	10	7	5	7	5	5	0.67895	0.789902	-0.0309722	0.0390065	10	7	5	7	5	4	0.779305	0.892596	0.0235938
BCL7B	Q9BQE9	0.0390065	6	5	3	2	3	2	0.076116	0.110604	0.179737	0.0390065	6	5	3	2	3	2	0.55486	0.643908	-0.0567576	0.0390065	6	5	3	2	3	2	0.587016	0.721278	0.0583128	0.0390065	6	5	3	2	3	2	0.819202	0.913656	0.0172061
BCL7C	Q8WUZ0	0.0390065	10	6	5	7	5	4	0.308074	0.372739	0.0745127	0.0390065	10	6	5	7	5	4	0.886806	0.918821	-0.0102106	0.0390065	10	6	5	7	5	4	0.93834	0.964325	-0.00620209	0.0390065	10	6	5	7	5	5	0.656071	0.825878	-0.026928
BCL9	O00512	0.0390065	2	2	2	1	2	1	0.297755	0.362687	-0.209275	0.0390065	2	2	2	1	2	1	0.149338	0.226292	-0.295278	0.0390065	2	2	2	1	2	1	0.777082	0.861452	0.06244	0.0390065	2	2	2	1	2	1	0.747231	0.876343	0.043146
BCL9L	Q86UU0	0.0390065	8	8	8	6	8	6	0.00696649	0.0139432	-0.248275	0.0390065	8	8	8	6	8	6	0.00759638	0.0191402	-0.244847	0.0390065	8	8	8	6	8	6	0.354215	0.518492	-0.0841316	0.0390065	8	8	8	6	8	14	0.285949	0.562125	0.0715989
BCLAF1	Q9NYF8	0.0390065	74	32	31	65	31	31	0.048619	0.0748714	0.189803	0.0390065	74	32	31	65	31	31	0.399647	0.498946	-0.0763139	0.0390065	74	32	31	65	31	31	0.0523846	0.160171	0.208263	0.0390065	74	32	31	65	31	2	0.123545	0.398354	0.0825536
BCLAF3	A2AJT9	0.0390065	5	5	5	5	5	5	0.000177796	0.000602979	0.255201	0.0390065	5	5	5	5	5	5	0.00663871	0.0171152	-0.160758	0.0390065	5	5	5	5	5	5	0.169684	0.324943	0.0816937	0.0390065	5	5	5	5	5	5	0.694398	0.850266	-0.0293912
BCOR	Q6W2J9	0.0390065	34	30	30	31	30	29	9.39489e-12	3.40102e-10	-0.938484	0.0390065	34	30	30	31	30	29	0.00452263	0.0123883	-0.155821	0.0390065	34	30	30	31	30	29	0.456691	0.61378	-0.0394638	0.0390065	34	30	30	31	30	2	0.61057	0.79648	-0.0546365
BCORL1	Q5H9F3	0.0390065	4	4	4	3	4	3	0.00931806	0.0179217	0.164872	0.0390065	4	4	4	3	4	3	0.746111	0.809507	-0.0180591	0.0390065	4	4	4	3	4	3	0.832611	0.898181	-0.0131655	0.0390065	4	4	4	3	4	4	0.628292	0.807828	-0.0389803
BCR	P11274	0.0390065	27	24	22	23	22	21	0.0218141	0.0372947	-0.0969962	0.0390065	27	24	22	23	22	21	0.0272964	0.0559091	0.0926358	0.0390065	27	24	22	23	22	21	0.0247657	0.104405	-0.105691	0.0390065	27	24	22	23	22	1	0.694915	0.850266	-0.0866124
BCS1L	Q9Y276	0.0390065	13	9	9	10	9	8	0.0467566	0.0722829	0.110855	0.0390065	13	9	9	10	9	8	0.978957	0.985557	0.00136436	0.0390065	13	9	9	10	9	8	0.0786681	0.203113	0.107795	0.0390065	13	9	9	10	9	6	0.31988	0.593506	-0.0905524
BDH1	Q02338	0.0390065	16	9	9	11	9	8	0.0285831	0.0472038	0.135136	0.0390065	16	9	9	11	9	8	0.0329153	0.0648334	0.131053	0.0390065	16	9	9	11	9	8	0.125288	0.270227	0.100926	0.0390065	16	9	9	11	9	31	0.715803	0.862013	0.0364877
BDH2	Q9BUT1	0.0390065	7	6	6	6	6	5	0.458849	0.524925	-0.0406512	0.0390065	7	6	6	6	6	5	0.00460742	0.0125845	0.179837	0.0390065	7	6	6	6	6	5	0.0150074	0.0803503	-0.165448	0.0390065	7	6	6	6	6	5	0.70175	0.854347	0.0220523
BDP1	A6H8Y1	0.0390065	12	12	12	7	12	7	0.0896387	0.127634	-0.141863	0.0390065	12	12	12	7	12	7	2.5171e-06	2.49543e-05	-0.592017	0.0390065	12	12	12	7	12	7	0.341168	0.506681	-0.0856852	0.0390065	12	12	12	7	12	29	0.395575	0.651851	-0.0451851
BECN1	Q14457	0.0390065	11	10	10	7	10	6	0.0139284	0.0253008	-0.142064	0.0390065	11	10	10	7	10	6	0.0365112	0.0708461	0.116898	0.0390065	11	10	10	7	10	6	0.0558137	0.166743	-0.11788	0.0390065	11	10	10	7	10	3	0.128689	0.40684	0.0987457
BEGAIN	Q9BUH8	0.0390065	6	6	6	5	6	5	0.991163	0.992206	-0.000800347	0.0390065	6	6	6	5	6	5	0.0347564	0.0680247	0.166031	0.0390065	6	6	6	5	6	5	0.583403	0.718226	0.0445529	0.0390065	6	6	6	5	6	21	0.58547	0.779873	-0.0234533
BEND3	Q5T5X7	0.0390065	15	12	12	13	12	11	3.44061e-05	0.000144854	-0.318023	0.0390065	15	12	12	13	12	11	0.46804	0.565078	0.0396625	0.0390065	15	12	12	13	12	11	0.466208	0.621807	0.0445303	0.0390065	15	12	12	13	12	8	0.584871	0.779692	0.0317669
BEND4	Q6ZU67	0.0390065	3	3	3	2	3	2	1.16959e-10	2.74638e-09	1.53737	0.0390065	3	3	3	2	3	2	8.22455e-10	3.17048e-08	1.32641	0.0390065	3	3	3	2	3	2	0.139577	0.288981	-0.15969	0.0390065	3	3	3	2	3	8	0.162529	0.445705	0.0912551
BEND7	Q8N7W2	0.0390065	1	1	1	1	1	1	0.000105344	0.000383241	-0.293702	0.0390065	1	1	1	1	1	1	0.00333697	0.00962907	-0.194116	0.0390065	1	1	1	1	1	1	0.0193166	0.0917347	-0.16243	0.0390065	1	1	1	1	1	5	0.018429	0.210426	-0.159185
BEST1	O76090	3.09736	1	1	1	1	1	1	3.71868e-05	0.000154836	2.29187	3.09736	1	1	1	1	1	1	7.80276e-05	0.000431046	2.12839	3.09736	1	1	1	1	1	1	0.117562	0.259314	0.720101	3.09736	1	1	1	1	1	7	0.0511227	0.289958	-0.185532
BET1	O15155	0.0390065	5	3	3	5	3	3	5.46049e-05	0.000215823	0.434976	0.0390065	5	3	3	5	3	3	0.010168	0.0243669	0.226111	0.0390065	5	3	3	5	3	3	0.569268	0.707434	0.0495986	0.0390065	5	3	3	5	3	6	0.346087	0.614444	-0.0550961
BET1L	Q9NYM9	0.0390065	3	3	3	3	3	3	0.00339149	0.00754081	0.333624	0.0390065	3	3	3	3	3	3	0.561605	0.65034	-0.0562831	0.0390065	3	3	3	3	3	3	0.296135	0.460998	0.114866	0.0390065	3	3	3	3	3	5	0.332954	0.604261	0.0795927
BEX1	Q9HBH7	0.0390065	1	1	1	1	1	1	0.600186	0.659005	0.0395263	0.0390065	1	1	1	1	1	1	0.000234555	0.00108292	-0.361737	0.0390065	1	1	1	1	1	1	0.016291	0.0839517	-0.225064	0.0390065	1	1	1	1	1	11	0.320779	0.593838	0.0611936
BFAR	Q9NZS9	0.0390065	2	2	2	1	2	1	2.06508e-06	1.25787e-05	0.403225	0.0390065	2	2	2	1	2	1	3.92014e-07	5.28417e-06	0.464617	0.0390065	2	2	2	1	2	1	0.239996	0.402393	0.0714371	0.0390065	2	2	2	1	2	2	0.738699	0.871984	-0.0346825
BHLHE22	Q8NFJ8	0.0390065	7	6	4	1	4	1	1.4904e-07	1.23967e-06	-0.507775	0.0390065	7	6	4	1	4	1	2.20376e-07	3.25523e-06	-0.491725	0.0390065	7	6	4	1	4	1	0.347536	0.512602	-0.0570878	0.0390065	7	6	4	1	4	1	0.712263	0.860243	0.0231233
BHLHE23	Q8NDY6	2.45031	4	3	1	0	1	0				2.45031	4	3	1	0	1	0				2.45031	4	3	1	0	1	0				2.45031	4	3	1	0	1	1	0.816983	0.912245	-0.101795
BHLHE40	O14503	0.0804161	2	1	1	2	1	1	7.44935e-13	4.13915e-11	1.35074	0.0804161	2	1	1	2	1	1	7.66869e-16	5.85102e-13	2.22924	0.0804161	2	1	1	2	1	1	0.000200315	0.0165453	0.307316	0.0804161	2	1	1	2	1	3	0.475277	0.711152	0.0624321
BICD1	Q96G01	0.0390065	8	7	4	4	4	4	0.00865041	0.0167998	-0.129476	0.0390065	8	7	4	4	4	4	2.44738e-05	0.000163107	-0.26221	0.0390065	8	7	4	4	4	4	0.715877	0.81828	0.0176146	0.0390065	8	7	4	4	4	3	0.77602	0.89144	0.0306969
BICD2	Q8TD16	0.0390065	49	38	35	42	35	33	0.0136725	0.0249081	-0.125778	0.0390065	49	38	35	42	35	33	0.0169598	0.0374763	-0.120879	0.0390065	49	38	35	42	35	33	0.473716	0.62853	0.0367105	0.0390065	49	38	35	42	35	1	0.449091	0.691439	-0.0641749
BICDL1	Q6ZP65	2.66683	1	1	1	1	1	1	0.337084	0.403092	0.0615311	2.66683	1	1	1	1	1	1	0.000604299	0.0023249	-0.272775	2.66683	1	1	1	1	1	1	0.386106	0.547479	0.0619144	2.66683	1	1	1	1	1	1	0.0105488	0.188462	0.171829
BICRA	Q9NZM4	0.0390065	7	6	6	6	6	5	0.56575	0.627903	-0.0322396	0.0390065	7	6	6	6	6	5	0.00399648	0.0111777	-0.188634	0.0390065	7	6	6	6	6	5	0.441405	0.59922	0.0485516	0.0390065	7	6	6	6	6	1	0.545042	0.754587	-0.0364272
BICRAL	Q6AI39	0.0390065	4	4	4	3	4	3	0.0690343	0.101931	0.0808723	0.0390065	4	4	4	3	4	3	0.000496233	0.00197686	0.185142	0.0390065	4	4	4	3	4	3	0.802431	0.878748	-0.0117034	0.0390065	4	4	4	3	4	0
BID	P55957	0.0390065	18	7	7	17	7	7	0.0136447	0.0248669	-0.226066	0.0390065	18	7	7	17	7	7	0.00013062	0.000654606	-0.418736	0.0390065	18	7	7	17	7	7	0.309891	0.474087	-0.0943926	0.0390065	18	7	7	17	7	1	0.134041	0.41484	0.0979172
BIK	Q13323	0.0390065	4	2	2	3	2	2	0.00224126	0.005281	0.321018	0.0390065	4	2	2	3	2	2	0.0313025	0.0622857	0.205811	0.0390065	4	2	2	3	2	2	0.622029	0.747388	0.0484536	0.0390065	4	2	2	3	2	4	0.289004	0.564944	-0.0522714
BIN1	O00499	0.0390065	20	15	14	16	14	12	0.000381013	0.00116175	0.362837	0.0390065	20	15	14	16	14	12	0.185249	0.269881	-0.108759	0.0390065	20	15	14	16	14	12	0.497394	0.648554	-0.0607924	0.0390065	20	15	14	16	14	33	0.803767	0.90425	0.0126255
BIN2	Q9UBW5	0.0390065	34	19	18	29	18	16	0.809871	0.84405	-0.0122684	0.0390065	34	19	18	29	18	16	0.0647366	0.113729	-0.100347	0.0390065	34	19	18	29	18	16	0.186392	0.343624	-0.0777472	0.0390065	34	19	18	29	18	1	0.0556675	0.298214	-0.144475
BIN3	Q9NQY0	0.0390065	5	5	5	4	5	4	0.00140416	0.00353332	0.156793	0.0390065	5	5	5	4	5	4	2.11254e-11	1.45249e-09	0.756537	0.0390065	5	5	5	4	5	4	0.0324282	0.12111	-0.10484	0.0390065	5	5	5	4	5	5	0.182944	0.465551	-0.0858736
BIRC2	Q13490	0.0390065	10	10	10	8	10	8	3.26544e-05	0.000138332	-0.350046	0.0390065	10	10	10	8	10	8	0.000382499	0.00160472	0.270581	0.0390065	10	10	10	8	10	8	0.864902	0.918634	-0.0112807	0.0390065	10	10	10	8	10	3	0.409086	0.663099	-0.0390605
BIRC5	O15392	0.0390065	10	7	7	7	7	6	0.00123194	0.0031607	-0.227876	0.0390065	10	7	7	7	7	6	1.53323e-06	1.64826e-05	-0.448447	0.0390065	10	7	7	7	7	6	0.188746	0.345638	0.087166	0.0390065	10	7	7	7	7	7	0.0151331	0.200593	-0.248027
BIRC6	Q9NR09	0.0390065	105	84	84	83	84	73	1.45095e-05	6.91606e-05	-0.269135	0.0390065	105	84	84	83	84	73	0.111387	0.178372	-0.0704215	0.0390065	105	84	84	83	84	73	0.0887285	0.218664	-0.0847671	0.0390065	105	84	84	83	84	2	0.2239	0.505985	0.122335
BLM	P54132	0.0390065	43	37	37	34	37	30	3.59788e-09	5.04177e-08	-0.475572	0.0390065	43	37	37	34	37	30	3.03552e-09	9.3582e-08	-0.481862	0.0390065	43	37	37	34	37	30	0.247218	0.409509	-0.0494323	0.0390065	43	37	37	34	37	12	0.0355198	0.253827	-0.203096
BLMH	Q13867	0.0390065	35	16	16	29	16	14	0.0018682	0.00452123	-0.22109	0.0390065	35	16	16	29	16	14	0.00148089	0.00488368	-0.227928	0.0390065	35	16	16	29	16	14	0.178957	0.335022	-0.0914176	0.0390065	35	16	16	29	16	16	0.0237249	0.224494	-0.141993
BLOC1S1	P78537	0.0390065	7	5	5	7	5	5	0.0586964	0.0884658	0.0803822	0.0390065	7	5	5	7	5	5	0.786671	0.841906	0.0107703	0.0390065	7	5	5	7	5	5	0.52256	0.670169	0.0286272	0.0390065	7	5	5	7	5	4	0.105247	0.37639	0.0764597
BLOC1S2	Q6QNY1	0.0390065	9	4	4	7	4	3	0.568434	0.630223	0.0387298	0.0390065	9	4	4	7	4	3	0.000160378	0.000780813	-0.339069	0.0390065	9	4	4	7	4	3	0.449247	0.607277	-0.0577108	0.0390065	9	4	4	7	4	8	0.673482	0.83634	0.0280157
BLOC1S3	Q6QNY0	0.0390065	7	7	7	5	7	5	0.259834	0.32227	0.0623915	0.0390065	7	7	7	5	7	5	0.59022	0.677322	0.0292777	0.0390065	7	7	7	5	7	5	0.184666	0.341128	-0.082883	0.0390065	7	7	7	5	7	6	0.0602944	0.306984	-0.128953
BLOC1S4	Q9NUP1	0.0390065	3	3	3	2	3	2	0.290809	0.355313	-0.0899272	0.0390065	3	3	3	2	3	2	0.318332	0.415728	-0.0847599	0.0390065	3	3	3	2	3	2	0.596757	0.728658	0.0495767	0.0390065	3	3	3	2	3	73	0.0214164	0.221272	-0.120022
BLOC1S5	Q8TDH9	0.0390065	9	7	7	8	7	7	0.140304	0.188432	-0.144749	0.0390065	9	7	7	8	7	7	0.194638	0.280984	-0.126127	0.0390065	9	7	7	8	7	7	0.239382	0.401576	-0.127202	0.0390065	9	7	7	8	7	30	0.0388486	0.261278	-0.0933341
BLOC1S6	Q9UL45	0.0390065	2	1	1	2	1	1	0.515445	0.580225	-0.0733512	0.0390065	2	1	1	2	1	1	0.116133	0.184766	-0.184161	0.0390065	2	1	1	2	1	1	0.390662	0.551974	-0.108876	0.0390065	2	1	1	2	1	14	0.0175871	0.207892	-0.173906
BLVRA	P53004	0.0390065	32	13	13	29	13	13	0.0110671	0.0208041	-0.181889	0.0390065	32	13	13	29	13	13	0.0123309	0.0287711	-0.178483	0.0390065	32	13	13	29	13	13	0.179586	0.335608	-0.0981403	0.0390065	32	13	13	29	13	5	0.0250127	0.227446	-0.109591
BLVRB	P30043	0.0390065	26	8	8	22	8	8	0.988575	0.990337	0.000716975	0.0390065	26	8	8	22	8	8	0.0367177	0.0711067	-0.113627	0.0390065	26	8	8	22	8	8	0.176573	0.332694	-0.0782804	0.0390065	26	8	8	22	8	3	0.19175	0.474227	-0.101699
BLZF1	Q9H2G9	0.0390065	8	7	7	8	7	7	2.31341e-07	1.83024e-06	0.369256	0.0390065	8	7	7	8	7	7	0.000141213	0.000699262	0.205279	0.0390065	8	7	7	8	7	7	0.120831	0.263649	0.073153	0.0390065	8	7	7	8	7	5	0.969131	0.985669	-0.0023397
BMI1	P35226	0.0390065	19	12	12	17	12	12	0.0694549	0.102478	0.0656253	0.0390065	19	12	12	17	12	12	0.746636	0.80986	0.0109957	0.0390065	19	12	12	17	12	12	0.0247441	0.104405	0.0938776	0.0390065	19	12	12	17	12	2	0.822217	0.914776	-0.0209657
BMP1	P13497	0.375339	1	1	1	1	1	1	0.675097	0.727483	-0.0361066	0.375339	1	1	1	1	1	1	0.254203	0.348664	0.1003	0.375339	1	1	1	1	1	1	0.148284	0.299613	-0.144313	0.375339	1	1	1	1	1	7	0.203643	0.487015	-0.138043
BMP2K	Q9NSY1	0.0390065	31	22	22	30	22	22	0.0162977	0.0290159	0.117685	0.0390065	31	22	22	30	22	22	0.32487	0.422822	-0.0439732	0.0390065	31	22	22	30	22	22	0.763285	0.850993	0.0147956	0.0390065	31	22	22	30	22	1	0.190902	0.473883	-0.168948
BMP8B	P34820	0.0390065	12	10	10	12	10	10	0.513457	0.578464	-0.038818	0.0390065	12	10	10	12	10	10	0.0152461	0.0343892	0.160079	0.0390065	12	10	10	12	10	10	0.235026	0.397028	0.0803329	0.0390065	12	10	10	12	10	13	0.0157391	0.202702	-0.190924
BMS1	Q14692	0.0390065	42	33	33	36	33	30	0.108695	0.150834	0.059373	0.0390065	42	33	33	36	33	30	2.80226e-05	0.000183057	-0.211384	0.0390065	42	33	33	36	33	30	0.00127191	0.0273161	0.155805	0.0390065	42	33	33	36	33	8	0.0579721	0.302258	-0.113597
BNIP1	Q12981	0.0390065	11	8	8	8	8	5	0.000148463	0.000517454	0.318269	0.0390065	11	8	8	8	8	5	0.229607	0.321094	-0.0775521	0.0390065	11	8	8	8	8	5	0.0895821	0.219691	0.125913	0.0390065	11	8	8	8	8	7	0.839202	0.924782	0.00915297
BNIP2	Q12982	0.0391881	9	7	7	7	7	6	0.36889	0.436268	-0.0403454	0.0391881	9	7	7	7	7	6	0.177874	0.260688	-0.0616525	0.0391881	9	7	7	7	7	6	0.0102363	0.0663242	-0.14415	0.0391881	9	7	7	7	7	12	0.0915822	0.356663	0.0675989
BNIP3	Q12983	0.0390065	7	6	5	4	5	4	6.62893e-10	1.20902e-08	1.09455	0.0390065	7	6	5	4	5	4	0.0711406	0.122857	-0.144558	0.0390065	7	6	5	4	5	4	0.263591	0.426853	0.0963783	0.0390065	7	6	5	4	5	1	0.664445	0.830838	0.0417863
BNIP3L	O60238	0.0390065	6	2	1	4	1	1	3.99869e-10	7.79907e-09	1.16328	0.0390065	6	2	1	4	1	1	5.23456e-05	0.000307856	0.434368	0.0390065	6	2	1	4	1	1	0.766384	0.853154	0.0256352	0.0390065	6	2	1	4	1	22	0.33585	0.60668	-0.0480211
BOD1	Q96IK1	0.0392248	5	3	2	3	2	2	0.0667115	0.0988162	-0.198128	0.0392248	5	3	2	3	2	2	0.0283292	0.0575313	-0.243672	0.0392248	5	3	2	3	2	2	0.255967	0.41874	-0.131931	0.0392248	5	3	2	3	2	10	0.731468	0.869796	0.0226614
BOD1L1	Q8NFC6	0.0390065	94	76	75	85	75	69	0.68043	0.73247	-0.0358138	0.0390065	94	76	75	85	75	69	0.00553798	0.0147059	-0.279064	0.0390065	94	76	75	85	75	69	0.464742	0.620417	-0.0715545	0.0390065	94	76	75	85	75	30	0.225469	0.508252	0.0491216
BOK	Q9UMX3	0.0390135	3	3	3	1	3	1	9.38425e-05	0.000346677	0.320673	0.0390135	3	3	3	1	3	1	0.132139	0.204743	0.094812	0.0390135	3	3	3	1	3	1	0.270242	0.433484	0.0760898	0.0390135	3	3	3	1	3	5	0.362407	0.625193	0.0649814
BOLA1	Q9Y3E2	0.0390065	6	5	5	3	5	3	2.4912e-06	1.48431e-05	-0.70556	0.0390065	6	5	5	3	5	3	0.810887	0.860689	0.0225805	0.0390065	6	5	5	3	5	3	0.015787	0.0824459	-0.284432	0.0390065	6	5	5	3	5	6	0.301237	0.577517	-0.0521504
BOLA2B	Q9H3K6	0.0390065	9	4	4	7	4	4	0.00612483	0.0124357	-0.186175	0.0390065	9	4	4	7	4	4	0.960016	0.97249	0.00294486	0.0390065	9	4	4	7	4	4	0.0453661	0.146741	-0.141785	0.0390065	9	4	4	7	4	4	0.312992	0.586968	-0.0866057
BOLA3	Q53S33	0.0390065	8	4	4	7	4	4	0.0452174	0.0702215	0.158971	0.0390065	8	4	4	7	4	4	0.324049	0.421983	-0.0738797	0.0390065	8	4	4	7	4	4	0.963912	0.978658	0.00372185	0.0390065	8	4	4	7	4	1	0.689908	0.847268	-0.0344702
BOP1	Q14137	0.0390065	45	26	26	41	26	25	6.22795e-05	0.000242052	-0.206949	0.0390065	45	26	26	41	26	25	1.02081e-07	1.69667e-06	-0.365821	0.0390065	45	26	26	41	26	25	0.0119027	0.0718478	0.118597	0.0390065	45	26	26	41	26	2	0.450308	0.691785	-0.0864996
BORA	Q6PGQ7	0.0390065	6	6	6	6	6	6	4.82082e-07	3.52507e-06	-0.554158	0.0390065	6	6	6	6	6	6	0.00128977	0.00436091	-0.253686	0.0390065	6	6	6	6	6	6	0.027718	0.11108	-0.17358	0.0390065	6	6	6	6	6	69	0.234891	0.519522	-0.118188
BORCS5	Q969J3	0.0390065	7	7	7	7	7	7	0.019999	0.0346001	0.122018	0.0390065	7	7	7	7	7	7	0.0558956	0.100887	0.0968976	0.0390065	7	7	7	7	7	7	0.368948	0.53167	0.0482288	0.0390065	7	7	7	7	7	1	0.308471	0.583622	0.070053
BORCS6	Q96GS4	0.0390065	5	5	5	5	5	5	0.000409596	0.00123955	0.170721	0.0390065	5	5	5	5	5	5	0.989107	0.992638	0.000514587	0.0390065	5	5	5	5	5	5	0.00338923	0.0401017	0.145913	0.0390065	5	5	5	5	5	3	0.902342	0.957708	-0.0129359
BORCS7	Q96B45	0.0390065	10	6	6	8	6	5	0.00384922	0.00839503	0.245644	0.0390065	10	6	6	8	6	5	0.671992	0.748686	0.0306968	0.0390065	10	6	6	8	6	5	0.829516	0.896391	0.01741	0.0390065	10	6	6	8	6	4	0.28492	0.56086	-0.0717359
BORCS8	Q96FH0	0.0390065	2	2	2	2	2	2	0.0047323	0.0100015	0.384903	0.0390065	2	2	2	2	2	2	0.87416	0.909069	0.0184964	0.0390065	2	2	2	2	2	2	0.315541	0.480195	-0.133469	0.0390065	2	2	2	2	2	4	0.898304	0.955674	-0.0105158
BPGM	P07738	0.0390065	5	4	4	3	4	3	0.140634	0.188822	-0.112154	0.0390065	5	4	4	3	4	3	0.167494	0.248091	0.104537	0.0390065	5	4	4	3	4	3	0.0158067	0.0824591	-0.220458	0.0390065	5	4	4	3	4	25	0.934767	0.970618	-0.00341854
BPHL	Q86WA6	0.0390065	8	7	7	6	7	5	0.000961679	0.00255299	0.185044	0.0390065	8	7	7	6	7	5	0.122509	0.192822	0.0730227	0.0390065	8	7	7	6	7	5	0.00187759	0.0312339	0.18989	0.0390065	8	7	7	6	7	6	0.271757	0.550848	-0.0808244
BPNT1	O95861	0.0390065	21	13	13	20	13	13	0.000410036	0.00124049	-0.213136	0.0390065	21	13	13	20	13	13	0.00010005	0.000528568	-0.248425	0.0390065	21	13	13	20	13	13	0.00660451	0.0536463	-0.164806	0.0390065	21	13	13	20	13	7	0.210182	0.494755	0.068235
BPTF	Q12830	0.0390065	79	64	64	68	64	58	9.92034e-08	8.68211e-07	0.31724	0.0390065	79	64	64	68	64	58	0.827787	0.875322	-0.00703644	0.0390065	79	64	64	68	64	58	0.0333779	0.123545	0.0837762	0.0390065	79	64	64	68	64	5	0.638362	0.814529	0.0198863
BRAF	P15056	0.0390065	21	17	11	11	11	10	0.0803028	0.115756	0.0838425	0.0390065	21	17	11	11	11	10	0.000930458	0.00333423	0.185963	0.0390065	21	17	11	11	11	10	0.0551068	0.165459	-0.104037	0.0390065	21	17	11	11	11	5	0.803359	0.904127	-0.0201391
BRAP	Q7Z569	0.0390065	22	17	17	20	17	15	5.12815e-05	0.000204122	0.214381	0.0390065	22	17	17	20	17	15	0.000250518	0.00113793	0.181642	0.0390065	22	17	17	20	17	15	0.138536	0.287795	-0.0654863	0.0390065	22	17	17	20	17	2	0.305241	0.580881	0.136453
BRAT1	Q6PJG6	0.0390065	29	24	24	23	24	20	3.28336e-10	6.59224e-09	-0.88669	0.0390065	29	24	24	23	24	20	0.738906	0.80393	0.0193239	0.0390065	29	24	24	23	24	20	0.678676	0.789737	-0.0268833	0.0390065	29	24	24	23	24	3	0.107566	0.379118	-0.138044
BRCA1	P38398	0.0390065	42	37	37	37	37	34	7.51004e-07	5.171e-06	-0.396812	0.0390065	42	37	37	37	37	34	0.000213906	0.00099917	-0.232823	0.0390065	42	37	37	37	37	34	0.0217375	0.0972591	-0.135638	0.0390065	42	37	37	37	37	5	0.719119	0.863503	0.0182237
BRCA2	P51587	0.0390065	29	29	29	23	29	23	6.31133e-05	0.000244993	-0.195328	0.0390065	29	29	29	23	29	23	0.961226	0.973281	-0.00171628	0.0390065	29	29	29	23	29	23	0.0182665	0.0898472	-0.103624	0.0390065	29	29	29	23	29	13	0.000690303	0.131945	-0.224198
BRCC3	P46736	0.0390065	17	11	11	15	11	11	7.00941e-05	0.00026979	-0.285823	0.0390065	17	11	11	15	11	11	0.00330974	0.00956491	-0.181392	0.0390065	17	11	11	15	11	11	0.966132	0.98005	-0.00247851	0.0390065	17	11	11	15	11	58	0.267394	0.546289	0.0410024
BRD1	O95696	0.0390065	26	23	23	18	23	18	1.66854e-05	7.79766e-05	0.302403	0.0390065	26	23	23	18	23	18	0.0398478	0.0760889	0.106928	0.0390065	26	23	23	18	23	18	0.00550291	0.0487069	0.173008	0.0390065	26	23	23	18	23	10	0.501717	0.72882	-0.0342755
BRD2	P25440	0.0390065	36	25	22	23	22	20	0.0156761	0.0280503	-0.122735	0.0390065	36	25	22	23	22	20	2.25586e-11	1.49717e-09	-0.850921	0.0390065	36	25	22	23	22	20	0.00145768	0.0287618	0.197182	0.0390065	36	25	22	23	22	15	0.290886	0.566835	-0.0457526
BRD3	Q15059	0.0390065	44	21	15	24	15	13	0.719584	0.766076	-0.0164243	0.0390065	44	21	15	24	15	13	0.00110379	0.00382069	-0.183604	0.0390065	44	21	15	24	15	13	0.018555	0.0903821	0.133564	0.0390065	44	21	15	24	15	20	0.402546	0.65808	-0.054858
BRD4	O60885	0.0390065	60	36	30	40	30	27	0.394684	0.461915	0.0471064	0.0390065	60	36	30	40	30	27	0.000586173	0.00226761	-0.23724	0.0390065	60	36	30	40	30	27	0.0955725	0.227699	0.10721	0.0390065	60	36	30	40	30	34	0.801276	0.902829	-0.013469
BRD7	Q9NPI1	0.0390065	30	19	19	25	19	16	0.752998	0.795095	0.0191505	0.0390065	30	19	19	25	19	16	0.263441	0.359519	-0.0695321	0.0390065	30	19	19	25	19	16	0.81512	0.887559	-0.0158961	0.0390065	30	19	19	25	19	23	0.188054	0.471146	-0.0536662
BRD8	Q9H0E9	0.0390065	25	21	21	24	21	21	3.55064e-06	2.01865e-05	-0.353861	0.0390065	25	21	21	24	21	21	2.48897e-05	0.000165303	-0.295743	0.0390065	25	21	21	24	21	21	0.298898	0.463428	-0.0578047	0.0390065	25	21	21	24	21	11	0.0305507	0.242353	-0.137998
BRD9	Q9H8M2	0.0390065	15	11	11	13	11	10	8.94364e-06	4.52724e-05	-0.341777	0.0390065	15	11	11	13	11	10	3.60863e-06	3.34901e-05	-0.370965	0.0390065	15	11	11	13	11	10	0.926767	0.958234	-0.00526351	0.0390065	15	11	11	13	11	18	0.0686998	0.321629	0.104036
BRF1	Q92994	0.0390065	8	8	8	7	8	7	3.09649e-11	9.21905e-10	-0.786194	0.0390065	8	8	8	7	8	7	3.25859e-06	3.0834e-05	-0.314062	0.0390065	8	8	8	7	8	7	0.151274	0.303277	-0.0716475	0.0390065	8	8	8	7	8	20	0.90509	0.958113	0.00605634
BRF2	Q9HAW0	0.0390065	8	7	7	5	7	4	3.97212e-12	1.66498e-10	1.07108	0.0390065	8	7	7	5	7	4	0.0795637	0.135132	0.0933809	0.0390065	8	7	7	5	7	4	0.663727	0.778121	0.0245189	0.0390065	8	7	7	5	7	13	0.52609	0.743214	0.0325919
BRI3	O95415	4.88059	1	1	1	0	1	0				4.88059	1	1	1	0	1	0				4.88059	1	1	1	0	1	0				4.88059	1	1	1	0	1	27	0.934537	0.970618	0.00501508
BRI3BP	Q8WY22	0.0390065	17	6	5	13	5	5	0.0223663	0.0380879	0.16079	0.0390065	17	6	5	13	5	5	0.412109	0.510518	0.0529237	0.0390065	17	6	5	13	5	5	0.0288899	0.113553	0.170482	0.0390065	17	6	5	13	5	16	0.441595	0.687013	0.0528378
BRIP1	Q9BX63	0.0390065	18	18	18	16	18	16	4.37268e-07	3.237e-06	-0.324165	0.0390065	18	18	18	16	18	16	0.121528	0.191626	-0.0604378	0.0390065	18	18	18	16	18	16	0.00186514	0.0312174	-0.156853	0.0390065	18	18	18	16	18	21	0.0999789	0.369918	-0.0943968
BRIX1	Q8TDN6	0.0390065	28	17	17	25	17	17	0.0211148	0.0362418	-0.13421	0.0390065	28	17	17	25	17	17	5.23267e-06	4.567e-05	-0.368447	0.0390065	28	17	17	25	17	17	0.00596307	0.0508377	0.187119	0.0390065	28	17	17	25	17	10	0.675293	0.837923	0.0240627
BRK1	Q8WUW1	0.0390065	13	5	5	12	5	5	0.240873	0.301558	-0.0834975	0.0390065	13	5	5	12	5	5	0.0091701	0.0224082	-0.206062	0.0390065	13	5	5	12	5	5	0.744652	0.837449	-0.0253178	0.0390065	13	5	5	12	5	7	0.220628	0.503058	-0.0605107
BRMS1	Q9HCU9	0.0390065	7	7	7	6	7	6	9.71002e-05	0.000356643	0.2585	0.0390065	7	7	7	6	7	6	0.0433575	0.0817131	0.106558	0.0390065	7	7	7	6	7	6	0.0124729	0.072774	0.153727	0.0390065	7	7	7	6	7	4	0.498985	0.727173	-0.0383181
BRMS1L	Q5PSV4	0.0390065	7	6	6	6	6	5	0.00307804	0.00694613	0.131162	0.0390065	7	6	6	6	6	5	0.0361147	0.0701662	-0.0851118	0.0390065	7	6	6	6	6	5	0.297743	0.462508	0.044386	0.0390065	7	6	6	6	6	0
BROX	Q5VW32	0.0390065	25	13	13	22	13	13	0.111312	0.154019	-0.117893	0.0390065	25	13	13	22	13	13	0.149858	0.226972	-0.105685	0.0390065	25	13	13	22	13	13	0.133978	0.281908	-0.123368	0.0390065	25	13	13	22	13	5	0.296111	0.572513	0.0759682
BRPF1	P55201	0.0390065	21	18	17	19	17	16	7.73077e-05	0.00029412	0.236271	0.0390065	21	18	17	19	17	16	0.00105865	0.00370198	-0.176273	0.0390065	21	18	17	19	17	16	0.00148939	0.0288724	0.188709	0.0390065	21	18	17	19	17	16	0.115684	0.390171	-0.0687531
BRPF3	Q9ULD4	0.0390065	20	17	16	18	16	16	1.08188e-07	9.38248e-07	0.482527	0.0390065	20	17	16	18	16	16	0.0271051	0.055553	-0.120065	0.0390065	20	17	16	18	16	16	0.150086	0.302205	0.082806	0.0390065	20	17	16	18	16	17	0.281001	0.557756	-0.0647671
BRWD1	Q9NSI6	0.0390065	17	9	7	6	7	6	0.00359374	0.00791368	0.153554	0.0390065	17	9	7	6	7	6	0.996778	0.997509	0.000180597	0.0390065	17	9	7	6	7	6	0.945374	0.968067	-0.00342611	0.0390065	17	9	7	6	7	5	0.263014	0.543135	-0.0888884
BRWD3	Q6RI45	0.0390065	12	11	9	7	9	7	3.67932e-06	2.0819e-05	0.291719	0.0390065	12	11	9	7	9	7	0.00963781	0.0233127	0.118802	0.0390065	12	11	9	7	9	7	0.939673	0.965121	-0.00341382	0.0390065	12	11	9	7	9	6	0.673034	0.836109	0.0231082
BSDC1	Q9NW68	0.0390065	10	8	8	8	8	7	1.21353e-06	7.9057e-06	0.514057	0.0390065	10	8	8	8	8	7	0.00466295	0.0127114	-0.213223	0.0390065	10	8	8	8	8	7	0.673882	0.78636	-0.0304578	0.0390065	10	8	8	8	8	5	0.0740353	0.33182	0.0792539
BSG	P35613	0.0390065	43	9	9	36	9	9	5.23868e-05	0.000208002	0.332362	0.0390065	43	9	9	36	9	9	0.0580619	0.103874	-0.11959	0.0390065	43	9	9	36	9	9	0.000372854	0.018014	0.301791	0.0390065	43	9	9	36	9	13	0.0263211	0.230606	-0.192616
BSPRY	Q5W0U4	0.0390685	2	2	2	2	2	2	0.186356	0.241361	0.0609646	0.0390685	2	2	2	2	2	2	0.839809	0.884706	0.00903289	0.0390685	2	2	2	2	2	2	0.201146	0.360058	0.0657957	0.0390685	2	2	2	2	2	16	0.255383	0.537598	0.0567814
BST1	Q10588	0.0390065	30	9	9	29	9	9	0.614281	0.671473	-0.0387138	0.0390065	30	9	9	29	9	9	0.907427	0.933559	0.008893	0.0390065	30	9	9	29	9	9	0.0279155	0.111444	0.206044	0.0390065	30	9	9	29	9	16	0.783754	0.894262	0.0152095
BST2	Q10589	0.0390065	12	6	6	9	6	5	5.56476e-09	7.30129e-08	1.45349	0.0390065	12	6	6	9	6	5	2.46098e-05	0.000163785	0.715073	0.0390065	12	6	6	9	6	5	0.752364	0.843075	0.041639	0.0390065	12	6	6	9	6	6	0.262641	0.542755	0.0573338
BTAF1	O14981	0.0390065	52	41	41	45	41	37	2.04402e-08	2.23254e-07	-0.358822	0.0390065	52	41	41	45	41	37	0.000932486	0.00334024	-0.132323	0.0390065	52	41	41	45	41	37	0.117672	0.259421	-0.0589944	0.0390065	52	41	41	45	41	7	0.249984	0.532714	0.0531831
BTBD1	Q9H0C5	0.0390065	5	5	3	3	3	3	0.00152255	0.00378441	-0.253988	0.0390065	5	5	3	3	3	3	6.0654e-06	5.17563e-05	-0.45481	0.0390065	5	5	3	3	3	3	0.635259	0.757571	0.0350301	0.0390065	5	5	3	3	3	7	0.873344	0.943539	-0.0115053
BTBD10	Q9BSF8	0.0390065	7	7	7	5	7	5	0.012674	0.0233293	0.167763	0.0390065	7	7	7	5	7	5	2.9376e-07	4.15305e-06	-0.536402	0.0390065	7	7	7	5	7	5	0.63993	0.76143	-0.0313678	0.0390065	7	7	7	5	7	9	0.0544385	0.296286	0.13597
BTBD2	Q9BX70	0.0390065	8	8	6	5	6	5	0.00113303	0.0029335	-0.207499	0.0390065	8	8	6	5	6	5	0.0289082	0.0584959	-0.12381	0.0390065	8	8	6	5	6	5	0.164218	0.319244	-0.0834488	0.0390065	8	8	6	5	6	2	0.963762	0.983651	-0.00226829
BTBD3	Q9Y2F9	0.493607	1	1	1	0	1	0				0.493607	1	1	1	0	1	0				0.493607	1	1	1	0	1	0				0.493607	1	1	1	0	1	9	0.198433	0.481816	0.113382
BTBD7	Q9P203	0.0390065	7	7	7	6	7	6	5.62933e-09	7.34966e-08	0.633088	0.0390065	7	7	7	6	7	6	7.71271e-06	6.28392e-05	0.347467	0.0390065	7	7	7	6	7	6	0.042832	0.142084	-0.125715	0.0390065	7	7	7	6	7	5	0.508878	0.732289	0.087723
BTBD8	Q5XKL5	0.0579685	1	1	1	0	1	0				0.0579685	1	1	1	0	1	0				0.0579685	1	1	1	0	1	0				0.0579685	1	1	1	0	1	37	0.372509	0.63369	-0.0325927
BTBD9	Q96Q07	0.0390065	7	6	6	6	6	6	0.227759	0.287466	0.0565116	0.0390065	7	6	6	6	6	6	0.0176751	0.0387079	0.120469	0.0390065	7	6	6	6	6	6	0.671276	0.784469	-0.0217079	0.0390065	7	6	6	6	6	3	0.786962	0.895783	-0.0199026
BTD	P43251	0.0390065	4	4	4	3	4	3	0.444689	0.511296	0.0365916	0.0390065	4	4	4	3	4	3	0.0203776	0.043646	0.121729	0.0390065	4	4	4	3	4	3	0.23112	0.393027	0.0651258	0.0390065	4	4	4	3	4	5	0.103668	0.374145	-0.114225
BTF3	P20290	0.0390065	49	7	6	36	6	6	0.000726669	0.0020124	-0.222651	0.0390065	49	7	6	36	6	6	2.77296e-06	2.69595e-05	-0.389817	0.0390065	49	7	6	36	6	6	0.773034	0.858158	-0.0169791	0.0390065	49	7	6	36	6	5	0.537033	0.750135	-0.0359686
BTF3L4	Q96K17	0.0390065	24	5	4	20	4	4	0.0919645	0.130459	-0.140662	0.0390065	24	5	4	20	4	4	0.00690308	0.0176681	-0.246122	0.0390065	24	5	4	20	4	4	0.305905	0.470255	-0.0923647	0.0390065	24	5	4	20	4	0
BTG1	P62324	0.0390065	3	3	3	3	3	3	5.42239e-11	1.4764e-09	0.948748	0.0390065	3	3	3	3	3	3	5.91998e-14	1.44577e-11	1.56832	0.0390065	3	3	3	3	3	3	0.190171	0.347641	-0.0817709	0.0390065	3	3	3	3	3	6	0.418798	0.670428	-0.0469969
BTG2	P78543	0.0390065	2	2	2	2	2	2	7.03178e-10	1.26798e-08	0.873225	0.0390065	2	2	2	2	2	2	1.25639e-12	1.48238e-10	1.40029	0.0390065	2	2	2	2	2	2	0.0272895	0.110371	-0.163476	0.0390065	2	2	2	2	2	0
BTG3	Q14201	0.0390065	3	3	3	3	3	3	1.34119e-12	6.78188e-11	1.43868	0.0390065	3	3	3	3	3	3	2.80798e-12	2.7954e-10	1.36249	0.0390065	3	3	3	3	3	3	0.867893	0.920787	0.0115964	0.0390065	3	3	3	3	3	6	0.0142036	0.198646	-0.140279
BTK	Q06187	0.0390065	56	32	32	49	32	30	8.67106e-06	4.41264e-05	-0.242702	0.0390065	56	32	32	49	32	30	4.00092e-06	3.65553e-05	0.26028	0.0390065	56	32	32	49	32	30	0.408611	0.56805	-0.0339308	0.0390065	56	32	32	49	32	3	0.0549368	0.296764	0.108964
BTN2A1	Q7KYR7	0.0390065	7	7	7	7	7	7	6.74655e-07	4.73397e-06	0.373944	0.0390065	7	7	7	7	7	7	0.00304853	0.0089179	0.156935	0.0390065	7	7	7	7	7	7	0.0100033	0.0657619	0.14607	0.0390065	7	7	7	7	7	6	0.00647668	0.178648	-0.184688
BTN3A2	P78410	0.0390065	6	6	3	2	3	2	0.0205815	0.0354857	0.123863	0.0390065	6	6	3	2	3	2	0.47415	0.570281	0.0348894	0.0390065	6	6	3	2	3	2	0.00215184	0.0327284	0.199112	0.0390065	6	6	3	2	3	4	0.165953	0.448923	-0.127041
BTN3A3	O00478	5.87777	4	4	0	0	0	0				5.87777	4	4	0	0	0	0				5.87777	4	4	0	0	0	0				5.87777	4	4	0	0	0	3	0.265373	0.545301	-0.0688989
BTRC	Q9Y297	0.349449	6	6	2	1	2	1	0.160561	0.212238	0.136622	0.349449	6	6	2	1	2	1	0.0060032	0.0157271	-0.298372	0.349449	6	6	2	1	2	1	0.146557	0.297417	-0.158456	0.349449	6	6	2	1	2	2	0.0280932	0.235104	-0.162475
BUB1	O43683	0.0390065	31	28	28	26	28	24	0.101148	0.141657	-0.0666272	0.0390065	31	28	28	26	28	24	2.3582e-08	4.97165e-07	-0.425621	0.0390065	31	28	28	26	28	24	0.00559153	0.0492519	-0.13888	0.0390065	31	28	28	26	28	3	0.570029	0.770096	0.0398169
BUB1B	O60566	0.0390065	37	33	33	32	33	29	1.01741e-09	1.70886e-08	-0.674923	0.0390065	37	33	33	32	33	29	1.52923e-05	0.000111394	-0.304745	0.0390065	37	33	33	32	33	29	0.00907621	0.0624487	-0.159621	0.0390065	37	33	33	32	33	30	0.687382	0.845798	0.0163643
BUB3	O43684	0.0390065	40	18	18	35	18	16	0.0604713	0.0907116	-0.0988432	0.0390065	40	18	18	35	18	16	1.07257e-06	1.23649e-05	-0.396621	0.0390065	40	18	18	35	18	16	0.383628	0.545183	-0.0486627	0.0390065	40	18	18	35	18	7	0.589139	0.782435	0.0271043
BUD13	Q9BRD0	0.0390065	20	14	14	15	14	12	0.474216	0.540242	0.0636255	0.0390065	20	14	14	15	14	12	0.0073677	0.0186673	-0.271079	0.0390065	20	14	14	15	14	12	0.6097	0.739548	0.0505081	0.0390065	20	14	14	15	14	2	0.695571	0.850683	0.0211841
BUD23	O43709	0.0390065	8	5	5	7	5	4	0.12562	0.171042	0.0759897	0.0390065	8	5	5	7	5	4	0.490873	0.586263	-0.0329977	0.0390065	8	5	5	7	5	4	0.661592	0.776284	0.0233174	0.0390065	8	5	5	7	5	0
BUD31	P41223	0.0390071	12	10	10	9	10	7	0.122723	0.167648	0.280862	0.0390071	12	10	10	9	10	7	0.32286	0.420837	-0.175188	0.0390071	12	10	10	9	10	7	0.669646	0.783541	0.0832835	0.0390071	12	10	10	9	10	1	0.274124	0.55285	-0.117326
BVES	Q8NE79	0.499822	1	1	1	0	1	0				0.499822	1	1	1	0	1	0				0.499822	1	1	1	0	1	0				0.499822	1	1	1	0	1	24	0.00924157	0.18648	-0.128124
BYSL	Q13895	0.0390065	31	17	17	27	17	17	1.13362e-08	1.3425e-07	-0.461458	0.0390065	31	17	17	27	17	17	1.49944e-07	2.34773e-06	-0.375325	0.0390065	31	17	17	27	17	17	0.337547	0.502874	0.0431306	0.0390065	31	17	17	27	17	29	0.0086996	0.18648	-0.16075
BZW1	Q7L1Q6	0.0390065	50	24	23	43	23	22	0.41667	0.483149	0.0390445	0.0390065	50	24	23	43	23	22	0.735805	0.801642	-0.0160563	0.0390065	50	24	23	43	23	22	0.610282	0.739856	-0.0271897	0.0390065	50	24	23	43	23	16	0.138371	0.419412	-0.0850415
BZW2	Q9Y6E2	0.0390065	36	21	20	32	20	17	0.0180553	0.0316729	-0.18498	0.0390065	36	21	20	32	20	17	0.00113297	0.00390191	-0.281886	0.0390065	36	21	20	32	20	17	0.262591	0.42593	0.0901363	0.0390065	36	21	20	32	20	12	0.611624	0.796839	0.0502339
C10orf88	Q9H8K7	0.0390065	4	4	4	3	4	3	0.540458	0.604022	-0.0394286	0.0390065	4	4	4	3	4	3	0.111804	0.17895	0.106665	0.0390065	4	4	4	3	4	3	0.0609769	0.17554	-0.143189	0.0390065	4	4	4	3	4	4	0.265666	0.545311	0.0604658
C11orf54	Q9H0W9	0.0390065	19	9	9	17	9	8	0.00276382	0.00632212	-0.221834	0.0390065	19	9	9	17	9	8	0.00491436	0.0133012	-0.204078	0.0390065	19	9	9	17	9	8	0.0931339	0.223701	-0.123219	0.0390065	19	9	9	17	9	7	0.519329	0.738906	-0.126336
C11orf68	Q9H3H3	0.0390065	7	7	7	5	7	5	0.00427055	0.00916543	-0.17384	0.0390065	7	7	7	5	7	5	0.00800391	0.0199716	-0.15769	0.0390065	7	7	7	5	7	5	0.193764	0.35192	-0.0778569	0.0390065	7	7	7	5	7	0
C11orf74	Q86VG3	0.0390065	4	4	4	4	4	4	1.17013e-06	7.66479e-06	-0.807746	0.0390065	4	4	4	4	4	4	0.0562912	0.101428	-0.206679	0.0390065	4	4	4	4	4	4	0.0511577	0.157927	-0.236813	0.0390065	4	4	4	4	4	17	0.0390795	0.261543	-0.0988976
C11orf95	C9JLR9	0.0390065	1	1	1	1	1	1	4.87547e-05	0.000195121	0.33686	0.0390065	1	1	1	1	1	1	0.0191567	0.0414504	-0.154348	0.0390065	1	1	1	1	1	1	0.648191	0.767533	0.0303835	0.0390065	1	1	1	1	1	22	0.0281296	0.235104	-0.127764
C11orf97	A0A1B0GVM6	3.39546	1	1	1	0	1	0				3.39546	1	1	1	0	1	0				3.39546	1	1	1	0	1	0				3.39546	1	1	1	0	1	17	0.00703638	0.178648	-0.243723
C11orf98	E9PRG8	0.0390065	3	3	3	3	3	3	0.0026275	0.00605085	-0.148007	0.0390065	3	3	3	3	3	3	3.0074e-07	4.23919e-06	-0.36961	0.0390065	3	3	3	3	3	3	0.126785	0.272198	0.0735487	0.0390065	3	3	3	3	3	3	0.266261	0.545596	-0.08136
C12orf10	Q9HB07	0.0390065	16	10	10	13	10	8	0.0209309	0.0359779	-0.166999	0.0390065	16	10	10	13	10	8	0.629811	0.711478	-0.0316179	0.0390065	16	10	10	13	10	8	0.108759	0.248011	-0.122918	0.0390065	16	10	10	13	10	8	0.00617914	0.178648	-0.220277
C12orf29	Q8N999	0.0390065	6	6	6	6	6	6	1.10825e-11	3.86552e-10	-0.97976	0.0390065	6	6	6	6	6	6	0.0309073	0.0617048	0.116983	0.0390065	6	6	6	6	6	6	0.104152	0.241479	-0.0947148	0.0390065	6	6	6	6	6	5	0.0132214	0.197386	-0.161813
C12orf4	Q9NQ89	0.0390065	15	14	14	15	14	14	0.0415424	0.0652887	-0.103986	0.0390065	15	14	14	15	14	14	0.105734	0.170577	0.0801289	0.0390065	15	14	14	15	14	14	0.47279	0.62765	0.0382157	0.0390065	15	14	14	15	14	4	0.384248	0.642677	-0.0997137
C12orf45	Q8N5I9	0.0390065	4	3	3	3	3	3	1.34812e-07	1.14423e-06	-0.909924	0.0390065	4	3	3	3	3	3	6.19653e-09	1.67763e-07	-1.16267	0.0390065	4	3	3	3	3	3	0.190367	0.347866	-0.143672	0.0390065	4	3	3	3	3	1	0.139873	0.421445	-0.10201
C12orf57	Q99622	0.0390065	7	5	5	6	5	5	2.08201e-05	9.44366e-05	-0.382585	0.0390065	7	5	5	6	5	5	0.00890623	0.021836	-0.185124	0.0390065	7	5	5	6	5	5	0.555485	0.697879	-0.0411561	0.0390065	7	5	5	6	5	0
C12orf65	Q9H3J6	0.0390068	2	2	2	2	2	2	0.0111956	0.0209895	0.173942	0.0390068	2	2	2	2	2	2	4.19127e-05	0.000254971	-0.349245	0.0390068	2	2	2	2	2	2	0.0358991	0.128449	0.154543	0.0390068	2	2	2	2	2	3	0.239134	0.522118	-0.0556964
C12orf66	Q96MD2	0.0390065	5	5	5	3	5	3	0.144736	0.193541	-0.10732	0.0390065	5	5	5	3	5	3	0.0714867	0.123388	0.135507	0.0390065	5	5	5	3	5	3	0.966677	0.98005	0.00330295	0.0390065	5	5	5	3	5	8	0.00918718	0.18648	-0.21679
C12orf73	Q69YU5	0.0390065	2	2	2	2	2	2	0.411375	0.47817	0.0523169	0.0390065	2	2	2	2	2	2	0.990476	0.993449	-0.000750714	0.0390065	2	2	2	2	2	2	0.160092	0.314193	0.102496	0.0390065	2	2	2	2	2	6	0.240196	0.523143	-0.0668377
C14orf119	Q9NWQ9	0.225848	5	4	4	5	4	4	0.236234	0.297104	-0.0655216	0.225848	5	4	4	5	4	4	1.01123e-05	7.81272e-05	-0.355597	0.225848	5	4	4	5	4	4	0.323288	0.487716	-0.0606003	0.225848	5	4	4	5	4	14	0.778369	0.892171	0.0148602
C15orf39	Q6ZRI6	0.0390065	8	8	8	6	8	6	5.13531e-11	1.40223e-09	-1.02365	0.0390065	8	8	8	6	8	6	0.0165314	0.0367761	-0.155444	0.0390065	8	8	8	6	8	6	0.0829569	0.209796	-0.119177	0.0390065	8	8	8	6	8	3	0.441282	0.687013	-0.0827249
C15orf40	Q8WUR7	0.0390065	6	5	5	6	5	5	0.0357305	0.0574586	0.165179	0.0390065	6	5	5	6	5	5	0.811823	0.861396	-0.0172398	0.0390065	6	5	5	6	5	5	0.551357	0.694554	-0.048498	0.0390065	6	5	5	6	5	5	0.186907	0.469823	-0.0945701
C15orf41	Q9Y2V0	0.0390065	5	4	4	4	4	3	0.000893168	0.00240113	-0.156706	0.0390065	5	4	4	4	4	3	0.000113867	0.000583811	0.197622	0.0390065	5	4	4	4	4	3	0.148097	0.299358	-0.0638065	0.0390065	5	4	4	4	4	2	0.534496	0.748253	-0.0423868
C16orf54	Q6UWD8	0.0415111	1	1	1	1	1	1	0.00165675	0.00408082	0.383568	0.0415111	1	1	1	1	1	1	0.0013566	0.00453639	0.393633	0.0415111	1	1	1	1	1	1	0.198454	0.357205	0.148939	0.0415111	1	1	1	1	1	3	0.171546	0.454623	-0.111943
C16orf58	Q96GQ5	0.0390065	20	12	12	16	12	11	0.00597001	0.0121627	0.133923	0.0390065	20	12	12	16	12	11	0.00088407	0.00318953	0.174026	0.0390065	20	12	12	16	12	11	0.0197319	0.0924853	0.121701	0.0390065	20	12	12	16	12	2	0.323624	0.595328	0.0706751
C16orf70	Q9BSU1	0.0390065	4	4	4	3	4	3	0.0359225	0.0576897	-0.109471	0.0390065	4	4	4	3	4	3	0.000164552	0.000799096	0.240466	0.0390065	4	4	4	3	4	3	0.625056	0.749465	-0.0263422	0.0390065	4	4	4	3	4	4	0.991111	0.996146	0.000671208
C16orf86	Q6ZW13	0.0390065	2	2	2	2	2	2	0.599779	0.658709	-0.087373	0.0390065	2	2	2	2	2	2	0.551106	0.64051	0.0994073	0.0390065	2	2	2	2	2	2	0.427919	0.587253	-0.148559	0.0390065	2	2	2	2	2	6	0.723543	0.865509	-0.0230292
C16orf87	Q6PH81	0.0390065	1	1	1	1	1	1	0.259727	0.32224	0.0699807	0.0390065	1	1	1	1	1	1	0.000651635	0.00246934	-0.260175	0.0390065	1	1	1	1	1	1	0.375323	0.537372	-0.0609898	0.0390065	1	1	1	1	1	5	0.444471	0.687904	-0.062518
C16orf96	A6NNT2	4.63966	1	1	1	0	1	0				4.63966	1	1	1	0	1	0				4.63966	1	1	1	0	1	0				4.63966	1	1	1	0	1	3	0.119422	0.392996	-0.0691362
C17orf53	Q8N3J3	1.20196	1	1	1	1	1	1	0.00146772	0.00366814	-0.297417	1.20196	1	1	1	1	1	1	0.375057	0.474192	-0.0690039	1.20196	1	1	1	1	1	1	0.00805425	0.0592111	-0.26004	1.20196	1	1	1	1	1	1	0.277357	0.554424	0.124694
C17orf75	Q9HAS0	0.0390065	12	8	8	10	8	8	0.674236	0.726949	0.0170934	0.0390065	12	8	8	10	8	8	1.7023e-05	0.000121773	0.254781	0.0390065	12	8	8	10	8	8	0.739838	0.834095	0.015079	0.0390065	12	8	8	10	8	11	0.0386708	0.260913	0.10551
C17orf80	Q9BSJ5	0.0390066	5	5	5	4	5	4	0.00195172	0.00469314	-0.231901	0.0390066	5	5	5	4	5	4	0.000784786	0.00288469	-0.260364	0.0390066	5	5	5	4	5	4	0.591368	0.724602	0.0374461	0.0390066	5	5	5	4	5	3	0.306724	0.582312	-0.0559295
C18orf21	Q32NC0	0.0390065	6	6	6	6	6	6	0.856354	0.884688	-0.00794109	0.0390065	6	6	6	6	6	6	1.85028e-05	0.000130214	0.273424	0.0390065	6	6	6	6	6	6	0.824844	0.893219	-0.0108583	0.0390065	6	6	6	6	6	2	0.621029	0.802376	-0.0919874
C18orf25	Q96B23	0.0390065	11	8	8	11	8	8	0.0422588	0.0662609	0.152466	0.0390065	11	8	8	11	8	8	0.0218357	0.0462407	-0.176011	0.0390065	11	8	8	11	8	8	0.150328	0.302205	-0.116054	0.0390065	11	8	8	11	8	1	0.0598653	0.306472	-0.136409
C18orf32	Q8TCD1	0.0390065	6	3	3	6	3	3	0.0938635	0.132712	0.138949	0.0390065	6	3	3	6	3	3	0.0850177	0.142571	-0.143278	0.0390065	6	3	3	6	3	3	0.181267	0.337496	0.121582	0.0390065	6	3	3	6	3	0
C19orf12	Q9NSK7	0.1271	1	1	1	0	1	0				0.1271	1	1	1	0	1	0				0.1271	1	1	1	0	1	0				0.1271	1	1	1	0	1	1	0.538437	0.750805	-0.0530982
C19orf24	Q9BVV8	0.0390065	1	1	1	1	1	1	3.91287e-05	0.000161954	0.780045	0.0390065	1	1	1	1	1	1	0.00191079	0.00601695	0.503821	0.0390065	1	1	1	1	1	1	0.72906	0.827706	-0.052178	0.0390065	1	1	1	1	1	8	0.882023	0.94852	-0.00672801
C19orf25	Q9UFG5	0.0390065	5	5	5	4	5	4	0.487172	0.553089	-0.0539729	0.0390065	5	5	5	4	5	4	0.00376772	0.0106438	-0.262538	0.0390065	5	5	5	4	5	4	0.918621	0.953121	0.00879594	0.0390065	5	5	5	4	5	4	0.0752506	0.33288	0.13101
C19orf47	Q8N9M1	0.0390065	10	9	9	7	9	7	0.270526	0.333517	0.0538151	0.0390065	10	9	9	7	9	7	7.29218e-05	0.000406838	-0.260358	0.0390065	10	9	9	7	9	7	0.155146	0.307822	0.0788171	0.0390065	10	9	9	7	9	6	0.91317	0.961279	-0.0053461
C19orf53	Q9UNZ5	0.0402512	7	5	5	6	5	5	0.0566579	0.085851	0.133388	0.0402512	7	5	5	6	5	5	1.0408e-05	8.01472e-05	-0.430013	0.0402512	7	5	5	6	5	5	0.587303	0.721354	0.0398659	0.0402512	7	5	5	6	5	8	0.13951	0.421012	-0.11948
C19orf54	Q5BKX5	0.0390065	5	4	4	5	4	4	2.41982e-05	0.000106917	-0.351796	0.0390065	5	4	4	5	4	4	2.38211e-06	2.38886e-05	0.434839	0.0390065	5	4	4	5	4	4	0.0259863	0.107489	-0.158319	0.0390065	5	4	4	5	4	3	0.950652	0.976629	-0.00544375
C1D	Q13901	0.21453	3	2	2	3	2	2	0.364962	0.43205	-0.0380765	0.21453	3	2	2	3	2	2	0.711599	0.780799	0.0153421	0.21453	3	2	2	3	2	2	0.394221	0.555115	0.0399642	0.21453	3	2	2	3	2	0
C1GALT1	Q9NS00	0.0390065	8	7	7	6	7	6	0.0582446	0.0878541	-0.0815609	0.0390065	8	7	7	6	7	6	0.894461	0.924847	0.00534047	0.0390065	8	7	7	6	7	6	0.00131692	0.027608	0.177005	0.0390065	8	7	7	6	7	1	0.0241461	0.22527	0.37341
C1GALT1C1	Q96EU7	0.0390065	3	3	3	3	3	3	0.110663	0.153254	0.0975883	0.0390065	3	3	3	3	3	3	0.000418832	0.00172534	-0.263486	0.0390065	3	3	3	3	3	3	0.00127082	0.0273161	0.25768	0.0390065	3	3	3	3	3	4	0.511456	0.73432	-0.0569675
C1orf109	Q9NX04	0.0390065	2	2	2	2	2	2	0.499792	0.565334	-0.0400795	0.0390065	2	2	2	2	2	2	0.153118	0.23114	0.0874141	0.0390065	2	2	2	2	2	2	0.133833	0.281728	-0.102961	0.0390065	2	2	2	2	2	7	0.480874	0.71542	0.0379786
C1orf112	Q9NSG2	0.0390065	8	7	7	7	7	6	1.52561e-11	5.11587e-10	-0.882425	0.0390065	8	7	7	7	7	6	0.00331266	0.00957048	-0.158936	0.0390065	8	7	7	7	7	6	0.039866	0.136266	-0.113893	0.0390065	8	7	7	7	7	5	0.112321	0.386731	-0.121621
C1orf122	Q6ZSJ8	0.0390065	2	2	2	2	2	2	0.298801	0.363776	-0.0860966	0.0390065	2	2	2	2	2	2	0.00018132	0.000865381	-0.402656	0.0390065	2	2	2	2	2	2	0.115938	0.257428	-0.149525	0.0390065	2	2	2	2	2	4	0.331033	0.602183	-0.0640065
C1orf131	Q8NDD1	0.0390065	14	9	9	13	9	9	0.501409	0.566694	-0.052507	0.0390065	14	9	9	13	9	9	0.00146831	0.00484872	-0.300466	0.0390065	14	9	9	13	9	9	0.272097	0.435511	0.0972627	0.0390065	14	9	9	13	9	2	0.0795627	0.338801	0.0859758
C1orf162	Q8NEQ5	0.0654871	1	1	1	1	1	1	1.76686e-05	8.20101e-05	0.79719	0.0654871	1	1	1	1	1	1	1.90053e-06	1.95726e-05	0.975375	0.0654871	1	1	1	1	1	1	0.449118	0.60719	0.108851	0.0654871	1	1	1	1	1	6	0.389412	0.647085	0.0392618
C1orf167	Q5SNV9	0.300702	2	1	1	2	1	1	0.000507615	0.00149546	0.442221	0.300702	2	1	1	2	1	1	0.66329	0.740199	0.0437255	0.300702	2	1	1	2	1	1	0.0963822	0.228908	0.195969	0.300702	2	1	1	2	1	3	0.857584	0.935929	-0.0117077
C1orf174	Q8IYL3	0.0390065	5	4	4	5	4	4	0.0278524	0.0461647	0.180189	0.0390065	5	4	4	5	4	4	0.0161125	0.0359867	-0.200882	0.0390065	5	4	4	5	4	4	0.290989	0.455302	0.0900642	0.0390065	5	4	4	5	4	2	0.573531	0.772805	-0.0372797
C1orf198	Q9H425	0.0390065	9	8	8	8	8	7	0.000434346	0.00130435	0.329936	0.0390065	9	8	8	8	8	7	0.0289944	0.0586082	-0.175339	0.0390065	9	8	8	8	8	7	0.980344	0.987963	-0.00202008	0.0390065	9	8	8	8	8	6	0.489132	0.72006	-0.0356961
C1orf21	Q9H246	0.0390065	2	2	2	2	2	2	0.000143221	0.000501013	0.710102	0.0390065	2	2	2	2	2	2	0.0557626	0.100685	0.286306	0.0390065	2	2	2	2	2	2	0.735177	0.831629	0.0529295	0.0390065	2	2	2	2	2	2	0.211842	0.49622	-0.116716
C1orf226	A1L170	0.0390065	4	4	4	2	4	2	1.92334e-05	8.81177e-05	0.447033	0.0390065	4	4	4	2	4	2	0.659682	0.737119	0.0317945	0.0390065	4	4	4	2	4	2	0.350705	0.515804	0.07629	0.0390065	4	4	4	2	4	9	0.96273	0.982993	0.00404647
C1orf43	Q9BWL3	0.0390065	11	8	8	11	8	8	4.2464e-08	4.12847e-07	0.69926	0.0390065	11	8	8	11	8	8	1.71139e-06	1.79866e-05	0.514516	0.0390065	11	8	8	11	8	8	0.00302016	0.0382807	0.261802	0.0390065	11	8	8	11	8	1	0.0889082	0.35246	0.25562
C1orf50	Q9BV19	0.0390065	12	7	7	12	7	7	0.082787	0.1189	-0.0979236	0.0390065	12	7	7	12	7	7	0.000409868	0.0016945	-0.241575	0.0390065	12	7	7	12	7	7	0.925529	0.957499	0.00557486	0.0390065	12	7	7	12	7	1	0.00934909	0.18648	0.331201
C1orf52	Q8N6N3	0.0390065	14	8	8	14	8	8	0.150583	0.200463	-0.125977	0.0390065	14	8	8	14	8	8	0.000281002	0.00125294	-0.398458	0.0390065	14	8	8	14	8	8	0.111219	0.251482	-0.157462	0.0390065	14	8	8	14	8	4	0.582411	0.778694	0.0461931
C1orf53	Q5VUE5	0.0507577	2	1	1	0	1	0				0.0507577	2	1	1	0	1	0				0.0507577	2	1	1	0	1	0				0.0507577	2	1	1	0	1	7	0.052529	0.29201	-0.170675
C1orf87	Q8N0U7	4.83609	1	1	1	1	1	1	0.0387876	0.0615556	0.20555	4.83609	1	1	1	1	1	1	0.50166	0.595425	0.0621485	4.83609	1	1	1	1	1	1	0.0262322	0.107901	-0.250455	4.83609	1	1	1	1	1	2	0.598391	0.787608	-0.0826709
C1QBP	Q07021	0.0390065	55	9	9	47	9	8	0.0175303	0.0308767	0.299528	0.0390065	55	9	9	47	9	8	0.871257	0.906741	0.0183534	0.0390065	55	9	9	47	9	8	0.0828304	0.209643	0.232308	0.0390065	55	9	9	47	9	2	0.266205	0.545596	-0.0915166
C1RL	Q9NZP8	0.0390067	2	2	2	2	2	2	0.0141171	0.0255863	0.150118	0.0390067	2	2	2	2	2	2	0.000191456	0.000906264	0.268601	0.0390067	2	2	2	2	2	2	0.197203	0.356008	-0.0810494	0.0390067	2	2	2	2	2	8	0.366611	0.629119	0.0681781
C2	P06681	0.0390065	6	6	6	4	6	4	0.448003	0.514611	0.0292194	0.0390065	6	6	6	4	6	4	0.0234294	0.0491364	-0.0952379	0.0390065	6	6	6	4	6	4	0.0161252	0.0834823	0.114507	0.0390065	6	6	6	4	6	7	0.101287	0.371025	-0.102778
C20orf194	Q5TEA3	0.0390065	6	6	6	4	6	4	0.0222121	0.0378637	0.163987	0.0390065	6	6	6	4	6	4	0.315899	0.413248	-0.0663214	0.0390065	6	6	6	4	6	4	0.763948	0.851434	-0.0218268	0.0390065	6	6	6	4	6	8	0.313874	0.587804	-0.096743
C20orf27	Q9GZN8	0.0390065	15	9	9	13	9	8	0.000279923	0.000889962	-0.495291	0.0390065	15	9	9	13	9	8	0.0722938	0.124556	-0.2001	0.0390065	15	9	9	13	9	8	0.861061	0.91594	0.0205102	0.0390065	15	9	9	13	9	0
C22orf39	Q6P5X5	0.0390227	1	1	1	0	1	0				0.0390227	1	1	1	0	1	0				0.0390227	1	1	1	0	1	0				0.0390227	1	1	1	0	1	1	0.940562	0.973139	0.00764762
C2CD2	Q9Y426	5.25659	1	1	1	1	1	1	0.317485	0.38238	-0.209505	5.25659	1	1	1	1	1	1	0.600091	0.686178	-0.108403	5.25659	1	1	1	1	1	1	0.106279	0.244513	0.390152	5.25659	1	1	1	1	1	8	0.198904	0.482469	0.167675
C2CD2L	O14523	0.0390065	11	11	11	9	11	9	0.000252773	0.000815951	0.211626	0.0390065	11	11	11	9	11	9	0.529878	0.621126	-0.028006	0.0390065	11	11	11	9	11	9	0.0728125	0.193997	0.0943241	0.0390065	11	11	11	9	11	2	0.214655	0.497563	0.0778078
C2CD3	Q4AC94	0.0390065	4	4	4	3	4	3	0.0041517	0.00894853	0.172211	0.0390065	4	4	4	3	4	3	0.565788	0.653992	-0.0295952	0.0390065	4	4	4	3	4	3	0.519206	0.667211	0.0371985	0.0390065	4	4	4	3	4	4	0.361716	0.624782	0.0394592
C2CD5	Q86YS7	0.0390065	33	26	26	33	26	26	0.00245565	0.00572546	-0.160356	0.0390065	33	26	26	33	26	26	0.310152	0.407216	-0.0457947	0.0390065	33	26	26	33	26	26	0.888175	0.935348	-0.00696153	0.0390065	33	26	26	33	26	4	0.0764168	0.335134	-0.13641
C2orf42	Q9NWW7	0.0390065	3	2	2	3	2	2	0.142994	0.19156	-0.127413	0.0390065	3	2	2	3	2	2	0.962023	0.973891	0.00397884	0.0390065	3	2	2	3	2	2	0.417368	0.576497	-0.0766958	0.0390065	3	2	2	3	2	8	0.0703729	0.325779	-0.225433
C2orf49	Q9BVC5	0.0390065	7	6	6	4	6	3	0.783999	0.822377	-0.0148427	0.0390065	7	6	6	4	6	3	0.000776944	0.00286027	-0.227153	0.0390065	7	6	6	4	6	3	0.484533	0.638019	0.0426455	0.0390065	7	6	6	4	6	0
C2orf69	Q8N8R5	0.0390065	14	14	14	12	14	12	4.49441e-06	2.48859e-05	-0.302213	0.0390065	14	14	14	12	14	12	0.00563048	0.0149018	-0.136626	0.0390065	14	14	14	12	14	12	0.0182342	0.0898269	-0.124929	0.0390065	14	14	14	12	14	1	0.138989	0.420197	0.354558
C2orf74	A8MZ97	0.0390065	1	1	1	1	1	1	0.372917	0.440485	-0.0981344	0.0390065	1	1	1	1	1	1	0.119955	0.189663	-0.176586	0.0390065	1	1	1	1	1	1	0.00115671	0.0266378	-0.485248	0.0390065	1	1	1	1	1	9	0.907241	0.958808	0.0057669
C2orf76	Q3KRA6	0.0390065	5	5	5	4	5	4	0.0236755	0.0400968	-0.119777	0.0390065	5	5	5	4	5	4	0.770175	0.828613	0.0140509	0.0390065	5	5	5	4	5	4	0.00379417	0.041721	-0.182897	0.0390065	5	5	5	4	5	3	0.137033	0.418182	-0.0887571
C3	P01024	0.0390065	12	10	5	6	5	5	1.58374e-09	2.50592e-08	0.860755	0.0390065	12	10	5	6	5	5	5.13255e-05	0.000302602	0.357672	0.0390065	12	10	5	6	5	5	0.0290283	0.113772	-0.169223	0.0390065	12	10	5	6	5	26	0.275863	0.554102	-0.0551339
C3orf14	Q9HBI5	0.0390065	1	1	1	1	1	1	0.264192	0.326761	0.218271	0.0390065	1	1	1	1	1	1	0.10212	0.166008	-0.328304	0.0390065	1	1	1	1	1	1	0.297395	0.462222	0.227065	0.0390065	1	1	1	1	1	2	0.529673	0.744972	0.0591476
C3orf33	Q6P1S2	0.0390065	3	3	3	2	3	2	0.0020833	0.00496264	0.205598	0.0390065	3	3	3	2	3	2	0.0891742	0.148344	-0.0996096	0.0390065	3	3	3	2	3	2	0.137739	0.287001	0.0959829	0.0390065	3	3	3	2	3	3	0.403376	0.658985	-0.0511771
C3orf38	Q5JPI3	0.0390065	9	5	5	8	5	5	0.148913	0.198488	-0.0567495	0.0390065	9	5	5	8	5	5	0.00356469	0.0101817	-0.129983	0.0390065	9	5	5	8	5	5	0.459368	0.616166	0.0315983	0.0390065	9	5	5	8	5	12	0.00498503	0.166148	-0.155619
C4A	P0C0L4	0.0450704	6	6	2	1	2	1	0.892277	0.913888	0.0211016	0.0450704	6	6	2	1	2	1	0.167582	0.248154	0.22276	0.0450704	6	6	2	1	2	1	0.266009	0.428857	-0.198229	0.0450704	6	6	2	1	2	1	0.839655	0.924782	0.0245684
C4orf3	Q8WVX3	0.0390065	1	1	1	0	1	0				0.0390065	1	1	1	0	1	0				0.0390065	1	1	1	0	1	0				0.0390065	1	1	1	0	1	4	0.0372326	0.25742	-0.121448
C4orf33	Q8N1A6	0.0390065	3	3	3	3	3	3	0.0381023	0.0606098	-0.150871	0.0390065	3	3	3	3	3	3	0.0028372	0.00843657	0.238084	0.0390065	3	3	3	3	3	3	0.136429	0.285245	-0.116378	0.0390065	3	3	3	3	3	5	0.499213	0.727283	-0.0482436
C4orf46	Q504U0	0.116701	1	1	1	1	1	1	1.96041e-09	2.99292e-08	-1.66132	0.116701	1	1	1	1	1	1	8.17166e-09	2.07704e-07	-1.48736	0.116701	1	1	1	1	1	1	0.436237	0.594484	-0.109361	0.116701	1	1	1	1	1	1	0.702981	0.855083	-0.0816433
C4orf48	Q5BLP8	0.0392762	1	1	1	1	1	1	4.17448e-06	2.3358e-05	1.07375	0.0392762	1	1	1	1	1	1	0.98769	0.991772	-0.00231689	0.0392762	1	1	1	1	1	1	0.0892445	0.219347	0.301258	0.0392762	1	1	1	1	1	2	0.176596	0.458318	0.0867631
C5AR1	P21730	0.0390065	2	2	2	2	2	2	8.11255e-07	5.53008e-06	0.665855	0.0390065	2	2	2	2	2	2	1.24959e-05	9.35185e-05	0.522491	0.0390065	2	2	2	2	2	2	0.725794	0.825861	0.0317358	0.0390065	2	2	2	2	2	5	0.399649	0.655025	-0.0360785
C5orf22	Q49AR2	0.0390065	11	8	8	10	8	8	0.0155362	0.0278362	0.116686	0.0390065	11	8	8	10	8	8	0.000226764	0.00105254	-0.208609	0.0390065	11	8	8	10	8	8	0.0478248	0.151245	-0.102722	0.0390065	11	8	8	10	8	1	0.909487	0.960014	-0.0198032
C5orf24	Q7Z6I8	0.0390065	5	5	5	4	5	4	0.537461	0.600973	0.0658497	0.0390065	5	5	5	4	5	4	0.0220364	0.0466037	-0.268344	0.0390065	5	5	5	4	5	4	0.580402	0.715984	0.0659066	0.0390065	5	5	5	4	5	0
C5orf30	Q96GV9	0.0390065	3	3	3	3	3	3	0.492883	0.558247	0.0348318	0.0390065	3	3	3	3	3	3	5.24687e-07	6.70389e-06	-0.430799	0.0390065	3	3	3	3	3	3	0.226368	0.387844	0.0699931	0.0390065	3	3	3	3	3	3	0.213284	0.497282	-0.0960376
C5orf34	Q96MH7	0.0390065	1	1	1	1	1	1	0.0435318	0.0680015	0.217596	0.0390065	1	1	1	1	1	1	0.0703565	0.121701	0.192079	0.0390065	1	1	1	1	1	1	0.399885	0.560027	-0.0951607	0.0390065	1	1	1	1	1	1	0.571384	0.771179	-0.0790834
C5orf51	A6NDU8	0.0390065	12	9	9	10	9	7	1.13405e-14	1.6674e-12	-1.31263	0.0390065	12	9	9	10	9	7	4.91495e-09	1.40022e-07	0.499754	0.0390065	12	9	9	10	9	7	0.0496437	0.155607	-0.0947179	0.0390065	12	9	9	10	9	1	0.963728	0.983651	0.00763542
C6orf120	Q7Z4R8	0.0390065	4	2	2	4	2	2	0.000376778	0.00115191	0.258209	0.0390065	4	2	2	4	2	2	0.000116673	0.000594719	0.293345	0.0390065	4	2	2	4	2	2	0.00239808	0.0341094	0.229442	0.0390065	4	2	2	4	2	2	0.659184	0.828168	0.0399608
C6orf203	Q9P0P8	0.0390065	3	3	3	3	3	3	3.01642e-05	0.000129389	0.396638	0.0390065	3	3	3	3	3	3	0.806957	0.858233	0.0163033	0.0390065	3	3	3	3	3	3	0.000270154	0.0165517	0.353697	0.0390065	3	3	3	3	3	8	0.0160152	0.202725	-0.129725
C6orf47	O95873	0.0390065	6	5	5	5	5	4	0.000346619	0.00107101	-0.332968	0.0390065	6	5	5	5	5	4	0.372241	0.471256	0.0653188	0.0390065	6	5	5	5	5	4	0.212671	0.372564	0.103459	0.0390065	6	5	5	5	5	4	0.405244	0.660681	0.0999468
C6orf89	Q6UWU4	0.0390065	6	5	5	5	5	4	8.87181e-09	1.08148e-07	0.673307	0.0390065	6	5	5	5	5	4	0.00493514	0.0133423	0.185449	0.0390065	6	5	5	5	5	4	0.000151199	0.0151305	0.319891	0.0390065	6	5	5	5	5	3	0.0109798	0.191486	-0.16214
C7orf25	Q9BPX7	0.0390512	8	7	7	6	7	6	0.00377125	0.00824944	-0.172696	0.0390512	8	7	7	6	7	6	0.268909	0.365208	0.0572863	0.0390512	8	7	7	6	7	6	0.0185866	0.0904034	-0.148176	0.0390512	8	7	7	6	7	1	0.158124	0.439427	-0.163444
C7orf26	Q96N11	0.0390065	5	5	5	5	5	5	0.0210369	0.0361341	-0.110894	0.0390065	5	5	5	5	5	5	0.767028	0.826249	0.0128836	0.0390065	5	5	5	5	5	5	0.969244	0.981049	0.00187158	0.0390065	5	5	5	5	5	7	0.326029	0.597172	-0.0448533
C7orf50	Q9BRJ6	0.0390065	12	8	8	12	8	8	0.412774	0.479446	-0.0273354	0.0390065	12	8	8	12	8	8	0.0877216	0.146412	-0.0594608	0.0390065	12	8	8	12	8	8	0.260053	0.423467	-0.0424997	0.0390065	12	8	8	12	8	2	0.00724787	0.179916	0.194835
C8orf33	Q9H7E9	0.0390065	10	7	7	9	7	7	2.88542e-05	0.000124552	-0.260763	0.0390065	10	7	7	9	7	7	0.00167558	0.00538994	-0.166365	0.0390065	10	7	7	9	7	7	0.323281	0.487716	0.0490622	0.0390065	10	7	7	9	7	3	0.0156333	0.202702	0.201457
C8orf37	Q96NL8	0.0390065	1	1	1	1	1	1	0.85728	0.885446	0.0156304	0.0390065	1	1	1	1	1	1	0.0551913	0.0997661	0.178539	0.0390065	1	1	1	1	1	1	0.398132	0.558648	-0.0831545	0.0390065	1	1	1	1	1	4	0.273258	0.552385	0.0903495
C8orf76	Q96K31	0.0394981	6	6	6	6	6	6	0.000356427	0.00109847	0.192567	0.0394981	6	6	6	6	6	6	2.86752e-10	1.36343e-08	0.647911	0.0394981	6	6	6	6	6	6	0.0506101	0.157192	-0.098315	0.0394981	6	6	6	6	6	4	0.0785432	0.338689	0.118009
C8orf82	Q6P1X6	0.0390065	12	8	8	10	8	8	4.54294e-05	0.000184126	0.202017	0.0390065	12	8	8	10	8	8	0.909264	0.934391	-0.00402773	0.0390065	12	8	8	10	8	8	0.986498	0.99179	0.000668529	0.0390065	12	8	8	10	8	6	0.233016	0.517654	-0.0693512
C9orf16	Q9BUW7	0.0524528	1	1	1	1	1	1	3.65137e-07	2.76077e-06	-0.719489	0.0524528	1	1	1	1	1	1	7.38087e-06	6.06005e-05	-0.554116	0.0524528	1	1	1	1	1	1	0.000702433	0.0206559	-0.387855	0.0524528	1	1	1	1	1	5	0.873816	0.94356	-0.00771249
C9orf40	Q8IXQ3	0.0390065	4	4	4	3	4	3	0.000351571	0.00108456	-0.459178	0.0390065	4	4	4	3	4	3	0.00371208	0.010524	-0.340482	0.0390065	4	4	4	3	4	3	0.282374	0.446058	-0.122348	0.0390065	4	4	4	3	4	8	0.700625	0.853701	-0.014208
C9orf64	Q5T6V5	0.0390065	21	15	15	18	15	14	0.00956674	0.0183483	-0.130914	0.0390065	21	15	15	18	15	14	0.00495904	0.0133842	0.145368	0.0390065	21	15	15	18	15	14	0.0169095	0.0858681	-0.132254	0.0390065	21	15	15	18	15	7	0.504177	0.729511	0.0328508
C9orf78	Q9NZ63	0.0390065	18	14	14	16	14	12	0.0565755	0.085756	-0.1639	0.0390065	18	14	14	16	14	12	1.09101e-06	1.25021e-05	-0.645263	0.0390065	18	14	14	16	14	12	0.0783802	0.202621	-0.167434	0.0390065	18	14	14	16	14	1	0.627484	0.807516	-0.0473332
C9orf85	Q96MD7	0.0409063	3	2	2	3	2	2	3.38162e-10	6.747e-09	0.569637	0.0409063	3	2	2	3	2	2	0.000844229	0.00307013	0.15492	0.0409063	3	2	2	3	2	2	0.000472178	0.0191212	0.185591	0.0409063	3	2	2	3	2	6	0.92425	0.965573	-0.00444918
CA13	Q8N1Q1	0.039009	4	4	4	4	4	4	0.170471	0.223483	-0.0976607	0.039009	4	4	4	4	4	4	0.610573	0.695749	0.0351993	0.039009	4	4	4	4	4	4	0.927527	0.958621	0.00699631	0.039009	4	4	4	4	4	8	0.0263018	0.230606	0.0964194
CA2	P00918	0.0390065	171	24	24	146	24	22	9.05309e-05	0.000335908	-0.335828	0.0390065	171	24	24	146	24	22	7.22567e-05	0.000404308	-0.343654	0.0390065	171	24	24	146	24	22	0.0278194	0.111289	-0.169809	0.0390065	171	24	24	146	24	1	0.0721079	0.329414	-0.174361
CA3	P07451	0.0390065	7	6	6	6	6	5	0.0357046	0.0574266	-0.175418	0.0390065	7	6	6	6	6	5	0.0118127	0.0277314	-0.218417	0.0390065	7	6	6	6	6	5	0.120615	0.263238	-0.139461	0.0390065	7	6	6	6	6	3	0.544814	0.754587	-0.0679109
CA5B	Q9Y2D0	0.0390065	1	1	1	1	1	1	0.000200234	0.000668402	0.405733	0.0390065	1	1	1	1	1	1	0.00712631	0.0181713	0.255977	0.0390065	1	1	1	1	1	1	0.24227	0.40477	-0.110934	0.0390065	1	1	1	1	1	14	0.0160813	0.203024	-0.133505
CAAP1	Q9H8G2	0.0390065	8	7	7	8	7	7	0.0412776	0.0649045	0.154691	0.0390065	8	7	7	8	7	7	0.684024	0.75873	-0.0285942	0.0390065	8	7	7	8	7	7	0.21542	0.375413	0.0998336	0.0390065	8	7	7	8	7	12	0.230285	0.51427	-0.110571
CAB39	Q9Y376	0.0390065	28	18	18	24	18	17	0.177378	0.231143	-0.0766908	0.0390065	28	18	18	24	18	17	4.81476e-05	0.000286517	-0.312393	0.0390065	28	18	18	24	18	17	0.125875	0.271066	-0.0982632	0.0390065	28	18	18	24	18	2	0.216352	0.499223	-0.0529819
CAB39L	Q9H9S4	0.0390071	7	6	6	5	6	5	0.0828487	0.118958	0.107868	0.0390071	7	6	6	5	6	5	0.939136	0.957062	0.00448768	0.0390071	7	6	6	5	6	5	0.0724681	0.1934	-0.12542	0.0390071	7	6	6	5	6	4	0.942244	0.973672	0.00557239
CABIN1	Q9Y6J0	0.0390065	31	30	30	25	30	24	0.000688359	0.00192133	-0.152385	0.0390065	31	30	30	25	30	24	0.938134	0.956448	-0.00277505	0.0390065	31	30	30	25	30	24	0.814886	0.887506	-0.00936746	0.0390065	31	30	30	25	30	22	0.0017519	0.146889	-0.266875
CABLES2	Q9BTV7	0.0390065	4	3	3	3	3	3	0.0190605	0.0331504	-0.116347	0.0390065	4	3	3	3	3	3	0.0564915	0.101649	-0.0912817	0.0390065	4	3	3	3	3	3	0.820097	0.890441	0.0113713	0.0390065	4	3	3	3	3	5	0.0326116	0.248196	-0.200141
CACFD1	Q9UGQ2	0.81589	2	2	2	1	2	1	5.24641e-10	9.84449e-09	1.04917	0.81589	2	2	2	1	2	1	8.19093e-07	9.84663e-06	0.584464	0.81589	2	2	2	1	2	1	0.036132	0.128618	0.180641	0.81589	2	2	2	1	2	1	0.277683	0.554727	-0.10262
CACNA1A	O00555	5.40445	1	1	1	0	1	0				5.40445	1	1	1	0	1	0				5.40445	1	1	1	0	1	0				5.40445	1	1	1	0	1	7	0.280217	0.557702	0.0864214
CACNA1H	O95180	5.80639	1	1	1	0	1	0				5.80639	1	1	1	0	1	0				5.80639	1	1	1	0	1	0				5.80639	1	1	1	0	1	17	0.00933204	0.18648	-0.181915
CACTIN	Q8WUQ7	0.0390065	15	13	13	13	13	12	0.185168	0.240018	-0.0439211	0.0390065	15	13	13	13	13	12	8.86857e-07	1.0555e-05	-0.26251	0.0390065	15	13	13	13	13	12	0.0168647	0.085718	0.0955975	0.0390065	15	13	13	13	13	5	0.0163014	0.203609	-0.17626
CACUL1	Q86Y37	0.0390065	6	5	5	5	5	4	5.29411e-08	4.94583e-07	-0.418767	0.0390065	6	5	5	5	5	4	0.0177108	0.038777	-0.107096	0.0390065	6	5	5	5	5	4	0.0233874	0.100988	-0.113369	0.0390065	6	5	5	5	5	24	0.519724	0.739248	-0.0259298
CACYBP	Q9HB71	0.0390065	58	16	16	45	16	14	1.83276e-06	1.13664e-05	0.500061	0.0390065	58	16	16	45	16	14	0.127897	0.199431	-0.103427	0.0390065	58	16	16	45	16	14	0.501794	0.65176	-0.0492551	0.0390065	58	16	16	45	16	3	0.171786	0.454623	-0.0706882
CAD	P27708	0.0390065	118	73	70	97	70	65	0.00468851	0.00992207	-0.141362	0.0390065	118	73	70	97	70	65	0.00510383	0.0137208	0.139563	0.0390065	118	73	70	97	70	65	0.179927	0.335984	-0.0663826	0.0390065	118	73	70	97	70	1	0.580648	0.777482	-0.0440622
CADM1	Q9BY67	0.0390065	2	2	2	2	2	2	0.0173603	0.0306507	0.395813	0.0390065	2	2	2	2	2	2	0.455686	0.552725	0.112533	0.0390065	2	2	2	2	2	2	0.18519	0.341869	0.22855	0.0390065	2	2	2	2	2	0
CADM4	Q8NFZ8	0.68861	1	1	1	0	1	0				0.68861	1	1	1	0	1	0				0.68861	1	1	1	0	1	0				0.68861	1	1	1	0	1	0
CALCOCO1	Q9P1Z2	0.0390065	8	8	8	6	8	6	0.129669	0.175979	0.0733875	0.0390065	8	8	8	6	8	6	0.00031772	0.00138778	0.216238	0.0390065	8	8	8	6	8	6	0.690907	0.799201	-0.0206815	0.0390065	8	8	8	6	8	12	0.573559	0.772805	-0.0203034
CALCOCO2	Q13137	0.0390065	26	20	20	24	20	19	2.11133e-08	2.29818e-07	-0.374562	0.0390065	26	20	20	24	20	19	6.44273e-08	1.15306e-06	0.342652	0.0390065	26	20	20	24	20	19	0.0169545	0.0859595	0.100359	0.0390065	26	20	20	24	20	4	0.565441	0.767602	-0.0262192
CALM1	P0DP25	0.0390065	106	12	12	85	12	12	0.389048	0.456044	0.115144	0.0390065	106	12	12	85	12	12	0.380202	0.479239	-0.117368	0.0390065	106	12	12	85	12	12	0.244441	0.406861	-0.175971	0.0390065	106	12	12	85	12	14	0.0223078	0.222315	-0.183586
CALML4	Q96GE6	1.89026	1	1	1	1	1	1	0.470491	0.536573	-0.0443963	1.89026	1	1	1	1	1	1	0.748035	0.810725	-0.0196088	1.89026	1	1	1	1	1	1	0.0712543	0.191447	-0.130653	1.89026	1	1	1	1	1	65	0.529508	0.744964	-0.0303175
CALML5	Q9NZT1	0.0390065	1	1	1	1	1	1	0.495225	0.5607	0.379234	0.0390065	1	1	1	1	1	1	0.194962	0.281331	0.737248	0.0390065	1	1	1	1	1	1	0.126365	0.271508	0.984351	0.0390065	1	1	1	1	1	2	0.365207	0.627753	0.153473
CALR	P27797	0.0390065	430	37	37	351	37	36	8.46465e-05	0.000317242	0.306665	0.0390065	430	37	37	351	37	36	0.254217	0.348664	-0.0667034	0.0390065	430	37	37	351	37	36	0.453651	0.611416	0.0483407	0.0390065	430	37	37	351	37	0
CALU	O43852	0.0390065	68	16	16	62	16	15	0.0318332	0.0519696	0.247206	0.0390065	68	16	16	62	16	15	0.269452	0.365692	-0.119192	0.0390065	68	16	16	62	16	15	0.909017	0.948078	-0.0134835	0.0390065	68	16	16	62	16	6	0.84072	0.925049	0.0104303
CAMK1	Q14012	0.0390065	23	13	9	12	9	8	0.510837	0.57592	-0.0346926	0.0390065	23	13	9	12	9	8	0.00462402	0.0126262	0.17318	0.0390065	23	13	9	12	9	8	0.09743	0.230594	-0.102134	0.0390065	23	13	9	12	9	19	0.00062142	0.129107	0.162615
CAMK1D	Q8IU85	0.0390065	11	7	3	3	3	3	0.523222	0.586974	0.0322413	0.0390065	11	7	3	3	3	3	0.0113658	0.0268336	0.143499	0.0390065	11	7	3	3	3	3	0.436612	0.594825	-0.044088	0.0390065	11	7	3	3	3	12	0.716923	0.862326	-0.0535775
CAMK2B	Q13554	0.0390065	16	10	4	4	4	4	0.195502	0.251537	0.0618063	0.0390065	16	10	4	4	4	4	0.0846785	0.142159	0.0843788	0.0390065	16	10	4	4	4	4	0.17812	0.334439	-0.0720695	0.0390065	16	10	4	4	4	1	0.0924963	0.358325	-0.120869
CAMK2D	Q13557	0.0390065	36	17	13	23	13	12	0.00114871	0.00297029	0.171043	0.0390065	36	17	13	23	13	12	0.000121468	0.000615518	0.221057	0.0390065	36	17	13	23	13	12	0.208791	0.368293	0.0618455	0.0390065	36	17	13	23	13	1	0.773902	0.890891	0.177328
CAMK2G	Q13555	0.0390065	18	12	7	8	7	7	0.571454	0.632911	0.0235042	0.0390065	18	12	7	8	7	7	0.621035	0.704425	-0.0205045	0.0390065	18	12	7	8	7	7	0.0545555	0.16432	0.0951646	0.0390065	18	12	7	8	7	36	0.2573	0.538945	0.0740713
CAMKK2	Q96RR4	0.0390065	14	11	11	12	11	10	4.46942e-07	3.29585e-06	-0.40804	0.0390065	14	11	11	12	11	10	0.0138437	0.0317429	0.130086	0.0390065	14	11	11	12	11	10	0.120314	0.262821	-0.0855154	0.0390065	14	11	11	12	11	15	0.901346	0.957617	0.0146265
CAMLG	P49069	0.0390699	4	4	4	3	4	3	0.0904734	0.128669	-0.173059	0.0390699	4	4	4	3	4	3	0.00286648	0.00849719	-0.343433	0.0390699	4	4	4	3	4	3	0.156963	0.310449	0.159129	0.0390699	4	4	4	3	4	8	0.736722	0.871493	-0.0197148
CAMSAP1	Q5T5Y3	0.0390065	50	44	43	43	43	39	0.000709108	0.00197004	-0.212199	0.0390065	50	44	43	43	43	39	0.0012659	0.00429317	-0.197538	0.0390065	50	44	43	43	43	39	0.0666902	0.18405	-0.109141	0.0390065	50	44	43	43	43	3	0.257546	0.538945	-0.0649843
CAMSAP2	Q08AD1	0.0390065	5	5	5	4	5	4	0.0566651	0.085851	0.093935	0.0390065	5	5	5	4	5	4	0.193648	0.279815	0.0617329	0.0390065	5	5	5	4	5	4	0.635788	0.758012	-0.0244664	0.0390065	5	5	5	4	5	4	0.773783	0.890862	-0.0148932
CAMSAP3	Q9P1Y5	0.0390065	10	10	9	7	9	7	1.34385e-05	6.47012e-05	-0.294758	0.0390065	10	10	9	7	9	7	0.025985	0.05366	0.112228	0.0390065	10	10	9	7	9	7	0.297849	0.462508	-0.0544709	0.0390065	10	10	9	7	9	12	0.181512	0.464175	0.0659988
CAMTA1	Q9Y6Y1	0.0390065	1	1	1	1	1	1	0.000162549	0.000558807	0.688336	0.0390065	1	1	1	1	1	1	6.61116e-05	0.000375865	0.75569	0.0390065	1	1	1	1	1	1	0.982096	0.989239	-0.00344277	0.0390065	1	1	1	1	1	7	0.208846	0.493313	0.0597494
CAMTA2	O94983	0.0405396	1	1	1	1	1	1	6.7441e-07	4.73397e-06	-0.592269	0.0405396	1	1	1	1	1	1	0.76818	0.827354	0.0208754	0.0405396	1	1	1	1	1	1	0.167079	0.32219	-0.113199	0.0405396	1	1	1	1	1	10	0.679924	0.841022	-0.0217738
CAND1	Q86VP6	0.0390065	96	51	50	85	50	49	0.00795672	0.015636	-0.19175	0.0390065	96	51	50	85	50	49	0.000665243	0.00250897	-0.269962	0.0390065	96	51	50	85	50	49	0.360668	0.524803	-0.0654719	0.0390065	96	51	50	85	50	3	0.868898	0.942188	-0.0178832
CAND2	O75155	0.0390065	9	8	7	3	7	3	2.9431e-06	1.71194e-05	-0.353612	0.0390065	9	8	7	3	7	3	0.0119102	0.0279464	-0.136138	0.0390065	9	8	7	3	7	3	0.112454	0.253054	-0.0892039	0.0390065	9	8	7	3	7	39	0.0367309	0.257359	-0.126749
CANT1	Q8WVQ1	0.0390065	18	13	13	15	13	12	0.00491739	0.0103151	0.112567	0.0390065	18	13	13	15	13	12	0.0463002	0.0863566	0.0737672	0.0390065	18	13	13	15	13	12	0.000499641	0.0193995	0.169946	0.0390065	18	13	13	15	13	4	0.00245731	0.151324	-0.186355
CANX	P27824	0.0390065	254	43	43	208	43	36	5.88694e-06	3.14135e-05	0.449572	0.0390065	254	43	43	208	43	36	0.297888	0.39502	0.0688794	0.0390065	254	43	43	208	43	36	0.00152565	0.0290931	0.279866	0.0390065	254	43	43	208	43	7	0.00987201	0.186533	-0.150393
CAP1	Q01518	0.0390065	828	50	48	638	48	43	0.0212867	0.0364909	-0.170632	0.0390065	828	50	48	638	48	43	0.0247276	0.0514526	-0.165543	0.0390065	828	50	48	638	48	43	0.320083	0.484255	-0.075819	0.0390065	828	50	48	638	48	1	0.434721	0.681869	0.121205
CAP2	P40123	0.0390065	31	13	11	13	11	11	0.000102634	0.000374093	0.392373	0.0390065	31	13	11	13	11	11	0.817726	0.86612	-0.0171929	0.0390065	31	13	11	13	11	11	0.691269	0.79933	-0.033187	0.0390065	31	13	11	13	11	1	0.344281	0.613252	-0.0760195
CAPG	P40121	0.0390065	74	14	14	64	14	13	0.0155082	0.0277915	-0.202096	0.0390065	74	14	14	64	14	13	0.302833	0.399709	-0.0784411	0.0390065	74	14	14	64	14	13	0.145631	0.296632	-0.126343	0.0390065	74	14	14	64	14	49	0.0266273	0.232187	-0.171685
CAPN1	P07384	0.0390065	83	40	39	65	39	37	0.00252991	0.00586852	-0.176751	0.0390065	83	40	39	65	39	37	0.671046	0.747807	-0.0208768	0.0390065	83	40	39	65	39	37	0.296642	0.461578	-0.0583369	0.0390065	83	40	39	65	39	3	0.0116097	0.193424	-0.152889
CAPN15	O75808	0.0390065	15	14	14	10	14	9	6.18908e-10	1.14054e-08	-0.647978	0.0390065	15	14	14	10	14	9	0.0885929	0.147626	0.079787	0.0390065	15	14	14	10	14	9	0.376209	0.538332	-0.0445363	0.0390065	15	14	14	10	14	12	0.0184137	0.210426	0.100636
CAPN2	P17655	0.0390065	77	32	31	62	31	31	0.000262768	0.000843842	-0.272357	0.0390065	77	32	31	62	31	31	0.33205	0.430059	-0.0564652	0.0390065	77	32	31	62	31	31	0.0286769	0.113174	-0.153273	0.0390065	77	32	31	62	31	36	0.0239742	0.224897	0.180379
CAPN5	O15484	0.0390065	4	4	4	3	4	3	0.0378159	0.0602302	0.166565	0.0390065	4	4	4	3	4	3	0.639134	0.719544	-0.0347919	0.0390065	4	4	4	3	4	3	0.538259	0.683402	0.0512055	0.0390065	4	4	4	3	4	43	0.0117518	0.193424	-0.213081
CAPN7	Q9Y6W3	0.0390065	34	25	25	32	25	25	9.87525e-05	0.000361601	-0.238282	0.0390065	34	25	25	32	25	25	0.493335	0.588174	0.0311493	0.0390065	34	25	25	32	25	25	0.611198	0.740218	-0.025744	0.0390065	34	25	25	32	25	11	0.11203	0.386523	-0.138844
CAPNS1	P04632	0.0390065	34	10	10	27	10	10	0.0611514	0.0916236	-0.0898169	0.0390065	34	10	10	27	10	10	0.00165921	0.00534627	-0.171415	0.0390065	34	10	10	27	10	10	0.63194	0.754743	-0.024145	0.0390065	34	10	10	27	10	13	0.281138	0.557756	-0.0919053
CAPRIN1	Q14444	0.0390065	43	14	14	38	14	13	0.0640067	0.0953984	-0.187482	0.0390065	43	14	14	38	14	13	0.00037901	0.00159148	-0.43356	0.0390065	43	14	14	38	14	13	0.603671	0.734388	-0.0553414	0.0390065	43	14	14	38	14	37	0.311683	0.586641	-0.0564807
CAPZA1	P52907	0.0390065	135	15	13	98	13	12	0.0272536	0.0453373	-0.131398	0.0390065	135	15	13	98	13	12	0.0251121	0.0520938	-0.133661	0.0390065	135	15	13	98	13	12	0.196326	0.355021	-0.0808342	0.0390065	135	15	13	98	13	9	0.617359	0.800122	-0.0248958
CAPZA2	P47755	0.0390065	51	11	9	21	9	9	0.00090619	0.00242726	-0.214765	0.0390065	51	11	9	21	9	9	0.00122437	0.00416713	-0.206847	0.0390065	51	11	9	21	9	9	0.0254696	0.106155	-0.143112	0.0390065	51	11	9	21	9	31	0.0488283	0.284354	-0.135602
CAPZB	P47756	0.0390065	79	17	17	62	17	16	0.00521302	0.0108165	-0.243231	0.0390065	79	17	17	62	17	16	0.00178008	0.00566507	-0.283175	0.0390065	79	17	17	62	17	16	0.775186	0.860048	-0.0239377	0.0390065	79	17	17	62	17	3	0.724465	0.865786	0.0291898
CARD16	Q5EG05	0.0399737	6	4	1	1	1	1	0.509275	0.57443	0.0609689	0.0399737	6	4	1	1	1	1	0.75818	0.819397	-0.0282624	0.0399737	6	4	1	1	1	1	0.222419	0.382863	-0.12853	0.0399737	6	4	1	1	1	25	0.103405	0.373768	-0.0862742
CARD19	Q96LW7	0.0390065	7	4	4	6	4	4	6.3671e-06	3.35819e-05	0.344497	0.0390065	7	4	4	6	4	4	0.0150194	0.0339741	-0.136306	0.0390065	7	4	4	6	4	4	0.00496391	0.0466181	0.183163	0.0390065	7	4	4	6	4	10	0.108062	0.379586	-0.0846696
CARD6	Q9BX69	0.0390065	24	18	18	21	18	17	7.11941e-08	6.42495e-07	-0.4167	0.0390065	24	18	18	21	18	17	0.000565899	0.00220118	0.180291	0.0390065	24	18	18	21	18	17	0.0180197	0.0892143	-0.121618	0.0390065	24	18	18	21	18	13	0.25456	0.536929	-0.123815
CARD8	Q9Y2G2	0.0390065	18	13	13	18	13	13	0.127986	0.173942	-0.0743338	0.0390065	18	13	13	18	13	13	0.169958	0.251011	0.0664715	0.0390065	18	13	13	18	13	13	0.0248617	0.104486	-0.129101	0.0390065	18	13	13	18	13	12	0.091673	0.356813	-0.107901
CARD9	Q9H257	0.0390065	37	23	23	32	23	21	1.7697e-05	8.20624e-05	-0.249966	0.0390065	37	23	23	32	23	21	0.010178	0.0243848	-0.116457	0.0390065	37	23	23	32	23	21	0.81525	0.887599	-0.0104373	0.0390065	37	23	23	32	23	9	0.007122	0.178648	-0.180255
CARHSP1	Q9Y2V2	0.0390065	11	6	6	10	6	6	0.186498	0.24148	0.0784858	0.0390065	11	6	6	10	6	6	0.304103	0.401147	0.0602713	0.0390065	11	6	6	10	6	6	0.38816	0.549089	-0.0562562	0.0390065	11	6	6	10	6	16	0.0179392	0.208318	-0.220485
CARM1	Q86X55	0.0390065	20	14	14	18	14	12	0.000134724	0.000473889	-0.240782	0.0390065	20	14	14	18	14	12	8.05204e-06	6.50919e-05	-0.317055	0.0390065	20	14	14	18	14	12	0.00685879	0.054945	-0.163794	0.0390065	20	14	14	18	14	1	0.224071	0.506013	-0.128047
CARMIL1	Q5VZK9	0.0390065	3	3	3	2	3	2	0.029779	0.0489167	-0.124042	0.0390065	3	3	3	2	3	2	0.597654	0.684037	-0.0276806	0.0390065	3	3	3	2	3	2	0.0699327	0.189817	-0.112485	0.0390065	3	3	3	2	3	4	0.578328	0.77618	-0.0312778
CARNMT1	Q8N4J0	0.0969461	5	5	5	4	5	4	0.00194642	0.00468326	-0.172391	0.0969461	5	5	5	4	5	4	0.00405555	0.0113141	-0.155573	0.0969461	5	5	5	4	5	4	0.019339	0.0917347	-0.133877	0.0969461	5	5	5	4	5	17	0.09331	0.359437	-0.0817562
CARS	P49589	0.0390065	45	31	31	41	31	31	0.0402147	0.0635049	-0.112532	0.0390065	45	31	31	41	31	31	0.845783	0.888551	0.00985703	0.0390065	45	31	31	41	31	31	0.272286	0.435594	-0.0635708	0.0390065	45	31	31	41	31	13	0.196969	0.479968	-0.0695831
CARS2	Q9HA77	0.0390065	23	17	17	21	17	17	0.000109543	0.000396554	0.184808	0.0390065	23	17	17	21	17	17	0.000611323	0.00234071	0.152782	0.0390065	23	17	17	21	17	17	0.00722304	0.0563951	0.122009	0.0390065	23	17	17	21	17	21	0.449273	0.691439	-0.0341244
CASC3	O15234	0.0390065	14	11	11	9	11	8	0.00776194	0.015295	0.313881	0.0390065	14	11	11	9	11	8	0.0624568	0.110231	-0.204568	0.0390065	14	11	11	9	11	8	0.612291	0.740616	-0.0585469	0.0390065	14	11	11	9	11	6	0.650653	0.822417	-0.0292266
CASC4	Q6P4E1	0.0390065	26	15	15	23	15	13	0.0103011	0.0195217	0.313401	0.0390065	26	15	15	23	15	13	0.842589	0.886755	0.0213893	0.0390065	26	15	15	23	15	13	0.178574	0.334897	0.167443	0.0390065	26	15	15	23	15	12	0.00485288	0.166148	-0.172804
CASD1	Q96PB1	0.0542225	2	2	2	1	2	1	0.562128	0.62439	-0.0416892	0.0542225	2	2	2	1	2	1	0.134543	0.207392	-0.111537	0.0542225	2	2	2	1	2	1	0.701614	0.806607	0.0306989	0.0542225	2	2	2	1	2	2	0.236685	0.520595	-0.0708572
CASKIN2	Q8WXE0	0.0390065	13	11	10	10	10	9	0.000120895	0.000432085	-0.186407	0.0390065	13	11	10	10	10	9	0.0487716	0.0901742	-0.0763851	0.0390065	13	11	10	10	10	9	0.0125411	0.072985	-0.113301	0.0390065	13	11	10	10	10	4	0.0629234	0.312214	-0.102354
CASP1	P29466	0.0390065	39	19	16	32	16	15	0.00105113	0.00275675	-0.162004	0.0390065	39	19	16	32	16	15	4.82123e-12	4.02306e-10	0.840755	0.0390065	39	19	16	32	16	15	0.137137	0.286349	-0.0693349	0.0390065	39	19	16	32	16	31	0.0134549	0.197386	-0.157333
CASP10	Q92851	0.0390065	12	10	10	11	10	10	0.00622439	0.0126138	-0.143682	0.0390065	12	10	10	11	10	10	9.42726e-07	1.11093e-05	0.369981	0.0390065	12	10	10	11	10	10	0.251116	0.413131	-0.0597616	0.0390065	12	10	10	11	10	17	0.0310894	0.243123	0.0930574
CASP2	P42575	0.0390065	17	12	12	14	12	10	2.1559e-11	6.7776e-10	-1.25339	0.0390065	17	12	12	14	12	10	0.19684	0.283612	-0.0887742	0.0390065	17	12	12	14	12	10	0.127229	0.272507	-0.118764	0.0390065	17	12	12	14	12	8	0.972089	0.986429	0.00402283
CASP3	P42574	0.0390065	20	9	9	17	9	9	0.00037113	0.00113719	-0.207443	0.0390065	20	9	9	17	9	9	0.0879328	0.146688	0.0816311	0.0390065	20	9	9	17	9	9	0.0307525	0.117513	-0.119531	0.0390065	20	9	9	17	9	13	0.753271	0.8798	0.0378942
CASP4	P49662	0.0390065	27	17	17	22	17	15	3.25343e-06	1.86633e-05	0.348508	0.0390065	27	17	17	22	17	15	8.04349e-09	2.04991e-07	0.571465	0.0390065	27	17	17	22	17	15	0.0221875	0.0980462	-0.1347	0.0390065	27	17	17	22	17	1	0.494908	0.724324	-0.0550114
CASP6	P55212	0.0390065	10	8	8	8	8	7	7.17595e-10	1.28005e-08	-0.696728	0.0390065	10	8	8	8	8	7	1.29604e-07	2.07474e-06	0.463389	0.0390065	10	8	8	8	8	7	0.00810516	0.0594432	-0.163475	0.0390065	10	8	8	8	8	9	0.197147	0.480155	-0.0535713
CASP7	P55210	0.0390065	15	11	11	15	11	11	0.00826059	0.0161248	-0.137493	0.0390065	15	11	11	15	11	11	7.20706e-08	1.26614e-06	0.458414	0.0390065	15	11	11	15	11	11	0.351473	0.516138	-0.0481761	0.0390065	15	11	11	15	11	15	0.914296	0.96148	-0.00481697
CASP8	Q14790	0.0390065	16	13	13	16	13	13	0.0100296	0.0190942	-0.112167	0.0390065	16	13	13	16	13	13	2.08112e-05	0.000143605	0.236493	0.0390065	16	13	13	16	13	13	0.0122047	0.0723419	-0.121218	0.0390065	16	13	13	16	13	10	0.0460523	0.278558	-0.109299
CASP8AP2	Q9UKL3	0.0390065	51	44	44	45	44	39	7.67254e-08	6.89158e-07	-0.440747	0.0390065	51	44	44	45	44	39	3.63964e-09	1.09041e-07	-0.56066	0.0390065	51	44	44	45	44	39	0.577284	0.713726	0.0275605	0.0390065	51	44	44	45	44	10	0.0744627	0.332352	-0.141196
CASP9	P55211	0.0390065	10	6	6	8	6	6	6.57275e-10	1.20107e-08	-0.668579	0.0390065	10	6	6	8	6	6	5.18257e-08	9.48848e-07	0.475699	0.0390065	10	6	6	8	6	6	0.0779872	0.202094	-0.0960798	0.0390065	10	6	6	8	6	9	0.00344218	0.151324	-0.174928
CASS4	Q9NQ75	0.0390071	1	1	1	1	1	1	0.097986	0.137855	-0.105755	0.0390071	1	1	1	1	1	1	0.00724846	0.0184189	0.187345	0.0390071	1	1	1	1	1	1	1.32991e-05	0.00577723	-0.43661	0.0390071	1	1	1	1	1	15	0.0996528	0.369349	-0.0923488
CAST	P20810	0.0390065	49	27	27	39	27	24	0.254936	0.316788	-0.114179	0.0390065	49	27	27	39	27	24	0.0323346	0.0639531	-0.228595	0.0390065	49	27	27	39	27	24	0.150299	0.302205	-0.163671	0.0390065	49	27	27	39	27	7	0.139857	0.421445	-0.0829501
CASTOR2	A6NHX0	0.0390065	1	1	1	1	1	1	0.000323998	0.00101026	-0.330912	0.0390065	1	1	1	1	1	1	0.00325462	0.00943129	-0.247763	0.0390065	1	1	1	1	1	1	0.0363206	0.128618	-0.180946	0.0390065	1	1	1	1	1	11	0.0320171	0.246679	-0.119058
CAT	P04040	0.0390065	175	32	32	148	32	31	0.22692	0.286521	-0.0548033	0.0390065	175	32	32	148	32	31	0.00719462	0.0183016	-0.136373	0.0390065	175	32	32	148	32	31	0.99064	0.994226	-0.000578886	0.0390065	175	32	32	148	32	13	0.107592	0.379118	-0.0724264
CAV1	Q03135	0.0390065	6	4	4	6	4	4	0.0419188	0.0657937	0.204281	0.0390065	6	4	4	6	4	4	0.00434485	0.0119941	0.310038	0.0390065	6	4	4	6	4	4	0.0494837	0.155258	0.21935	0.0390065	6	4	4	6	4	39	0.357996	0.622287	-0.0459074
CAV2	P51636	0.0390065	1	1	1	1	1	1	0.0101605	0.0192934	0.261625	0.0390065	1	1	1	1	1	1	0.0576078	0.103275	-0.182199	0.0390065	1	1	1	1	1	1	0.417269	0.576486	0.0822949	0.0390065	1	1	1	1	1	6	0.0932819	0.359437	-0.0909861
CBFA2T2	O43439	0.056995	7	6	5	4	5	4	0.0173541	0.0306454	-0.150089	0.056995	7	6	5	4	5	4	1.75372e-05	0.000124334	-0.354849	0.056995	7	6	5	4	5	4	0.334335	0.499724	-0.0621735	0.056995	7	6	5	4	5	1	0.00131598	0.138377	-0.267025
CBFA2T3	O75081	0.0390065	9	8	7	5	7	5	0.0508071	0.0778521	-0.220853	0.0390065	9	8	7	5	7	5	0.006566	0.0169781	0.329824	0.0390065	9	8	7	5	7	5	0.0622682	0.177747	-0.234167	0.0390065	9	8	7	5	7	24	0.0857456	0.34794	-0.198827
CBFB	Q13951	0.0390065	17	10	10	15	10	10	0.00263307	0.00605784	0.191808	0.0390065	17	10	10	15	10	10	0.00378637	0.0106839	-0.182173	0.0390065	17	10	10	15	10	10	0.787803	0.869102	-0.0161093	0.0390065	17	10	10	15	10	1	0.0247448	0.226736	-0.196608
CBL	P22681	0.0390065	49	25	21	38	21	21	0.00174872	0.00426775	-0.267579	0.0390065	49	25	21	38	21	21	0.0101514	0.0243333	-0.205988	0.0390065	49	25	21	38	21	21	0.342784	0.508225	-0.0761097	0.0390065	49	25	21	38	21	31	0.0774459	0.336892	-0.0924019
CBLB	Q13191	0.0390065	10	8	4	3	4	3	0.000620018	0.00175779	0.366774	0.0390065	10	8	4	3	4	3	0.417037	0.514606	0.0698167	0.0390065	10	8	4	3	4	3	0.432471	0.591293	-0.0754391	0.0390065	10	8	4	3	4	4	0.165333	0.448836	0.149284
CBLL1	Q75N03	0.0390065	15	10	10	14	10	10	0.0854176	0.122188	0.0681134	0.0390065	15	10	10	14	10	10	8.159e-05	0.000446851	-0.201898	0.0390065	15	10	10	14	10	10	0.00211558	0.0326106	0.1548	0.0390065	15	10	10	14	10	1	0.453827	0.694472	-0.0758557
CBR1	P16152	0.0390065	25	14	12	17	12	11	0.405705	0.472556	-0.0409253	0.0390065	25	14	12	17	12	11	0.0619091	0.109417	-0.0968929	0.0390065	25	14	12	17	12	11	0.13739	0.286689	-0.0841173	0.0390065	25	14	12	17	12	4	0.821219	0.914409	-0.0143163
CBR3	O75828	0.0390065	8	5	3	1	3	1	0.000235564	0.000769145	0.689693	0.0390065	8	5	3	1	3	1	0.013914	0.031881	0.395292	0.0390065	8	5	3	1	3	1	0.457065	0.614111	0.120228	0.0390065	8	5	3	1	3	5	0.540728	0.751672	-0.0724495
CBR4	Q8N4T8	0.0390065	4	3	3	4	3	3	0.000397535	0.00120688	0.350201	0.0390065	4	3	3	4	3	3	0.000629471	0.00240074	0.331955	0.0390065	4	3	3	4	3	3	0.070141	0.190113	0.16597	0.0390065	4	3	3	4	3	10	0.168045	0.451632	-0.0853754
CBS	P0DN79	0.0390065	33	21	21	31	21	20	0.781367	0.819886	0.0142125	0.0390065	33	21	21	31	21	20	0.0307202	0.0613569	0.12075	0.0390065	33	21	21	31	21	20	0.247012	0.40939	-0.0678595	0.0390065	33	21	21	31	21	21	0.0210122	0.219413	-0.201561
CBWD1	Q9BRT8	0.0390065	32	15	2	3	2	2	9.2278e-06	4.65153e-05	-0.404391	0.0390065	32	15	2	3	2	2	0.00127961	0.00433509	0.239945	0.0390065	32	15	2	3	2	2	0.675026	0.787311	-0.0285781	0.0390065	32	15	2	3	2	3	0.106339	0.377306	-0.161137
CBWD2	Q8IUF1	0.0390065	30	14	1	1	1	1	2.95541e-09	4.28602e-08	-1.04657	0.0390065	30	14	1	1	1	1	0.455	0.552023	0.0609761	0.0390065	30	14	1	1	1	1	0.17052	0.325672	-0.1282	0.0390065	30	14	1	1	1	10	0.911899	0.961074	0.00463407
CBX1	P83916	0.0390065	39	12	11	15	11	11	0.613048	0.670508	0.0473273	0.0390065	39	12	11	15	11	11	0.27493	0.371273	-0.103973	0.0390065	39	12	11	15	11	11	0.00751326	0.0578093	0.319527	0.0390065	39	12	11	15	11	11	0.013456	0.197386	-0.150958
CBX2	Q14781	0.0390078	5	5	5	3	5	3	0.00227322	0.00534313	-0.226364	0.0390078	5	5	5	3	5	3	0.000696686	0.00260902	-0.263174	0.0390078	5	5	5	3	5	3	0.912071	0.949482	-0.00763534	0.0390078	5	5	5	3	5	1	0.159816	0.441357	0.233407
CBX3	Q13185	0.0390065	53	10	8	20	8	7	0.00993275	0.0189476	0.28518	0.0390065	53	10	8	20	8	7	0.219235	0.309481	-0.123	0.0390065	53	10	8	20	8	7	0.0180258	0.0892143	0.286436	0.0390065	53	10	8	20	8	3	0.327682	0.598788	0.0858359
CBX4	O00257	0.0390065	17	12	12	16	12	12	1.17622e-10	2.75517e-09	0.678871	0.0390065	17	12	12	16	12	12	2.05005e-07	3.06154e-06	0.379271	0.0390065	17	12	12	16	12	12	0.0035729	0.0408054	0.157517	0.0390065	17	12	12	16	12	20	0.0251895	0.22811	-0.140804
CBX5	P45973	0.0390065	44	11	10	33	10	10	0.000237478	0.000774246	0.34283	0.0390065	44	11	10	33	10	10	0.856789	0.896369	-0.0128576	0.0390065	44	11	10	33	10	10	0.00113074	0.0265021	0.319296	0.0390065	44	11	10	33	10	2	0.382139	0.641179	-0.0602274
CBX6	O95503	0.0390065	9	8	8	8	8	7	0.770973	0.810582	0.0132796	0.0390065	9	8	8	8	8	7	0.000106466	0.000554839	-0.238889	0.0390065	9	8	8	8	8	7	0.0118487	0.0717151	0.14473	0.0390065	9	8	8	8	8	1	0.405409	0.660837	-0.07611
CBX7	O95931	0.125607	2	2	2	0	2	0				0.125607	2	2	2	0	2	0				0.125607	2	2	2	0	2	0				0.125607	2	2	2	0	2	11	0.131868	0.410801	0.163733
CBX8	Q9HC52	0.0390065	16	14	14	15	14	13	4.36352e-05	0.000177526	0.198466	0.0390065	16	14	14	15	14	13	0.000104556	0.000546656	0.181678	0.0390065	16	14	14	15	14	13	0.00265648	0.0361138	0.138521	0.0390065	16	14	14	15	14	3	0.396024	0.652215	-0.0594631
CC2D1A	Q6P1N0	0.0390065	34	28	28	33	28	27	0.884169	0.907334	0.00650295	0.0390065	34	28	28	33	28	27	1.66429e-05	0.000119412	-0.281065	0.0390065	34	28	28	33	28	27	0.57068	0.708671	-0.0284568	0.0390065	34	28	28	33	28	7	0.119105	0.392996	0.177519
CC2D1B	Q5T0F9	0.0390065	37	27	27	32	27	24	0.231917	0.292173	-0.0498041	0.0390065	37	27	27	32	27	24	0.021585	0.0458112	-0.103085	0.0390065	37	27	27	32	27	24	0.860121	0.915489	-0.00799681	0.0390065	37	27	27	32	27	12	0.117077	0.391636	0.0752239
CCAR1	Q8IX12	0.0390065	72	33	33	57	33	30	0.709248	0.757265	0.0145882	0.0390065	72	33	33	57	33	30	0.00417055	0.01159	-0.131114	0.0390065	72	33	33	57	33	30	0.10634	0.244535	0.0739957	0.0390065	72	33	33	57	33	10	0.0577194	0.302029	0.16173
CCAR2	Q8N163	0.0390065	85	42	42	74	42	40	0.0162418	0.0289378	-0.121905	0.0390065	85	42	42	74	42	40	0.00443024	0.0121736	-0.151215	0.0390065	85	42	42	74	42	40	0.483453	0.637037	-0.0359039	0.0390065	85	42	42	74	42	7	0.348968	0.616257	-0.0484784
CCDC102A	Q96A19	0.0390411	1	1	1	0	1	0				0.0390411	1	1	1	0	1	0				0.0390411	1	1	1	0	1	0				0.0390411	1	1	1	0	1	0
CCDC106	Q9BWC9	2.76539	1	1	1	1	1	1	5.05137e-08	4.7469e-07	-0.711211	2.76539	1	1	1	1	1	1	0.292761	0.389954	0.0736884	2.76539	1	1	1	1	1	1	0.937	0.963723	-0.00606386	2.76539	1	1	1	1	1	13	0.012286	0.194723	0.109164
CCDC112	Q8NEF3	0.440766	1	1	1	1	1	1	0.000905848	0.00242726	0.316879	0.440766	1	1	1	1	1	1	0.6152	0.700117	0.0388154	0.440766	1	1	1	1	1	1	0.272044	0.435498	-0.0965296	0.440766	1	1	1	1	1	27	0.0323945	0.247676	-0.116436
CCDC115	Q96NT0	0.0390065	5	3	3	3	3	3	0.000457108	0.0013622	0.267454	0.0390065	5	3	3	3	3	3	0.0950861	0.156087	-0.105181	0.0390065	5	3	3	3	3	3	0.00219395	0.0330198	0.245939	0.0390065	5	3	3	3	3	24	0.210486	0.495259	-0.0584811
CCDC117	Q8IWD4	0.0390065	6	6	6	5	6	5	1.93872e-07	1.55831e-06	0.624318	0.0390065	6	6	6	5	6	5	0.00297285	0.00875278	0.236977	0.0390065	6	6	6	5	6	5	0.00286162	0.0371079	0.266371	0.0390065	6	6	6	5	6	30	0.369414	0.6317	-0.039752
CCDC12	Q8WUD4	0.0390065	8	7	7	7	7	6	7.36313e-07	5.09924e-06	-0.79912	0.0390065	8	7	7	7	7	6	3.39971e-08	6.61732e-07	-1.02837	0.0390065	8	7	7	7	7	6	0.371468	0.53356	-0.0974776	0.0390065	8	7	7	7	7	40	0.320654	0.593838	-0.0513554
CCDC124	Q96CT7	0.0390065	20	11	11	20	11	11	0.945755	0.95643	0.00567017	0.0390065	20	11	11	20	11	11	0.000433941	0.0017723	-0.374958	0.0390065	20	11	11	20	11	11	0.532002	0.677649	-0.058648	0.0390065	20	11	11	20	11	0
CCDC127	Q96BQ5	0.0390065	7	6	6	7	6	6	6.13059e-05	0.000238753	0.321742	0.0390065	7	6	6	7	6	6	0.000824819	0.00301215	0.2418	0.0390065	7	6	6	7	6	6	0.102909	0.239353	0.111142	0.0390065	7	6	6	7	6	1	0.94835	0.976132	0.0049695
CCDC130	P13994	0.0390065	9	8	8	7	8	7	0.000147484	0.000514419	-0.194641	0.0390065	9	8	8	7	8	7	2.8631e-08	5.74199e-07	-0.416527	0.0390065	9	8	8	7	8	7	0.978261	0.986935	-0.00116996	0.0390065	9	8	8	7	8	1	0.885804	0.95002	-0.0123457
CCDC134	Q9H6E4	0.0390065	12	7	7	10	7	6	2.27748e-08	2.4456e-07	0.43995	0.0390065	12	7	7	10	7	6	0.295444	0.392706	-0.0425321	0.0390065	12	7	7	10	7	6	0.0264822	0.108364	0.108541	0.0390065	12	7	7	10	7	3	0.196181	0.479021	0.0891507
CCDC137	Q6PK04	0.039033	9	6	6	9	6	6	0.020429	0.0352654	0.151464	0.039033	9	6	6	9	6	6	2.75558e-05	0.000180748	-0.353958	0.039033	9	6	6	9	6	6	0.135803	0.284371	0.10251	0.039033	9	6	6	9	6	5	0.379927	0.639704	0.0668974
CCDC138	Q96M89	0.0390066	4	4	4	2	4	2	5.84473e-05	0.000228458	-0.388682	0.0390066	4	4	4	2	4	2	3.01297e-05	0.00019411	0.414902	0.0390066	4	4	4	2	4	2	0.606699	0.736844	0.040318	0.0390066	4	4	4	2	4	6	0.0449718	0.276615	-0.232504
CCDC14	Q49A88	0.0390065	10	10	10	9	10	9	0.483326	0.549498	0.034902	0.0390065	10	10	10	9	10	9	0.0448051	0.0840601	-0.106848	0.0390065	10	10	10	9	10	9	0.335074	0.50036	0.0541016	0.0390065	10	10	10	9	10	11	0.131937	0.410801	-0.14646
CCDC142	Q17RM4	3.21087	1	1	1	1	1	1	0.184293	0.239111	0.0790221	3.21087	1	1	1	1	1	1	0.348907	0.448126	-0.0548331	3.21087	1	1	1	1	1	1	0.919796	0.953922	0.00648449	3.21087	1	1	1	1	1	6	0.350276	0.617635	0.0615392
CCDC149	Q6ZUS6	0.0390065	2	2	2	2	2	2	7.95309e-05	0.000301021	0.327203	0.0390065	2	2	2	2	2	2	0.00525486	0.0140517	0.196476	0.0390065	2	2	2	2	2	2	0.0198232	0.0924873	0.174913	0.0390065	2	2	2	2	2	7	0.0444586	0.275724	-0.0931522
CCDC15	Q0P6D6	0.0390065	8	8	8	5	8	5	0.00226999	0.00533948	0.172665	0.0390065	8	8	8	5	8	5	0.0759674	0.129925	0.0887969	0.0390065	8	8	8	5	8	5	0.432207	0.591273	-0.0418841	0.0390065	8	8	8	5	8	6	0.232421	0.517052	0.0546129
CCDC159	P0C7I6	0.0390065	1	1	1	1	1	1	0.000510271	0.00150051	0.39326	0.0390065	1	1	1	1	1	1	0.000271575	0.0012153	0.422471	0.0390065	1	1	1	1	1	1	0.983268	0.990106	-0.00208803	0.0390065	1	1	1	1	1	6	0.293369	0.570334	-0.0707014
CCDC167	Q9P0B6	0.0390065	3	2	2	3	2	2	0.00376986	0.00824828	0.309326	0.0390065	3	2	2	3	2	2	0.794506	0.848295	0.0236576	0.0390065	3	2	2	3	2	2	0.131752	0.279006	0.159521	0.0390065	3	2	2	3	2	2	0.616703	0.799912	0.0391905
CCDC174	Q6PII3	0.0390065	7	7	7	7	7	7	0.00907326	0.0175143	0.188632	0.0390065	7	7	7	7	7	7	0.23242	0.324079	-0.0777617	0.0390065	7	7	7	7	7	7	0.103466	0.240415	-0.121333	0.0390065	7	7	7	7	7	9	0.320687	0.593838	-0.0557945
CCDC18	Q5T9S5	0.0390065	34	31	31	28	31	25	2.60006e-06	1.54148e-05	0.335721	0.0390065	34	31	31	28	31	25	0.000651913	0.00246941	0.193165	0.0390065	34	31	31	28	31	25	0.147942	0.299151	-0.0757441	0.0390065	34	31	31	28	31	1	0.592509	0.784047	-0.0346441
CCDC186	Q7Z3E2	0.0390065	10	10	10	10	10	10	0.000323889	0.00101025	0.266141	0.0390065	10	10	10	10	10	10	0.000252507	0.00114587	-0.273615	0.0390065	10	10	10	10	10	10	0.202314	0.360933	-0.084072	0.0390065	10	10	10	10	10	2	0.346553	0.614989	0.0647701
CCDC22	O60826	0.0390065	29	24	24	27	24	22	0.00756685	0.0149677	-0.132216	0.0390065	29	24	24	27	24	22	0.023018	0.0484012	-0.10822	0.0390065	29	24	24	27	24	22	0.311548	0.475862	-0.049748	0.0390065	29	24	24	27	24	5	0.897107	0.955211	0.00681965
CCDC25	Q86WR0	0.0390065	16	11	11	14	11	11	0.000664711	0.00186	-0.178525	0.0390065	16	11	11	14	11	11	0.00159299	0.00517654	-0.160098	0.0390065	16	11	11	14	11	11	0.0488651	0.153766	-0.0988538	0.0390065	16	11	11	14	11	1	0.681102	0.841537	-0.0410453
CCDC28A	Q8IWP9	0.0390065	10	8	8	10	8	8	4.82298e-06	2.64447e-05	0.705974	0.0390065	10	8	8	10	8	8	0.0575801	0.103245	-0.20332	0.0390065	10	8	8	10	8	8	0.554049	0.696533	0.0665972	0.0390065	10	8	8	10	8	2	0.217779	0.500076	0.128594
CCDC28B	Q9BUN5	0.0441159	1	1	1	1	1	1	0.279869	0.34344	-0.116732	0.0441159	1	1	1	1	1	1	0.0141735	0.0323902	-0.290959	0.0441159	1	1	1	1	1	1	0.34484	0.510319	-0.113502	0.0441159	1	1	1	1	1	7	0.0130512	0.197386	-0.198071
CCDC30	Q5VVM6	1.46103	1	1	1	0	1	0				1.46103	1	1	1	0	1	0				1.46103	1	1	1	0	1	0				1.46103	1	1	1	0	1	25	0.974371	0.987284	0.00161724
CCDC32	Q9BV29	0.0390065	4	2	2	4	2	2	1.55261e-06	9.80074e-06	-0.791862	0.0390065	4	2	2	4	2	2	7.19576e-07	8.81665e-06	-0.845756	0.0390065	4	2	2	4	2	2	0.0736551	0.195209	-0.215672	0.0390065	4	2	2	4	2	10	0.182983	0.465551	-0.0880519
CCDC34	Q96HJ3	0.0392872	1	1	1	1	1	1	2.92686e-05	0.000126171	-0.610129	0.0392872	1	1	1	1	1	1	0.73588	0.801642	-0.034553	0.0392872	1	1	1	1	1	1	0.00369687	0.0413823	0.390808	0.0392872	1	1	1	1	1	22	0.254776	0.537149	-0.056271
CCDC43	Q96MW1	0.0390065	8	7	7	8	7	7	0.113758	0.157085	-0.127067	0.0390065	8	7	7	8	7	7	0.000613611	0.00234665	-0.331259	0.0390065	8	7	7	8	7	7	0.536846	0.682175	-0.0533064	0.0390065	8	7	7	8	7	11	0.0223192	0.222315	-0.117708
CCDC47	Q96A33	0.0390065	41	20	20	32	20	17	0.000561642	0.00162606	0.193372	0.0390065	41	20	20	32	20	17	0.463859	0.560584	-0.0327629	0.0390065	41	20	20	32	20	17	0.000594356	0.0197723	0.214759	0.0390065	41	20	20	32	20	8	0.394999	0.6512	-0.096403
CCDC50	Q8IVM0	0.0390065	15	11	11	13	11	10	0.000764091	0.00210323	-0.328121	0.0390065	15	11	11	13	11	10	0.617292	0.701372	0.0391322	0.0390065	15	11	11	13	11	10	0.184408	0.340888	-0.119552	0.0390065	15	11	11	13	11	1	0.740057	0.87264	0.0392877
CCDC51	Q96ER9	0.0390065	13	11	11	11	11	10	0.00511154	0.0106406	0.180916	0.0390065	13	11	11	11	11	10	0.0516213	0.0944563	0.116068	0.0390065	13	11	11	11	11	10	0.0130258	0.0749022	0.173459	0.0390065	13	11	11	11	11	0
CCDC58	Q4VC31	0.0390065	9	6	6	7	6	4	0.0185617	0.0324185	-0.16728	0.0390065	9	6	6	7	6	4	0.000241311	0.00110769	-0.307173	0.0390065	9	6	6	7	6	4	0.11929	0.261781	0.116498	0.0390065	9	6	6	7	6	2	0.0975411	0.366869	-0.198042
CCDC59	Q9P031	0.0390065	8	5	5	8	5	5	5.31591e-08	4.9565e-07	0.721669	0.0390065	8	5	5	8	5	5	0.0379395	0.0729407	-0.157453	0.0390065	8	5	5	8	5	5	0.00704274	0.0555342	0.242323	0.0390065	8	5	5	8	5	1	0.00842878	0.18648	0.344162
CCDC6	Q16204	0.0390065	32	17	17	29	17	17	0.0141644	0.0256528	-0.109028	0.0390065	32	17	17	29	17	17	0.00045957	0.0018538	-0.177022	0.0390065	32	17	17	29	17	17	0.0907851	0.221166	-0.0790267	0.0390065	32	17	17	29	17	7	0.227405	0.510813	-0.106305
CCDC61	Q9Y6R9	0.0390065	7	6	6	7	6	6	0.00849252	0.0165301	-0.12497	0.0390065	7	6	6	7	6	6	0.2136	0.30328	0.0531917	0.0390065	7	6	6	7	6	6	0.037211	0.130162	0.1051	0.0390065	7	6	6	7	6	17	0.113149	0.387309	0.0822205
CCDC69	A6NI79	0.64559	1	1	1	1	1	1	0.000647142	0.00181904	0.351984	0.64559	1	1	1	1	1	1	0.0172339	0.0379329	-0.217607	0.64559	1	1	1	1	1	1	0.0507834	0.157373	0.192417	0.64559	1	1	1	1	1	10	0.777071	0.89144	-0.0247128
CCDC71	Q8IV32	0.0390065	3	3	3	3	3	3	0.298159	0.363087	-0.0613344	0.0390065	3	3	3	3	3	3	0.000111862	0.000575693	-0.30148	0.0390065	3	3	3	3	3	3	0.0264075	0.108362	0.157535	0.0390065	3	3	3	3	3	10	0.0305477	0.242353	0.14673
CCDC71L	Q8N9Z2	0.087332	3	3	3	2	3	2	4.71077e-09	6.30544e-08	0.518767	0.087332	3	3	3	2	3	2	0.00933055	0.0226786	0.12291	0.087332	3	3	3	2	3	2	0.84447	0.905588	0.0091111	0.087332	3	3	3	2	3	4	0.17208	0.454623	-0.10104
CCDC77	Q9BR77	0.0394572	5	5	5	4	5	4	0.000211239	0.000700457	0.262959	0.0394572	5	5	5	4	5	4	0.00109695	0.00380389	-0.217094	0.0394572	5	5	5	4	5	4	0.850627	0.910367	0.0113605	0.0394572	5	5	5	4	5	5	0.834153	0.921999	0.0163776
CCDC82	Q8N4S0	0.0390065	13	12	12	13	12	12	1.05324e-05	5.21546e-05	0.276448	0.0390065	13	12	12	13	12	12	1.73989e-07	2.65201e-06	-0.394305	0.0390065	13	12	12	13	12	12	0.658208	0.774405	0.0208747	0.0390065	13	12	12	13	12	17	0.0305429	0.242353	-0.104685
CCDC84	Q86UT8	0.272899	1	1	1	1	1	1	0.482791	0.549029	-0.0474946	0.272899	1	1	1	1	1	1	0.985434	0.990305	-0.00122423	0.272899	1	1	1	1	1	1	0.872364	0.924095	-0.0120506	0.272899	1	1	1	1	1	6	0.23253	0.517052	0.0569555
CCDC85B	Q15834	0.0394386	3	3	2	1	2	1	0.00590103	0.0120376	-0.192848	0.0394386	3	3	2	1	2	1	1.86904e-05	0.000131149	0.376892	0.0394386	3	3	2	1	2	1	0.556245	0.698373	-0.0400523	0.0394386	3	3	2	1	2	1	0.159304	0.440909	-0.133856
CCDC85C	A6NKD9	0.0390065	5	5	5	4	5	4	5.82618e-05	0.000228294	-0.349925	0.0390065	5	5	5	4	5	4	0.543171	0.6336	-0.038408	0.0390065	5	5	5	4	5	4	0.025593	0.106616	-0.17218	0.0390065	5	5	5	4	5	3	0.366662	0.629119	0.0592043
CCDC86	Q9H6F5	0.0390065	19	15	15	18	15	14	0.406292	0.473022	0.0700761	0.0390065	19	15	15	18	15	14	0.00142744	0.00473454	-0.324375	0.0390065	19	15	15	18	15	14	0.163765	0.318914	0.134499	0.0390065	19	15	15	18	15	2	0.220303	0.50261	0.0585038
CCDC88A	Q3V6T2	0.0390065	46	43	42	40	42	39	0.886222	0.909051	0.00694271	0.0390065	46	43	42	40	42	39	0.252306	0.346699	0.056898	0.0390065	46	43	42	40	42	39	0.0775229	0.201682	-0.101517	0.0390065	46	43	42	40	42	4	0.759841	0.882487	0.0184608
CCDC88B	A6NC98	0.0390065	69	59	58	57	58	49	0.153264	0.203691	-0.060446	0.0390065	69	59	58	57	58	49	0.793795	0.847632	-0.0106623	0.0390065	69	59	58	57	58	49	0.140701	0.290428	-0.0698876	0.0390065	69	59	58	57	58	12	0.00351876	0.151324	-0.161923
CCDC88C	Q9P219	0.0390122	3	3	3	1	3	1	0.0521665	0.0797051	0.130646	0.0390122	3	3	3	1	3	1	0.119957	0.189663	-0.10194	0.0390122	3	3	3	1	3	1	0.390205	0.551492	0.0610162	0.0390122	3	3	3	1	3	1	0.313439	0.587359	-0.0770182
CCDC9	Q9Y3X0	0.0390065	20	14	14	13	14	11	0.00235227	0.00551131	0.313259	0.0390065	20	14	14	13	14	11	0.0916432	0.151686	-0.152982	0.0390065	20	14	14	13	14	11	0.750311	0.841931	-0.0306429	0.0390065	20	14	14	13	14	1	0.883838	0.949487	-0.00988515
CCDC90B	Q9GZT6	0.0390065	15	11	11	12	11	9	0.00748049	0.0148291	0.17981	0.0390065	15	11	11	12	11	9	0.0594746	0.105857	0.118027	0.0390065	15	11	11	12	11	9	0.0423929	0.141413	0.143679	0.0390065	15	11	11	12	11	4	0.0379988	0.259581	-0.157928
CCDC91	Q7Z6B0	0.0390065	18	15	15	17	15	14	0.72681	0.772134	0.0219971	0.0390065	18	15	15	17	15	14	0.0368186	0.0712154	-0.14247	0.0390065	18	15	15	17	15	14	0.472719	0.627643	-0.0509176	0.0390065	18	15	15	17	15	14	0.79631	0.900205	0.0240725
CCDC92	Q53HC0	0.0390065	6	6	6	6	6	6	0.804502	0.839461	0.0124046	0.0390065	6	6	6	6	6	6	0.0449063	0.0841917	0.108344	0.0390065	6	6	6	6	6	6	0.548979	0.692619	0.0337641	0.0390065	6	6	6	6	6	39	0.0692377	0.322427	-0.104857
CCDC93	Q567U6	0.0390065	34	26	26	28	26	25	0.785746	0.823757	0.0125093	0.0390065	34	26	26	28	26	25	0.409065	0.507785	-0.0384206	0.0390065	34	26	26	28	26	25	0.98539	0.991198	-0.000940825	0.0390065	34	26	26	28	26	49	0.198131	0.481374	-0.0604587
CCDC97	Q96F63	0.0390065	16	10	10	15	10	10	0.0273276	0.0454157	0.142115	0.0390065	16	10	10	15	10	10	0.0237013	0.0496304	0.146371	0.0390065	16	10	10	15	10	10	0.262776	0.426085	-0.0752259	0.0390065	16	10	10	15	10	1	0.300059	0.576299	-0.074053
CCER2	I3L3R5	4.95476	1	1	1	0	1	0				4.95476	1	1	1	0	1	0				4.95476	1	1	1	0	1	0				4.95476	1	1	1	0	1	11	0.479848	0.714427	-0.0685396
CCHCR1	Q8TD31	0.0390065	4	4	4	4	4	4	0.0349547	0.0563627	-0.0915435	0.0390065	4	4	4	4	4	4	7.32548e-09	1.90762e-07	-0.481702	0.0390065	4	4	4	4	4	4	0.163778	0.318914	0.0644001	0.0390065	4	4	4	4	4	9	0.00690595	0.178648	0.203626
CCL5	P13501	0.178014	3	2	2	3	2	2	2.10104e-07	1.6761e-06	0.534594	0.178014	3	2	2	3	2	2	5.06003e-11	2.93083e-09	1.0214	0.178014	3	2	2	3	2	2	3.8755e-05	0.00878469	0.37599	0.178014	3	2	2	3	2	14	0.115404	0.390171	-0.115843
CCM2	Q9BSQ5	0.0390065	13	11	11	11	11	9	0.00763944	0.015091	-0.101284	0.0390065	13	11	11	11	11	9	0.0616657	0.109056	0.0660669	0.0390065	13	11	11	11	11	9	0.463616	0.619343	-0.0273923	0.0390065	13	11	11	11	11	6	0.192332	0.47438	-0.075319
CCN3	P48745	2.0162	1	1	1	1	1	1	3.19898e-13	2.16961e-11	1.80004	2.0162	1	1	1	1	1	1	5.23742e-15	2.38352e-12	2.42912	2.0162	1	1	1	1	1	1	0.353676	0.51816	-0.0739619	2.0162	1	1	1	1	1	25	0.115788	0.390171	-0.0846449
CCNA2	P20248	0.0390065	19	14	14	19	14	14	6.16489e-08	5.66627e-07	-0.443951	0.0390065	19	14	14	19	14	14	6.34233e-11	3.56108e-09	-0.754792	0.0390065	19	14	14	19	14	14	0.00145235	0.0287372	-0.189024	0.0390065	19	14	14	19	14	10	0.395748	0.651872	0.0564811
CCNB1	P14635	0.0390065	14	10	10	11	10	8	0.0195013	0.0338615	0.153268	0.0390065	14	10	10	11	10	8	1.60248e-08	3.6035e-07	-0.671388	0.0390065	14	10	10	11	10	8	0.384031	0.545265	-0.058354	0.0390065	14	10	10	11	10	0
CCNB2	O95067	0.0390065	11	8	8	10	8	7	0.790394	0.827505	-0.010153	0.0390065	11	8	8	10	8	7	0.00349422	0.00999827	-0.131516	0.0390065	11	8	8	10	8	7	0.079924	0.205276	-0.0791302	0.0390065	11	8	8	10	8	4	0.373122	0.63433	-0.0403128
CCNC	P24863	0.0390065	5	4	4	4	4	4	0.0755106	0.10985	0.158216	0.0390065	5	4	4	4	4	4	0.612685	0.697657	0.042661	0.0390065	5	4	4	4	4	4	0.0891946	0.219347	-0.168285	0.0390065	5	4	4	4	4	2	0.0790766	0.338689	0.12049
CCND3	P30281	0.0390065	5	4	4	3	4	3	9.33925e-12	3.39373e-10	1.1668	0.0390065	5	4	4	3	4	3	1.42943e-08	3.30109e-07	0.668426	0.0390065	5	4	4	3	4	3	0.0108209	0.0684867	-0.188302	0.0390065	5	4	4	3	4	9	0.49273	0.72313	-0.0256064
CCNDBP1	O95273	0.0390065	6	5	5	5	5	5	0.280669	0.344156	-0.0582381	0.0390065	6	5	5	5	5	5	0.000469904	0.00188692	-0.23552	0.0390065	6	5	5	5	5	5	0.00827576	0.0599783	-0.178392	0.0390065	6	5	5	5	5	1	0.0847797	0.346418	0.143051
CCNE1	P24864	0.0390065	2	2	1	1	1	1	1.25746e-08	1.46555e-07	-0.787125	0.0390065	2	2	1	1	1	1	7.09832e-09	1.85881e-07	-0.823156	0.0390065	2	2	1	1	1	1	0.346978	0.512134	-0.0726877	0.0390065	2	2	1	1	1	14	0.00105841	0.138377	-0.196772
CCNE2	O96020	0.0390065	6	6	5	4	5	4	6.25676e-08	5.72928e-07	-0.538669	0.0390065	6	6	5	4	5	4	2.13238e-09	7.17577e-08	-0.702435	0.0390065	6	6	5	4	5	4	0.0285461	0.113011	-0.141797	0.0390065	6	6	5	4	5	8	0.00510186	0.168357	-0.215484
CCNF	P41002	0.0769417	1	1	1	1	1	1	0.00694388	0.0139038	-0.181326	0.0769417	1	1	1	1	1	1	0.0470384	0.0874433	-0.124873	0.0769417	1	1	1	1	1	1	0.0120609	0.0722265	-0.184842	0.0769417	1	1	1	1	1	7	0.162862	0.445725	-0.0617297
CCNH	P51946	0.0390065	10	9	9	9	9	9	0.0716968	0.105368	-0.0961885	0.0390065	10	9	9	9	9	9	0.0356089	0.0694376	0.114803	0.0390065	10	9	9	9	9	9	0.323343	0.487716	-0.0564871	0.0390065	10	9	9	9	9	4	0.52921	0.744964	-0.0594361
CCNI	Q14094	0.0463678	1	1	1	1	1	1	1.90629e-06	1.17766e-05	0.534955	0.0463678	1	1	1	1	1	1	0.134474	0.207319	0.108984	0.0463678	1	1	1	1	1	1	0.0454007	0.14677	-0.168508	0.0463678	1	1	1	1	1	3	0.00258242	0.151324	-0.234623
CCNK	O75909	0.0390065	17	12	12	15	12	10	0.112491	0.15556	0.0744147	0.0390065	17	12	12	15	12	10	0.00106111	0.00370786	-0.180798	0.0390065	17	12	12	15	12	10	0.910053	0.948316	0.00564981	0.0390065	17	12	12	15	12	5	0.0202991	0.218019	-0.151918
CCNL1	Q9UK58	0.0390065	7	6	5	6	5	5	1.27978e-05	6.19111e-05	0.263269	0.0390065	7	6	5	6	5	5	0.030151	0.0605236	0.0966819	0.0390065	7	6	5	6	5	5	0.00361677	0.041003	0.156396	0.0390065	7	6	5	6	5	1	0.0157801	0.202702	-0.205195
CCNL2	Q96S94	0.0390065	9	7	6	6	6	4	0.00200381	0.00479719	-0.158535	0.0390065	9	7	6	6	6	4	0.0461546	0.0861018	-0.0915294	0.0390065	9	7	6	6	6	4	0.016458	0.0843298	0.127458	0.0390065	9	7	6	6	6	4	0.011316	0.192995	-0.169346
CCNQ	Q8N1B3	0.0396225	2	2	2	2	2	2	0.00663194	0.0133294	0.212412	0.0396225	2	2	2	2	2	2	0.439755	0.537366	-0.0530122	0.0396225	2	2	2	2	2	2	0.373638	0.535525	-0.0684989	0.0396225	2	2	2	2	2	1	0.0143627	0.198646	-0.179153
CCNT1	O60563	0.0390065	11	10	10	9	10	9	0.00166569	0.00409967	-0.265428	0.0390065	11	10	10	9	10	9	0.00055598	0.00217143	-0.304074	0.0390065	11	10	10	9	10	9	0.212176	0.372169	-0.0998778	0.0390065	11	10	10	9	10	9	0.734523	0.870642	-0.0190876
CCNT2	O60583	0.0390065	6	6	6	5	6	5	4.11873e-12	1.71142e-10	-0.714465	0.0390065	6	6	6	5	6	5	0.00394229	0.011052	0.113892	0.0390065	6	6	6	5	6	5	0.839732	0.901914	-0.00760724	0.0390065	6	6	6	5	6	1	0.0169731	0.205592	-0.207832
CCNY	Q8ND76	0.0390065	8	7	5	5	5	5	0.040836	0.0643479	0.0941545	0.0390065	8	7	5	5	5	5	0.483895	0.580029	0.030042	0.0390065	8	7	5	5	5	5	0.159177	0.313208	0.0694667	0.0390065	8	7	5	5	5	10	0.284894	0.56086	-0.0546199
CCNYL1	Q8N7R7	0.0390065	7	6	4	4	4	4	4.32276e-05	0.000176249	-0.239638	0.0390065	7	6	4	4	4	4	0.359999	0.45947	-0.0387771	0.0390065	7	6	4	4	4	4	0.000244108	0.0165517	0.223833	0.0390065	7	6	4	4	4	5	0.842563	0.926412	-0.00906174
CCP110	O43303	0.0390065	19	17	16	16	16	14	3.02868e-06	1.75638e-05	-0.278468	0.0390065	19	17	16	16	16	14	0.0424258	0.0802739	0.0830499	0.0390065	19	17	16	16	16	14	0.0370248	0.129717	-0.0958526	0.0390065	19	17	16	16	16	4	0.0493841	0.285997	0.100637
CCPG1	Q9ULG6	0.0390065	23	20	20	20	20	17	1.53115e-14	2.06102e-12	1.86986	0.0390065	23	20	20	20	20	17	0.0564061	0.101578	0.119388	0.0390065	23	20	20	20	20	17	0.00353129	0.0407253	0.22481	0.0390065	23	20	20	20	20	2	0.56916	0.769847	-0.0434511
CCR1	P32246	0.0390065	5	4	4	3	4	2	2.38618e-05	0.000105626	0.485368	0.0390065	5	4	4	3	4	2	8.61577e-05	0.000466389	0.42744	0.0390065	5	4	4	3	4	2	0.00797021	0.0589137	0.27093	0.0390065	5	4	4	3	4	9	0.590591	0.783033	-0.0420593
CCR2	P41597	0.0390802	1	1	1	1	1	1	0.168673	0.221478	-0.209773	0.0390802	1	1	1	1	1	1	0.0670573	0.117139	0.286966	0.0390802	1	1	1	1	1	1	0.56244	0.703289	-0.0958476	0.0390802	1	1	1	1	1	5	0.972095	0.986429	-0.00131485
CCS	O14618	0.0390065	11	9	9	11	9	9	0.0220187	0.0375991	-0.155861	0.0390065	11	9	9	11	9	9	0.0576524	0.103335	-0.125136	0.0390065	11	9	9	11	9	9	0.0256025	0.106616	-0.168985	0.0390065	11	9	9	11	9	5	0.765263	0.886123	0.0142192
CCSAP	Q6IQ19	0.0397843	4	4	4	4	4	4	0.386184	0.45341	0.0372647	0.0397843	4	4	4	4	4	4	0.77445	0.832087	-0.0121706	0.0397843	4	4	4	4	4	4	0.465475	0.621218	0.0349484	0.0397843	4	4	4	4	4	4	0.58175	0.778313	-0.0258302
CCSMST1	Q4G0I0	0.0390065	5	5	5	5	5	5	0.000330076	0.00102653	0.34392	0.0390065	5	5	5	5	5	5	0.987525	0.991772	-0.00115846	0.0390065	5	5	5	5	5	5	0.48133	0.635369	0.05887	0.0390065	5	5	5	5	5	14	0.150404	0.432061	-0.0632629
CCT2	P78371	0.0390065	143	39	39	121	39	39	0.0198018	0.034296	-0.146595	0.0390065	143	39	39	121	39	39	1.1345e-05	8.61191e-05	-0.370284	0.0390065	143	39	39	121	39	39	0.273763	0.436933	-0.0709635	0.0390065	143	39	39	121	39	17	0.0123552	0.195172	0.184253
CCT3	P49368	0.0390065	130	39	38	103	38	37	0.120894	0.165646	-0.10178	0.0390065	130	39	38	103	38	37	0.0108715	0.0258006	-0.180957	0.0390065	130	39	38	103	38	37	0.228983	0.390994	-0.0866711	0.0390065	130	39	38	103	38	2	0.194994	0.477959	0.119213
CCT4	P50991	0.0390065	108	36	35	94	35	31	0.710634	0.758406	-0.0270573	0.0390065	108	36	35	94	35	31	0.240422	0.333436	-0.0876207	0.0390065	108	36	35	94	35	31	0.161343	0.315716	-0.11817	0.0390065	108	36	35	94	35	1	0.190286	0.473581	0.222406
CCT5	P48643	0.0390065	184	36	35	140	35	35	0.0427633	0.0669652	-0.122405	0.0390065	184	36	35	140	35	35	0.00475137	0.0129113	-0.184183	0.0390065	184	36	35	140	35	35	0.127501	0.272845	-0.0994786	0.0390065	184	36	35	140	35	9	0.0360805	0.255432	-0.156859
CCT6A	P40227	0.0390065	151	34	34	120	34	32	0.07016	0.103348	-0.120369	0.0390065	151	34	34	120	34	32	0.0169458	0.0374587	-0.166401	0.0390065	151	34	34	120	34	32	0.267259	0.429999	-0.0792976	0.0390065	151	34	34	120	34	4	0.0704991	0.325862	-0.0912143
CCT7	Q99832	0.0390065	169	36	36	128	36	32	0.0633127	0.0945141	-0.113955	0.0390065	169	36	36	128	36	32	0.00170885	0.00548773	-0.218683	0.0390065	169	36	36	128	36	32	0.318465	0.482958	-0.0653284	0.0390065	169	36	36	128	36	5	0.0746404	0.332714	0.156791
CCT8	P50990	0.0390065	168	41	41	148	41	40	0.213785	0.272093	-0.0739027	0.0390065	168	41	41	148	41	40	0.000749074	0.00278124	-0.243684	0.0390065	168	41	41	148	41	40	0.0867228	0.216061	-0.116888	0.0390065	168	41	41	148	41	39	0.00359084	0.151324	-0.217745
CCZ1	P86790	0.0390065	24	19	19	19	19	15	0.075517	0.10985	0.0702631	0.0390065	24	19	19	19	19	15	0.635557	0.71646	-0.0177259	0.0390065	24	19	19	19	19	15	0.861722	0.916478	-0.00725772	0.0390065	24	19	19	19	19	37	0.0142287	0.198646	-0.192903
CD109	Q6YHK3	0.0390065	25	21	21	23	21	20	0.0664644	0.0984807	0.0888455	0.0390065	25	21	21	23	21	20	8.39427e-05	0.000457514	0.244176	0.0390065	25	21	21	23	21	20	0.00366403	0.0411967	0.173902	0.0390065	25	21	21	23	21	31	0.0583273	0.302789	-0.164771
CD14	P08571	0.0390065	5	5	5	4	5	4	0.902811	0.922009	-0.00837319	0.0390065	5	5	5	4	5	4	0.676381	0.752611	0.0287062	0.0390065	5	5	5	4	5	4	0.277756	0.440883	0.0850323	0.0390065	5	5	5	4	5	35	0.013134	0.197386	-0.174395
CD151	P48509	0.0390065	8	3	3	8	3	3	0.0132972	0.0243498	0.138551	0.0390065	8	3	3	8	3	3	7.63181e-05	0.000423315	0.270056	0.0390065	8	3	3	8	3	3	0.00237548	0.0341094	0.202442	0.0390065	8	3	3	8	3	32	0.0230415	0.224494	-0.175209
CD180	Q99467	0.0390065	3	3	3	2	3	2	0.599906	0.658773	0.0313731	0.0390065	3	3	3	2	3	2	0.515006	0.607923	-0.0390486	0.0390065	3	3	3	2	3	2	0.3498	0.514789	0.0632246	0.0390065	3	3	3	2	3	32	0.0157693	0.202702	-0.173518
CD1D	P15813	0.0390065	1	1	1	1	1	1	0.105594	0.147044	0.209204	0.0390065	1	1	1	1	1	1	1.35618e-05	0.000100473	0.790234	0.0390065	1	1	1	1	1	1	0.942153	0.966577	0.00998491	0.0390065	1	1	1	1	1	40	0.021977	0.222012	-0.163497
CD1E	P15812	3.10389	1	1	1	1	1	1	0.325713	0.391011	-0.0951341	3.10389	1	1	1	1	1	1	0.676039	0.752317	0.0398585	3.10389	1	1	1	1	1	1	0.00786444	0.0586275	-0.323761	3.10389	1	1	1	1	1	15	0.444333	0.687861	-0.0322012
CD209	Q9NNX6	0.0390065	6	6	6	6	6	6	0.287495	0.351579	0.0576341	0.0390065	6	6	6	6	6	6	3.02899e-09	9.3582e-08	0.686125	0.0390065	6	6	6	6	6	6	0.0136977	0.0769599	0.1643	0.0390065	6	6	6	6	6	20	0.2423	0.526001	0.0609201
CD244	Q9BZW8	0.0390065	8	6	6	8	6	6	0.040041	0.0632829	0.164479	0.0390065	8	6	6	8	6	6	2.395e-05	0.000160287	0.449967	0.0390065	8	6	6	8	6	6	0.084436	0.212412	0.150883	0.0390065	8	6	6	8	6	4	0.737683	0.871647	-0.0257227
CD276	Q5ZPR3	0.0390065	12	9	9	11	9	9	0.00949786	0.0182308	0.339843	0.0390065	12	9	9	11	9	9	0.0876416	0.14633	0.207718	0.0390065	12	9	9	11	9	9	0.143875	0.294557	0.195787	0.0390065	12	9	9	11	9	3	0.0835769	0.344914	0.101839
CD2AP	Q9Y5K6	0.0390065	34	23	23	32	23	22	0.0141797	0.0256755	-0.168612	0.0390065	34	23	23	32	23	22	0.123862	0.1946	-0.098544	0.0390065	34	23	23	32	23	22	0.369665	0.532303	-0.062367	0.0390065	34	23	23	32	23	2	0.0550321	0.296975	-0.136851
CD2BP2	O95400	0.0390065	19	11	11	15	11	10	0.461691	0.527734	0.0594455	0.0390065	19	11	11	15	11	10	0.0059595	0.0156513	-0.254503	0.0390065	19	11	11	15	11	10	0.610192	0.739856	-0.045791	0.0390065	19	11	11	15	11	1	0.158827	0.440101	0.201209
CD300A	Q9UGN4	0.0390065	7	6	6	7	6	6	0.000200819	0.000669886	0.506147	0.0390065	7	6	6	7	6	6	0.00922547	0.0225148	0.306215	0.0390065	7	6	6	7	6	6	0.127927	0.273451	0.183491	0.0390065	7	6	6	7	6	1	0.933763	0.970522	-0.00883575
CD300LB	A8K4G0	0.484284	1	1	1	0	1	0				0.484284	1	1	1	0	1	0				0.484284	1	1	1	0	1	0				0.484284	1	1	1	0	1	6	0.0128477	0.197082	0.166197
CD300LF	Q8TDQ1	0.0390065	5	5	5	5	5	5	0.526606	0.590424	-0.0485739	0.0390065	5	5	5	5	5	5	0.108875	0.174839	-0.12812	0.0390065	5	5	5	5	5	5	0.0642898	0.180393	0.168026	0.0390065	5	5	5	5	5	6	0.196015	0.478976	0.110289
CD302	Q8IX05	0.0390065	3	3	3	3	3	3	3.19175e-10	6.46262e-09	-1.1006	0.0390065	3	3	3	3	3	3	0.844673	0.887919	-0.01405	0.0390065	3	3	3	3	3	3	0.0578458	0.170891	0.162675	0.0390065	3	3	3	3	3	9	0.577795	0.775887	0.0720508
CD33	P20138	0.0390065	14	7	7	14	7	7	0.00116423	0.00300556	-0.320789	0.0390065	14	7	7	14	7	7	0.0188386	0.0408946	-0.209515	0.0390065	14	7	7	14	7	7	0.112918	0.253799	0.149152	0.0390065	14	7	7	14	7	22	0.660378	0.829008	-0.0302008
CD36	P16671	0.0390065	9	8	8	9	8	8	1.3445e-06	8.64697e-06	0.544382	0.0390065	9	8	8	9	8	8	1.44388e-05	0.000105903	0.440069	0.0390065	9	8	8	9	8	8	0.00247648	0.0346026	0.278878	0.0390065	9	8	8	9	8	10	0.934492	0.970618	0.00734833
CD37	P11049	0.0390065	7	5	5	6	5	4	3.69283e-07	2.78551e-06	-0.414824	0.0390065	7	5	5	6	5	4	3.51927e-08	6.78098e-07	0.502349	0.0390065	7	5	5	6	5	4	0.000105222	0.013511	0.276423	0.0390065	7	5	5	6	5	6	0.209199	0.493658	0.149254
CD38	P28907	0.0390065	16	12	12	13	12	11	0.353365	0.420039	0.0897176	0.0390065	16	12	12	13	12	11	0.215135	0.304734	0.121358	0.0390065	16	12	12	13	12	11	0.183082	0.339506	0.146376	0.0390065	16	12	12	13	12	0
CD3EAP	O15446	0.0390065	15	12	12	13	12	10	0.299977	0.364929	-0.0804028	0.0390065	15	12	12	13	12	10	0.0698498	0.121	-0.146664	0.0390065	15	12	12	13	12	10	0.83804	0.901141	0.0173898	0.0390065	15	12	12	13	12	5	0.136509	0.417877	0.132134
CD4	P01730	0.0390065	13	10	10	12	10	10	2.55057e-06	1.51591e-05	-0.349126	0.0390065	13	10	10	12	10	10	2.86439e-07	4.05556e-06	0.420627	0.0390065	13	10	10	12	10	10	0.0133355	0.0757338	0.145447	0.0390065	13	10	10	12	10	3	0.0242005	0.22527	0.198955
CD40	P25942	0.0390065	4	4	4	3	4	3	2.25221e-05	0.000100723	0.500265	0.0390065	4	4	4	3	4	3	0.581083	0.66828	-0.0453538	0.0390065	4	4	4	3	4	3	0.660022	0.775489	0.0403391	0.0390065	4	4	4	3	4	7	0.739755	0.87264	0.0298744
CD44	P16070	0.0390065	33	11	11	27	11	10	0.000220235	0.000725537	0.539123	0.0390065	33	11	11	27	11	10	0.113189	0.180652	0.184402	0.0390065	33	11	11	27	11	10	0.18875	0.345638	0.168542	0.0390065	33	11	11	27	11	8	0.0112584	0.192995	0.22101
CD46	P15529	0.0390065	8	5	5	7	5	4	0.00583619	0.0119206	0.297643	0.0390065	8	5	5	7	5	4	0.554799	0.643908	0.0554011	0.0390065	8	5	5	7	5	4	0.0218264	0.0974742	0.264216	0.0390065	8	5	5	7	5	4	0.0506151	0.28931	0.110612
CD47	Q08722	0.0390065	8	5	5	8	5	5	0.00427758	0.00917228	0.205075	0.0390065	8	5	5	8	5	5	0.197266	0.284055	0.0814877	0.0390065	8	5	5	8	5	5	0.000608946	0.0199219	0.296264	0.0390065	8	5	5	8	5	11	0.288507	0.564376	0.115288
CD53	P19397	0.155205	1	1	1	1	1	1	0.628297	0.684136	0.0858755	0.155205	1	1	1	1	1	1	0.173136	0.254681	0.249083	0.155205	1	1	1	1	1	1	0.0261515	0.107821	0.482541	0.155205	1	1	1	1	1	10	0.435546	0.682603	-0.0670389
CD55	P08174	0.0409063	7	7	7	6	7	6	1.66244e-10	3.71213e-09	0.795226	0.0409063	7	7	7	6	7	6	6.33251e-07	7.91108e-06	0.415073	0.0409063	7	7	7	6	7	6	0.00018312	0.0163558	0.272934	0.0409063	7	7	7	6	7	10	0.168618	0.451869	-0.0745408
CD58	P19256	0.0396417	3	2	2	2	2	2	0.0536824	0.0817989	0.245482	0.0396417	3	2	2	2	2	2	0.530684	0.62169	0.0748896	0.0396417	3	2	2	2	2	2	0.486549	0.639619	0.093081	0.0396417	3	2	2	2	2	3	0.339028	0.610185	0.0888621
CD59	P13987	0.0568003	7	3	3	7	3	3	0.00510893	0.0106375	0.297512	0.0568003	7	3	3	7	3	3	0.626082	0.708437	0.0446716	0.0568003	7	3	3	7	3	3	0.185443	0.342205	0.139641	0.0568003	7	3	3	7	3	10	0.758889	0.882002	0.0381772
CD63	P08962	0.0390065	37	3	3	22	3	3	0.00766025	0.0151204	0.192631	0.0390065	37	3	3	22	3	3	0.00178432	0.00567103	0.238163	0.0390065	37	3	3	22	3	3	0.0449528	0.145978	0.152353	0.0390065	37	3	3	22	3	4	0.857031	0.935584	0.018784
CD68	P34810	0.0390065	2	2	2	2	2	2	0.00459957	0.00977063	-0.286999	0.0390065	2	2	2	2	2	2	0.308187	0.40536	-0.0900447	0.0390065	2	2	2	2	2	2	0.0104176	0.067063	0.281615	0.0390065	2	2	2	2	2	5	0.073941	0.331661	0.130001
CD70	P32970	0.0390065	6	3	3	5	3	3	0.400181	0.467147	0.0850701	0.0390065	6	3	3	5	3	3	0.738434	0.803508	-0.0333937	0.0390065	6	3	3	5	3	3	0.00520966	0.0475083	0.36259	0.0390065	6	3	3	5	3	1	0.725093	0.865805	0.0695982
CD74	P04233	0.0390065	18	8	8	16	8	7	0.0197435	0.0342262	0.152838	0.0390065	18	8	8	16	8	7	0.0472397	0.0877655	0.126333	0.0390065	18	8	8	16	8	7	0.00573631	0.0498949	0.211564	0.0390065	18	8	8	16	8	6	0.0159349	0.202725	0.148466
CD81	P60033	0.0390065	8	4	4	8	4	4	0.000110242	0.000398783	-0.289349	0.0390065	8	4	4	8	4	4	0.0013431	0.00450069	0.217272	0.0390065	8	4	4	8	4	4	0.00137299	0.0277427	0.242232	0.0390065	8	4	4	8	4	2	0.738821	0.871984	0.0442943
CD82	P27701	0.0390065	11	6	6	10	6	6	0.0279972	0.0463324	0.210504	0.0390065	11	6	6	10	6	6	0.0385054	0.0739095	0.196153	0.0390065	11	6	6	10	6	6	0.0294234	0.114602	0.232866	0.0390065	11	6	6	10	6	3	0.45508	0.694705	-0.0770244
CD83	Q01151	0.0683092	3	2	2	3	2	2	3.75614e-09	5.21765e-08	0.738691	0.0683092	3	2	2	3	2	2	6.71147e-08	1.19001e-06	0.588439	0.0683092	3	2	2	3	2	2	0.412506	0.57218	0.0538813	0.0683092	3	2	2	3	2	3	0.0159909	0.202725	0.189562
CD84	Q9UIB8	0.0390065	10	8	8	10	8	8	0.000100993	0.000368673	-0.329242	0.0390065	10	8	8	10	8	8	0.217597	0.307675	-0.0791898	0.0390065	10	8	8	10	8	8	0.0335758	0.123964	0.161628	0.0390065	10	8	8	10	8	2	0.234031	0.5187	-0.118404
CD9	P21926	2.32322	2	2	2	2	2	2	9.73788e-06	4.87506e-05	0.466857	2.32322	2	2	2	2	2	2	4.98964e-06	4.37888e-05	0.496134	2.32322	2	2	2	2	2	2	0.00247473	0.0346026	0.285252	2.32322	2	2	2	2	2	3	0.64962	0.821915	-0.050882
CD93	Q9NPY3	0.0390065	8	7	7	7	7	6	3.09437e-10	6.30552e-09	-0.525602	0.0390065	8	7	7	7	7	6	9.30628e-08	1.57975e-06	0.336904	0.0390065	8	7	7	7	7	6	0.000232821	0.0165517	0.18419	0.0390065	8	7	7	7	7	7	0.292153	0.568657	0.0710538
CD97	P48960	0.0390065	38	15	13	29	13	13	0.0293009	0.0482226	0.190185	0.0390065	38	15	13	29	13	13	0.00592017	0.0155736	0.254028	0.0390065	38	15	13	29	13	13	0.0678799	0.186309	0.173305	0.0390065	38	15	13	29	13	4	0.0488553	0.284354	0.131237
CD99	P14209	0.0390065	8	3	3	7	3	3	0.557157	0.61959	-0.0627692	0.0390065	8	3	3	7	3	3	0.0446318	0.0837843	-0.230282	0.0390065	8	3	3	7	3	3	0.249586	0.411548	0.14018	0.0390065	8	3	3	7	3	6	0.283549	0.56024	0.107041
CD99L2	Q8TCZ2	0.0390065	5	4	4	5	4	4	5.95898e-06	3.17094e-05	-0.526295	0.0390065	5	4	4	5	4	4	0.000127343	0.000640537	-0.391207	0.0390065	5	4	4	5	4	4	0.0607855	0.175339	0.17026	0.0390065	5	4	4	5	4	2	0.15849	0.439829	-0.0950423
CDAN1	Q8IWY9	0.0390065	12	12	12	11	12	11	0.000100124	0.000366061	-0.2365	0.0390065	12	12	12	11	12	11	0.718886	0.787167	0.0161662	0.0390065	12	12	12	11	12	11	0.037568	0.131083	-0.113085	0.0390065	12	12	12	11	12	8	0.0292919	0.239144	0.166526
CDC123	O75794	0.0390065	20	15	15	16	15	13	0.866009	0.892628	0.00759314	0.0390065	20	15	15	16	15	13	4.16761e-07	5.55507e-06	-0.39231	0.0390065	20	15	15	16	15	13	0.262517	0.425883	-0.0576791	0.0390065	20	15	15	16	15	2	0.0435061	0.273276	0.171917
CDC14A	Q9UNH5	0.0390065	4	4	4	3	4	3	0.195794	0.251844	0.0803493	0.0390065	4	4	4	3	4	3	4.57178e-06	4.05954e-05	0.426956	0.0390065	4	4	4	3	4	3	0.469856	0.62471	0.0491157	0.0390065	4	4	4	3	4	6	0.00245931	0.151324	0.138258
CDC16	Q13042	0.0390065	28	21	21	26	21	19	0.00223976	0.00527876	-0.1514	0.0390065	28	21	21	26	21	19	0.154739	0.232814	-0.0609984	0.0390065	28	21	21	26	21	19	0.0903519	0.220521	-0.082479	0.0390065	28	21	21	26	21	13	0.277457	0.554508	0.0989526
CDC20	Q12834	0.0390065	25	15	15	20	15	14	0.00101988	0.00268364	-0.200369	0.0390065	25	15	15	20	15	14	0.000373355	0.00157334	-0.225756	0.0390065	25	15	15	20	15	14	0.300615	0.464958	-0.0582249	0.0390065	25	15	15	20	15	3	0.20143	0.48522	0.156436
CDC23	Q9UJX2	0.0390065	35	23	23	27	23	20	0.0125946	0.0232055	-0.103584	0.0390065	35	23	23	27	23	20	0.000609928	0.00233724	-0.159311	0.0390065	35	23	23	27	23	20	0.137512	0.286728	-0.0637527	0.0390065	35	23	23	27	23	4	0.222972	0.505321	0.106457
CDC25A	P30304	0.159091	1	1	1	0	1	0				0.159091	1	1	1	0	1	0				0.159091	1	1	1	0	1	0				0.159091	1	1	1	0	1	11	0.034847	0.251194	-0.115035
CDC25B	P30305	4.53344	1	1	1	1	1	1	0.000449799	0.00134335	0.566178	4.53344	1	1	1	1	1	1	0.499268	0.593249	0.0860927	4.53344	1	1	1	1	1	1	0.996583	0.998033	0.000604881	4.53344	1	1	1	1	1	13	0.0561652	0.299041	-0.102893
CDC25C	P30307	0.0390065	5	5	5	5	5	5	4.83688e-08	4.58137e-07	-0.644345	0.0390065	5	5	5	5	5	5	0.00410719	0.0114438	0.208594	0.0390065	5	5	5	5	5	5	0.00284378	0.0369769	-0.245838	0.0390065	5	5	5	5	5	3	0.555854	0.762159	-0.0398989
CDC26	Q8NHZ8	0.0390065	7	4	4	6	4	3	0.956282	0.964558	-0.00507464	0.0390065	7	4	4	6	4	3	0.167514	0.248091	-0.1324	0.0390065	7	4	4	6	4	3	0.0945482	0.226409	-0.182368	0.0390065	7	4	4	6	4	19	0.0903458	0.354885	-0.0824807
CDC27	P30260	0.0390065	31	25	25	30	25	25	0.0348212	0.0561854	-0.0899388	0.0390065	31	25	25	30	25	25	0.432756	0.530415	-0.0310723	0.0390065	31	25	25	30	25	25	0.0555487	0.166472	-0.0898371	0.0390065	31	25	25	30	25	14	0.239252	0.522118	-0.0665888
CDC34	P49427	0.0474635	5	5	4	4	4	4	0.328573	0.39395	0.0475324	0.0474635	5	5	4	4	4	4	5.24465e-06	4.57328e-05	-0.33483	0.0474635	5	5	4	4	4	4	0.182055	0.338699	-0.0737238	0.0474635	5	5	4	4	4	20	0.217554	0.500076	-0.0522506
CDC37	Q16543	0.0390065	46	15	15	41	15	15	0.662367	0.716009	0.0285688	0.0390065	46	15	15	41	15	15	0.00143558	0.00475443	-0.253663	0.0390065	46	15	15	41	15	15	0.486624	0.639619	-0.0511678	0.0390065	46	15	15	41	15	0
CDC37L1	Q7L3B6	0.0390065	10	9	9	10	9	9	0.86076	0.888314	0.00975046	0.0390065	10	9	9	10	9	9	0.00325859	0.00943992	0.193453	0.0390065	10	9	9	10	9	9	0.0707456	0.190926	-0.119379	0.0390065	10	9	9	10	9	1	0.855956	0.935007	0.0256581
CDC40	O60508	0.0390065	43	32	32	41	32	30	2.4885e-06	1.48363e-05	-0.255302	0.0390065	43	32	32	41	32	30	1.08248e-06	1.24193e-05	-0.274407	0.0390065	43	32	32	41	32	30	0.0121671	0.0722892	0.107874	0.0390065	43	32	32	41	32	5	0.368101	0.630456	-0.063279
CDC42	P60953	0.0390065	47	11	10	38	10	10	0.714634	0.761984	0.0146231	0.0390065	47	11	10	38	10	10	0.0327355	0.064559	-0.0929006	0.0390065	47	11	10	38	10	10	0.264469	0.427742	0.0509414	0.0390065	47	11	10	38	10	3	0.958521	0.980616	-0.00538276
CDC42BPB	Q9Y5S2	0.0390065	14	13	13	11	13	10	0.00257282	0.00595362	-0.185801	0.0390065	14	13	13	11	13	10	0.977245	0.984449	-0.00147233	0.0390065	14	13	13	11	13	10	0.895246	0.939277	-0.00760129	0.0390065	14	13	13	11	13	25	0.0758854	0.333756	-0.0824705
CDC42EP3	Q9UKI2	0.0390065	7	6	6	4	6	4	8.87216e-08	7.86561e-07	1.03369	0.0390065	7	6	6	4	6	4	0.231653	0.323433	0.128194	0.0390065	7	6	6	4	6	4	0.614597	0.742003	-0.0590223	0.0390065	7	6	6	4	6	4	0.434228	0.68132	-0.0422635
CDC42EP4	Q9H3Q1	0.0390065	5	4	4	5	4	4	2.52672e-07	1.97771e-06	0.940183	0.0390065	5	4	4	5	4	4	0.0230027	0.0483796	0.259423	0.0390065	5	4	4	5	4	4	0.190829	0.348115	-0.156139	0.0390065	5	4	4	5	4	15	0.0211375	0.219413	-0.186007
CDC42SE2	Q9NRR3	0.0390065	3	1	1	3	1	1	1.48809e-07	1.23882e-06	-0.443929	0.0390065	3	1	1	3	1	1	0.046333	0.086384	-0.100399	0.0390065	3	1	1	3	1	1	0.0355297	0.127414	0.119484	0.0390065	3	1	1	3	1	9	0.212523	0.496841	-0.0797149
CDC45	O75419	0.0390065	8	8	8	8	8	8	8.90087e-12	3.29712e-10	-0.942318	0.0390065	8	8	8	8	8	8	6.5811e-06	5.54146e-05	-0.322172	0.0390065	8	8	8	8	8	8	0.0478234	0.151245	-0.111855	0.0390065	8	8	8	8	8	30	0.213253	0.497282	-0.0488558
CDC5L	Q99459	0.0390065	70	33	33	58	33	29	0.00873311	0.0169501	-0.0939971	0.0390065	70	33	33	58	33	29	4.60236e-09	1.32884e-07	-0.39309	0.0390065	70	33	33	58	33	29	0.0812555	0.207027	0.0648076	0.0390065	70	33	33	58	33	10	0.118086	0.392996	-0.0729801
CDC6	Q99741	0.0390065	13	12	12	10	12	10	6.44632e-12	2.51459e-10	1.00258	0.0390065	13	12	12	10	12	10	9.06954e-11	4.98147e-09	0.8234	0.0390065	13	12	12	10	12	10	0.138485	0.287795	-0.0841627	0.0390065	13	12	12	10	12	10	0.222916	0.505314	-0.0723182
CDC7	O00311	0.0390065	9	8	8	7	8	6	6.08042e-13	3.62287e-11	-0.912322	0.0390065	9	8	8	7	8	6	1.20069e-07	1.93507e-06	-0.360431	0.0390065	9	8	8	7	8	6	0.224017	0.384575	-0.0521138	0.0390065	9	8	8	7	8	4	0.0438006	0.274314	-0.254041
CDC73	Q6P1J9	0.0390065	44	26	26	40	26	25	2.30483e-05	0.000102787	0.217847	0.0390065	44	26	26	40	26	25	0.221096	0.311602	-0.0448823	0.0390065	44	26	26	40	26	25	0.472551	0.627507	0.0289221	0.0390065	44	26	26	40	26	4	0.194111	0.477141	-0.154918
CDCA2	Q69YH5	0.0390065	39	29	29	37	29	28	1.82361e-06	1.13244e-05	-0.377264	0.0390065	39	29	29	37	29	28	9.85316e-06	7.66646e-05	-0.324443	0.0390065	39	29	29	37	29	28	0.199616	0.358393	-0.0725358	0.0390065	39	29	29	37	29	1	0.471467	0.708015	0.0379953
CDCA3	Q99618	0.0390065	8	8	8	5	8	5	0.761571	0.80264	0.0298148	0.0390065	8	8	8	5	8	5	0.00251971	0.00762052	-0.354108	0.0390065	8	8	8	5	8	5	0.770304	0.856122	-0.032073	0.0390065	8	8	8	5	8	8	0.0921505	0.357776	-0.093235
CDCA4	Q9BXL8	0.0390065	6	5	5	4	5	4	0.176263	0.229909	-0.118982	0.0390065	6	5	5	4	5	4	0.0289333	0.0585094	0.203379	0.0390065	6	5	5	4	5	4	0.0469515	0.149429	-0.203516	0.0390065	6	5	5	4	5	29	0.339283	0.610185	-0.0341186
CDCA5	Q96FF9	0.0390065	6	6	6	6	6	6	1.90757e-08	2.1003e-07	0.58978	0.0390065	6	6	6	6	6	6	2.21317e-09	7.29354e-08	-0.697588	0.0390065	6	6	6	6	6	6	0.0335773	0.123964	0.136312	0.0390065	6	6	6	6	6	10	0.0111497	0.192342	-0.156607
CDCA7	Q9BWT1	0.0390065	6	5	5	6	5	5	2.78253e-11	8.44212e-10	-1.03838	0.0390065	6	5	5	6	5	5	0.000281082	0.00125294	-0.26606	0.0390065	6	5	5	6	5	5	0.0628544	0.178588	0.124997	0.0390065	6	5	5	6	5	6	0.0444178	0.27565	-0.0904785
CDCA7L	Q96GN5	0.0390065	8	7	7	8	7	7	4.18632e-06	2.34106e-05	-0.460434	0.0390065	8	7	7	8	7	7	0.868219	0.90486	-0.0106924	0.0390065	8	7	7	8	7	7	0.0174505	0.0874998	0.190721	0.0390065	8	7	7	8	7	25	0.822827	0.914816	-0.00893761
CDCA8	Q53HL2	0.0390065	16	9	9	15	9	9	0.502084	0.567256	0.0327213	0.0390065	16	9	9	15	9	9	3.64062e-07	4.97049e-06	-0.426452	0.0390065	16	9	9	15	9	9	0.143763	0.294522	0.0822458	0.0390065	16	9	9	15	9	28	0.256147	0.538416	-0.0637883
CDH2	P19022	0.0390065	7	7	7	5	7	5	7.94881e-10	1.38879e-08	-0.617506	0.0390065	7	7	7	5	7	5	8.75658e-08	1.48909e-06	-0.427315	0.0390065	7	7	7	5	7	5	0.853967	0.912348	-0.00887324	0.0390065	7	7	7	5	7	5	0.990085	0.995766	-0.00136294
CDH22	Q9UJ99	3.8777	1	1	1	1	1	1	7.67617e-09	9.53981e-08	1.24588	3.8777	1	1	1	1	1	1	0.0643688	0.113125	-0.204316	3.8777	1	1	1	1	1	1	0.265287	0.428288	-0.131991	3.8777	1	1	1	1	1	4	0.729365	0.868081	-0.0329601
CDIPT	O14735	0.0390066	5	3	3	4	3	3	0.00849888	0.0165391	0.16303	0.0390066	5	3	3	4	3	3	0.430902	0.528674	0.0431943	0.0390066	5	3	3	4	3	3	0.000686868	0.0205301	0.258419	0.0390066	5	3	3	4	3	6	0.062779	0.312047	-0.116942
CDK1	P06493	0.0390065	49	16	14	38	14	14	9.61829e-06	4.82783e-05	-0.271584	0.0390065	49	16	14	38	14	14	0.375018	0.474192	0.0368784	0.0390065	49	16	14	38	14	14	0.0123135	0.0724631	-0.1293	0.0390065	49	16	14	38	14	5	0.303312	0.579402	-0.0660819
CDK10	Q15131	0.0390065	6	6	6	5	6	5	0.0144642	0.0261213	-0.117399	0.0390065	6	6	6	5	6	5	0.453213	0.550432	0.0324448	0.0390065	6	6	6	5	6	5	0.854154	0.912389	-0.00880297	0.0390065	6	6	6	5	6	7	0.781705	0.893381	-0.0199828
CDK11A	Q9UQ88	0.0390656	51	31	3	4	3	3	4.13325e-11	1.17624e-09	-0.678387	0.0390656	51	31	3	4	3	3	1.45846e-05	0.00010689	-0.241604	0.0390656	51	31	3	4	3	3	0.271129	0.434397	0.0476722	0.0390656	51	31	3	4	3	9	0.953424	0.978376	0.0031571
CDK11B	P21127	0.0390065	51	31	3	4	3	3	0.00577057	0.0118142	0.155371	0.0390065	51	31	3	4	3	3	0.0564552	0.101628	-0.0992399	0.0390065	51	31	3	4	3	3	0.0457387	0.147329	0.117001	0.0390065	51	31	3	4	3	5	0.646461	0.819829	-0.022185
CDK12	Q9NYV4	0.0390065	52	37	32	38	32	28	0.40283	0.469768	-0.0290645	0.0390065	52	37	32	38	32	28	0.00470021	0.0127904	-0.11319	0.0390065	52	37	32	38	32	28	0.724361	0.824722	-0.0135516	0.0390065	52	37	32	38	32	1	0.170128	0.453087	0.164513
CDK13	Q14004	0.0390065	43	34	29	32	29	26	0.0187942	0.0327408	-0.116516	0.0390065	43	34	29	32	29	26	0.0134672	0.0309985	-0.123974	0.0390065	43	34	29	32	29	26	0.873534	0.924984	0.00794474	0.0390065	43	34	29	32	29	3	0.363488	0.626033	0.0559311
CDK14	O94921	0.0390065	6	2	1	2	1	1	0.000266195	0.000852841	0.383628	0.0390065	6	2	1	2	1	1	0.234457	0.326491	0.0984971	0.0390065	6	2	1	2	1	1	0.357701	0.521836	0.0842871	0.0390065	6	2	1	2	1	14	0.087433	0.350901	-0.0827079
CDK16	Q00536	0.0390065	12	8	5	5	5	5	0.314024	0.37893	0.0339648	0.0390065	12	8	5	5	5	5	0.127215	0.198659	-0.0527423	0.0390065	12	8	5	5	5	5	0.362601	0.526269	-0.0342196	0.0390065	12	8	5	5	5	5	0.267457	0.546289	-0.0543031
CDK17	Q00537	0.0390065	12	9	5	5	5	5	9.01238e-05	0.000334954	0.2045	0.0390065	12	9	5	5	5	5	5.5374e-10	2.28108e-08	0.564504	0.0390065	12	9	5	5	5	5	0.531076	0.676872	0.0270343	0.0390065	12	9	5	5	5	3	0.0100483	0.187085	0.123847
CDK18	Q07002	0.0390065	7	6	3	3	3	3	0.037944	0.0603781	0.1079	0.0390065	7	6	3	3	3	3	0.0546499	0.0989559	0.0987195	0.0390065	7	6	3	3	3	3	0.828658	0.896162	-0.0116019	0.0390065	7	6	3	3	3	3	0.00839095	0.18648	0.16364
CDK19	Q9BWU1	0.0390065	22	13	8	13	8	7	0.692841	0.743152	-0.0196199	0.0390065	22	13	8	13	8	7	0.798045	0.850743	0.0126882	0.0390065	22	13	8	13	8	7	0.726805	0.826619	-0.0193898	0.0390065	22	13	8	13	8	28	0.801256	0.902829	-0.00966262
CDK2	P24941	0.0390065	19	15	11	14	11	11	0.000708936	0.00197004	-0.215318	0.0390065	19	15	11	14	11	11	0.00108335	0.00377034	-0.204413	0.0390065	19	15	11	14	11	11	0.189541	0.346688	-0.0767877	0.0390065	19	15	11	14	11	26	0.431781	0.679824	-0.0396737
CDK2AP1	O14519	0.0390065	4	3	3	4	3	3	0.0802205	0.115741	0.11343	0.0390065	4	3	3	4	3	3	0.00806549	0.0201101	-0.185653	0.0390065	4	3	3	4	3	3	0.815398	0.887645	0.0159923	0.0390065	4	3	3	4	3	1	0.0546324	0.296764	-0.185909
CDK3	Q00526	0.0390069	10	9	5	4	5	4	3.2701e-12	1.43737e-10	1.56082	0.0390069	10	9	5	4	5	4	2.472e-12	2.51329e-10	1.59336	0.0390069	10	9	5	4	5	4	0.792701	0.872592	-0.0212423	0.0390069	10	9	5	4	5	5	0.229806	0.513566	-0.0456583
CDK4	P11802	0.0390065	17	10	9	14	9	8	7.94367e-07	5.42269e-06	-0.540762	0.0390065	17	10	9	14	9	8	0.00102626	0.00360589	-0.265755	0.0390065	17	10	9	14	9	8	0.219853	0.379953	-0.0923558	0.0390065	17	10	9	14	9	5	0.413341	0.666777	0.0354892
CDK5	Q00535	0.0390065	18	11	10	14	10	9	9.47064e-06	4.76373e-05	-0.259845	0.0390065	18	11	10	14	10	9	0.000215535	0.00100628	0.190459	0.0390065	18	11	10	14	10	9	0.719809	0.821497	-0.0157351	0.0390065	18	11	10	14	10	3	0.383304	0.641675	-0.0473604
CDK5RAP1	Q96SZ6	0.0390065	8	7	7	6	7	5	1.11188e-12	5.77515e-11	-1.00965	0.0390065	8	7	7	6	7	5	2.85393e-05	0.000185671	-0.25812	0.0390065	8	7	7	6	7	5	0.403916	0.563299	0.0407809	0.0390065	8	7	7	6	7	7	0.561074	0.765151	-0.0323876
CDK5RAP2	Q96SN8	0.0390065	71	52	51	63	51	47	0.000162482	0.000558778	0.179073	0.0390065	71	52	51	63	51	47	3.82474e-05	0.000237049	-0.207584	0.0390065	71	52	51	63	51	47	0.553119	0.695849	0.0238251	0.0390065	71	52	51	63	51	11	0.0898992	0.354073	-0.101467
CDK5RAP3	Q96JB5	0.0390065	34	20	20	26	20	18	7.68211e-06	3.95358e-05	0.334952	0.0390065	34	20	20	26	20	18	0.879439	0.913336	-0.00751074	0.0390065	34	20	20	26	20	18	0.00151248	0.0290257	0.213856	0.0390065	34	20	20	26	20	3	0.82466	0.915895	0.0151748
CDK6	Q00534	0.0390065	26	14	13	23	13	13	0.00120131	0.00309116	-0.202559	0.0390065	26	14	13	23	13	13	0.349837	0.449019	-0.0483579	0.0390065	26	14	13	23	13	13	0.00781581	0.0584473	-0.173473	0.0390065	26	14	13	23	13	4	0.900118	0.957021	0.0101351
CDK7	P50613	0.0390065	10	8	7	7	7	7	0.873324	0.898424	-0.00911625	0.0390065	10	8	7	7	7	7	0.000550215	0.00215508	-0.250161	0.0390065	10	8	7	7	7	7	0.105639	0.243805	-0.108606	0.0390065	10	8	7	7	7	8	0.0674735	0.319336	-0.142543
CDK8	P49336	0.0390065	8	6	1	0	1	0				0.0390065	8	6	1	0	1	0				0.0390065	8	6	1	0	1	0				0.0390065	8	6	1	0	1	9	0.68794	0.846157	0.0176292
CDK9	P50750	0.0390065	13	10	9	10	9	8	1.56431e-08	1.75471e-07	-0.489653	0.0390065	13	10	9	10	9	8	0.870779	0.906435	-0.0070039	0.0390065	13	10	9	10	9	8	0.590082	0.723478	-0.02606	0.0390065	13	10	9	10	9	5	0.353736	0.619849	0.0454497
CDKAL1	Q5VV42	0.0390065	10	10	10	9	10	9	3.38816e-05	0.000142772	-0.238314	0.0390065	10	10	10	9	10	9	0.0508885	0.0932939	-0.0849854	0.0390065	10	10	10	9	10	9	0.75367	0.843916	0.0142345	0.0390065	10	10	10	9	10	47	0.391775	0.649244	-0.034648
CDKN1A	P38936	0.0390065	4	3	3	4	3	3	2.94265e-12	1.32655e-10	1.70415	0.0390065	4	3	3	4	3	3	4.65955e-09	1.3413e-07	0.978412	0.0390065	4	3	3	4	3	3	0.00429706	0.0441106	-0.292545	0.0390065	4	3	3	4	3	18	0.0712102	0.327033	0.10616
CDKN1B	P46527	0.0390065	2	2	2	2	2	2	4.83672e-05	0.000193895	0.581474	0.0390065	2	2	2	2	2	2	0.645699	0.725056	-0.0472316	0.0390065	2	2	2	2	2	2	0.206575	0.3656	-0.148878	0.0390065	2	2	2	2	2	13	0.0733142	0.330674	-0.10825
CDKN1C	P49918	0.0414811	1	1	1	1	1	1	3.23871e-13	2.17974e-11	1.72547	0.0414811	1	1	1	1	1	1	7.91235e-12	6.21395e-10	1.36378	0.0414811	1	1	1	1	1	1	0.685874	0.795073	0.0305467	0.0414811	1	1	1	1	1	7	0.127144	0.404634	-0.101821
CDKN2A	P42771	0.0390065	2	2	2	2	2	2	0.106104	0.147668	-0.329499	0.0390065	2	2	2	2	2	2	0.348804	0.448053	-0.184884	0.0390065	2	2	2	2	2	2	0.885566	0.933629	-0.0312496	0.0390065	2	2	2	2	2	0
CDKN2AIP	Q9NXV6	0.0390065	40	22	22	35	22	20	0.902081	0.921422	-0.00502391	0.0390065	40	22	22	35	22	20	0.109084	0.175125	-0.0686438	0.0390065	40	22	22	35	22	20	0.252373	0.41442	-0.0535331	0.0390065	40	22	22	35	22	8	0.794245	0.89952	-0.0125642
CDKN2AIPNL	Q96HQ2	0.0390065	5	4	4	4	4	4	8.75251e-05	0.000327004	-0.30601	0.0390065	5	4	4	4	4	4	0.0311015	0.0620018	-0.134649	0.0390065	5	4	4	4	4	4	0.0700975	0.190063	-0.123179	0.0390065	5	4	4	4	4	9	0.583094	0.778728	0.0249912
CDKN2C	P42773	0.0390065	23	8	8	15	8	8	0.00738142	0.014657	0.161162	0.0390065	23	8	8	15	8	8	0.312005	0.409423	0.0539678	0.0390065	23	8	8	15	8	8	0.1641	0.319209	-0.0844811	0.0390065	23	8	8	15	8	3	0.0671234	0.319066	-0.170577
CDKN2D	P55273	0.0390065	4	4	4	4	4	4	2.65538e-05	0.00011551	0.394302	0.0390065	4	4	4	4	4	4	0.0786774	0.133841	-0.121982	0.0390065	4	4	4	4	4	4	0.325747	0.490185	-0.0732072	0.0390065	4	4	4	4	4	2	0.042274	0.270423	-0.251249
CDKN3	Q16667	0.0390065	1	1	1	1	1	1	0.00139437	0.00351145	0.195784	0.0390065	1	1	1	1	1	1	0.882055	0.915089	0.0074409	0.0390065	1	1	1	1	1	1	0.0110462	0.069225	0.161259	0.0390065	1	1	1	1	1	1	0.611461	0.796839	-0.0384329
CDO1	Q16878	0.0431754	2	2	1	1	1	1	7.95513e-08	7.12532e-07	0.75987	0.0431754	2	2	1	1	1	1	2.77834e-08	5.61365e-07	0.826696	0.0431754	2	2	1	1	1	1	0.624117	0.749225	-0.0418428	0.0431754	2	2	1	1	1	2	0.502137	0.728988	-0.146893
CDPF1	Q6NVV7	0.513805	2	2	2	1	2	1	0.109234	0.151494	-0.163348	0.513805	2	2	2	1	2	1	0.948729	0.964062	0.00624998	0.513805	2	2	2	1	2	1	0.344696	0.510304	0.104395	0.513805	2	2	2	1	2	20	0.129029	0.407317	-0.0723409
CDR2	Q01850	0.0390065	2	2	2	2	2	2	1.3344e-08	1.5402e-07	0.733104	0.0390065	2	2	2	2	2	2	6.01377e-06	5.14075e-05	-0.440294	0.0390065	2	2	2	2	2	2	0.382999	0.544691	-0.0629466	0.0390065	2	2	2	2	2	4	0.884364	0.949487	-0.00930073
CDS1	Q92903	0.0390065	2	2	2	2	2	2	1.61924e-09	2.55787e-08	0.629621	0.0390065	2	2	2	2	2	2	0.000218559	0.00101891	0.225416	0.0390065	2	2	2	2	2	2	0.00209911	0.0325133	0.191962	0.0390065	2	2	2	2	2	8	0.0167341	0.204773	-0.156313
CDS2	O95674	0.0390065	7	5	5	7	5	5	0.131928	0.178664	-0.103959	0.0390065	7	5	5	7	5	5	0.00101475	0.00357435	-0.268841	0.0390065	7	5	5	7	5	5	0.0224001	0.0986535	0.186494	0.0390065	7	5	5	7	5	4	0.716034	0.86217	-0.0266811
CDT1	Q9H211	0.0390065	12	10	10	9	10	9	1.74347e-09	2.72706e-08	-0.63184	0.0390065	12	10	10	9	10	9	2.13862e-05	0.00014683	-0.288026	0.0390065	12	10	10	9	10	9	0.30105	0.46531	0.0552291	0.0390065	12	10	10	9	10	1	0.00328694	0.151324	-0.194931
CDV3	Q9UKY7	0.0390065	22	10	10	20	10	10	0.825395	0.857517	0.0190418	0.0390065	22	10	10	20	10	10	0.00109526	0.0038008	-0.34726	0.0390065	22	10	10	20	10	10	0.013262	0.0754886	-0.268605	0.0390065	22	10	10	20	10	1	0.784693	0.894302	-0.0232577
CDYL	Q9Y232	0.0390065	14	13	13	12	13	11	0.278177	0.341539	-0.0350088	0.0390065	14	13	13	12	13	11	9.82208e-05	0.000520053	-0.167043	0.0390065	14	13	13	12	13	11	0.00700645	0.0554182	0.109572	0.0390065	14	13	13	12	13	1	0.546494	0.755292	0.0659674
CDYL2	Q8N8U2	0.0390065	4	3	3	4	3	3	0.00112242	0.00291018	0.167857	0.0390065	4	3	3	4	3	3	0.823589	0.871269	-0.00932994	0.0390065	4	3	3	4	3	3	0.274142	0.437245	0.0522747	0.0390065	4	3	3	4	3	2	0.194722	0.477904	-0.0951967
CEACAM6	P40199	0.0390065	1	1	1	1	1	1	0.0294297	0.0484096	0.229696	0.0390065	1	1	1	1	1	1	0.811365	0.86104	-0.0230256	0.0390065	1	1	1	1	1	1	0.400175	0.560116	-0.0918515	0.0390065	1	1	1	1	1	2	0.208425	0.492862	0.0672069
CEBPA	P49715	0.0390065	14	8	8	13	8	7	0.000114626	0.000412922	-0.360069	0.0390065	14	8	8	13	8	7	4.75428e-05	0.000283979	-0.393769	0.0390065	14	8	8	13	8	7	0.105314	0.243332	0.131604	0.0390065	14	8	8	13	8	5	0.226285	0.509089	0.0919378
CEBPB	P17676	0.0390065	10	8	8	10	8	8	2.05157e-05	9.33215e-05	0.478879	0.0390065	10	8	8	10	8	8	0.0486772	0.0900345	0.164543	0.0390065	10	8	8	10	8	8	0.0909257	0.221315	0.154661	0.0390065	10	8	8	10	8	9	0.280222	0.557702	-0.0577706
CEBPD	P49716	0.0390065	5	5	5	4	5	4	6.51173e-07	4.603e-06	-0.612296	0.0390065	5	5	5	4	5	4	0.000229122	0.00106194	-0.35229	0.0390065	5	5	5	4	5	4	0.448874	0.607032	0.0623692	0.0390065	5	5	5	4	5	10	0.0396281	0.262825	-0.214978
CEBPG	P53567	0.0390065	2	2	2	2	2	2	0.0208534	0.0358833	0.258146	0.0390065	2	2	2	2	2	2	0.0204939	0.0438559	-0.259032	0.0390065	2	2	2	2	2	2	0.0537377	0.162832	0.233453	0.0390065	2	2	2	2	2	11	0.905137	0.958113	0.00420933
CEBPZ	Q03701	0.0390065	47	32	32	42	32	30	2.38947e-06	1.43623e-05	-0.289799	0.0390065	47	32	32	42	32	30	3.40208e-06	3.19702e-05	-0.280911	0.0390065	47	32	32	42	32	30	0.000200551	0.0165453	0.211526	0.0390065	47	32	32	42	32	3	0.28107	0.557756	0.0514934
CEBPZOS	A8MTT3	0.0416011	2	2	2	2	2	2	0.173464	0.226784	-0.217275	0.0416011	2	2	2	2	2	2	0.152929	0.230929	-0.228968	0.0416011	2	2	2	2	2	2	0.0992544	0.233466	0.299075	0.0416011	2	2	2	2	2	1	0.211096	0.495442	-0.138742
CELF1	Q92879	0.0390065	22	12	10	17	10	9	1.69523e-05	7.90694e-05	0.308246	0.0390065	22	12	10	17	10	9	0.117174	0.185975	0.0804232	0.0390065	22	12	10	17	10	9	0.100104	0.235175	0.0948194	0.0390065	22	12	10	17	10	7	0.62055	0.802083	0.0384663
CELF2	O95319	0.0390065	27	12	10	18	10	10	0.0250065	0.0421123	0.121983	0.0390065	27	12	10	18	10	10	0.0353407	0.0689992	-0.113209	0.0390065	27	12	10	18	10	10	0.450125	0.607777	0.0422019	0.0390065	27	12	10	18	10	8	0.240939	0.524389	0.104305
CELSR1	Q9NYQ6	0.0390065	5	5	5	4	5	4	0.409314	0.476006	0.0404101	0.0390065	5	5	5	4	5	4	0.312632	0.410078	0.0497658	0.0390065	5	5	5	4	5	4	0.367052	0.529896	0.0495137	0.0390065	5	5	5	4	5	4	0.878289	0.945994	0.012484
CELSR2	Q9HCU4	0.039127	1	1	1	0	1	0				0.039127	1	1	1	0	1	0				0.039127	1	1	1	0	1	0				0.039127	1	1	1	0	1	2	0.143753	0.428125	-0.171649
CEMIP2	Q9UHN6	0.193835	1	1	1	1	1	1	1.11173e-05	5.45701e-05	1.0795	0.193835	1	1	1	1	1	1	0.0922747	0.152486	0.293054	0.193835	1	1	1	1	1	1	0.0860408	0.215035	0.334816	0.193835	1	1	1	1	1	30	0.349997	0.617553	0.0409706
CENPA	P49450	5.83508	1	1	1	0	1	0				5.83508	1	1	1	0	1	0				5.83508	1	1	1	0	1	0				5.83508	1	1	1	0	1	2	0.991636	0.996328	-0.00180703
CENPB	P07199	0.0390065	11	11	11	9	11	9	0.0622203	0.0930142	-0.0884627	0.0390065	11	11	11	9	11	9	0.604505	0.690359	-0.0231234	0.0390065	11	11	11	9	11	9	0.00132036	0.027608	0.19533	0.0390065	11	11	11	9	11	9	0.651362	0.82266	0.0248586
CENPC	Q03188	0.0390065	36	26	26	32	26	25	0.5218	0.585861	-0.0323842	0.0390065	36	26	26	32	26	25	6.61539e-07	8.2197e-06	-0.420933	0.0390065	36	26	26	32	26	25	0.0951981	0.22719	0.098631	0.0390065	36	26	26	32	26	10	0.101053	0.371025	-0.095369
CENPE	Q02224	0.0390065	59	53	53	50	53	45	0.000229856	0.000754373	0.211728	0.0390065	59	53	53	50	53	45	0.0293234	0.0591107	-0.104516	0.0390065	59	53	53	50	53	45	0.0397381	0.136072	-0.109164	0.0390065	59	53	53	50	53	4	0.120436	0.393642	0.087854
CENPF	P49454	0.0390065	200	142	142	170	142	133	0.00128104	0.00326768	0.159037	0.0390065	200	142	142	170	142	133	3.84888e-09	1.13882e-07	-0.511387	0.0390065	200	142	142	170	142	133	0.633905	0.756523	0.0215392	0.0390065	200	142	142	170	142	0
CENPH	Q9H3R5	0.0390065	12	9	9	9	9	7	5.32635e-06	2.87431e-05	0.270484	0.0390065	12	9	9	9	9	7	1.6251e-05	0.000117039	-0.244099	0.0390065	12	9	9	9	9	7	0.00322249	0.0393325	0.150763	0.0390065	12	9	9	9	9	1	0.754083	0.880261	-0.0579046
CENPI	Q92674	0.0390065	11	10	10	10	10	9	0.274924	0.338227	0.0467653	0.0390065	11	10	10	10	10	9	0.0174205	0.0382642	-0.110986	0.0390065	11	10	10	10	10	9	0.01145	0.0704293	0.133916	0.0390065	11	10	10	10	10	0
CENPJ	Q9HC77	0.0390065	28	27	27	20	27	20	1.11399e-06	7.3322e-06	0.27397	0.0390065	28	27	27	20	27	20	6.3421e-06	5.37019e-05	-0.235074	0.0390065	28	27	27	20	27	20	0.340953	0.506552	-0.0369629	0.0390065	28	27	27	20	27	9	0.11255	0.386922	0.0826317
CENPK	Q9BS16	0.0390065	9	7	7	8	7	6	0.00211283	0.00501826	0.262898	0.0390065	9	7	7	8	7	6	0.572415	0.660219	-0.0403745	0.0390065	9	7	7	8	7	6	0.0182493	0.0898472	0.208746	0.0390065	9	7	7	8	7	25	0.26085	0.541239	-0.0645751
CENPL	Q8N0S6	0.0390065	7	6	6	7	6	6	0.00387308	0.00843743	0.129781	0.0390065	7	6	6	7	6	6	5.59812e-05	0.000326028	-0.213978	0.0390065	7	6	6	7	6	6	0.0413957	0.139253	0.0942829	0.0390065	7	6	6	7	6	45	0.0166909	0.204773	-0.130844
CENPM	Q9NSP4	0.0390065	3	3	3	3	3	3	0.515788	0.580508	0.0361608	0.0390065	3	3	3	3	3	3	0.0361246	0.0701712	-0.125757	0.0390065	3	3	3	3	3	3	0.700766	0.80598	-0.0237859	0.0390065	3	3	3	3	3	133	0.834208	0.921999	-0.00943452
CENPN	Q96H22	0.0390065	12	7	7	11	7	7	0.0659765	0.0978184	0.0940693	0.0390065	12	7	7	11	7	7	0.00201943	0.0062968	-0.178564	0.0390065	12	7	7	11	7	7	0.000540121	0.0193995	0.235421	0.0390065	12	7	7	11	7	7	0.838833	0.924545	0.0087986
CENPO	Q9BU64	0.0390065	2	2	2	2	2	2	0.151815	0.201962	0.0832075	0.0390065	2	2	2	2	2	2	0.00758515	0.0191169	-0.171162	0.0390065	2	2	2	2	2	2	0.468431	0.623596	0.0457312	0.0390065	2	2	2	2	2	9	0.174865	0.457877	0.0657721
CENPP	Q6IPU0	0.0390065	4	3	3	3	3	3	0.995899	0.996316	-0.000299088	0.0390065	4	3	3	3	3	3	0.0904794	0.150098	-0.103964	0.0390065	4	3	3	3	3	3	0.0246263	0.104231	0.160969	0.0390065	4	3	3	3	3	20	0.365477	0.627986	-0.0350691
CENPQ	Q7L2Z9	0.0390065	14	9	9	12	9	8	0.385999	0.453248	0.0714852	0.0390065	14	9	9	12	9	8	0.0115194	0.0271629	-0.232257	0.0390065	14	9	9	12	9	8	0.854946	0.912843	-0.0166306	0.0390065	14	9	9	12	9	6	0.0578253	0.302029	0.161418
CENPS	Q8N2Z9	0.0390065	3	3	3	3	3	3	0.471076	0.537112	0.0427795	0.0390065	3	3	3	3	3	3	0.560739	0.649731	-0.0344139	0.0390065	3	3	3	3	3	3	0.210548	0.370164	-0.084737	0.0390065	3	3	3	3	3	6	0.429001	0.67768	-0.0341825
CENPT	Q96BT3	0.0390065	12	9	9	11	9	9	0.0124752	0.0230209	0.17503	0.0390065	12	9	9	11	9	9	0.0166217	0.0368912	-0.166107	0.0390065	12	9	9	11	9	9	0.159538	0.313725	0.101422	0.0390065	12	9	9	11	9	3	0.209531	0.494197	-0.0797711
CENPU	Q71F23	0.0390065	18	14	14	17	14	14	0.688034	0.738908	0.0235836	0.0390065	18	14	14	17	14	14	3.36792e-07	4.65806e-06	-0.519935	0.0390065	18	14	14	17	14	14	0.476666	0.631451	0.047035	0.0390065	18	14	14	17	14	7	0.914149	0.96148	0.00578685
CENPV	Q7Z7K6	0.0390065	16	9	9	15	9	9	4.45152e-07	3.28519e-06	0.48388	0.0390065	16	9	9	15	9	9	0.48878	0.584567	-0.0389609	0.0390065	16	9	9	15	9	9	0.00321125	0.0393325	0.217624	0.0390065	16	9	9	15	9	2	0.168733	0.451869	0.0890679
CENPVL3	A0A0U1RRI6	0.278281	2	1	1	2	1	1	0.00492149	0.0103192	0.206461	0.278281	2	1	1	2	1	1	0.225882	0.316858	0.0783956	0.278281	2	1	1	2	1	1	0.0886473	0.218664	0.126622	0.278281	2	1	1	2	1	3	0.634959	0.811626	-0.031015
CENPW	Q5EE01	0.0390065	2	2	2	1	2	1	0.538864	0.602401	0.0257919	0.0390065	2	2	2	1	2	1	0.000135744	0.000677091	0.213104	0.0390065	2	2	2	1	2	1	0.0638195	0.179548	0.0921525	0.0390065	2	2	2	1	2	8	0.658271	0.827527	-0.040358
CENPX	A8MT69	0.0563644	3	3	3	3	3	3	0.219665	0.278674	-0.122747	0.0563644	3	3	3	3	3	3	0.00501409	0.0135023	-0.317812	0.0563644	3	3	3	3	3	3	0.52916	0.675557	0.0689122	0.0563644	3	3	3	3	3	3	0.379669	0.639536	-0.0585743
CEP104	O60308	0.0390065	4	4	4	3	4	3	8.21444e-06	4.19815e-05	0.439007	0.0390065	4	4	4	3	4	3	0.000169022	0.000815004	-0.326053	0.0390065	4	4	4	3	4	3	0.168778	0.324092	-0.104046	0.0390065	4	4	4	3	4	9	0.957222	0.980197	-0.0037271
CEP120	Q8N960	0.0390065	24	22	22	21	22	20	5.40644e-12	2.18014e-10	0.749031	0.0390065	24	22	22	21	22	20	3.55881e-05	0.00022376	0.210604	0.0390065	24	22	22	21	22	20	0.0626577	0.178366	0.0799116	0.0390065	24	22	22	21	22	14	0.598699	0.787796	-0.0346336
CEP128	Q6ZU80	0.0390065	29	29	29	26	29	26	0.0350415	0.0564742	0.170948	0.0390065	29	29	29	26	29	26	0.553771	0.642992	0.0444213	0.0390065	29	29	29	26	29	26	0.179746	0.33571	0.115621	0.0390065	29	29	29	26	29	9	0.63971	0.815052	0.0293133
CEP131	Q9UPN4	0.0390065	37	32	32	36	32	31	0.539685	0.603248	0.0221135	0.0390065	37	32	32	36	32	31	0.44311	0.540084	-0.0277636	0.0390065	37	32	32	36	32	31	0.143929	0.294557	0.0608895	0.0390065	37	32	32	36	32	1	0.276973	0.554188	0.0782622
CEP135	Q66GS9	0.0390065	30	28	28	28	28	26	0.00937427	0.0180225	0.0932835	0.0390065	30	28	28	28	28	26	0.0098768	0.0238005	-0.0924656	0.0390065	30	28	28	28	28	26	0.0876245	0.217119	0.0636102	0.0390065	30	28	28	28	28	1	0.513342	0.735398	0.0306998
CEP152	O94986	0.0390065	42	39	38	33	38	30	0.657791	0.711707	0.0445645	0.0390065	42	39	38	33	38	30	0.142578	0.21788	-0.153021	0.0390065	42	39	38	33	38	30	0.802929	0.879092	-0.0280007	0.0390065	42	39	38	33	38	3	0.542106	0.752819	-0.0667294
CEP162	Q5TB80	0.0390065	14	14	14	13	14	13	1.28561e-06	8.313e-06	0.285502	0.0390065	14	14	14	13	14	13	0.209671	0.298685	0.0465259	0.0390065	14	14	14	13	14	13	0.778984	0.862722	0.0113165	0.0390065	14	14	14	13	14	3	0.809568	0.907145	-0.0176045
CEP164	Q9UPV0	0.0390065	14	14	14	14	14	14	0.000852006	0.00230473	-0.175385	0.0390065	14	14	14	14	14	14	0.000243063	0.00111209	-0.202765	0.0390065	14	14	14	14	14	14	0.103513	0.240465	-0.0807786	0.0390065	14	14	14	14	14	20	0.729233	0.868081	0.013948
CEP170	Q5SW79	0.0390065	88	65	63	76	63	57	0.776442	0.815166	-0.0167097	0.0390065	88	65	63	76	63	57	0.0012588	0.00427063	-0.232489	0.0390065	88	65	63	76	63	57	0.146988	0.297746	-0.0991015	0.0390065	88	65	63	76	63	26	0.46892	0.70669	0.0609429
CEP170B	Q9Y4F5	0.0390065	11	9	7	7	7	7	0.420781	0.487211	-0.0448695	0.0390065	11	9	7	7	7	7	7.23651e-05	0.000404677	-0.300501	0.0390065	11	9	7	7	7	7	0.109501	0.248823	-0.103392	0.0390065	11	9	7	7	7	31	0.59959	0.788163	-0.0211245
CEP192	Q8TEP8	0.0390065	45	39	39	41	39	35	0.00293506	0.00665962	-0.113539	0.0390065	45	39	39	41	39	35	0.0692613	0.12024	0.0621173	0.0390065	45	39	39	41	39	35	0.954984	0.973731	0.00202775	0.0390065	45	39	39	41	39	26	0.863736	0.939211	0.00605299
CEP250	Q9BV73	0.0390065	56	48	48	49	48	43	0.00367128	0.00806185	0.125423	0.0390065	56	48	48	49	48	43	0.330994	0.428982	0.0362514	0.0390065	56	48	48	49	48	43	0.962279	0.977831	0.00193753	0.0390065	56	48	48	49	48	30	0.848163	0.92951	-0.0214721
CEP290	O15078	0.0390065	17	16	16	13	16	13	3.15526e-05	0.0001345	0.227527	0.0390065	17	16	16	13	16	13	0.987828	0.991772	0.000585792	0.0390065	17	16	16	13	16	13	0.142743	0.293164	0.0655064	0.0390065	17	16	16	13	16	13	0.471308	0.708015	0.0292854
CEP295	Q9C0D2	0.0390065	12	12	12	10	12	10	0.0510167	0.0781468	0.0939916	0.0390065	12	12	12	10	12	10	0.00468676	0.0127574	-0.147994	0.0390065	12	12	12	10	12	10	0.888434	0.935415	0.00703207	0.0390065	12	12	12	10	12	14	0.855574	0.935007	-0.00859706
CEP350	Q5VT06	0.0390065	97	88	88	89	88	81	0.756907	0.798076	0.0136104	0.0390065	97	88	88	89	88	81	0.00362445	0.0103153	-0.150519	0.0390065	97	88	88	89	88	81	0.57034	0.70844	-0.0280176	0.0390065	97	88	88	89	88	57	0.0940395	0.360909	-0.11596
CEP41	Q9BYV8	0.0390065	10	10	10	9	10	9	0.522471	0.586476	-0.0238641	0.0390065	10	10	10	9	10	9	0.0413924	0.0785674	0.0817311	0.0390065	10	10	10	9	10	9	0.671185	0.784458	-0.0176355	0.0390065	10	10	10	9	10	7	0.510828	0.734023	-0.0408091
CEP44	Q9C0F1	0.0390065	10	9	9	9	9	8	0.0140936	0.0255632	-0.152962	0.0390065	10	9	9	9	9	8	0.000878451	0.00317045	0.229728	0.0390065	10	9	9	9	9	8	0.0926942	0.223537	-0.110051	0.0390065	10	9	9	9	9	35	0.592568	0.784047	0.0193236
CEP55	Q53EZ4	0.0390065	23	20	20	21	20	19	0.0991886	0.139219	-0.0625099	0.0390065	23	20	20	21	20	19	0.0112819	0.0266753	-0.103261	0.0390065	23	20	20	21	20	19	0.255572	0.418379	0.0469062	0.0390065	23	20	20	21	20	43	0.973571	0.987102	-0.00135721
CEP57	Q86XR8	0.0390065	15	12	12	15	12	12	0.00494958	0.0103682	0.130763	0.0390065	15	12	12	15	12	12	0.166507	0.246955	0.0572544	0.0390065	15	12	12	15	12	12	0.82297	0.891969	-0.00999635	0.0390065	15	12	12	15	12	13	0.717797	0.862506	0.0155528
CEP57L1	Q8IYX8	0.0390065	5	5	5	5	5	5	0.0745229	0.108802	-0.0843329	0.0390065	5	5	5	5	5	5	0.000708828	0.00264827	-0.189166	0.0390065	5	5	5	5	5	5	0.361393	0.52536	0.0461551	0.0390065	5	5	5	5	5	10	0.344324	0.613252	-0.0481803
CEP63	Q96MT8	0.0390065	13	12	12	10	12	9	0.621749	0.678161	0.0231634	0.0390065	13	12	12	10	12	9	0.308157	0.40536	0.0485602	0.0390065	13	12	12	10	12	9	0.074264	0.196136	0.0990492	0.0390065	13	12	12	10	12	81	0.727698	0.867301	-0.0171247
CEP68	Q76N32	0.0390065	1	1	1	1	1	1	3.60686e-08	3.61328e-07	-0.598287	0.0390065	1	1	1	1	1	1	0.648951	0.727852	-0.025674	0.0390065	1	1	1	1	1	1	0.562933	0.703632	0.0365637	0.0390065	1	1	1	1	1	9	0.036382	0.255974	-0.0941558
CEP72	Q9P209	0.0390065	4	4	4	4	4	4	0.2055	0.262562	0.048244	0.0390065	4	4	4	4	4	4	0.0406459	0.0773964	-0.0819712	0.0390065	4	4	4	4	4	4	0.161573	0.315967	0.0600406	0.0390065	4	4	4	4	4	8	0.602828	0.790476	-0.0324561
CEP76	Q8TAP6	0.0390065	9	9	9	9	9	9	7.64385e-07	5.25178e-06	-0.257372	0.0390065	9	9	9	9	9	9	3.87413e-06	3.55668e-05	-0.223532	0.0390065	9	9	9	9	9	9	0.500922	0.651158	0.0235651	0.0390065	9	9	9	9	9	19	0.465798	0.703593	-0.0296651
CEP78	Q5JTW2	0.0390065	13	11	11	10	11	8	3.62716e-08	3.62603e-07	-0.394449	0.0390065	13	11	11	10	11	8	0.000200217	0.000942599	-0.181774	0.0390065	13	11	11	10	11	8	0.230053	0.39184	-0.0510828	0.0390065	13	11	11	10	11	12	0.406044	0.66112	-0.0375688
CEP83	Q9Y592	0.246302	5	5	5	2	5	2	0.279553	0.34314	-0.0767926	0.246302	5	5	5	2	5	2	0.000265941	0.0011938	-0.330411	0.246302	5	5	5	2	5	2	0.676282	0.788014	-0.0325431	0.246302	5	5	5	2	5	5	0.735706	0.871365	-0.0168425
CEP85	Q6P2H3	0.0390065	21	20	20	19	20	19	4.30804e-07	3.20155e-06	-0.373748	0.0390065	21	20	20	19	20	19	0.00045082	0.00182718	-0.192496	0.0390065	21	20	20	19	20	19	0.663453	0.77799	-0.0209784	0.0390065	21	20	20	19	20	9	0.360417	0.623891	0.0485395
CEP85L	Q5SZL2	0.144578	2	2	2	2	2	2	0.156777	0.207898	0.134618	0.144578	2	2	2	2	2	2	0.45369	0.550802	0.0693273	0.144578	2	2	2	2	2	2	0.685135	0.794562	0.0416358	0.144578	2	2	2	2	2	1	0.34593	0.614394	0.0601899
CEP89	Q96ST8	0.0392652	5	5	5	4	5	4	0.954297	0.963064	-0.00205822	0.0392652	5	5	5	4	5	4	0.648427	0.727435	-0.0164365	0.0392652	5	5	5	4	5	4	0.000544468	0.0193995	0.175959	0.0392652	5	5	5	4	5	4	0.0386851	0.260913	-0.0927108
CEP95	Q96GE4	0.0390065	12	10	10	8	10	7	0.904267	0.922899	0.00542283	0.0390065	12	10	10	8	10	7	0.869507	0.90561	0.00740893	0.0390065	12	10	10	8	10	7	0.594649	0.726944	-0.0269573	0.0390065	12	10	10	8	10	9	0.783115	0.893918	-0.00957049
CEP97	Q8IW35	0.0390065	20	18	18	19	18	17	3.98697e-09	5.46678e-08	-0.482628	0.0390065	20	18	18	19	18	17	0.199669	0.287168	-0.0504174	0.0390065	20	18	18	19	18	17	0.102632	0.238999	-0.0731415	0.0390065	20	18	18	19	18	8	0.319531	0.593205	-0.04201
CEPT1	Q9Y6K0	0.0395242	4	4	3	3	3	3	0.0505175	0.0774581	-0.0968611	0.0395242	4	4	3	3	3	3	0.201991	0.289758	-0.0605993	0.0395242	4	4	3	3	3	3	0.00248566	0.034629	0.186292	0.0395242	4	4	3	3	3	2	0.72401	0.865686	-0.0274955
CERCAM	Q5T4B2	0.0390065	3	3	3	3	3	3	0.0906506	0.128902	-0.0861621	0.0390065	3	3	3	3	3	3	0.00285788	0.00847695	0.171163	0.0390065	3	3	3	3	3	3	0.0180369	0.0892227	-0.141981	0.0390065	3	3	3	3	3	19	0.090415	0.355011	-0.0858534
CERK	Q8TCT0	0.0390065	3	3	3	2	3	2	0.000812616	0.00221764	-0.248252	0.0390065	3	3	3	2	3	2	0.527632	0.619179	-0.0378092	0.0390065	3	3	3	2	3	2	0.889337	0.935541	0.00924693	0.0390065	3	3	3	2	3	2	0.250303	0.53289	-0.120628
CERS1	P27544	0.0390065	3	2	2	2	2	2	0.553597	0.616132	0.0471085	0.0390065	3	2	2	2	2	2	0.749456	0.811804	0.0252796	0.0390065	3	2	2	2	2	2	0.0344128	0.125003	0.203424	0.0390065	3	2	2	2	2	4	0.0260282	0.230366	0.0982102
CERS2	Q96G23	0.0390065	11	5	5	8	5	5	0.000521466	0.00152826	0.255112	0.0390065	11	5	5	8	5	5	0.0564063	0.101578	-0.118371	0.0390065	11	5	5	8	5	5	0.0177249	0.0882786	0.170986	0.0390065	11	5	5	8	5	7	0.819494	0.913706	0.0115112
CERS5	Q8N5B7	0.0390065	4	4	4	4	4	4	0.000203099	0.000676548	0.239965	0.0390065	4	4	4	4	4	4	0.125009	0.195854	-0.0785599	0.0390065	4	4	4	4	4	4	0.0662902	0.183778	0.107216	0.0390065	4	4	4	4	4	17	0.02296	0.224135	-0.106977
CERS6	Q6ZMG9	0.0390065	6	3	3	5	3	3	3.05951e-05	0.00013112	0.374858	0.0390065	6	3	3	5	3	3	0.0588494	0.104969	-0.127483	0.0390065	6	3	3	5	3	3	0.0126321	0.0732108	0.198172	0.0390065	6	3	3	5	3	3	0.57472	0.773605	-0.0290725
CES1	P23141	0.0390065	143	31	31	118	31	31	0.0015662	0.00388079	0.151086	0.0390065	143	31	31	118	31	31	0.134855	0.207839	-0.0612366	0.0390065	143	31	31	118	31	31	0.108806	0.248033	0.0738969	0.0390065	143	31	31	118	31	3	0.454735	0.694705	0.040749
CES2	O00748	0.0390065	5	5	5	5	5	5	0.000513318	0.00150854	0.151068	0.0390065	5	5	5	5	5	5	0.0130974	0.0303153	-0.0955845	0.0390065	5	5	5	5	5	5	0.436203	0.594484	0.0301381	0.0390065	5	5	5	5	5	2	0.897447	0.955215	0.00856488
CES3	Q6UWW8	0.0390065	16	11	11	14	11	10	0.747633	0.79019	0.0131273	0.0390065	16	11	11	14	11	10	0.0236738	0.0495945	0.101571	0.0390065	16	11	11	14	11	10	0.756609	0.846315	-0.0141354	0.0390065	16	11	11	14	11	2	0.810159	0.907424	0.0212424
CETN2	P41208	0.0390065	17	7	7	11	7	5	0.317563	0.38238	0.10097	0.0390065	17	7	7	11	7	5	0.100943	0.164374	-0.171095	0.0390065	17	7	7	11	7	5	0.591234	0.724599	0.0598595	0.0390065	17	7	7	11	7	5	0.869448	0.942188	0.0106481
CETN3	O15182	0.0390065	14	10	10	11	10	9	0.478881	0.544971	0.0906427	0.0390065	14	10	10	11	10	9	0.131655	0.204291	-0.199525	0.0390065	14	10	10	11	10	9	0.718637	0.820551	0.0512076	0.0390065	14	10	10	11	10	4	0.682772	0.842402	-0.0224573
CFAP20	Q9Y6A4	0.0390065	6	5	5	6	5	5	0.765386	0.805771	0.0160245	0.0390065	6	5	5	6	5	5	0.0164667	0.0366665	-0.143546	0.0390065	6	5	5	6	5	5	0.59566	0.727691	-0.0319725	0.0390065	6	5	5	6	5	3	0.585598	0.779873	0.0386608
CFAP221	Q4G0U5	4.99185	1	1	1	1	1	1	0.0205303	0.0354103	0.170573	4.99185	1	1	1	1	1	1	0.161498	0.240935	-0.0965262	4.99185	1	1	1	1	1	1	0.0732675	0.194451	0.141394	4.99185	1	1	1	1	1	31	0.753026	0.879722	0.0138413
CFAP298	P57076	0.0390065	14	13	13	13	13	12	0.0204858	0.0353463	-0.103269	0.0390065	14	13	13	13	13	12	4.05775e-06	3.69685e-05	-0.28831	0.0390065	14	13	13	13	13	12	0.375119	0.537372	-0.0404697	0.0390065	14	13	13	13	13	5	0.0971901	0.366698	0.0668535
CFAP299	Q6V702	4.05637	1	1	1	1	1	1	0.381545	0.448846	0.0885165	4.05637	1	1	1	1	1	1	0.8652	0.902304	-0.0169384	4.05637	1	1	1	1	1	1	0.193244	0.351175	-0.149725	4.05637	1	1	1	1	1	10	0.3256	0.596962	0.0455653
CFAP36	Q96G28	0.0390065	7	7	7	5	7	5	0.0474237	0.073184	-0.1013	0.0390065	7	7	7	5	7	5	2.27295e-05	0.000153952	0.290074	0.0390065	7	7	7	5	7	5	0.0275358	0.110728	-0.128195	0.0390065	7	7	7	5	7	5	0.687698	0.845972	-0.0446996
CFAP410	O43822	0.0390065	5	5	5	4	5	4	0.00314065	0.00707406	-0.196495	0.0390065	5	5	5	4	5	4	0.0264365	0.0544511	0.136868	0.0390065	5	5	5	4	5	4	0.000817399	0.0227752	-0.262028	0.0390065	5	5	5	4	5	9	0.381019	0.640313	0.125997
CFAP57	Q96MR6	1.57926	1	1	1	0	1	0				1.57926	1	1	1	0	1	0				1.57926	1	1	1	0	1	0				1.57926	1	1	1	0	1	5	0.617029	0.799912	-0.030112
CFAP61	Q8NHU2	5.59176	1	1	1	1	1	1	0.112312	0.155358	0.23623	5.59176	1	1	1	1	1	1	0.214954	0.304523	-0.181076	5.59176	1	1	1	1	1	1	0.979766	0.98762	0.00402343	5.59176	1	1	1	1	1	1	0.307772	0.583144	-0.0772664
CFAP65	Q6ZU64	5.8695	2	2	1	1	1	1	0.00012815	0.000453939	0.446838	5.8695	2	2	1	1	1	1	0.328443	0.426428	-0.0864072	5.8695	2	2	1	1	1	1	0.854989	0.912843	-0.0177591	5.8695	2	2	1	1	1	12	0.0256874	0.229191	-0.110297
CFAP69	A5D8W1	3.23138	1	1	1	1	1	1	0.00300864	0.00680474	0.320281	3.23138	1	1	1	1	1	1	0.154994	0.233089	0.134326	3.23138	1	1	1	1	1	1	0.521211	0.668978	0.0657249	3.23138	1	1	1	1	1	1	0.912911	0.961279	0.0121968
CFAP74	Q9C0B2	4.21421	1	1	1	1	1	1	0.00110716	0.00288	-0.332884	4.21421	1	1	1	1	1	1	1.30724e-06	1.44098e-05	-0.655287	4.21421	1	1	1	1	1	1	0.023727	0.101929	-0.230746	4.21421	1	1	1	1	1	5	0.640875	0.815776	0.0248371
CFAP97	Q9P2B7	0.0390065	7	6	6	7	6	6	0.460101	0.526294	0.0499802	0.0390065	7	6	6	7	6	6	0.00059034	0.00228047	-0.290766	0.0390065	7	6	6	7	6	6	0.0336925	0.124072	-0.17327	0.0390065	7	6	6	7	6	4	0.0105276	0.188462	-0.182069
CFD	P00746	0.0390065	7	6	6	6	6	5	0.506689	0.571985	0.0544003	0.0390065	7	6	6	6	6	5	0.00143573	0.00475443	0.316158	0.0390065	7	6	6	6	6	5	0.00614641	0.0517538	0.287807	0.0390065	7	6	6	6	6	0
CFDP1	Q9UEE9	0.0390065	17	13	13	16	13	12	0.00218658	0.00517384	-0.314207	0.0390065	17	13	13	16	13	12	0.00180285	0.00572041	-0.322426	0.0390065	17	13	13	16	13	12	0.238544	0.400661	-0.115455	0.0390065	17	13	13	16	13	1	0.620448	0.802059	-0.0789166
CFL1	P23528	0.0390065	117	20	15	65	15	14	0.200122	0.256846	-0.084121	0.0390065	117	20	15	65	15	14	0.0112307	0.0265803	-0.18267	0.0390065	117	20	15	65	15	14	0.944696	0.967786	-0.00493883	0.0390065	117	20	15	65	15	1	0.606583	0.793473	0.0502556
CFL2	Q9Y281	0.0390065	41	8	3	3	3	3	0.303746	0.368435	-0.0597008	0.0390065	41	8	3	3	3	3	0.677283	0.753001	0.0237639	0.0390065	41	8	3	3	3	3	0.00216073	0.0327284	-0.234584	0.0390065	41	8	3	3	3	1	0.33976	0.610539	0.0987267
CFLAR	O15519	0.0390065	3	3	3	3	3	3	1.11307e-07	9.63551e-07	0.538369	0.0390065	3	3	3	3	3	3	4.90566e-11	2.85875e-09	0.978758	0.0390065	3	3	3	3	3	3	0.504253	0.654192	0.0416763	0.0390065	3	3	3	3	3	1	0.00215121	0.148979	-0.341368
CFP	P27918	2.66096	1	1	1	0	1	0				2.66096	1	1	1	0	1	0				2.66096	1	1	1	0	1	0				2.66096	1	1	1	0	1	6	0.23732	0.520678	-0.0908291
CGAS	Q8N884	0.0390065	31	19	19	27	19	18	1.94692e-10	4.23843e-09	0.959103	0.0390065	31	19	19	27	19	18	1.29016e-08	3.02951e-07	0.694962	0.0390065	31	19	19	27	19	18	0.00336672	0.0401017	0.233123	0.0390065	31	19	19	27	19	5	0.118231	0.392996	0.148588
CGGBP1	Q9UFW8	0.0390065	18	11	11	15	11	9	0.005652	0.0116039	0.160036	0.0390065	18	11	11	15	11	9	0.000968237	0.00344892	-0.203905	0.0390065	18	11	11	15	11	9	0.177074	0.333137	0.0778624	0.0390065	18	11	11	15	11	12	0.310966	0.586521	-0.098576
CGNL1	Q0VF96	3.30658	1	1	1	1	1	1	0.0955244	0.134864	0.151358	3.30658	1	1	1	1	1	1	0.1175	0.186382	0.141245	3.30658	1	1	1	1	1	1	0.639221	0.760832	-0.0453503	3.30658	1	1	1	1	1	14	0.0817152	0.341803	-0.131211
CGREF1	Q99674	0.0390065	9	8	8	8	8	7	0.903832	0.922658	0.0123716	0.0390065	9	8	8	8	8	7	0.875867	0.910448	0.0159982	0.0390065	9	8	8	8	8	7	0.929538	0.9595	-0.0101218	0.0390065	9	8	8	8	8	3	0.189007	0.471875	-0.0863282
CHAC1	Q9BUX1	0.0390065	4	4	4	4	4	4	5.37667e-08	5.00339e-07	0.869952	0.0390065	4	4	4	4	4	4	2.89024e-09	9.11618e-08	1.09473	0.0390065	4	4	4	4	4	4	0.551776	0.694864	-0.056489	0.0390065	4	4	4	4	4	3	0.562954	0.766692	-0.0360254
CHAC2	Q8WUX2	0.0390065	5	5	5	5	5	5	0.0235503	0.0399132	-0.119597	0.0390065	5	5	5	5	5	5	0.839565	0.884551	-0.0097038	0.0390065	5	5	5	5	5	5	0.0379593	0.131871	-0.120597	0.0390065	5	5	5	5	5	0
CHAF1A	Q13111	0.0390065	36	27	27	34	27	26	7.34904e-08	6.61967e-07	-0.392326	0.0390065	36	27	27	34	27	26	1.44498e-08	3.31963e-07	-0.446606	0.0390065	36	27	27	34	27	26	0.241267	0.403617	0.0524311	0.0390065	36	27	27	34	27	18	0.361472	0.62458	0.0623382
CHAF1B	Q13112	0.0390065	24	19	19	21	19	16	5.3627e-05	0.000212485	-0.226224	0.0390065	24	19	19	21	19	16	3.22831e-08	6.35783e-07	-0.432144	0.0390065	24	19	19	21	19	16	0.0565963	0.168449	0.0918339	0.0390065	24	19	19	21	19	9	0.342858	0.612789	-0.053774
CHAMP1	Q96JM3	0.0390065	58	35	35	54	35	32	0.0178372	0.0313249	0.0929487	0.0390065	58	35	35	54	35	32	0.00226109	0.00692722	-0.129117	0.0390065	58	35	35	54	35	32	0.00485413	0.0461918	0.129424	0.0390065	58	35	35	54	35	1	0.691541	0.848166	-0.0383383
CHCHD1	Q96BP2	0.0390065	2	2	2	2	2	2	0.00433858	0.00928018	-0.184045	0.0390065	2	2	2	2	2	2	0.181661	0.265382	0.0760896	0.0390065	2	2	2	2	2	2	0.384673	0.546007	0.0543093	0.0390065	2	2	2	2	2	7	0.323983	0.595328	0.114946
CHCHD10	Q8WYQ3	5.47435	1	1	1	1	1	1	0.00737809	0.0146535	-0.401376	5.47435	1	1	1	1	1	1	0.00262407	0.00789142	-0.468183	5.47435	1	1	1	1	1	1	0.963796	0.978658	-0.0066192	5.47435	1	1	1	1	1	4	0.0964422	0.365318	0.165128
CHCHD2	Q9Y6H1	0.0390065	4	2	2	4	2	2	0.639699	0.694412	-0.0465573	0.0390065	4	2	2	4	2	2	6.76874e-07	8.37939e-06	0.829433	0.0390065	4	2	2	4	2	2	0.00872803	0.061424	-0.331582	0.0390065	4	2	2	4	2	5	0.145386	0.430038	-0.0811285
CHCHD3	Q9NX63	0.0390065	25	11	11	25	11	11	0.0499215	0.0766549	0.15641	0.0390065	25	11	11	25	11	11	0.349561	0.448724	-0.0705259	0.0390065	25	11	11	25	11	11	0.059277	0.173103	0.167298	0.0390065	25	11	11	25	11	26	0.610363	0.796456	0.0223296
CHCHD4	Q8N4Q1	0.0390065	5	3	3	4	3	2	0.356641	0.4233	0.0986977	0.0390065	5	3	3	4	3	2	0.0164418	0.0366281	-0.282281	0.0390065	5	3	3	4	3	2	0.217464	0.377598	0.149511	0.0390065	5	3	3	4	3	16	0.183015	0.465551	-0.0619
CHCHD5	Q9BSY4	0.0390065	2	2	2	2	2	2	9.79151e-05	0.000359498	-0.556049	0.0390065	2	2	2	2	2	2	3.68884e-05	0.000229971	0.613359	0.0390065	2	2	2	2	2	2	0.534044	0.679353	-0.0735966	0.0390065	2	2	2	2	2	32	0.6098	0.795938	0.0202065
CHD1	O14646	0.0390065	55	45	41	48	41	40	0.980048	0.983754	0.0012107	0.0390065	55	45	41	48	41	40	0.000153256	0.000751114	-0.244376	0.0390065	55	45	41	48	41	40	0.009738	0.0648996	0.159115	0.0390065	55	45	41	48	41	2	0.502606	0.728988	0.0416434
CHD1L	Q86WJ1	0.0390065	50	32	32	45	32	31	1.48954e-13	1.25836e-11	-0.949751	0.0390065	50	32	32	45	32	31	0.000263695	0.001186	-0.166688	0.0390065	50	32	32	45	32	31	0.602584	0.733711	-0.0204907	0.0390065	50	32	32	45	32	1	0.233424	0.517954	-0.178424
CHD2	O14647	0.0390065	58	49	45	44	45	38	2.67424e-10	5.54398e-09	0.634248	0.0390065	58	49	45	44	45	38	3.21296e-05	0.00020553	0.241028	0.0390065	58	49	45	44	45	38	0.000482558	0.0192159	0.202495	0.0390065	58	49	45	44	45	2	0.709468	0.859038	0.0413664
CHD3	Q12873	0.0390065	60	42	29	27	29	24	0.006259	0.0126758	0.0974921	0.0390065	60	42	29	27	29	24	0.201614	0.289357	0.0406301	0.0390065	60	42	29	27	29	24	0.515349	0.663862	0.0226239	0.0390065	60	42	29	27	29	11	0.236256	0.520254	0.100828
CHD4	Q14839	0.0390065	195	82	67	145	67	65	0.0592377	0.089141	0.0708231	0.0390065	195	82	67	145	67	65	0.546006	0.635898	-0.0213365	0.0390065	195	82	67	145	67	65	0.119493	0.261985	0.0639451	0.0390065	195	82	67	145	67	2	0.545121	0.754587	0.0717854
CHD5	Q8TDI0	5.87777	32	17	0	0	0	0				5.87777	32	17	0	0	0	0				5.87777	32	17	0	0	0	0				5.87777	32	17	0	0	0	2	0.0471604	0.28125	0.251304
CHD6	Q8TD26	0.0390065	26	21	16	16	16	14	0.00130964	0.00332877	-0.176331	0.0390065	26	21	16	16	16	14	5.33751e-05	0.000312948	-0.252022	0.0390065	26	21	16	16	16	14	0.182726	0.339288	-0.0689751	0.0390065	26	21	16	16	16	40	0.590433	0.783033	0.0292876
CHD7	Q9P2D1	0.0390065	40	36	30	27	30	27	0.893588	0.914591	-0.00465568	0.0390065	40	36	30	27	30	27	0.00105689	0.00369854	-0.140733	0.0390065	40	36	30	27	30	27	0.56393	0.703955	-0.0225848	0.0390065	40	36	30	27	30	31	0.460085	0.698385	0.0292193
CHD8	Q9HCK8	0.0390065	73	56	49	56	49	43	3.35173e-05	0.000141611	-0.218739	0.0390065	73	56	49	56	49	43	0.000254362	0.0011521	-0.177437	0.0390065	73	56	49	56	49	43	0.105367	0.243353	-0.0706258	0.0390065	73	56	49	56	49	38	0.0133772	0.197386	0.126725
CHD9	Q3L8U1	0.0390065	36	30	25	25	25	21	0.0185385	0.0323839	0.112362	0.0390065	36	30	25	25	25	21	0.0534751	0.0972894	0.0889371	0.0390065	36	30	25	25	25	21	0.67708	0.788552	0.0200475	0.0390065	36	30	25	25	25	24	0.0752676	0.33288	0.0651534
CHDH	Q8NE62	0.848921	1	1	1	1	1	1	2.05827e-05	9.35819e-05	-0.30653	0.848921	1	1	1	1	1	1	0.00284679	0.00845193	-0.176218	0.848921	1	1	1	1	1	1	0.137524	0.286728	-0.0859184	0.848921	1	1	1	1	1	65	0.151978	0.433699	0.0584246
CHEK1	O14757	0.0390065	16	12	12	14	12	10	5.44797e-05	0.000215506	-0.225723	0.0390065	16	12	12	14	12	10	9.89875e-06	7.69125e-05	-0.26578	0.0390065	16	12	12	14	12	10	0.0812357	0.207027	-0.0829805	0.0390065	16	12	12	14	12	0
CHEK2	O96017	0.0390065	20	16	15	17	15	14	1.5724e-05	7.41362e-05	-0.317467	0.0390065	20	16	15	17	15	14	0.0904087	0.150048	-0.0895877	0.0390065	20	16	15	17	15	14	0.0261833	0.10786	-0.136927	0.0390065	20	16	15	17	15	14	0.432269	0.680094	-0.039779
CHERP	Q8IWX8	0.0390065	57	25	25	46	25	23	0.0161212	0.0287606	0.10253	0.0390065	57	25	25	46	25	23	7.54675e-06	6.17502e-05	-0.258526	0.0390065	57	25	25	46	25	23	0.00278927	0.0366182	0.151776	0.0390065	57	25	25	46	25	27	0.149729	0.432061	-0.0582562
CHFR	Q96EP1	0.0390065	7	7	7	7	7	7	5.45056e-10	1.0174e-08	-0.538081	0.0390065	7	7	7	7	7	7	0.0397837	0.0759818	0.0812803	0.0390065	7	7	7	7	7	7	0.0985719	0.232256	-0.070931	0.0390065	7	7	7	7	7	43	0.889439	0.951676	0.00577329
CHI3L1	P36222	0.0390065	48	21	21	42	21	20	0.0156584	0.0280344	-0.12987	0.0390065	48	21	21	42	21	20	2.16152e-09	7.19778e-08	0.637758	0.0390065	48	21	21	42	21	20	0.16718	0.322255	0.076904	0.0390065	48	21	21	42	21	21	0.811633	0.908329	0.0114477
CHIC1	Q5VXU3	2.90192	1	1	1	1	1	1	2.93999e-08	3.02449e-07	0.685869	2.90192	1	1	1	1	1	1	2.15111e-05	0.000147476	0.389574	2.90192	1	1	1	1	1	1	0.89755	0.940578	0.00912481	2.90192	1	1	1	1	1	1	0.0731389	0.330674	0.105684
CHIC2	Q9UKJ5	0.220897	1	1	1	0	1	0				0.220897	1	1	1	0	1	0				0.220897	1	1	1	0	1	0				0.220897	1	1	1	0	1	10	0.14188	0.425059	-0.0687378
CHID1	Q9BWS9	0.0390065	34	17	17	28	17	15	0.122628	0.167542	-0.0655126	0.0390065	34	17	17	28	17	15	0.00043619	0.00177693	-0.18248	0.0390065	34	17	17	28	17	15	0.0130253	0.0749022	0.126801	0.0390065	34	17	17	28	17	14	0.188675	0.471531	-0.0760921
CHKA	P35790	0.0390065	13	9	9	11	9	9	0.00278282	0.00635949	0.191168	0.0390065	13	9	9	11	9	9	0.0012185	0.0041501	-0.213325	0.0390065	13	9	9	11	9	9	0.0567765	0.168828	-0.12248	0.0390065	13	9	9	11	9	23	0.970172	0.985851	0.00159455
CHKB	Q9Y259	0.0390065	17	12	12	11	12	7	0.00133547	0.00338363	-0.197683	0.0390065	17	12	12	11	12	7	0.143384	0.218726	-0.0766779	0.0390065	17	12	12	11	12	7	0.114617	0.255613	-0.0930489	0.0390065	17	12	12	11	12	7	0.706932	0.85731	-0.0153776
CHM	P24386	0.0390065	10	10	7	6	7	6	2.12674e-05	9.61914e-05	-0.279861	0.0390065	10	10	7	6	7	6	0.143087	0.218378	0.06932	0.0390065	10	10	7	6	7	6	0.613284	0.741311	-0.0258157	0.0390065	10	10	7	6	7	20	0.963676	0.983651	-0.00244659
CHML	P26374	0.0390065	10	10	7	7	7	7	0.000940201	0.00250324	-0.213458	0.0390065	10	10	7	7	7	7	0.0177353	0.0388219	0.137327	0.0390065	10	10	7	7	7	7	0.0263564	0.108199	-0.141874	0.0390065	10	10	7	7	7	1	0.133016	0.412872	0.111036
CHMP1A	Q9HD42	0.0508743	13	8	8	10	8	8	0.00283402	0.0064626	0.209318	0.0508743	13	8	8	10	8	8	0.0711218	0.122847	-0.113109	0.0508743	13	8	8	10	8	8	0.225717	0.387007	0.0820486	0.0508743	13	8	8	10	8	0
CHMP1B	Q7LBR1	0.0406403	8	7	7	6	7	5	0.0027172	0.00623338	0.196517	0.0406403	8	7	7	6	7	5	0.00494626	0.013361	0.180183	0.0406403	8	7	7	6	7	5	0.425435	0.585188	0.0496023	0.0406403	8	7	7	6	7	15	0.0547687	0.296764	0.0934363
CHMP2A	O43633	0.0390065	9	6	6	6	6	5	0.0576327	0.0870548	0.109214	0.0390065	9	6	6	6	6	5	0.771964	0.830163	0.0155979	0.0390065	9	6	6	6	6	5	0.60691	0.737006	-0.031063	0.0390065	9	6	6	6	6	9	0.0197861	0.216034	-0.155187
CHMP2B	Q9UQN3	0.0390065	11	9	8	10	8	8	3.25526e-09	4.62954e-08	0.517301	0.0390065	11	9	8	10	8	8	0.0110902	0.0262738	0.11565	0.0390065	11	9	8	10	8	8	0.143076	0.293681	-0.0685603	0.0390065	11	9	8	10	8	7	0.0765641	0.335345	-0.105744
CHMP3	Q9Y3E7	0.0442647	11	6	6	8	6	5	0.981165	0.984462	-0.00184771	0.0442647	11	6	6	8	6	5	0.457527	0.554334	0.0587442	0.0442647	11	6	6	8	6	5	0.0116646	0.0711866	-0.24938	0.0442647	11	6	6	8	6	6	0.734721	0.870642	0.0172637
CHMP4A	Q9BY43	0.0390065	24	12	12	20	12	12	0.667457	0.720941	0.0380038	0.0390065	24	12	12	20	12	12	0.0346402	0.0678254	-0.202706	0.0390065	24	12	12	20	12	12	0.481011	0.635197	-0.0700945	0.0390065	24	12	12	20	12	7	0.45308	0.694147	-0.0440886
CHMP4B	Q9H444	0.0390065	26	13	13	23	13	13	0.582966	0.643721	0.0489999	0.0390065	26	13	13	23	13	13	0.112414	0.179715	-0.147708	0.0390065	26	13	13	23	13	13	0.230537	0.392461	-0.1222	0.0390065	26	13	13	23	13	8	0.687117	0.845798	-0.026621
CHMP5	Q9NZZ3	0.0390065	22	6	6	14	6	5	0.19902	0.255582	0.111502	0.0390065	22	6	6	14	6	5	0.502338	0.596157	-0.0569429	0.0390065	22	6	6	14	6	5	0.169813	0.325085	-0.133842	0.0390065	22	6	6	14	6	5	0.523946	0.741866	0.0394914
CHMP6	Q96FZ7	0.0390065	11	6	6	10	6	6	0.00516549	0.0107225	0.159194	0.0390065	11	6	6	10	6	6	0.00832142	0.0206351	0.14764	0.0390065	11	6	6	10	6	6	0.0770911	0.201026	0.102564	0.0390065	11	6	6	10	6	5	0.12196	0.395646	-0.0971879
CHMP7	Q8WUX9	0.0390065	20	15	15	20	15	15	0.000526844	0.00154051	-0.165834	0.0390065	20	15	15	20	15	15	0.000159795	0.000778369	-0.189428	0.0390065	20	15	15	20	15	15	0.0363507	0.128618	-0.0958551	0.0390065	20	15	15	20	15	8	0.0949865	0.362516	-0.0791324
CHORDC1	Q9UHD1	0.0390065	53	20	20	50	20	20	1.60958e-13	1.28418e-11	1.28466	0.0390065	53	20	20	50	20	20	4.70994e-07	6.1493e-06	0.411303	0.0390065	53	20	20	50	20	20	0.191501	0.348871	-0.071826	0.0390065	53	20	20	50	20	5	0.783172	0.893918	-0.0241137
CHP1	Q99653	0.0390065	15	12	12	13	12	11	0.000115433	0.000415045	0.406433	0.0390065	15	12	12	13	12	11	0.410691	0.509406	-0.0651025	0.0390065	15	12	12	13	12	11	0.0883186	0.218165	0.157278	0.0390065	15	12	12	13	12	12	0.186747	0.469793	-0.134433
CHPF	Q8IZ52	0.0390065	13	11	11	11	11	9	4.76137e-09	6.35536e-08	0.457736	0.0390065	13	11	11	11	11	9	0.00598786	0.0156999	-0.116599	0.0390065	13	11	11	11	11	9	0.0135835	0.0765431	0.113688	0.0390065	13	11	11	11	11	13	0.455501	0.694705	-0.0748162
CHPF2	Q9P2E5	0.0390065	16	16	16	14	16	14	4.37136e-08	4.21565e-07	0.412204	0.0390065	16	16	16	14	16	14	0.000190742	0.000903333	-0.193823	0.0390065	16	16	16	14	16	14	0.0181324	0.0895563	0.115545	0.0390065	16	16	16	14	16	5	0.375535	0.635987	-0.0846283
CHPT1	Q8WUD6	0.0390065	3	3	2	2	2	2	6.61523e-09	8.38485e-08	-0.582835	0.0390065	3	3	2	2	2	2	0.000728559	0.00271033	-0.202722	0.0390065	3	3	2	2	2	2	0.685481	0.794845	0.0217479	0.0390065	3	3	2	2	2	6	0.247748	0.531474	0.0648174
CHRAC1	Q9NRG0	0.0390065	4	3	3	4	3	3	0.689773	0.740359	-0.0228582	0.0390065	4	3	3	4	3	3	0.000761159	0.00281735	-0.24045	0.0390065	4	3	3	4	3	3	0.467768	0.622942	0.0468081	0.0390065	4	3	3	4	3	15	0.0162041	0.203609	-0.11318
CHRNA5	P30532	0.0390065	7	7	7	5	7	5	3.58528e-16	1.33737e-13	2.77249	0.0390065	7	7	7	5	7	5	1.37067e-07	2.16163e-06	0.63072	0.0390065	7	7	7	5	7	5	0.0922352	0.222902	0.130981	0.0390065	7	7	7	5	7	20	0.00365545	0.151892	-0.182439
CHST10	O43529	0.0390065	4	4	4	3	4	3	0.0134941	0.0246442	-0.117566	0.0390065	4	4	4	3	4	3	0.221342	0.311771	0.0532362	0.0390065	4	4	4	3	4	3	0.00299055	0.0381822	0.166818	0.0390065	4	4	4	3	4	11	0.281773	0.558506	0.0960921
CHST11	Q9NPF2	0.0390065	9	7	6	7	6	6	1.13689e-07	9.8062e-07	0.516944	0.0390065	9	7	6	7	6	6	3.74156e-09	1.1105e-07	0.677441	0.0390065	9	7	6	7	6	6	0.0015725	0.029335	0.228905	0.0390065	9	7	6	7	6	9	0.369642	0.631739	-0.0373226
CHST12	Q9NRB3	0.0390065	5	4	3	3	3	3	3.69652e-05	0.000154134	-0.312356	0.0390065	5	4	3	3	3	3	0.122582	0.192835	0.0864405	0.0390065	5	4	3	3	3	3	0.0119765	0.0721231	0.16979	0.0390065	5	4	3	3	3	14	0.453924	0.694472	-0.0332562
CHST13	Q8NET6	0.0390065	5	4	3	1	3	1	2.90256e-05	0.000125236	-0.253155	0.0390065	5	4	3	1	3	1	2.00849e-05	0.000139096	0.262249	0.0390065	5	4	3	1	3	1	0.000660489	0.0203151	0.202964	0.0390065	5	4	3	1	3	2	0.103369	0.373768	-0.0916553
CHST14	Q8NCH0	0.0390065	9	8	8	9	8	8	0.00418178	0.00900322	-0.216811	0.0390065	9	8	8	9	8	8	0.409343	0.507998	0.0539394	0.0390065	9	8	8	9	8	8	0.602813	0.733803	0.037746	0.0390065	9	8	8	9	8	3	0.201038	0.484936	-0.0841526
CHST3	Q7LGC8	0.0390065	1	1	1	1	1	1	0.0154939	0.0277759	0.210347	0.0390065	1	1	1	1	1	1	0.0243468	0.0507818	-0.192638	0.0390065	1	1	1	1	1	1	0.00254092	0.0350919	0.313117	0.0390065	1	1	1	1	1	5	0.886984	0.950597	0.0104855
CHSY1	Q86X52	0.0390065	14	11	11	14	11	11	0.120765	0.165541	-0.0901899	0.0390065	14	11	11	14	11	11	0.0929977	0.153476	0.0984185	0.0390065	14	11	11	14	11	11	0.00418375	0.0436771	0.208609	0.0390065	14	11	11	14	11	3	0.0177939	0.207892	0.124882
CHTF18	Q8WVB6	0.0390065	23	20	19	20	19	17	2.7779e-10	5.734e-09	-0.636562	0.0390065	23	20	19	20	19	17	0.000435005	0.00177497	-0.184499	0.0390065	23	20	19	20	19	17	0.0277232	0.11108	-0.110693	0.0390065	23	20	19	20	19	6	0.88441	0.949487	-0.0086583
CHTF8	P0CG13	2.16343	2	1	1	2	1	1	0.363996	0.43112	-0.0620071	2.16343	2	1	1	2	1	1	0.00367222	0.0104191	0.230249	2.16343	2	1	1	2	1	1	0.345325	0.510743	-0.0721586	2.16343	2	1	1	2	1	3	0.313983	0.587804	0.0614141
CHTOP	Q9Y3Y2	0.0390065	13	5	5	10	5	5	0.0102875	0.0195036	0.12409	0.0390065	13	5	5	10	5	5	0.0207572	0.0442805	-0.109114	0.0390065	13	5	5	10	5	5	2.88444e-05	0.00810783	0.284726	0.0390065	13	5	5	10	5	1	0.015658	0.202702	0.128065
CHUK	O15111	0.0390065	22	18	16	18	16	15	5.16837e-10	9.76168e-09	-0.73456	0.0390065	22	18	16	18	16	15	0.0655549	0.114977	0.0973925	0.0390065	22	18	16	18	16	15	0.089815	0.219924	-0.0993255	0.0390065	22	18	16	18	16	8	0.560223	0.764537	-0.0423082
CHURC1	Q8WUH1	0.0390065	6	3	3	4	3	3	0.00122484	0.00314672	0.259553	0.0390065	6	3	3	4	3	3	0.0517018	0.0945854	-0.136631	0.0390065	6	3	3	4	3	3	0.158725	0.312591	-0.106909	0.0390065	6	3	3	4	3	1	0.756945	0.881673	-0.0269244
CIAO1	O76071	0.0390065	16	10	10	15	10	9	6.08029e-06	3.2265e-05	-0.277392	0.0390065	16	10	10	15	10	9	0.00167818	0.0053965	0.152988	0.0390065	16	10	10	15	10	9	0.993088	0.996111	-0.000388651	0.0390065	16	10	10	15	10	11	0.774519	0.891123	-0.0178218
CIAO2A	Q9H5X1	0.0390065	8	5	5	8	5	5	0.0833178	0.11956	-0.0724424	0.0390065	8	5	5	8	5	5	0.862427	0.900198	0.0068545	0.0390065	8	5	5	8	5	5	0.976726	0.985803	0.00128953	0.0390065	8	5	5	8	5	17	0.775944	0.89144	-0.0130705
CIAO2B	Q9Y3D0	0.0390065	2	2	2	2	2	2	7.69052e-13	4.24846e-11	-1.73341	0.0390065	2	2	2	2	2	2	0.481937	0.578336	0.0511571	0.0390065	2	2	2	2	2	2	0.148963	0.3006	-0.120942	0.0390065	2	2	2	2	2	1	0.421401	0.671978	-0.0611967
CIAO3	Q9H6Q4	0.0390065	10	10	8	6	8	6	0.959505	0.967196	-0.00221498	0.0390065	10	10	8	6	8	6	0.0248904	0.0517161	0.107696	0.0390065	10	10	8	6	8	6	0.00901961	0.0624487	-0.145227	0.0390065	10	10	8	6	8	5	0.0135548	0.197776	0.13219
CIAPIN1	Q6FI81	0.0390065	28	18	18	21	18	14	2.6571e-06	1.57121e-05	-0.346816	0.0390065	28	18	18	21	18	14	0.000718563	0.0026794	-0.197614	0.0390065	28	18	18	21	18	14	0.0033481	0.0399972	-0.180721	0.0390065	28	18	18	21	18	15	0.201407	0.48522	-0.0730528
CIB1	Q99828	0.0390065	11	11	11	11	11	11	0.000737018	0.00203751	0.27524	0.0390065	11	11	11	11	11	11	1.46878e-05	0.000107482	0.414949	0.0390065	11	11	11	11	11	11	0.0117536	0.0715473	0.207168	0.0390065	11	11	11	11	11	3	0.620695	0.802162	-0.0363324
CIC	Q96RK0	0.0390065	10	9	9	9	9	9	0.551181	0.614015	0.0338925	0.0390065	10	9	9	9	9	9	0.392108	0.491588	-0.0490103	0.0390065	10	9	9	9	9	9	0.0506648	0.157228	-0.132693	0.0390065	10	9	9	9	9	9	0.647873	0.820689	-0.0205698
CINP	Q9BW66	0.0390065	7	7	7	7	7	7	0.950415	0.960323	-0.00248323	0.0390065	7	7	7	7	7	7	2.88306e-06	2.78317e-05	0.295042	0.0390065	7	7	7	7	7	7	0.122097	0.26506	0.072186	0.0390065	7	7	7	7	7	5	0.855823	0.935007	-0.00803586
CIP2A	Q8TCG1	0.0390065	33	26	26	32	26	25	2.49133e-12	1.1787e-10	-1.14347	0.0390065	33	26	26	32	26	25	0.0341811	0.067009	0.119578	0.0390065	33	26	26	32	26	25	0.566703	0.705941	-0.0334126	0.0390065	33	26	26	32	26	2	0.921773	0.964368	-0.00791574
CIR1	Q86X95	0.0390065	11	10	10	9	10	8	1.45529e-08	1.6479e-07	0.608588	0.0390065	11	10	10	9	10	8	0.361509	0.460966	-0.049288	0.0390065	11	10	10	9	10	8	0.63674	0.758673	0.0281981	0.0390065	11	10	10	9	10	6	0.41031	0.664339	-0.0406636
CIRBP	Q14011	0.0390065	14	6	6	11	6	5	0.0174364	0.0307453	0.174039	0.0390065	14	6	6	11	6	5	0.109392	0.175531	-0.110377	0.0390065	14	6	6	11	6	5	0.135024	0.282988	0.114487	0.0390065	14	6	6	11	6	14	0.00730278	0.180266	-0.1606
CISD1	Q9NZ45	0.0390065	12	5	5	12	5	5	8.54638e-05	0.000319929	0.306383	0.0390065	12	5	5	12	5	5	0.0429114	0.0809683	-0.124958	0.0390065	12	5	5	12	5	5	0.00103186	0.0255409	0.259021	0.0390065	12	5	5	12	5	11	0.148285	0.432061	0.109426
CISD2	Q8N5K1	0.0390065	16	6	6	14	6	6	2.4377e-06	1.4588e-05	0.474391	0.0390065	16	6	6	14	6	6	0.754027	0.815462	0.019858	0.0390065	16	6	6	14	6	6	0.00689631	0.0550879	0.220026	0.0390065	16	6	6	14	6	9	0.415398	0.667894	-0.0520792
CISD3	P0C7P0	0.0390065	3	2	2	3	2	2	0.330036	0.395605	0.0631133	0.0390065	3	2	2	3	2	2	0.575127	0.662842	0.0358917	0.0390065	3	2	2	3	2	2	0.109506	0.248823	0.119527	0.0390065	3	2	2	3	2	7	0.902304	0.957708	-0.00548149
CIT	O14578	0.0390065	69	60	60	57	60	49	0.000816034	0.00222633	-0.16932	0.0390065	69	60	60	57	60	49	0.202236	0.290032	-0.0533014	0.0390065	69	60	60	57	60	49	0.575601	0.712567	-0.0255264	0.0390065	69	60	60	57	60	25	0.241132	0.524585	-0.0697104
CIZ1	Q9ULV3	0.0390065	13	11	11	10	11	10	6.82892e-06	3.57807e-05	-0.290949	0.0390065	13	11	11	10	11	10	6.56357e-09	1.74244e-07	-0.518039	0.0390065	13	11	11	10	11	10	0.242414	0.40477	0.0570265	0.0390065	13	11	11	10	11	8	0.843304	0.926795	0.0117623
CKAP2	Q8WWK9	0.0390065	33	17	17	29	17	16	0.000930352	0.00248016	0.187064	0.0390065	33	17	17	29	17	16	1.2106e-05	9.1172e-05	-0.295419	0.0390065	33	17	17	29	17	16	0.958289	0.976087	0.00266194	0.0390065	33	17	17	29	17	5	0.287417	0.563456	0.0798111
CKAP2L	Q8IYA6	0.0390065	22	19	19	18	19	17	0.000876782	0.00236106	0.158436	0.0390065	22	19	19	18	19	17	7.48104e-10	2.95439e-08	-0.551015	0.0390065	22	19	19	18	19	17	0.448873	0.607032	0.0327536	0.0390065	22	19	19	18	19	5	0.236027	0.520254	0.0776646
CKAP4	Q07065	0.0390065	50	32	31	41	31	29	2.52805e-05	0.000110879	0.520827	0.0390065	50	32	31	41	31	29	0.152992	0.230986	0.127743	0.0390065	50	32	31	41	31	29	0.032974	0.122477	0.223636	0.0390065	50	32	31	41	31	6	0.459001	0.69807	0.0529096
CKAP5	Q14008	0.0390065	131	82	82	109	82	74	0.0256348	0.0430542	-0.114387	0.0390065	131	82	82	109	82	74	0.00014345	0.000708871	-0.236962	0.0390065	131	82	82	109	82	74	0.409339	0.568694	-0.0435465	0.0390065	131	82	82	109	82	2	0.421119	0.671822	0.057952
CKB	P12277	0.0390065	31	14	13	27	13	13	0.317521	0.38238	0.0571708	0.0390065	31	14	13	27	13	13	0.130489	0.202898	-0.0886169	0.0390065	31	14	13	27	13	13	0.0797708	0.204993	-0.11652	0.0390065	31	14	13	27	13	49	0.689863	0.847268	-0.0181433
CKLF	Q9UBR5	0.0390065	1	1	1	1	1	1	0.35445	0.421067	-0.0620517	0.0390065	1	1	1	1	1	1	0.000659905	0.00249376	-0.282539	0.0390065	1	1	1	1	1	1	0.505034	0.655037	0.0495582	0.0390065	1	1	1	1	1	10	0.672614	0.835805	-0.0201617
CKM	P06732	0.0390621	3	2	1	1	1	1	1.39877e-07	1.17573e-06	0.92733	0.0390621	3	2	1	1	1	1	2.33343e-08	4.95569e-07	1.07096	0.0390621	3	2	1	1	1	1	0.377854	0.539864	-0.0971765	0.0390621	3	2	1	1	1	16	0.768788	0.88757	-0.0149849
CKS1B	P61024	0.0390108	10	4	3	6	3	3	0.000332781	0.00103461	-0.294529	0.0390108	10	4	3	6	3	3	4.17536e-06	3.77878e-05	-0.454104	0.0390108	10	4	3	6	3	3	0.608886	0.738748	0.0365078	0.0390108	10	4	3	6	3	17	0.278936	0.556068	-0.0473553
CKS2	P33552	0.0390065	10	4	3	5	3	3	1.95414e-05	8.93149e-05	-0.313326	0.0390065	10	4	3	5	3	3	0.00352489	0.01008	-0.173885	0.0390065	10	4	3	5	3	3	0.0163586	0.084008	-0.15137	0.0390065	10	4	3	5	3	29	0.156218	0.436424	0.141622
CLASP1	Q7Z460	0.0390065	68	48	43	49	43	39	2.40927e-06	1.44541e-05	0.287552	0.0390065	68	48	43	49	43	39	0.283677	0.380215	-0.0419571	0.0390065	68	48	43	49	43	39	0.0510935	0.157902	-0.089783	0.0390065	68	48	43	49	43	74	0.026688	0.232504	-0.126819
CLASP2	O75122	0.0390065	68	44	39	44	39	34	0.00455292	0.00968878	-0.128763	0.0390065	68	44	39	44	39	34	0.0621145	0.109667	-0.0773505	0.0390065	68	44	39	44	39	34	0.156378	0.309486	-0.0638845	0.0390065	68	44	39	44	39	13	0.00995417	0.186533	-0.183838
CLASRP	Q8N2M8	0.0390065	15	12	12	11	12	9	4.75572e-07	3.48279e-06	0.403564	0.0390065	15	12	12	11	12	9	0.699347	0.771162	0.0181175	0.0390065	15	12	12	11	12	9	0.734192	0.830966	0.0177982	0.0390065	15	12	12	11	12	1	0.220294	0.50261	-0.0929521
CLCC1	Q96S66	0.0390065	18	16	16	18	16	16	0.00144091	0.00361249	0.198134	0.0390065	18	16	16	18	16	16	0.0447226	0.0839218	-0.110382	0.0390065	18	16	16	18	16	16	0.00339553	0.0401017	0.197188	0.0390065	18	16	16	18	16	1	0.565689	0.76783	-0.0627718
CLCN3	P51790	0.0390065	5	5	4	3	4	3	0.374741	0.442421	0.0474263	0.0390065	5	5	4	3	4	3	1.40159e-05	0.000103277	0.337068	0.0390065	5	5	4	3	4	3	0.0206509	0.0945563	0.150913	0.0390065	5	5	4	3	4	3	0.442746	0.687461	-0.055101
CLCN4	P51793	0.578032	2	2	1	0	1	0				0.578032	2	2	1	0	1	0				0.578032	2	2	1	0	1	0				0.578032	2	2	1	0	1	3	0.00842183	0.18648	-0.170055
CLCN6	P51797	0.0390065	7	7	7	7	7	7	6.20127e-05	0.000241211	0.271306	0.0390065	7	7	7	7	7	7	2.11748e-08	4.56811e-07	0.543765	0.0390065	7	7	7	7	7	7	0.00630678	0.0522228	0.172663	0.0390065	7	7	7	7	7	39	0.0306406	0.242353	-0.101188
CLCN7	P51798	0.0390065	8	8	8	7	8	7	0.0188022	0.0327487	0.146811	0.0390065	8	8	8	7	8	7	0.034061	0.0668147	-0.129789	0.0390065	8	8	8	7	8	7	0.017207	0.0869173	0.166944	0.0390065	8	8	8	7	8	34	0.120314	0.393642	-0.0705588
CLDN23	Q96B33	0.0390065	1	1	1	1	1	1	0.986309	0.988641	0.00165765	0.0390065	1	1	1	1	1	1	0.216322	0.306099	-0.122892	0.0390065	1	1	1	1	1	1	0.388772	0.549792	0.0943758	0.0390065	1	1	1	1	1	9	0.833725	0.921785	0.0109891
CLDND1	Q9NY35	0.0390065	4	4	4	3	4	3	4.1255e-06	2.30975e-05	0.51945	0.0390065	4	4	4	3	4	3	0.89032	0.921263	0.010011	0.0390065	4	4	4	3	4	3	0.00701643	0.0554182	0.251711	0.0390065	4	4	4	3	4	16	0.250457	0.532897	0.0670964
CLEC11A	Q9Y240	0.0390065	27	15	15	23	15	14	6.70902e-10	1.2213e-08	0.776628	0.0390065	27	15	15	23	15	14	2.36848e-08	4.97485e-07	0.589101	0.0390065	27	15	15	23	15	14	0.00150455	0.0289771	0.231319	0.0390065	27	15	15	23	15	3	0.918019	0.962519	-0.00606049
CLEC16A	Q2KHT3	0.0390065	14	12	12	12	12	10	0.0109448	0.0205905	-0.134066	0.0390065	14	12	12	12	12	10	0.00120411	0.00411282	-0.185123	0.0390065	14	12	12	12	12	10	0.242768	0.404877	-0.0623255	0.0390065	14	12	12	12	12	0
CLGN	O14967	0.0390065	25	17	17	23	17	17	7.16221e-10	1.28005e-08	0.780051	0.0390065	25	17	17	23	17	17	1.76953e-06	1.84713e-05	0.416461	0.0390065	25	17	17	23	17	17	0.000212928	0.0165517	0.294194	0.0390065	25	17	17	23	17	7	0.0227903	0.223392	0.13756
CLIC1	O00299	0.0390065	101	20	20	92	20	20	0.775786	0.814746	0.012165	0.0390065	101	20	20	92	20	20	0.00238494	0.00725196	-0.155117	0.0390065	101	20	20	92	20	20	0.0179473	0.0890562	-0.125609	0.0390065	101	20	20	92	20	7	0.437816	0.683839	0.049326
CLIC4	Q9Y696	0.0390065	46	16	16	44	16	16	0.0289633	0.0477163	0.130909	0.0390065	46	16	16	44	16	16	0.0488847	0.0903483	-0.11603	0.0390065	46	16	16	44	16	16	0.261884	0.42529	-0.070293	0.0390065	46	16	16	44	16	1	0.106355	0.377306	0.183162
CLIC6	Q96NY7	0.0390065	4	4	4	4	4	4	1.26285e-09	2.05957e-08	0.931734	0.0390065	4	4	4	4	4	4	4.6324e-08	8.61319e-07	0.703117	0.0390065	4	4	4	4	4	4	0.273314	0.43658	-0.0843676	0.0390065	4	4	4	4	4	3	0.19795	0.481254	0.107742
CLINT1	Q14677	0.0390065	50	21	20	43	20	20	0.213364	0.271666	-0.0776086	0.0390065	50	21	20	43	20	20	0.00238486	0.00725196	-0.220377	0.0390065	50	21	20	43	20	20	0.412135	0.571937	0.0562566	0.0390065	50	21	20	43	20	14	0.922174	0.964458	0.00584473
CLIP1	P30622	0.0390065	60	49	44	47	44	41	2.92286e-06	1.70158e-05	0.402102	0.0390065	60	49	44	47	44	41	0.774922	0.832407	-0.0156031	0.0390065	60	49	44	47	44	41	0.166342	0.321352	-0.0873882	0.0390065	60	49	44	47	44	10	0.00371191	0.152908	-0.177765
CLIP2	Q9UDT6	0.0390065	24	22	17	16	17	16	4.04518e-06	2.26744e-05	0.391259	0.0390065	24	22	17	16	17	16	0.276968	0.373235	0.0606425	0.0390065	24	22	17	16	17	16	0.0656158	0.18267	-0.119738	0.0390065	24	22	17	16	17	17	0.000945627	0.138377	0.247621
CLIP4	Q8N3C7	1.0768	1	1	1	0	1	0				1.0768	1	1	1	0	1	0				1.0768	1	1	1	0	1	0				1.0768	1	1	1	0	1	20	0.000247082	0.107335	-0.228576
CLK1	P49759	0.0390091	9	8	7	5	7	4	2.80399e-12	1.29022e-10	1.67809	0.0390091	9	8	7	5	7	4	7.93243e-12	6.21395e-10	1.55396	0.0390091	9	8	7	5	7	4	0.50009	0.650519	-0.0583578	0.0390091	9	8	7	5	7	16	0.0316855	0.245444	-0.143539
CLK2	P49760	0.0390065	9	8	8	7	8	7	0.000509469	0.00149908	-0.245463	0.0390065	9	8	8	7	8	7	0.00155095	0.00507443	-0.214072	0.0390065	9	8	8	7	8	7	0.653304	0.770693	0.0280139	0.0390065	9	8	8	7	8	4	0.819608	0.913706	0.0171914
CLK3	P49761	0.0390065	13	11	11	10	11	9	9.06154e-12	3.33081e-10	-0.8259	0.0390065	13	11	11	10	11	9	0.0368104	0.071214	-0.0934358	0.0390065	13	11	11	10	11	9	0.000902013	0.0238136	0.189996	0.0390065	13	11	11	10	11	20	0.640179	0.815542	-0.0317942
CLK4	Q9HAZ1	0.0390065	2	2	1	1	1	1	0.105778	0.147236	-0.130644	0.0390065	2	2	1	1	1	1	0.117872	0.186836	0.125896	0.0390065	2	2	1	1	1	1	0.0210104	0.0955538	0.219644	0.0390065	2	2	1	1	1	41	0.0343462	0.250813	-0.140342
CLMN	Q96JQ2	4.19918	1	1	1	1	1	1	2.84196e-05	0.00012301	0.291861	4.19918	1	1	1	1	1	1	0.439026	0.536642	-0.0381536	4.19918	1	1	1	1	1	1	0.156268	0.309383	0.0802517	4.19918	1	1	1	1	1	16	0.241985	0.525483	-0.0732264
CLN3	Q13286	0.0402357	1	1	1	1	1	1	0.00114017	0.0029498	0.288947	0.0402357	1	1	1	1	1	1	0.0718123	0.123883	-0.13802	0.0402357	1	1	1	1	1	1	0.912791	0.94976	0.00883245	0.0402357	1	1	1	1	1	0
CLN5	O75503	0.0390065	8	8	8	6	8	6	0.570332	0.631815	0.0177007	0.0390065	8	8	8	6	8	6	0.657561	0.735351	0.0137926	0.0390065	8	8	8	6	8	6	0.000677038	0.020523	0.148036	0.0390065	8	8	8	6	8	4	0.936579	0.971459	0.00682893
CLN6	Q9NWW5	0.0390065	5	3	3	4	3	3	0.399922	0.466959	0.0496719	0.0390065	5	3	3	4	3	3	0.458419	0.555063	-0.0436234	0.0390065	5	3	3	4	3	3	0.00794236	0.0588869	0.197998	0.0390065	5	3	3	4	3	7	0.601633	0.789701	0.0326017
CLNS1A	P54105	0.0390065	41	9	9	37	9	9	0.00348938	0.00772838	-0.206319	0.0390065	41	9	9	37	9	9	0.0625053	0.110296	-0.119001	0.0390065	41	9	9	37	9	9	0.406447	0.565911	-0.0562505	0.0390065	41	9	9	37	9	9	0.0749857	0.33288	0.0870636
CLOCK	O15516	0.0390343	3	3	3	2	3	2	0.498887	0.564378	0.0289403	0.0390343	3	3	3	2	3	2	0.636586	0.717267	0.0201323	0.0390343	3	3	3	2	3	2	0.284187	0.447877	0.051907	0.0390343	3	3	3	2	3	1	0.43195	0.679978	0.0683408
CLP1	Q92989	0.0390065	12	8	8	10	8	8	0.0778649	0.11275	-0.0865084	0.0390065	12	8	8	10	8	8	0.259141	0.35446	-0.0534671	0.0390065	12	8	8	10	8	8	0.689875	0.798262	-0.0207033	0.0390065	12	8	8	10	8	1	0.139897	0.421445	-0.0838281
CLPB	Q9H078	0.0390065	32	20	20	29	20	20	0.00245012	0.00571395	-0.158459	0.0390065	32	20	20	29	20	20	0.519452	0.611476	-0.0283868	0.0390065	32	20	20	29	20	20	0.000454204	0.0186771	0.21883	0.0390065	32	20	20	29	20	1	0.212383	0.496755	-0.103512
CLPP	Q16740	0.0390065	20	9	9	18	9	9	0.000283822	0.000900554	0.259801	0.0390065	20	9	9	18	9	9	0.0504779	0.0926657	0.115722	0.0390065	20	9	9	18	9	9	0.0694416	0.188957	0.118876	0.0390065	20	9	9	18	9	6	0.840936	0.925049	0.00696147
CLPTM1	O96005	0.0390065	19	11	11	14	11	8	0.573387	0.634684	0.0242776	0.0390065	19	11	11	14	11	8	0.0017526	0.0055888	-0.162488	0.0390065	19	11	11	14	11	8	0.00549436	0.0487069	0.154475	0.0390065	19	11	11	14	11	3	0.585583	0.779873	-0.0356982
CLPTM1L	Q96KA5	0.0390065	37	17	17	34	17	17	0.565694	0.627903	0.0303758	0.0390065	37	17	17	34	17	17	0.00247199	0.00749755	-0.190231	0.0390065	37	17	17	34	17	17	0.0105619	0.0675635	0.170378	0.0390065	37	17	17	34	17	9	0.0163499	0.203609	-0.17936
CLPX	O76031	0.0390065	31	25	25	27	25	22	2.14961e-08	2.33187e-07	-0.41468	0.0390065	31	25	25	27	25	22	2.71399e-06	2.66027e-05	-0.277619	0.0390065	31	25	25	27	25	22	0.000779687	0.0221901	0.17545	0.0390065	31	25	25	27	25	2	0.327682	0.598788	-0.0472722
CLSPN	Q9HAW4	0.0390065	31	29	29	26	29	25	0.0002156	0.000713714	-0.496622	0.0390065	31	29	29	26	29	25	9.99271e-09	2.4417e-07	-1.20289	0.0390065	31	29	29	26	29	25	0.0860023	0.214994	-0.207095	0.0390065	31	29	29	26	29	8	0.0767793	0.335504	-0.0971173
CLSTN1	O94985	0.0390065	6	6	6	5	6	5	9.01434e-05	0.000334954	0.247275	0.0390065	6	6	6	5	6	5	1.19087e-05	8.99693e-05	0.301201	0.0390065	6	6	6	5	6	5	0.556867	0.698799	0.0306347	0.0390065	6	6	6	5	6	20	0.207561	0.49259	0.063471
CLSTN3	Q9BQT9	3.93645	1	1	1	1	1	1	9.44574e-05	0.000348141	0.588911	3.93645	1	1	1	1	1	1	0.0312481	0.0622292	0.260902	3.93645	1	1	1	1	1	1	0.106179	0.244377	0.210391	3.93645	1	1	1	1	1	9	0.0476381	0.282999	0.131261
CLTA	P09496	0.15569	19	9	8	16	8	6	0.00797891	0.0156672	-0.310498	0.15569	19	9	8	16	8	6	0.0260403	0.053751	-0.249932	0.15569	19	9	8	16	8	6	0.593249	0.726323	-0.0613458	0.15569	19	9	8	16	8	8	0.456019	0.695084	0.0360932
CLTB	P09497	0.0390072	15	8	8	14	8	8	0.683935	0.735663	-0.0377171	0.0390072	15	8	8	14	8	8	0.0311662	0.0620921	-0.21742	0.0390072	15	8	8	14	8	8	0.71261	0.815912	-0.0381342	0.0390072	15	8	8	14	8	17	0.989023	0.995062	-0.000808497
CLTC	Q00610	0.0390065	388	89	72	258	72	69	0.0813336	0.117099	-0.103078	0.0390065	388	89	72	258	72	69	0.00388767	0.0109214	-0.189584	0.0390065	388	89	72	258	72	69	0.417644	0.576715	0.05123	0.0390065	388	89	72	258	72	22	0.0850667	0.346835	0.0760843
CLTCL1	P53675	0.0390065	91	22	5	3	5	3	0.00181686	0.00441488	-0.240078	0.0390065	91	22	5	3	5	3	4.00092e-08	7.61688e-07	0.672045	0.0390065	91	22	5	3	5	3	0.163331	0.318367	0.102847	0.0390065	91	22	5	3	5	25	0.109952	0.382733	-0.191363
CLU	P10909	0.0390065	15	10	10	8	10	6	1.04217e-14	1.5835e-12	5.177	0.0390065	15	10	10	8	10	6	5.27553e-11	3.03725e-09	2.76544	0.0390065	15	10	10	8	10	6	0.00761709	0.0578856	-0.538322	0.0390065	15	10	10	8	10	5	0.658333	0.827527	0.022995
CLUAP1	Q96AJ1	0.0404331	4	4	4	4	4	4	0.00257701	0.00595899	0.137568	0.0404331	4	4	4	4	4	4	3.07022e-07	4.31264e-06	0.342033	0.0404331	4	4	4	4	4	4	0.209969	0.369745	-0.0551775	0.0404331	4	4	4	4	4	1	0.977604	0.989067	0.00348078
CLUH	O75153	0.0390065	43	37	37	37	37	33	4.47e-08	4.28914e-07	-0.489384	0.0390065	43	37	37	37	37	33	1.83827e-05	0.00012956	-0.291742	0.0390065	43	37	37	37	37	33	0.251155	0.413131	-0.0614728	0.0390065	43	37	37	37	37	6	0.102842	0.373489	-0.19592
CLUL1	Q15846	3.99624	1	1	1	1	1	1	0.60538	0.663597	-0.0480831	3.99624	1	1	1	1	1	1	0.514317	0.607566	-0.0608673	3.99624	1	1	1	1	1	1	0.208937	0.368484	0.133982	3.99624	1	1	1	1	1	8	0.386673	0.644675	-0.0906484
CLYBL	Q8N0X4	0.0390065	17	13	13	13	13	10	0.0187739	0.0327114	0.115578	0.0390065	17	13	13	13	13	10	0.147986	0.224599	0.0665827	0.0390065	17	13	13	13	13	10	0.0643466	0.180499	0.0976322	0.0390065	17	13	13	13	13	69	0.109173	0.381208	-0.104965
CMAS	Q8NFW8	0.0390065	32	23	23	29	23	23	0.000134348	0.000472914	0.229818	0.0390065	32	23	23	29	23	23	0.186966	0.271969	-0.0612071	0.0390065	32	23	23	29	23	23	0.0319498	0.120167	0.117518	0.0390065	32	23	23	29	23	3	0.463494	0.701319	-0.0526797
CMBL	Q96DG6	0.884383	2	2	2	2	2	2	0.00395786	0.0085908	-0.214013	0.884383	2	2	2	2	2	2	0.00831052	0.0206188	-0.190793	0.884383	2	2	2	2	2	2	0.339235	0.504917	-0.0686956	0.884383	2	2	2	2	2	6	0.591064	0.783033	0.0949789
CMC1	Q7Z7K0	0.0390065	4	3	3	4	3	3	0.000274907	0.000876345	-0.261444	0.0390065	4	3	3	4	3	3	0.914796	0.938361	-0.00590552	0.0390065	4	3	3	4	3	3	0.0218967	0.0975749	0.15634	0.0390065	4	3	3	4	3	4	0.174872	0.457877	-0.0600177
CMC2	Q9NRP2	0.0405493	7	4	4	6	4	4	0.901922	0.921422	-0.00966855	0.0405493	7	4	4	6	4	4	0.748171	0.810775	-0.0252298	0.0405493	7	4	4	6	4	4	0.286616	0.450685	0.0954412	0.0405493	7	4	4	6	4	33	0.00392052	0.154298	-0.177217
CMC4	P56277	0.0394907	5	4	4	4	4	3	0.211171	0.269196	0.112873	0.0394907	5	4	4	4	4	3	0.432084	0.529685	0.0696745	0.0394907	5	4	4	4	4	3	0.213684	0.373342	-0.125464	0.0394907	5	4	4	4	4	1	0.392212	0.649743	0.0897977
CMIP	Q8IY22	0.0390065	9	9	9	7	9	7	6.50122e-10	1.19256e-08	-0.580476	0.0390065	9	9	9	7	9	7	5.46308e-08	9.92598e-07	0.410926	0.0390065	9	9	9	7	9	7	0.172904	0.328583	-0.0629383	0.0390065	9	9	9	7	9	10	0.113015	0.387076	0.0821998
CMPK1	P30085	0.0390065	26	10	10	25	10	10	0.011172	0.0209641	-0.236623	0.0390065	26	10	10	25	10	10	0.301327	0.398254	0.0868857	0.0390065	26	10	10	25	10	10	0.108241	0.247301	-0.155329	0.0390065	26	10	10	25	10	23	0.517006	0.737774	-0.0327798
CMPK2	Q5EBM0	0.0390065	13	10	10	12	10	9	0.000165156	0.000566139	-0.213465	0.0390065	13	10	10	12	10	9	6.82084e-06	5.70313e-05	0.291608	0.0390065	13	10	10	12	10	9	0.00907598	0.0624487	-0.141768	0.0390065	13	10	10	12	10	2	0.0132798	0.197386	-0.196836
CMSS1	Q9BQ75	0.0390065	8	6	6	7	6	6	0.906556	0.924649	0.00484496	0.0390065	8	6	6	7	6	6	0.00931479	0.022646	-0.122217	0.0390065	8	6	6	7	6	6	0.00803023	0.0591711	0.140039	0.0390065	8	6	6	7	6	3	0.021655	0.222012	0.156687
CMTM6	Q9NX76	0.0508743	1	1	1	1	1	1	0.000215906	0.000714478	0.296559	0.0508743	1	1	1	1	1	1	0.000646114	0.00245719	0.261801	0.0508743	1	1	1	1	1	1	0.0238799	0.102204	0.169695	0.0508743	1	1	1	1	1	4	0.773459	0.890862	0.0252814
CMTM7	Q96FZ5	1.80829	1	1	1	1	1	1	0.0116427	0.021711	0.368225	1.80829	1	1	1	1	1	1	0.278169	0.374272	0.143172	1.80829	1	1	1	1	1	1	0.813785	0.887065	0.0340495	1.80829	1	1	1	1	1	3	0.942294	0.973672	-0.00709638
CMTR1	Q8N1G2	0.0390065	37	24	24	29	24	21	0.0283721	0.0469041	-0.100888	0.0390065	37	24	24	29	24	21	0.616881	0.701363	-0.0211093	0.0390065	37	24	24	29	24	21	0.0661611	0.183604	-0.0919542	0.0390065	37	24	24	29	24	7	0.931686	0.969104	-0.00382389
CMTR2	Q8IYT2	0.0390065	6	5	5	6	5	5	5.19187e-09	6.86289e-08	-0.612978	0.0390065	6	5	5	6	5	5	0.000360791	0.00152976	0.227108	0.0390065	6	5	5	6	5	5	0.283774	0.447678	-0.0605066	0.0390065	6	5	5	6	5	10	0.398576	0.654402	-0.0788122
CMYA5	Q8N3K9	0.0390065	1	1	1	1	1	1	6.61278e-07	4.65721e-06	0.819114	0.0390065	1	1	1	1	1	1	0.0464349	0.0865401	-0.209588	0.0390065	1	1	1	1	1	1	0.961817	0.977673	0.00522569	0.0390065	1	1	1	1	1	9	0.211505	0.495673	-0.0613073
CNBP	P62633	0.0390065	18	9	9	16	9	9	0.00292062	0.0066316	0.234125	0.0390065	18	9	9	16	9	9	0.000185499	0.000881119	-0.327426	0.0390065	18	9	9	16	9	9	0.0892669	0.219347	0.132803	0.0390065	18	9	9	16	9	6	0.747022	0.876343	0.0149103
CNDP2	Q96KP4	0.0390065	36	20	20	33	20	19	0.454417	0.521028	-0.0381698	0.0390065	36	20	20	33	20	19	0.592651	0.679621	-0.0271594	0.0390065	36	20	20	33	20	19	0.0355542	0.127453	-0.129062	0.0390065	36	20	20	33	20	1	0.0848192	0.346418	0.124208
CNEP1R1	Q8N9A8	0.0390065	1	1	1	1	1	1	0.000382648	0.00116589	0.311493	0.0390065	1	1	1	1	1	1	0.0732026	0.125804	0.129881	0.0390065	1	1	1	1	1	1	0.0120942	0.0722265	0.216052	0.0390065	1	1	1	1	1	1	0.465438	0.70338	0.106454
CNIH4	Q9P003	0.0390065	19	1	1	17	1	1	0.00449457	0.00958594	0.20459	0.0390065	19	1	1	17	1	1	0.198686	0.285841	0.0816197	0.0390065	19	1	1	17	1	1	0.122706	0.266153	0.111113	0.0390065	19	1	1	17	1	21	0.471997	0.7087	-0.0340992
CNK3/IPCEF1	G9CGD6	0.0390065	23	15	14	18	14	13	0.00096599	0.0025623	0.197225	0.0390065	23	15	14	18	14	13	0.0365397	0.0708768	-0.109544	0.0390065	23	15	14	18	14	13	0.10252	0.238924	-0.092544	0.0390065	23	15	14	18	14	5	0.998051	0.998985	0.000134946
CNKSR2	Q8WXI2	4.54862	1	1	1	1	1	1	0.00164953	0.00406512	0.543049	4.54862	1	1	1	1	1	1	0.246511	0.340399	-0.168874	4.54862	1	1	1	1	1	1	0.0543574	0.163938	0.327879	4.54862	1	1	1	1	1	1	0.285974	0.562125	-0.118961
CNN2	Q99439	0.0390065	72	15	14	59	14	14	5.32801e-05	0.000211198	-0.245684	0.0390065	72	15	14	59	14	14	0.0150265	0.0339821	-0.118896	0.0390065	72	15	14	59	14	14	0.531295	0.676921	-0.0307787	0.0390065	72	15	14	59	14	9	0.105539	0.376639	-0.12585
CNN3	Q15417	0.0390065	19	10	9	12	9	7	1.26659e-06	8.20111e-06	0.318864	0.0390065	19	10	9	12	9	7	0.130158	0.202461	-0.0634667	0.0390065	19	10	9	12	9	7	0.31738	0.48194	-0.0457491	0.0390065	19	10	9	12	9	19	0.00796547	0.185221	-0.171599
CNNM2	Q9H8M5	0.0390065	10	10	6	5	6	5	0.00427507	0.00917101	0.32129	0.0390065	10	10	6	5	6	5	0.215203	0.304786	0.122413	0.0390065	10	10	6	5	6	5	0.211439	0.371252	0.138059	0.0390065	10	10	6	5	6	1	0.0622755	0.311214	0.151885
CNNM3	Q8NE01	0.0390065	10	9	7	6	7	6	0.264386	0.326927	0.0527307	0.0390065	10	9	7	6	7	6	0.733302	0.799745	0.0157628	0.0390065	10	9	7	6	7	6	0.0112797	0.069819	0.147949	0.0390065	10	9	7	6	7	1	0.767998	0.887194	0.0203399
CNNM4	Q6P4Q7	0.0390065	15	12	8	9	8	8	1.5041e-06	9.53227e-06	0.424134	0.0390065	15	12	8	9	8	8	0.000146528	0.000722213	0.275059	0.0390065	15	12	8	9	8	8	0.0351028	0.126364	0.139006	0.0390065	15	12	8	9	8	13	0.0013932	0.138536	-0.210555
CNOT1	A5YKK6	0.0390065	155	83	83	132	83	75	0.00334791	0.00745652	-0.143372	0.0390065	155	83	83	132	83	75	0.404897	0.503831	-0.0348731	0.0390065	155	83	83	132	83	75	0.539854	0.684722	-0.0285274	0.0390065	155	83	83	132	83	1	0.821998	0.914746	0.0357805
CNOT10	Q9H9A5	0.0390065	38	27	27	34	27	25	0.00345544	0.00766387	-0.132902	0.0390065	38	27	27	34	27	25	0.120855	0.190753	0.0624616	0.0390065	38	27	27	34	27	25	0.225564	0.386814	-0.0535976	0.0390065	38	27	27	34	27	14	0.187818	0.471	-0.0664033
CNOT11	Q9UKZ1	0.0390065	12	9	9	11	9	9	0.0717973	0.10545	-0.0855274	0.0390065	12	9	9	11	9	9	0.639642	0.719945	-0.0210075	0.0390065	12	9	9	11	9	9	0.412798	0.572502	0.0414304	0.0390065	12	9	9	11	9	7	0.281183	0.557756	-0.049459
CNOT2	Q9NZN8	0.0390065	16	12	12	12	12	9	1.34764e-06	8.6555e-06	-0.397726	0.0390065	16	12	12	12	12	9	0.00682018	0.0175028	-0.156984	0.0390065	16	12	12	12	12	9	0.517459	0.665722	-0.0367383	0.0390065	16	12	12	12	12	5	0.436584	0.68303	0.0844241
CNOT3	O75175	0.0390065	23	17	17	20	17	17	0.0573471	0.0867194	-0.102095	0.0390065	23	17	17	20	17	17	0.0740493	0.126975	-0.0951765	0.0390065	23	17	17	20	17	17	0.283829	0.447691	-0.0614164	0.0390065	23	17	17	20	17	6	0.294687	0.571031	0.0551997
CNOT4	O95628	0.0390065	6	6	6	6	6	6	0.113706	0.157036	-0.0982948	0.0390065	6	6	6	6	6	6	0.121855	0.192015	-0.0959386	0.0390065	6	6	6	6	6	6	0.0454303	0.14677	-0.14307	0.0390065	6	6	6	6	6	8	0.59401	0.78476	0.0324893
CNOT6	Q9ULM6	0.410822	9	8	4	2	4	2	7.48936e-06	3.86733e-05	-0.463765	0.410822	9	8	4	2	4	2	0.0541045	0.0982806	-0.141256	0.410822	9	8	4	2	4	2	0.0840774	0.211733	-0.139689	0.410822	9	8	4	2	4	75	0.0651131	0.316047	-0.0908916
CNOT6L	Q96LI5	0.0390065	21	17	13	15	13	13	0.0423831	0.0664352	0.138975	0.0390065	21	17	13	15	13	13	0.0286676	0.0580582	0.151776	0.0390065	21	17	13	15	13	13	0.376218	0.538332	0.0635675	0.0390065	21	17	13	15	13	25	0.036298	0.255729	-0.0979091
CNOT7	Q9UIV1	0.0390065	14	9	8	11	8	7	0.552794	0.615441	0.0300643	0.0390065	14	9	8	11	8	7	0.221496	0.31185	0.0632595	0.0390065	14	9	8	11	8	7	0.696847	0.80364	-0.0219791	0.0390065	14	9	8	11	8	9	0.127933	0.405928	-0.0794362
CNOT8	Q9UFF9	0.0390065	8	6	5	4	5	4	0.121697	0.166531	0.266823	0.0390065	8	6	5	4	5	4	0.652839	0.731183	-0.0744185	0.0390065	8	6	5	4	5	4	0.994191	0.996485	0.00134161	0.0390065	8	6	5	4	5	9	0.0903454	0.354885	-0.100673
CNOT9	Q92600	0.0390065	17	11	11	15	11	10	0.0727858	0.106657	-0.0898379	0.0390065	17	11	11	15	11	10	0.468483	0.565386	-0.0344961	0.0390065	17	11	11	15	11	10	0.87548	0.926062	-0.00825942	0.0390065	17	11	11	15	11	17	0.041497	0.268518	-0.12372
CNP	P09543	0.0390065	45	23	22	39	22	21	0.000296861	0.000934793	0.199803	0.0390065	45	23	22	39	22	21	0.535703	0.626538	0.0265315	0.0390065	45	23	22	39	22	21	0.0157309	0.0822881	0.128427	0.0390065	45	23	22	39	22	6	0.10031	0.370489	-0.11461
CNPY2	Q9Y2B0	0.0390065	18	11	11	12	11	10	0.683298	0.735143	-0.0534356	0.0390065	18	11	11	12	11	10	0.841754	0.886071	-0.026089	0.0390065	18	11	11	12	11	10	0.32941	0.494365	-0.144927	0.0390065	18	11	11	12	11	2	0.0307843	0.242674	-0.180423
CNPY3	Q9BT09	0.0390065	26	13	13	24	13	13	0.762014	0.802929	0.0283901	0.0390065	26	13	13	24	13	13	0.583838	0.670723	0.0515523	0.0390065	26	13	13	24	13	13	0.953806	0.972929	0.00606168	0.0390065	26	13	13	24	13	13	0.504092	0.729511	-0.0476914
CNPY4	Q8N129	0.0390065	7	6	6	7	6	6	0.863994	0.891031	-0.014477	0.0390065	7	6	6	7	6	6	0.782433	0.838685	0.0233593	0.0390065	7	6	6	7	6	6	0.852107	0.911296	-0.0176179	0.0390065	7	6	6	7	6	7	0.356902	0.622211	-0.0526551
CNRIP1	Q96F85	0.0390065	1	1	1	1	1	1	0.565871	0.627964	0.0461163	0.0390065	1	1	1	1	1	1	0.270459	0.366791	0.0899901	0.0390065	1	1	1	1	1	1	0.042953	0.14214	-0.195262	0.0390065	1	1	1	1	1	4	0.485422	0.718057	-0.129718
CNST	Q6PJW8	0.0390065	13	12	12	12	12	11	0.967858	0.973674	0.00283251	0.0390065	13	12	12	12	12	11	0.0683239	0.118917	-0.136426	0.0390065	13	12	12	12	12	11	0.401151	0.560742	0.0668505	0.0390065	13	12	12	12	12	10	0.138476	0.419466	-0.0813299
CNTD1	Q8N815	0.935043	1	1	1	0	1	0				0.935043	1	1	1	0	1	0				0.935043	1	1	1	0	1	0				0.935043	1	1	1	0	1	21	0.38951	0.647085	0.0414898
CNTLN	Q9NXG0	0.0390065	23	21	21	21	21	19	0.0614543	0.0919954	0.0801009	0.0390065	23	21	21	21	21	19	0.121903	0.192058	-0.0648629	0.0390065	23	21	21	21	21	19	0.0156952	0.082257	-0.121097	0.0390065	23	21	21	21	21	10	0.885009	0.949487	0.0211215
CNTNAP3B	Q96NU0	0.0390065	6	3	3	4	3	2	0.000251667	0.000813112	0.33391	0.0390065	6	3	3	4	3	2	0.349208	0.448392	0.0664116	0.0390065	6	3	3	4	3	2	0.999513	0.999986	4.7664e-05	0.0390065	6	3	3	4	3	13	0.303845	0.579747	0.109727
CNTRL	Q7Z7A1	0.0390065	64	55	55	57	55	48	0.583293	0.643879	0.019628	0.0390065	64	55	55	57	55	48	0.965586	0.976519	-0.00153517	0.0390065	64	55	55	57	55	48	0.80036	0.877485	0.0100716	0.0390065	64	55	55	57	55	6	0.542455	0.752976	-0.0579213
CNTROB	Q8N137	0.0390065	9	8	8	7	8	6	0.000338325	0.00104843	0.416263	0.0390065	9	8	8	7	8	6	0.732373	0.799006	-0.0308187	0.0390065	9	8	8	7	8	6	0.413696	0.573165	0.083209	0.0390065	9	8	8	7	8	1	0.667452	0.832701	-0.0384798
COA1	Q9GZY4	0.0390065	6	5	5	6	5	5	6.779e-05	0.000261448	0.279211	0.0390065	6	5	5	6	5	5	0.580201	0.667426	0.0282725	0.0390065	6	5	5	6	5	5	0.0063551	0.0523261	0.179083	0.0390065	6	5	5	6	5	11	0.813553	0.91001	0.0185538
COA3	Q9Y2R0	0.0390094	5	3	3	5	3	3	0.167515	0.220273	0.071074	0.0390094	5	3	3	5	3	3	0.113005	0.18048	-0.0825554	0.0390094	5	3	3	5	3	3	0.0395345	0.135667	0.123942	0.0390094	5	3	3	5	3	0
COA4	Q9NYJ1	0.0390065	4	3	3	3	3	2	2.3728e-05	0.000105278	-0.64505	0.0390065	4	3	3	3	3	2	1.57055e-06	1.68082e-05	-0.825226	0.0390065	4	3	3	3	3	2	0.998887	0.999515	0.00016513	0.0390065	4	3	3	3	3	19	0.0789157	0.338689	-0.083473
COA6	Q5JTJ3	0.0390065	4	4	4	3	4	3	1.9124e-05	8.77055e-05	-0.630001	0.0390065	4	4	4	3	4	3	0.000689836	0.00258844	-0.431832	0.0390065	4	4	4	3	4	3	0.964678	0.979273	-0.00501734	0.0390065	4	4	4	3	4	2	0.116536	0.390926	0.128272
COA7	Q96BR5	0.0390065	18	13	13	16	13	11	0.000175917	0.000598306	-0.327858	0.0390065	18	13	13	16	13	11	0.0906701	0.150283	-0.117691	0.0390065	18	13	13	16	13	11	0.0427075	0.141967	0.161439	0.0390065	18	13	13	16	13	48	0.580178	0.777121	-0.0221286
COASY	Q13057	0.0390065	22	10	10	21	10	10	0.964982	0.971487	-0.00197832	0.0390065	22	10	10	21	10	10	0.0314192	0.0624528	0.10588	0.0390065	22	10	10	21	10	10	0.0341557	0.124694	-0.11621	0.0390065	22	10	10	21	10	6	0.410199	0.664339	0.0838496
COG1	Q8WTW3	0.0390065	34	31	31	30	31	27	0.0221362	0.0377778	-0.100767	0.0390065	34	31	31	30	31	27	0.0182987	0.0398907	0.104599	0.0390065	34	31	31	30	31	27	0.720915	0.822296	0.0159553	0.0390065	34	31	31	30	31	5	0.10115	0.371025	0.097986
COG2	Q14746	0.0390065	41	31	31	38	31	28	0.146212	0.195324	-0.0608159	0.0390065	41	31	31	38	31	28	1.73458e-05	0.000123435	0.252434	0.0390065	41	31	31	38	31	28	0.935754	0.963141	-0.00362607	0.0390065	41	31	31	38	31	3	0.890919	0.95238	0.00762167
COG3	Q96JB2	0.0390065	39	29	29	33	29	25	0.0231221	0.0392793	-0.117266	0.0390065	39	29	29	33	29	25	0.000289945	0.00128732	0.220353	0.0390065	39	29	29	33	29	25	0.941535	0.966204	0.00383681	0.0390065	39	29	29	33	29	2	0.315342	0.588977	-0.121146
COG4	Q9H9E3	0.0390065	29	22	22	26	22	21	0.347968	0.414354	0.203738	0.0390065	29	22	22	26	22	21	0.721572	0.789565	-0.0762802	0.0390065	29	22	22	26	22	21	0.998598	0.999398	-0.000419528	0.0390065	29	22	22	26	22	3	0.787589	0.895964	-0.0305677
COG5	Q9UP83	0.0390065	30	25	25	28	25	24	0.419155	0.485678	-0.0329466	0.0390065	30	25	25	28	25	24	0.540271	0.63091	0.0248458	0.0390065	30	25	25	28	25	24	0.968539	0.980544	0.00177665	0.0390065	30	25	25	28	25	11	0.281747	0.558506	0.0810552
COG6	Q9Y2V7	0.0390065	15	11	11	12	11	10	0.0938721	0.132712	-0.101516	0.0390065	15	11	11	12	11	10	0.0548274	0.0992396	0.118344	0.0390065	15	11	11	12	11	10	0.242842	0.404891	-0.0769871	0.0390065	15	11	11	12	11	10	0.385749	0.644283	0.0443109
COG7	P83436	0.0390065	37	29	29	32	29	25	0.110091	0.152506	-0.0849133	0.0390065	37	29	29	32	29	25	0.0881646	0.147049	0.0912359	0.0390065	37	29	29	32	29	25	0.783517	0.865873	-0.0155815	0.0390065	37	29	29	32	29	27	0.073322	0.330674	-0.0847705
COG8	Q96MW5	0.0390065	20	18	18	17	18	15	0.0904232	0.128617	-0.107502	0.0390065	20	18	18	17	18	15	0.0286648	0.0580582	0.144186	0.0390065	20	18	18	17	18	15	0.953897	0.972929	-0.00388862	0.0390065	20	18	18	17	18	28	0.312321	0.586841	-0.0463173
COIL	P38432	0.0390065	21	15	15	16	15	13	0.00258408	0.00596966	-0.142018	0.0390065	21	15	15	16	15	13	0.12126	0.191297	-0.0639938	0.0390065	21	15	15	16	15	13	0.00624915	0.0520692	0.139465	0.0390065	21	15	15	16	15	25	0.302287	0.578369	-0.0550399
COL11A1	P12107	2.67857	1	1	1	0	1	0				2.67857	1	1	1	0	1	0				2.67857	1	1	1	0	1	0				2.67857	1	1	1	0	1	21	0.555654	0.762159	0.141611
COL18A1	P39060	0.0390065	17	12	12	15	12	10	2.80195e-06	1.64241e-05	0.262593	0.0390065	17	12	12	15	12	10	0.00122914	0.00418039	0.140687	0.0390065	17	12	12	15	12	10	0.000383326	0.0181108	0.180882	0.0390065	17	12	12	15	12	24	0.152776	0.433901	-0.0669196
COL1A1	P02452	0.0391205	2	2	2	2	2	2	0.241871	0.3026	-0.0633045	0.0391205	2	2	2	2	2	2	0.00516778	0.0138615	0.171558	0.0391205	2	2	2	2	2	2	0.000967666	0.0247935	-0.241074	0.0391205	2	2	2	2	2	10	0.116422	0.390926	-0.105669
COL23A1	Q86Y22	0.0390065	4	3	3	4	3	3	0.446098	0.51267	0.0682486	0.0390065	4	3	3	4	3	3	0.0126714	0.0294649	0.248883	0.0390065	4	3	3	4	3	3	0.208167	0.367531	0.128439	0.0390065	4	3	3	4	3	25	0.138024	0.418493	-0.0875369
COL2A1	P02458	0.0390065	3	3	3	2	3	2	0.000272471	0.000870006	0.419004	0.0390065	3	3	3	2	3	2	2.0445e-09	7.00331e-08	1.17776	0.0390065	3	3	3	2	3	2	0.0786991	0.203113	0.184112	0.0390065	3	3	3	2	3	15	0.601072	0.789258	-0.0353445
COL4A1	P02462	0.0390065	2	1	1	2	1	1	0.0028256	0.00644494	0.193826	0.0390065	2	1	1	2	1	1	0.036514	0.0708461	0.12396	0.0390065	2	1	1	2	1	1	0.594153	0.726699	0.0326706	0.0390065	2	1	1	2	1	13	0.61288	0.797997	0.0224392
COL4A3BP	Q9Y5P4	0.0390065	20	18	18	18	18	16	0.427695	0.494134	0.0496956	0.0390065	20	18	18	18	18	16	0.634628	0.715811	-0.0295534	0.0390065	20	18	18	18	18	16	0.164604	0.319409	0.0997669	0.0390065	20	18	18	18	18	0
COL6A1	P12109	0.0390065	12	10	10	9	10	8	3.8003e-09	5.2637e-08	0.526842	0.0390065	12	10	10	9	10	8	0.016868	0.0373251	0.110512	0.0390065	12	10	10	9	10	8	0.00922607	0.0629389	0.137512	0.0390065	12	10	10	9	10	10	0.0079023	0.184282	0.120619
COL6A2	P12110	0.0390065	7	7	7	5	7	5	1.09615e-10	2.62553e-09	0.719142	0.0390065	7	7	7	5	7	5	0.000307565	0.00135021	-0.202123	0.0390065	7	7	7	5	7	5	0.260745	0.424377	0.0556151	0.0390065	7	7	7	5	7	2	0.736802	0.871493	-0.0198542
COL7A1	Q02388	4.30528	2	2	2	1	2	1	0.0278889	0.0462011	0.18585	4.30528	2	2	2	1	2	1	0.982193	0.987358	0.0017206	4.30528	2	2	2	1	2	1	0.177014	0.333137	-0.120388	4.30528	2	2	2	1	2	3	0.0732085	0.330674	0.188566
COL8A2	P25067	0.0390065	2	2	2	1	2	1	0.0436961	0.0682102	0.277003	0.0390065	2	2	2	1	2	1	0.701436	0.773019	-0.0488768	0.0390065	2	2	2	1	2	1	0.760897	0.849322	0.0433304	0.0390065	2	2	2	1	2	2	0.0106696	0.18926	0.285913
COL9A2	Q14055	0.0390065	24	18	18	21	18	15	0.00325625	0.00728123	0.311354	0.0390065	24	18	18	21	18	15	0.00173098	0.00554575	-0.339475	0.0390065	24	18	18	21	18	15	0.107369	0.246041	-0.168983	0.0390065	24	18	18	21	18	1	0.346612	0.614989	0.0583601
COL9A3	Q14050	0.0390065	2	2	2	1	2	1	0.00046177	0.00137397	-0.57733	0.0390065	2	2	2	1	2	1	0.00405588	0.0113141	-0.435974	0.0390065	2	2	2	1	2	1	0.037889	0.131723	-0.325526	0.0390065	2	2	2	1	2	16	0.381092	0.640313	-0.061516
COLGALT1	Q8NBJ5	0.0390065	74	31	31	58	31	29	0.041232	0.0648541	0.0957415	0.0390065	74	31	31	58	31	29	0.485495	0.581365	-0.030504	0.0390065	74	31	31	58	31	29	0.0445736	0.145109	0.105067	0.0390065	74	31	31	58	31	8	0.0270597	0.23352	0.112469
COLGALT2	Q8IYK4	5.71091	1	1	1	1	1	1	0.460661	0.526682	0.0705404	5.71091	1	1	1	1	1	1	0.812167	0.86157	-0.0225161	5.71091	1	1	1	1	1	1	0.324406	0.488607	-0.106187	5.71091	1	1	1	1	1	5	0.423438	0.672789	0.0391251
COMMD1	Q8N668	0.0390065	12	4	4	11	4	4	0.349755	0.416317	-0.0391561	0.0390065	12	4	4	11	4	4	0.423897	0.521791	-0.0333402	0.0390065	12	4	4	11	4	4	0.628066	0.751712	-0.0224124	0.0390065	12	4	4	11	4	1	0.626921	0.807042	0.0420762
COMMD10	Q9Y6G5	0.0390065	13	8	8	11	8	7	0.172738	0.22599	0.0506342	0.0390065	13	8	8	11	8	7	0.0279978	0.0570766	-0.0863999	0.0390065	13	8	8	11	8	7	0.060999	0.17554	0.0802799	0.0390065	13	8	8	11	8	1	0.359671	0.623164	-0.132255
COMMD2	Q86X83	0.0390065	12	10	10	11	10	9	0.0633416	0.0945425	-0.103443	0.0390065	12	10	10	11	10	9	0.335671	0.433789	-0.0511288	0.0390065	12	10	10	11	10	9	0.918463	0.953121	0.00597548	0.0390065	12	10	10	11	10	15	0.143472	0.427687	-0.152224
COMMD3	Q9UBI1	0.0390065	9	8	8	8	8	7	0.0174358	0.0307453	0.126646	0.0390065	9	8	8	8	8	7	0.000819208	0.00299509	0.19956	0.0390065	9	8	8	8	8	7	0.0142161	0.078579	0.147066	0.0390065	9	8	8	8	8	1	0.276435	0.554188	-0.160759
COMMD4	Q9H0A8	0.0390065	13	8	8	12	8	8	0.122276	0.167157	0.0638557	0.0390065	13	8	8	12	8	8	0.0697648	0.120918	0.0762388	0.0390065	13	8	8	12	8	8	0.140917	0.290811	-0.0677407	0.0390065	13	8	8	12	8	29	0.267181	0.546289	0.0550144
COMMD5	Q9GZQ3	0.0390065	9	7	7	7	7	6	0.113361	0.156605	0.0774371	0.0390065	9	7	7	7	7	6	0.114863	0.182989	0.0770858	0.0390065	9	7	7	7	7	6	0.603264	0.734136	0.0272483	0.0390065	9	7	7	7	7	1	0.717146	0.862326	0.0384312
COMMD6	Q7Z4G1	0.0390065	7	5	5	5	5	3	9.42672e-05	0.000347895	0.290308	0.0390065	7	5	5	5	5	3	0.000170778	0.000820987	0.272735	0.0390065	7	5	5	5	5	3	0.0212374	0.0959649	0.155792	0.0390065	7	5	5	5	5	4	0.677526	0.83929	-0.0192162
COMMD7	Q86VX2	0.0390065	8	6	6	7	6	6	0.10226	0.142943	0.113583	0.0390065	8	6	6	7	6	6	0.240309	0.333328	0.0796492	0.0390065	8	6	6	7	6	6	0.475327	0.630055	-0.0532628	0.0390065	8	6	6	7	6	7	0.0390588	0.261543	-0.089715
COMMD8	Q9NX08	0.0390065	11	7	7	10	7	6	0.0826729	0.118777	-0.0772707	0.0390065	11	7	7	10	7	6	0.987591	0.991772	-0.000654338	0.0390065	11	7	7	10	7	6	0.0880841	0.217862	0.0847415	0.0390065	11	7	7	10	7	9	0.0373783	0.257767	-0.131899
COMMD9	Q9P000	0.0390065	11	10	10	8	10	7	0.00251882	0.00584849	-0.194871	0.0390065	11	10	10	8	10	7	0.100793	0.164187	-0.0931849	0.0390065	11	10	10	8	10	7	0.968022	0.980539	-0.00241954	0.0390065	11	10	10	8	10	7	0.753813	0.880062	-0.0167948
COMT	P21964	0.0390065	76	15	15	66	15	13	0.00043016	0.00129318	-0.239594	0.0390065	76	15	15	66	15	13	0.915109	0.938581	-0.00567147	0.0390065	76	15	15	66	15	13	0.0329368	0.122386	0.138304	0.0390065	76	15	15	66	15	8	0.00679359	0.178648	-0.137752
COMTD1	Q86VU5	0.104783	1	1	1	0	1	0				0.104783	1	1	1	0	1	0				0.104783	1	1	1	0	1	0				0.104783	1	1	1	0	1	6	0.0623302	0.311214	-0.103833
COP1	Q8NHY2	0.0390065	17	13	13	16	13	12	0.000181735	0.000614158	0.192514	0.0390065	17	13	13	16	13	12	4.14528e-06	3.75511e-05	-0.277886	0.0390065	17	13	13	16	13	12	0.757827	0.847452	-0.0134126	0.0390065	17	13	13	16	13	3	0.0510145	0.289809	0.128157
COPA	P53621	0.0390065	169	69	69	154	69	66	0.0822403	0.118298	0.0811445	0.0390065	169	69	69	154	69	66	0.153227	0.231181	-0.0654532	0.0390065	169	69	69	154	69	66	0.547812	0.691878	0.0298408	0.0390065	169	69	69	154	69	6	0.810576	0.907424	-0.0177343
COPB1	P53618	0.0390065	117	48	48	102	48	45	0.00209819	0.00498816	0.179149	0.0390065	117	48	48	102	48	45	0.0963259	0.157743	-0.0847942	0.0390065	117	48	48	102	48	45	0.961212	0.977578	0.00263208	0.0390065	117	48	48	102	48	6	0.742326	0.87348	-0.0154954
COPB2	P35606	0.0390065	110	43	43	94	43	41	0.00304839	0.00688247	0.153169	0.0390065	110	43	43	94	43	41	0.0256421	0.0530437	-0.106918	0.0390065	110	43	43	94	43	41	0.0697481	0.189478	0.0940059	0.0390065	110	43	43	94	43	7	0.413645	0.666999	-0.0499544
COPE	O14579	0.0390065	36	11	11	29	11	11	0.0532772	0.0812463	0.0896029	0.0390065	36	11	11	29	11	11	0.00792747	0.0198071	-0.131404	0.0390065	36	11	11	29	11	11	0.96697	0.98005	0.00200004	0.0390065	36	11	11	29	11	13	0.22399	0.506013	0.0743421
COPG1	Q9Y678	0.0390065	108	47	43	88	43	41	0.0101871	0.0193323	0.143691	0.0390065	108	47	43	88	43	41	0.0710138	0.122727	-0.0945628	0.0390065	108	47	43	88	43	41	0.814515	0.887506	0.0129324	0.0390065	108	47	43	88	43	0
COPG2	Q9UBF2	0.0390065	52	33	28	34	28	26	0.0245628	0.0414601	-0.107686	0.0390065	52	33	28	34	28	26	0.210274	0.299268	-0.0561163	0.0390065	52	33	28	34	28	26	0.926145	0.957875	0.00450873	0.0390065	52	33	28	34	28	12	0.0224273	0.222315	-0.109506
COPRS	Q9NQ92	0.0390065	5	4	4	4	4	4	0.00954167	0.0183038	-0.320831	0.0390065	5	4	4	4	4	4	3.15411e-05	0.000202037	-0.644483	0.0390065	5	4	4	4	4	4	0.0374896	0.130866	-0.274637	0.0390065	5	4	4	4	4	66	0.226787	0.509698	-0.0612561
COPS2	P61201	0.0390065	33	16	16	30	16	15	6.39083e-05	0.000247677	-0.292905	0.0390065	33	16	16	30	16	15	1.72154e-05	0.000122697	-0.332824	0.0390065	33	16	16	30	16	15	0.403922	0.563299	-0.0501057	0.0390065	33	16	16	30	16	45	0.0825678	0.343237	-0.0994386
COPS3	Q9UNS2	0.0390065	34	14	14	27	14	14	0.000764546	0.00210388	-0.269847	0.0390065	34	14	14	27	14	14	0.00245991	0.00746565	-0.232197	0.0390065	34	14	14	27	14	14	0.201441	0.360271	-0.094402	0.0390065	34	14	14	27	14	41	0.260085	0.540693	-0.0561766
COPS4	Q9BT78	0.0390065	40	21	21	33	21	21	0.000309647	0.00097058	-0.299621	0.0390065	40	21	21	33	21	21	0.000418557	0.00172495	-0.289566	0.0390065	40	21	21	33	21	21	0.376537	0.538478	-0.0642889	0.0390065	40	21	21	33	21	11	0.0457686	0.27836	-0.104053
COPS5	Q92905	0.0390065	33	15	15	31	15	15	0.106849	0.148596	-0.0898047	0.0390065	33	15	15	31	15	15	0.0665529	0.116407	-0.103688	0.0390065	33	15	15	31	15	15	0.178948	0.335022	-0.0824327	0.0390065	33	15	15	31	15	41	0.097466	0.366869	-0.0961005
COPS6	Q7L5N1	0.0390065	27	12	12	23	12	11	0.00563593	0.0115759	-0.182098	0.0390065	27	12	12	23	12	11	0.0690784	0.120011	-0.109736	0.0390065	27	12	12	23	12	11	0.234676	0.396674	-0.077367	0.0390065	27	12	12	23	12	26	0.191654	0.474227	-0.0655557
COPS7A	Q9UBW8	0.0390065	8	8	8	6	8	6	0.000515317	0.00151395	-0.273333	0.0390065	8	8	8	6	8	6	0.752048	0.813875	-0.0196141	0.0390065	8	8	8	6	8	6	0.0275859	0.110866	-0.167417	0.0390065	8	8	8	6	8	4	0.0741525	0.332038	-0.230593
COPS7B	Q9H9Q2	0.0390065	12	7	7	9	7	6	0.0126575	0.0233034	-0.178329	0.0390065	12	7	7	9	7	6	0.0152715	0.0344384	-0.172372	0.0390065	12	7	7	9	7	6	0.15279	0.304339	-0.105434	0.0390065	12	7	7	9	7	15	0.0119205	0.193424	-0.16825
COPS8	Q99627	0.0390065	20	7	7	17	7	7	0.0821227	0.118182	-0.0886896	0.0390065	20	7	7	17	7	7	0.00373234	0.010572	-0.164565	0.0390065	20	7	7	17	7	7	0.161341	0.315716	-0.0782852	0.0390065	20	7	7	17	7	14	0.0450942	0.276615	-0.154983
COPS9	Q8WXC6	0.0390065	1	1	1	1	1	1	0.135275	0.182525	-0.201512	0.0390065	1	1	1	1	1	1	0.00561699	0.0148826	-0.415651	0.0390065	1	1	1	1	1	1	0.193844	0.351997	-0.19398	0.0390065	1	1	1	1	1	21	0.00921801	0.18648	-0.21259
COPZ1	P61923	0.0390065	17	7	7	13	7	6	0.193296	0.249	0.0881242	0.0390065	17	7	7	13	7	6	0.0100129	0.0240557	-0.192034	0.0390065	17	7	7	13	7	6	0.0426831	0.141967	-0.160771	0.0390065	17	7	7	13	7	15	0.0149242	0.200593	-0.161694
COPZ2	Q9P299	4.6776	1	1	1	1	1	1	0.0192168	0.0333978	0.294622	4.6776	1	1	1	1	1	1	0.0679662	0.118433	-0.220259	4.6776	1	1	1	1	1	1	0.0233183	0.100962	-0.317001	4.6776	1	1	1	1	1	11	0.00558064	0.174232	-0.203901
COQ10B	Q9H8M1	0.238582	6	5	5	4	5	3	1.42838e-08	1.62512e-07	0.748539	0.238582	6	5	5	4	5	3	4.82652e-11	2.82988e-09	1.15626	0.238582	6	5	5	4	5	3	0.0405147	0.1375	-0.161992	0.238582	6	5	5	4	5	6	0.0163259	0.203609	-0.185806
COQ3	Q9NZJ6	0.0390065	9	7	7	9	7	7	3.63785e-05	0.000152086	0.2656	0.0390065	9	7	7	9	7	7	0.000523395	0.00206613	0.20011	0.0390065	9	7	7	9	7	7	0.00300538	0.0381946	0.178979	0.0390065	9	7	7	9	7	6	0.137046	0.418182	-0.109995
COQ4	Q9Y3A0	0.0390065	4	4	4	4	4	4	0.0220699	0.0376714	-0.183267	0.0390065	4	4	4	4	4	4	0.920576	0.942771	0.00722411	0.0390065	4	4	4	4	4	4	0.00437986	0.0445776	0.270147	0.0390065	4	4	4	4	4	7	0.0768336	0.335504	-0.101128
COQ5	Q5HYK3	0.0390065	23	15	15	19	15	15	0.000107896	0.000391334	0.263052	0.0390065	23	15	15	19	15	15	4.28164e-05	0.000259807	0.28884	0.0390065	23	15	15	19	15	15	0.0245907	0.104126	0.138978	0.0390065	23	15	15	19	15	1	0.475533	0.711152	-0.104195
COQ6	Q9Y2Z9	0.0390065	6	4	4	5	4	4	0.422097	0.488435	0.0780519	0.0390065	6	4	4	5	4	4	0.274794	0.371142	0.107274	0.0390065	6	4	4	5	4	4	0.837225	0.900749	-0.0220837	0.0390065	6	4	4	5	4	6	0.179545	0.461638	-0.101861
COQ7	Q99807	0.0390065	14	9	9	14	9	9	4.78991e-06	2.63087e-05	0.371407	0.0390065	14	9	9	14	9	9	0.000988822	0.00350405	0.214473	0.0390065	14	9	9	14	9	9	0.11181	0.252021	0.098035	0.0390065	14	9	9	14	9	1	0.00334924	0.151324	-0.439447
COQ8A	Q8NI60	0.0390065	28	19	19	27	19	19	9.21401e-05	0.000341047	-0.258621	0.0390065	28	19	19	27	19	19	0.484243	0.580302	-0.0342895	0.0390065	28	19	19	27	19	19	0.152154	0.303871	0.080817	0.0390065	28	19	19	27	19	3	0.0910784	0.355536	-0.130212
COQ8B	Q96D53	0.0390065	8	8	8	4	8	4	8.35383e-13	4.56214e-11	-0.858667	0.0390065	8	8	8	4	8	4	3.55332e-12	3.20368e-10	-0.771862	0.0390065	8	8	8	4	8	4	0.0185186	0.0903096	0.105178	0.0390065	8	8	8	4	8	7	0.0767682	0.335504	0.0953978
COQ9	O75208	0.0390065	23	9	9	19	9	9	0.000519758	0.00152419	0.228654	0.0390065	23	9	9	19	9	9	0.0193108	0.041707	0.134782	0.0390065	23	9	9	19	9	9	0.0392709	0.135248	0.12963	0.0390065	23	9	9	19	9	4	0.00272176	0.151324	0.289251
CORO1A	P31146	0.0390065	87	29	27	61	27	26	0.0672669	0.099608	-0.125546	0.0390065	87	29	27	61	27	26	0.200537	0.288114	0.0850044	0.0390065	87	29	27	61	27	26	0.295034	0.459727	-0.0769586	0.0390065	87	29	27	61	27	15	0.0121799	0.194329	0.158819
CORO1B	Q9BR76	0.0390065	48	19	19	35	19	18	0.00698351	0.0139643	-0.162844	0.0390065	48	19	19	35	19	18	0.0568539	0.102172	-0.106981	0.0390065	48	19	19	35	19	18	0.317692	0.482164	-0.0596957	0.0390065	48	19	19	35	19	4	0.432334	0.680094	0.0853087
CORO1C	Q9ULV4	0.0390065	55	22	19	38	19	18	0.261673	0.324149	-0.0698394	0.0390065	55	22	19	38	19	18	0.0293319	0.0591154	-0.144955	0.0390065	55	22	19	38	19	18	0.345341	0.510743	0.065193	0.0390065	55	22	19	38	19	9	0.054047	0.295467	0.1215
CORO2A	Q92828	0.071235	8	7	6	4	6	4	0.574913	0.636004	0.0298554	0.071235	8	7	6	4	6	4	0.760872	0.821563	0.0161345	0.071235	8	7	6	4	6	4	0.249158	0.411177	0.0698994	0.071235	8	7	6	4	6	19	0.0177153	0.207892	0.143428
CORO6	Q6QEF8	5.87777	10	3	0	0	0	0				5.87777	10	3	0	0	0	0				5.87777	10	3	0	0	0	0				5.87777	10	3	0	0	0	4	0.0479144	0.282999	0.0855665
CORO7	P57737	0.0390065	55	31	31	48	31	30	4.42322e-08	4.26136e-07	-0.637267	0.0390065	55	31	31	48	31	30	0.0463691	0.0864345	0.130629	0.0390065	55	31	31	48	31	30	0.422352	0.581869	-0.0552214	0.0390065	55	31	31	48	31	9	0.0174852	0.207485	0.153591
[truncated: 8,097 more rows]
