# Supplementary material for: Small molecule induced STING degradation facilitated by the HECT ligase HERC4
Source: Nat Commun. 2024 May 29;15:4584. doi: 10.1038/s41467-024-48922-w (PMC11137104; doi:10.1038/s41467-024-48922-w)
Supplement: Supplementary file 5 — Supplementary Data 2 [file 41467_2024_48922_MOESM5_ESM.xlsx]

## Sheet: Sheet1
Supplementary Data 2. CRISPR-Cas9 knockout screen RSA to Q values of hits. Vectoral distance values were shown on the last columns.
Gene ID	Gene name	RSA UP		RSA down		Q1		Q3		Vectoral distance
		DMSO high vs. low	AK59 high vs. low	DMSO high vs. low	AK59 high vs. low	DMSO high vs. low	AK59 high vs. low	DMSO high vs. low	AK59 high vs. low	Depletion	Enrichment
60493	FASTKD5	-0.120761	-7.12578	-1.92209	-0.00620561	-1.31742	2.1341	-0.73037	2.39694	-3.94761	7.6714
26091	HERC4	-0.279803	-6.75285	-0.873839	-0.000512574	-0.516714	2.3212	0.0363292	2.95281	-2.96925	7.09973
5366	PMAIP1	-1.09568	-7.19083	-0.529285	-4.65926e-05	0.266204	1.79889	1.13782	3.90815	-1.62148	6.69519
7386	UQCRFS1	-0.116214	-5.79131	-1.31079	-0.00165553	-1.25028	1.71933	0.0838574	3.47039	-3.24537	6.60873
55161	TMEM33	-0.697276	-6.71673	-0.140622	-0.00424403	-0.0840745	2.31042	0.88429	2.9017	-2.39838	6.34852
5537	PPP6C	-0.626401	-6.80901	-1.73478	-0.0328619	-1.17273	1.9219	0.892171	2.20183	-3.53176	6.3198
4841	NONO	-0.0155709	-4.98704	-5.0948	-0.00515454	-2.34779	1.66073	-1.57728	2.211	-6.47864	6.25032
317	APAF1	-0.344508	-5.73055	-1.45971	-0.0170026	-1.04542	2.06236	0.153251	2.4671	-3.42633	5.86203
7389	UROD	-0.624166	-5.78928	-0.413346	-0.000595227	-0.432015	1.156	0.314166	2.82829	-1.64078	5.74449
10667	FARS2	-0.297582	-4.98103	-2.17427	-0.00284398	-1.56596	1.43287	0.314083	2.32109	-3.70244	5.09536
55754	TMEM30A	-0.742749	-5.32575	-0.615859	-0.0621484	-0.193259	1.95475	1.00821	3.19361	-2.21822	5.07739
90987	ZNF251	-1.08535	-5.09636	-0.424174	-0.328501	-0.214385	0.857776	0.300499	3.2746	-1.07642	4.99335
5015	OTX2	-0.754514	-5.17235	-0.110696	-0.624423	-0.0587597	-0.418416	0.970171	3.28946	0.627111	4.98963
132001	TAMM41	-0.573067	-4.65261	-0.959653	-0.00263405	-0.702893	1.14587	-0.175434	2.58142	-2.08178	4.92371
5725	PTBP1	-0.00777448	-4.15064	-3.25098	-0.0285616	-2.4683	1.10358	-0.658939	1.95602	-4.81064	4.89912
6882	TAF11	-0.467454	-4.71796	-0.863239	-0.00791176	-0.519562	1.28752	-0.0547406	2.28878	-1.99928	4.85375
64699	TMPRSS3	-0.404131	-4.49248	-0.439067	-0.445531	-0.576549	-0.490506	0.499297	3.06312	-0.0862853	4.82574
90007	MIDN	-0.265834	-4.49473	-1.22571	-0.0820398	-1.14613	0.0263159	0.265554	2.51611	-1.63787	4.79047
79736	TEFM	-1.2155	-5.1902	-1.41751	-0.00109519	-0.144087	1.91678	0.848065	3.27096	-2.50068	4.65496
55236	UBA6	-0.0957501	-3.81387	-1.86803	-0.0734699	-1.15818	1.48556	-0.430305	2.32242	-3.19528	4.62622
3052	HCCS	-0.36881	-4.52469	-0.769936	-0.00634579	-0.900904	1.68189	0.11786	2.12018	-2.69331	4.6131
811	CALR	-0.719102	-4.90737	-0.247616	-0.00419734	-0.175467	1.83379	0.782183	2.51906	-2.02395	4.53413
63973	NEUROG2	-0.303165	-4.39131	-0.54554	-0.0378581	-0.691176	1.16656	0.162491	2.10286	-1.92585	4.52526
211	ALAS1	-0.449658	-4.54329	-0.628441	-0.0113462	-0.89333	1.2123	0.687624	2.61414	-2.19419	4.5243
56252	YLPM1	-0.736609	-4.75482	-0.253577	-0.00980646	-0.397805	1.05859	0.573636	2.65163	-1.47666	4.52373
6648	SOD2	-0.392743	-4.33011	-0.633408	-0.00541773	-0.464592	0.851696	0.391755	2.61907	-1.45842	4.52369
196528	ARID2	-0.753007	-4.37017	-0.871649	-0.00545813	-0.19047	1.24039	-0.112482	2.48968	-1.67261	4.45591
126133	ALDH16A1	-1.04761	-4.27051	-0.982441	-0.213959	-0.469564	-0.0247837	-0.191093	2.8196	-0.887916	4.41037
63932	STEEP1	-1.18001	-5.31223	-0.238515	-0.000372769	0.0845118	1.95097	1.01332	2.50397	-1.88159	4.39287
79876	UBA5	-3.02677	-7.22149	-0.096728	-0.000955349	1.19161	1.89745	1.24539	2.47456	-0.712308	4.3711
4719	NDUFS1	-0.00391727	-3.01048	-3.22144	-0.118127	-2.35656	-0.089512	-1.24008	1.85488	-3.84318	4.31489
81578	COL21A1	-0.19743	-3.84337	-1.16095	-0.28676	-1.23161	-0.453322	-0.0467113	2.07843	-1.17045	4.22008
567	B2M	-0.459787	-4.58216	-0.709756	-0.120952	-0.690743	1.27968	0.699608	1.49881	-2.05652	4.19913
54205	CYCS	-0.560546	-3.7831	-0.626123	-0.11537	-0.409626	0.831938	0.106804	2.77863	-1.34252	4.18611
653268	AGAP7P	-0.189968	-3.55505	-1.59233	-0.0271458	-1.04215	0.664591	-0.417373	1.98165	-2.31576	4.13268
256471	MFSD8	-0.447726	-3.56577	-1.11607	-0.676916	-1.33529	-0.967303	0.014061	2.69718	-0.572951	4.11356
200316	APOBEC3F	-0.448093	-3.63002	-1.27567	-0.426146	-1.22825	-0.664779	0.130978	2.73099	-1.01941	4.1091
4702	NDUFA8	-0.440516	-2.81608	-2.34713	-0.188378	-1.43753	0.927359	-0.927644	2.36084	-3.20202	4.05678
8546	AP3B1	-0.374694	-4.19186	-0.577075	-0.0184118	-0.387519	1.613	0.584839	1.83382	-2.07706	4.0163
115286	SLC25A26	-0.58762	-4.28576	-0.451095	-0.014656	-0.24247	1.64522	0.540541	2.10545	-1.93748	4.01561
84948	TIGD5	-0.354693	-3.506	-0.844409	-0.286923	-0.914577	-0.45359	0.223171	2.6729	-0.723394	3.99148
23149	FCHO1	-0.990377	-4.84454	-0.219492	-0.0805664	0.0977963	1.3245	0.772066	1.74382	-1.23455	3.97478
127435	PODN	-0.56322	-3.6532	-0.788714	-0.0385297	-0.149078	0.551953	0.245783	2.74227	-1.02675	3.97246
3483	IGFALS	-0.762616	-3.78406	-0.768826	-0.141806	-1.04354	0.183077	0.210564	2.78494	-1.37759	3.96945
92935	MARS2	-0.285226	-3.34188	-1.46705	-0.0257545	-0.50651	1.07718	-0.288106	2.23515	-2.14135	3.96358
29117	BRD7	-0.0233042	-3.06607	-3.78578	-0.070109	-2.24687	1.06334	-0.691008	1.79427	-4.97631	3.92874
57693	ZNF317	-0.964434	-4.31784	-0.567886	-0.407612	-0.326267	0.964049	0.491556	2.50964	-1.30023	3.91382
729230	CCR2	-0.390896	-3.7561	-0.676351	-0.0859238	-0.952771	0.847268	0.268654	2.21303	-1.8944	3.88654
4697	NDUFA4	-0.3421	-3.66379	-0.808938	-0.0299311	-0.815354	1.22613	0.217053	2.21681	-2.18507	3.8772
57465	TBC1D24	-0.190586	-3.37856	-0.961702	-0.0480367	-0.706479	0.188167	0.269248	2.45208	-1.27874	3.86366
159	ADSS2	-0.366796	-4.07113	-1.06963	-0.0239401	-1.2977	1.38151	0.506213	1.60049	-2.87604	3.86258
119016	AGAP4	-0.132139	-3.31634	-1.7701	-0.326873	-1.41917	-0.522559	-0.249294	1.88087	-1.69906	3.83102
6626	SNRPA	-0.0105377	-1.07402	-7.37401	-0.125217	-2.84752	0.252615	-2.38837	1.27627	-7.88389	3.81584
51103	NDUFAF1	-0.333566	-3.54097	-1.24251	-0.0444337	-0.66036	1.39312	0.0852926	2.12795	-2.37743	3.80262
9373	PLAA	-0.372398	-3.5064	-0.822353	-0.376765	-0.371097	1.21395	-0.0743618	2.06308	-1.64649	3.7935
23081	KDM4C	-0.301157	-3.26084	-0.746462	-0.130044	-0.616129	0.35487	0.20372	2.56779	-1.15013	3.78795
57030	SLC17A7	-0.519061	-4.16237	-0.508196	-0.0891418	-0.542691	1.6042	0.659373	1.67102	-2.18741	3.78116
578	BAK1	-0.182252	-2.89945	-1.12215	-0.129103	-0.791183	0.310876	-0.223941	2.40056	-1.48347	3.77772
55734	ZFP64	-0.138858	-2.73904	-1.90738	-0.472095	-1.10936	-0.728639	-0.722708	1.89439	-1.48492	3.6892
4542	MYO1F	-0.4956	-3.87059	-0.601091	-0.0973355	-0.31052	1.16256	0.632572	2.12156	-1.55683	3.68885
4297	KMT2A	-0.0642283	-3.16949	-3.77049	-0.122508	-2.64891	1.25638	-0.10511	1.85294	-5.34407	3.67105
842	CASP9	-1.48313	-4.65518	-0.321565	-0.00468756	-0.195318	1.75622	1.03408	2.81686	-1.9771	3.63871
26267	FBXO10	-0.609588	-3.67313	-0.875023	-0.00489769	-0.1027	1.33552	0.0712363	1.95494	-1.68095	3.59634
2762	GMDS	-0.976348	-4.43254	-0.129244	-0.0579585	0.127833	1.5816	1.07971	1.99907	-1.45552	3.57637
23317	DNAJC13	-0.0892875	-2.97722	-1.57831	-0.0780293	-1.01286	1.18197	-0.556288	1.49802	-2.65859	3.54406
8649	LAMTOR3	-0.442554	-3.3496	-0.960805	-0.00723381	-0.498713	0.838918	0.230093	2.25697	-1.64273	3.54389
9489	PGS1	-0.277038	-3.33343	-1.04887	-0.0601129	-0.521554	0.926684	0.0136424	1.80175	-1.75358	3.54103
83893	SPATA16	-0.474776	-3.96949	-0.76848	-0.278965	-0.665878	0.210995	-0.0307679	0.512022	-1.00426	3.53662
246243	RNASEH1	-0.184514	-3.1718	-1.02816	-0.0178715	-0.884938	1.25724	-0.0418553	1.82881	-2.36846	3.52466
7248	TSC1	-0.492579	-3.84249	-0.801704	-1.27349	-1.07287	1.49557	0.738902	1.76703	-2.61142	3.50414
4720	NDUFS2	-0.179564	-1.7515	-3.41787	-0.249827	-1.63022	0.436997	-1.34278	1.78292	-3.78285	3.49871
617	BCS1L	-0.145773	-3.2706	-2.26709	-1.30066	-1.38069	-1.52238	-0.891436	0.676984	-0.976767	3.49635
390664	C1QTNF8	-0.629452	-3.72107	-0.767771	-0.127662	-0.880937	0.943562	-0.0303244	1.58943	-1.93353	3.49023
2230	FDX1	-0.529242	-3.8231	-1.222	-0.0130851	-0.306062	1.196	0.783576	1.86102	-1.92812	3.4656
29978	UBQLN2	-0.478361	-3.62268	-0.891363	-0.0640203	-0.238185	1.42131	0.387408	1.80977	-1.8543	3.45107
7587	ZNF37A	-0.284389	-2.63974	-1.72605	-0.0111642	-1.17693	1.00744	-0.305026	2.2036	-2.77711	3.44106
2730	GCLM	-0.847043	-4.17584	-0.292933	-0.0190933	-0.362377	1.36351	0.826941	1.67107	-1.74748	3.43415
8672	EIF4G3	-0.0635756	-2.09024	-2.02306	-0.659031	-1.12483	0.407625	-0.779362	1.98487	-2.05158	3.42759
641339	ZNF674	-0.454173	-3.74904	-0.937419	-0.0425331	-0.840287	1.12544	0.340081	1.27809	-2.15984	3.42579
158135	TTLL11	-0.522635	-3.1637	-2.03407	-0.356981	-1.38109	-0.397716	0.388151	2.52849	-1.94413	3.39945
65992	DDRGK1	-2.73696	-6.07606	-0.0154066	-0.0119839	0.843558	2.15347	1.75519	2.36522	-1.30991	3.39437
6472	SHMT2	-2.95419	-5.8899	-0.13521	-0.00335723	0.655761	2.06423	1.26475	2.95216	-1.41463	3.38611
2671	GFER	-0.58479	-3.17593	-0.961483	-0.0130148	-1.20926	1.25917	0.286203	2.44579	-2.64438	3.3731
53836	GPR87	-0.593271	-3.66848	-1.17413	-0.11899	-0.578681	-0.0717519	-0.319507	1.0574	-1.1706	3.36939
7084	TK2	-1.1573	-3.80951	-0.316519	-0.302167	0.225003	-0.385629	0.722616	2.79588	-0.6108	3.36639
4673	NAP1L1	-0.102582	-2.72957	-2.18289	-0.104365	-1.27271	0.532028	-0.46011	1.6405	-2.7527	3.36357
3651	PDX1	-0.209635	-2.20935	-1.75361	-0.592981	-0.736399	0.0844003	-0.647289	2.04822	-1.42154	3.35629
23510	KCTD2	-0.274929	-2.48821	-1.95766	-0.546909	-0.564293	-0.824568	-0.305757	2.20019	-1.43456	3.34341
89887	ZNF628	-0.0667812	-2.04153	-1.94115	-1.87291	-1.62015	-1.32484	-0.739545	1.95788	-0.303099	3.34301
5797	PTPRM	-0.110803	-2.82147	-1.45758	-1.14995	-1.58069	1.1187	-0.11659	1.82638	-2.71686	3.33509
54	ACP5	-0.424343	-2.96784	-0.744797	-0.0700123	-1.0186	0.167302	0.27804	2.43321	-1.36444	3.33379
284996	RNF149	-0.260383	-2.82752	-1.48133	-0.20326	-1.0307	0.413697	-0.263658	1.85773	-1.92866	3.33024
8925	HERC1	-0.000279571	-0.691653	-6.92618	-0.659573	-2.94334	-0.756409	-2.29501	0.96252	-6.63725	3.33009
26053	AUTS2	-0.43033	-3.41424	-0.669287	-0.0660366	-0.645748	1.3462	0.277935	1.75181	-2.08129	3.32807
285601	GPR150	-0.0742681	-2.68372	-1.65014	-1.8481	-1.07425	-0.170125	-0.28579	1.75727	-0.925545	3.31411
1068	CETN1	-1.13174	-3.1782	-0.803566	-0.451885	-0.298193	-0.584308	-0.0600605	2.53283	-0.453367	3.30319
199692	ZNF627	-0.203074	-2.51813	-1.41263	-0.147857	-1.45964	0.23561	-0.135935	2.2166	-2.11507	3.30059
23395	LARS2	-0.826788	-3.4832	-1.81024	-0.0710341	-1.79178	0.573063	0.721612	2.6633	-2.93552	3.29039
2327	FMO2	-0.398129	-3.55796	-0.69054	-0.112079	-0.862214	1.39934	0.617756	1.45579	-2.33436	3.26907
6150	MRPL23	-0.208583	-2.83904	-1.43772	-0.0332897	-1.30506	0.290498	-0.033607	1.90203	-2.12561	3.26588
441933	OR13G1	-0.664188	-3.78496	-0.614099	-0.173504	-0.374792	1.16713	0.44955	1.34701	-1.60363	3.24725
387129	NPSR1	-0.287467	-2.88338	-1.71824	-0.603671	-1.73792	-0.113213	0.449948	2.39659	-1.97026	3.24472
10020	GNE	-0.310115	-2.10924	-1.86996	-0.214922	-1.29901	0.282273	-0.704955	1.9944	-2.28901	3.24398
1291	COL6A1	-0.305738	-3.42547	-1.10352	-0.421427	-0.72871	-0.657698	-0.273438	0.591638	-0.685779	3.23745
344191	EVX2	-0.95653	-3.24245	-0.814696	-1.45388	0.111606	0.85103	0.274971	2.56023	-0.977395	3.23231
26578	OSTF1	-0.223586	-2.72819	-1.34899	-0.0867402	-1.26362	0.264671	-0.334911	1.70253	-1.98216	3.22866
170371	TMEM273	-0.77919	-3.98041	-0.352039	-0.0267634	-0.286139	1.04723	1.0417	1.42357	-1.37247	3.22391
9988	DMTF1	-0.111563	-2.2703	-1.47991	-0.514953	-1.59263	-0.781916	-0.306237	2.08366	-1.26032	3.22052
57181	SLC39A10	-0.204202	-2.69663	-1.10161	-0.0910359	-1.2921	1.06893	-0.272188	1.76312	-2.56821	3.21787
117154	DACH2	-0.898434	-3.79314	-0.25886	-0.105335	-0.257202	1.47767	0.605669	2.00738	-1.74165	3.21623
64111	NPVF	-0.429705	-3.25058	-0.635389	-0.084971	-0.908245	0.806103	0.121771	1.66228	-1.80054	3.21411
892	CCNC	-0.00599536	-1.22659	-4.48666	-0.281363	-2.10697	-0.188956	-1.54394	1.4255	-4.62204	3.21051
23221	RHOBTB2	-0.233602	-1.97312	-3.26269	-1.2444	-1.24553	0.225462	-0.774927	1.91921	-2.49746	3.20692
2000	ELF4	-0.287612	-2.72679	-1.56757	-0.0126469	-1.64749	0.841124	-0.43073	1.65045	-2.93445	3.20639
100500808	MIR3917	-0.323217	-2.95309	-0.842049	-0.0332252	-0.441637	1.42744	-0.0259559	1.80787	-2.03658	3.20611
90317	ZNF616	-0.200648	-2.82533	-1.54971	-0.210174	-1.15122	1.12006	-0.54213	1.29273	-2.63686	3.20245
29924	EPN1	-0.200213	-2.79871	-1.09303	-0.841924	-0.760842	1.10979	0.0832124	1.94936	-1.88741	3.19917
59307	SIGIRR	-0.269427	-2.36739	-1.46828	-0.966683	-0.590485	-1.247	-0.27545	2.13318	-0.826204	3.1942
57455	REXO1	-0.0435219	-2.49535	-2.42633	-0.145574	-1.57715	0.984962	-0.963205	1.07785	-3.4302	3.1902
646892	SH2D7	-0.224851	-2.60434	-1.36837	-0.105867	-0.952762	0.550591	-0.438655	1.67833	-1.96316	3.1849
2521	FUS	-0.210543	-3.14941	-1.92423	-0.132262	-1.85476	0.740448	0.11027	1.33569	-3.15377	3.18411
374291	NDUFS7	-0.0782012	-2.34149	-2.11823	-0.216368	-1.05665	0.919605	-0.390402	1.84367	-2.74275	3.18018
5442	POLRMT	-0.576587	-2.42779	-3.07381	-0.365416	-1.65751	0.957535	-1.215	1.34994	-3.76482	3.1632
54894	RNF43	-0.570529	-2.83918	-2.16788	-0.382493	-0.514497	0.349048	0.175089	2.37346	-1.98326	3.15906
1024	CDK8	-0.0120073	-0.819574	-6.30211	-0.834561	-2.3322	-1.07191	-2.15795	0.886758	-5.61092	3.14999
2729	GCLC	-1.18628	-4.13447	-0.482065	-0.00914178	-0.0865245	1.50489	0.634888	1.73922	-1.6602	3.14824
5013	OTX1	-0.00121173	-0.722566	-7.91243	-0.350944	-2.86424	-0.559045	-2.48778	0.54902	-7.90507	3.1213
23232	TBC1D12	-0.0244441	-2.45748	-2.49773	-0.520648	-1.44316	0.969369	-0.886374	1.06754	-3.11916	3.12049
109	ADCY3	-0.346838	-3.07518	-0.654405	-0.536509	-0.929621	-0.4444	0.319999	1.82944	-0.499338	3.11805
4147	MATN2	-0.265695	-2.72024	-1.147	-0.175886	-0.698329	1.07802	-0.302365	1.61249	-2.02447	3.11311
256006	ANKRD31	-0.321048	-2.16601	-1.42952	-0.302621	-0.635224	-0.0764967	-0.474386	2.02669	-1.25781	3.10793
55768	NGLY1	-1.19652	-3.90631	-0.353782	-0.0261957	-0.560909	0.359531	1.31036	2.83097	-0.976997	3.10728
23307	FKBP15	-0.156212	-1.98711	-2.25347	-0.343712	-0.858426	0.0811738	-0.581265	1.92903	-2.12839	3.10706
2806	GOT2	-0.39545	-2.93872	-1.49655	-0.0582456	-0.650301	0.735578	-0.206762	1.57715	-1.99734	3.10653
3720	JARID2	-0.176612	-1.86474	-1.9535	-0.348906	-1.06512	-0.555563	-0.745632	1.85248	-1.68356	3.09838
24145	PANX1	-0.757919	-3.16038	-0.394136	-0.310212	0.0229954	-0.494209	0.571457	2.52639	-0.523969	3.09735
65220	NADK	-0.279129	-2.52331	-1.06338	-0.7105	-0.51774	0.565779	0.0965862	2.21919	-1.13953	3.08898
283933	ZNF843	-0.0055282	-1.20277	-5.45935	-0.117186	-2.46742	0.107981	-1.48124	1.36108	-5.93055	3.08418
2821	GPI	-0.954204	-3.76715	-0.443895	-0.10817	-0.0575234	1.28791	1.19694	2.45911	-1.38668	3.08314
54518	APBB1IP	-0.67865	-3.02794	-1.02111	-0.0188583	-1.16391	0.895724	0.467979	2.46411	-2.29055	3.08281
79058	ASPSCR1	-0.425053	-3.38998	-0.479154	-0.0309234	-0.594552	1.3379	0.576361	1.40218	-1.98375	3.07778
80313	LRRC27	-0.763776	-3.02972	-0.965701	-0.0693773	-0.455062	0.550983	-0.179863	1.88694	-1.34741	3.06694
5341	PLEK	-0.25401	-2.30594	-1.38314	-0.0219359	-0.959688	0.882431	-0.170733	2.10158	-2.29047	3.06167
58480	RHOU	-0.508307	-2.87625	-0.761343	-0.1752	-0.651038	0.00728781	0.467545	2.3928	-0.881451	3.05185
54998	AURKAIP1	-0.376247	-3.16092	-1.04244	-0.782252	-1.27475	-1.07483	0.587363	1.83427	-0.32813	3.0511
7384	UQCRC1	-0.353048	-2.2183	-1.23633	-0.201957	-0.796315	-0.293664	-0.357717	2.05476	-1.15004	3.04947
22904	SBNO2	-0.163057	-2.0471	-1.88859	-0.634944	-1.06454	-0.37153	-0.714137	1.6673	-1.43244	3.03659
89941	RHOT2	-0.0180594	-1.46719	-2.6747	-0.201541	-1.90407	-0.292717	-1.06573	1.59919	-2.95177	3.03345
9436	NCR2	-0.123145	-2.56021	-1.16034	-0.0870069	-0.877782	1.01204	-0.310438	1.49311	-2.17335	3.03184
83983	TSSK6	-0.520507	-2.75647	-0.473872	-0.225731	-0.722338	-0.341813	0.29459	2.32966	-0.454283	3.02342
401551	WDR38	-0.731512	-2.20121	-2.3171	-0.171923	-0.885934	-0.0530728	-0.595322	2.04489	-2.30118	3.02171
85407	NKD1	-0.144652	-2.24677	-2.25084	-0.128008	-1.03417	0.875488	-0.793313	1.37635	-2.85538	3.02098
10209	EIF1	-0.253076	-2.495	-1.30491	-0.0386405	-0.562571	0.483192	-0.0961671	1.92587	-1.64228	3.01908
8335	H2AC4	-0.270327	-2.8376	-1.01689	-0.0555911	-0.533533	0.747007	-0.215819	1.34145	-1.60121	3.00266
2530	FUT8	-1.28883	-3.64102	-0.42962	-0.0190265	0.290347	0.43509	0.604468	2.46796	-0.435359	3.0009
285671	RNF180	-0.0840264	-1.69996	-2.15682	-0.987277	-1.74265	-0.999766	-0.83943	1.66874	-1.38553	2.98365
7328	UBE2H	-0.0149395	-0.8435	-7.04847	-0.740611	-2.67083	-1.03127	-2.32355	0.539696	-6.51745	2.98072
9804	TOMM20	-0.496628	-2.82584	-0.921351	-0.0292463	-0.632467	0.706623	0.153758	2.01306	-1.60904	2.98031
23607	CD2AP	-0.464076	-2.64735	-0.473184	-0.387482	-0.601726	0.744792	0.254859	2.27848	-1.34924	2.97687
23012	STK38L	-1.09779	-3.29808	-0.338625	-0.00420397	0.267501	0.770014	0.414649	2.41782	-0.60362	2.97556
55900	ZNF302	-0.422561	-2.65892	-0.486078	-0.0645768	-0.4896	0.536317	0.257056	2.21975	-1.10913	2.97548
2648	KAT2A	-0.87531	-3.72405	-0.314667	-0.0125648	-0.502043	1.31427	0.796738	1.6525	-1.84126	2.9745
1200	TPP1	-0.709575	-3.38022	-0.430819	-0.96588	-0.0114814	1.33491	0.536349	1.8409	-1.44881	2.97224
5480	PPIC	-0.552283	-3.19143	-0.957134	-0.0109015	-0.480887	0.917261	0.443098	1.79426	-1.68825	2.96492
2937	GSS	-0.720725	-3.2316	-1.07196	-0.182702	-1.25756	0.15932	0.987298	2.55523	-1.67282	2.96022
26528	DAZAP1	-0.0109534	-2.17051	-3.34408	-0.245673	-2.3756	0.470845	-1.01055	1.01154	-4.20742	2.95847
493	ATP2B4	-0.221365	-2.50414	-2.92799	-0.48941	-1.72806	-0.344292	-0.233258	1.63702	-2.80384	2.9511
50945	TBX22	-0.518417	-3.03324	-0.841061	-0.0521044	-0.192859	0.470518	0.317035	1.82618	-1.03079	2.9329
51024	FIS1	-0.402454	-2.65871	-1.78064	-0.0394564	-0.979666	1.0535	-0.567147	1.29454	-2.67684	2.92516
84572	GNPTG	-0.0342104	-1.47365	-4.14074	-1.14791	-2.03521	-1.40454	-1.58417	0.952302	-3.05857	2.91644
8439	NSMAF	-0.0979262	-2.24212	-1.70535	-0.212596	-1.38938	0.313594	-0.623931	1.343	-2.2646	2.9097
112744	IL17F	-0.373261	-2.58527	-0.432461	-0.545645	-0.36998	-0.0288291	0.368982	2.25244	-0.359437	2.90524
51241	COX16	-0.165117	-2.14592	-1.22639	-0.263933	-0.928829	0.423801	-0.264566	1.85655	-1.6601	2.90219
406988	MIR205	-0.136691	-1.49425	-0.568581	-0.0141398	-0.61017	1.94515	-0.61017	1.94515	-2.61478	2.89355
116113	FOXP4	-1.02454	-3.1008	-0.393829	-0.371174	0.218562	-0.187284	0.499688	2.50021	-0.406478	2.88321
1612	DAPK1	-0.066458	-2.04048	-1.77787	-0.0795214	-1.111	0.780805	-0.406991	1.69078	-2.54231	2.88053
340260	UNCX	-0.0894817	-1.74729	-2.49197	-0.870833	-1.65855	-0.809166	-0.756533	1.59772	-1.83017	2.87938
80727	TTYH3	-0.938403	-3.75127	-0.158661	-0.0640922	0.146048	0.966496	0.942375	1.55052	-0.82588	2.87786
28956	LAMTOR2	-0.342262	-2.63421	-0.788681	-0.129268	-0.730302	-0.090917	0.536681	2.27468	-0.918498	2.87639
6328	SCN3A	-0.335226	-2.27308	-1.53638	-0.102069	-0.768425	0.439182	-0.53531	1.588	-1.87498	2.87467
3611	ILK	-0.793375	-2.78292	-0.987879	-0.0117452	-0.169626	1.0642	0.27484	2.34506	-1.57326	2.87125
867	CBL	-0.42481	-3.09455	-0.563322	-1.18696	-0.623277	-0.876256	0.482116	1.53042	0.672997	2.86818
338872	C1QTNF9	-0.353055	-3.0154	-1.22046	-0.59061	-1.38993	-0.163428	0.0729151	1.12699	-1.37878	2.86341
51163	DBR1	-1.02107	-3.21984	-0.207612	-0.0431812	0.216148	1.27466	0.647748	2.47653	-1.0712	2.8599
5754	PTK7	-0.14097	-2.26888	-1.20384	-0.0926207	-1.13647	0.886662	-0.111278	1.79755	-2.30822	2.85861
9997	SCO2	-0.478461	-2.39856	-0.908499	-0.103516	-0.835561	0.276391	0.0373749	2.15191	-1.37275	2.85623
3840	KPNA4	-0.086496	-2.47207	-1.75535	-1.16608	-1.76045	-0.0113394	-0.0102154	1.5561	-1.84571	2.85383
11113	CIT	-1.8096	-3.80716	-0.154109	-0.412783	0.485702	-0.313209	0.778032	2.79497	0.839744	2.83871
169611	OLFML2A	-0.635842	-2.13193	-1.29927	-0.371478	-0.540521	-0.190143	-0.397347	2.00766	-0.991743	2.83238
91752	ZNF804A	-0.953321	-3.09363	-0.586271	-0.491347	0.0997026	-0.633732	0.653212	2.49471	-0.739551	2.82348
84250	SLF1	-0.513425	-2.39319	-0.718691	-0.201206	-0.406448	-0.069564	0.00629746	2.1089	-0.61748	2.82036
140730	RIMS4	-0.179973	-2.00743	-2.15208	-0.252624	-0.878402	0.766201	-0.837302	1.30739	-2.5125	2.81767
4705	NDUFA10	-0.0956566	-1.8713	-1.26254	-0.280577	-1.19074	-0.442772	-0.323799	1.85582	-1.23438	2.81134
78994	PRR14	-0.0647825	-1.5719	-3.0063	-0.329776	-1.11906	-0.526724	-0.701447	1.67096	-2.74128	2.81065
118472	ZNF511	-0.401579	-2.46706	-0.662386	-0.0537353	-0.938523	0.156222	0.282395	2.1876	-1.25257	2.80998
115557	ARHGEF25	-0.0233228	-2.00111	-2.32345	-0.293373	-1.45581	0.135016	-0.535515	1.45191	-2.57914	2.80384
51499	TRIAP1	-0.513036	-2.95369	-0.628982	-0.0620422	-0.900675	0.114364	0.568571	1.94359	-1.16264	2.80133
54578	UGT1A6	-0.52224	-2.99525	-0.531478	-0.20479	-0.791493	0.329321	0.503798	1.81323	-1.16745	2.79828
7284	TUFM	-0.24218	-2.2259	-1.54778	-0.0392809	-0.979621	0.6276	-0.310344	1.65183	-2.20425	2.79021
7779	SLC30A1	-0.0212565	-1.9083	-2.54695	-0.129639	-1.7851	0.055843	-0.597285	1.44672	-3.03849	2.78189
84986	ARHGAP19	-1.9286	-4.40978	-0.244863	-0.117514	0.727351	0.217519	1.16772	2.42532	-0.525497	2.7817
4729	NDUFV2	-0.176916	-2.45197	-1.96174	-0.27851	-1.87628	0.967414	-0.207869	1.38728	-3.30452	2.77855
201163	FLCN	-1.24005	-3.75923	-0.143358	-0.00116677	0.357321	1.46615	1.21114	2.37924	-1.11791	2.77683
10797	MTHFD2	-0.874157	-3.52646	-0.418839	-0.0115389	0.112463	1.26611	1.07178	1.89244	-1.22344	2.77636
4920	ROR2	-0.342521	-2.13746	-0.95764	-0.785056	-0.937543	-0.830129	-0.105329	2.0098	-0.203281	2.77409
388630	TRABD2B	-0.497038	-2.46595	-0.895418	-0.347503	-0.3848	-0.553459	-0.130948	1.81886	-0.573286	2.77098
7385	UQCRC2	-0.751204	-2.45789	-0.724222	-0.0526711	-0.744551	0.162003	0.00200865	2.18229	-1.12819	2.76883
7818	DAP3	-0.33985	-2.3804	-1.46714	-0.150769	-0.965868	0.937234	-0.375305	1.48783	-2.31401	2.76317
23057	NMNAT2	-0.502283	-2.2753	-0.76468	-0.166342	-0.476826	0.0867007	-0.0279046	2.08624	-0.821931	2.7592
50805	IRX4	-0.989801	-3.14509	-0.218969	-2.3217	-0.330905	-2.16521	0.798474	2.51992	2.79037	2.75838
57864	SLC46A2	-0.360841	-2.17929	-1.36575	-0.227444	-0.387817	-0.345303	-0.0348833	2.03365	-1.1391	2.75419
246	ALOX15	-0.458881	-2.5422	-0.82106	-0.446295	-0.26068	-0.693793	0.310055	2.10838	-0.572744	2.75213
2780	GNAT2	-1.07229	-3.68103	-0.293624	-0.116965	-0.242345	1.439	0.636816	1.51285	-1.6906	2.7519
5534	PPP3R1	-0.0375658	-2.13137	-2.30289	-0.134938	-1.54526	0.63462	-0.509169	1.26834	-3.07439	2.74655
121340	SP7	-0.53657	-2.96685	-1.21496	-0.433695	-1.32413	1.17762	0.425608	1.69938	-2.6209	2.74386
28965	SLC27A6	-0.213384	-1.97206	-0.975003	-1.27433	-1.03838	-0.755264	-0.185828	1.9184	-0.412008	2.74239
79228	THOC6	-0.362405	-2.06866	-1.20219	-0.95122	-1.39711	-0.958278	-0.171286	1.97133	-0.505531	2.739
26061	HACL1	-0.276675	-2.43064	-1.25716	-0.0997992	-0.605851	0.828196	-0.370824	1.31775	-1.84282	2.73694
23438	HARS2	-0.379252	-2.84373	-0.479926	-0.0590138	-0.730261	1.12836	0.449717	1.63934	-1.90569	2.73658
283	ANG	-0.128527	-2.30098	-1.61979	-0.41051	-1.25727	-0.162658	-0.0861631	1.57711	-1.63112	2.73606
114757	CYGB	-0.412369	-2.87878	-0.883911	-0.219097	-0.744025	0.956945	0.0797032	1.25713	-1.82627	2.73304
79665	DHX40	-0.531016	-2.38922	-0.780902	-0.674711	-0.628988	-0.924547	0.158315	2.14733	-0.314057	2.72197
54210	TREM1	-0.0727876	-0.763054	-4.15227	-0.907367	-1.69854	-0.241781	-1.58714	1.03187	-3.5569	2.70845
9145	SYNGR1	-0.557789	-3.02239	-0.306718	-0.298349	-0.154441	1.20048	0.462754	1.57771	-1.35495	2.70507
440822	PIWIL3	-0.409216	-2.53512	-0.684048	-0.169434	-0.454913	0.803548	0.0334047	1.70124	-1.35962	2.70207
50651	SLC45A1	-0.164023	-2.43863	-0.877705	-0.8435	-0.758058	-0.655362	0.0108789	1.46617	-0.108242	2.70032
55147	RBM23	-0.0471928	-1.54394	-2.18063	-1.06793	-1.9506	-1.33778	-0.851361	1.39083	-1.2703	2.69586
11185	INMT	-0.574554	-2.83098	-1.59267	-0.166324	-0.698328	0.784669	-0.0696274	1.40261	-2.0576	2.69425
7706	TRIM25	-0.180011	-2.18688	-1.60646	-1.1292	-1.13046	-1.39016	0.246882	2.03674	-0.543347	2.68907
9958	USP15	-0.243171	-2.2399	-1.38154	-0.03691	-1.1131	0.583432	-0.0531408	1.74569	-2.16477	2.68752
407045	MIR7-3	-0.00955298	-0.542758	-1.6622	-0.146646	-2.07835	0.554741	-2.07835	0.554741	-3.0381	2.68654
8702	B4GALT4	-0.218046	-2.11462	-0.76822	-1.16768	-0.632969	-1.42036	0.101982	1.99767	0.882923	2.68153
23385	NCSTN	-0.354927	-2.38761	-1.10301	-1.3139	-0.396943	0.93989	0.2369	1.98509	-1.35337	2.68104
5829	PXN	-0.812652	-3.28603	-0.878831	-0.269544	-1.13588	1.29803	1.07366	2.10084	-2.50901	2.67819
63920	ZBED8	-0.39677	-1.95363	-1.88576	-1.28114	-1.83238	-1.0335	-0.272029	1.90534	-1.00188	2.67671
64951	MRPS24	-0.336039	-2.30603	-1.09096	-0.0542775	-0.999277	0.90382	-0.0640281	1.74559	-2.16714	2.67499
5860	QDPR	-0.928448	-2.77308	-0.50399	-0.139126	-0.240349	-0.145799	0.400765	2.33799	-0.376916	2.67498
3699	ITIH3	-0.964506	-3.33664	-0.740272	-0.00941894	-0.77701	1.31728	0.616028	1.83991	-2.21815	2.66925
2646	GCKR	-0.122554	-1.90876	-1.43109	-0.16196	-1.0068	0.0722983	-0.475509	1.50665	-1.66587	2.66824
389333	PROB1	-0.333848	-2.05057	-0.827573	-0.672442	-0.650155	0.403925	-0.0793393	1.96287	-1.06543	2.66791
1537	CYC1	-0.684026	-2.88624	-0.69035	-0.0278772	-0.0334884	0.946947	0.790635	2.27185	-1.18327	2.654
3980	LIG3	-0.324431	-2.36138	-0.798437	-0.0460875	-1.07021	0.552566	0.43362	2.13078	-1.78869	2.65132
284257	BOD1L2	-1.39895	-3.42605	-0.382492	-0.256452	-0.038197	-0.399316	0.447895	2.15251	-0.382483	2.64855
3185	HNRNPF	-0.000209675	-0.406518	-11.472	-2.22395	-3.33574	-0.706411	-3.05833	-0.446394	-9.61452	2.64335
3932	LCK	-0.634131	-2.19384	-1.82289	-1.74601	-1.47206	-0.644226	-0.0910259	2.0411	-0.8314	2.64172
26090	ABHD12	-0.565029	-3.1315	-0.620513	-0.0449384	-0.423306	0.859545	0.626717	1.25145	-1.40606	2.64141
57477	SHROOM4	-0.221537	-2.74601	-1.63099	-0.27874	-1.68629	0.626097	0.333575	1.0907	-2.67875	2.63557
54878	DPP8	-1.52232	-4.02965	-0.24972	-1.23324	0.206087	1.55804	1.13699	1.94539	-1.67185	2.63443
54796	BNC2	-1.03761	-3.55089	-0.182488	-0.0122884	0.162271	1.39674	0.961013	1.74517	-1.24615	2.63278
10687	PNMA2	-0.741889	-2.31317	-0.723152	-0.184874	-0.517493	0.439775	0.0115487	2.10428	-1.09823	2.61696
1562	CYP2C18	-0.292024	-2.01582	-1.81481	-0.111269	-1.04651	0.568799	-0.464464	1.50254	-2.34761	2.61545
4916	NTRK3	-0.652041	-2.62771	-0.37549	-0.570468	-0.475219	-0.850997	0.561342	2.27154	0.423351	2.61306
3858	KRT10	-0.276572	-1.48596	-2.32782	-0.154986	-1.05435	-0.093438	-0.91777	1.39857	-2.37583	2.61305
8438	RAD54L	-0.233831	-2.37829	-0.751317	-0.434748	-0.691945	0.0305214	0.261951	1.75183	-0.78878	2.61122
4694	NDUFA1	-0.369418	-2.79508	-1.06273	-0.300756	-0.620059	0.610742	-0.0173821	0.91289	-1.44758	2.59793
2135	EXTL2	-0.275326	-2.53866	-0.940306	-0.220363	-1.14164	0.605755	0.377106	1.64867	-1.8899	2.59606
10541	ANP32B	-0.634438	-2.29996	-1.06163	-0.270199	-0.289025	0.246184	0.108166	2.09878	-0.955413	2.59548
142827	ACSM6	-0.432774	-2.19769	-0.596398	-0.32365	-0.865226	-0.517473	0.141452	2.04314	-0.441954	2.59448
3984	LIMK1	-0.758237	-3.03737	-0.388004	-0.0289157	-0.30015	0.393419	1.02255	2.26171	-0.781014	2.59422
124944	C17orf49	-0.942234	-2.17586	-1.47254	-0.106219	-1.58912	-0.0543852	-0.250523	2.03161	-2.05481	2.59422
120406	NXPE2	-0.362229	-2.47869	-0.692264	-1.13648	-0.38545	-1.39496	0.0266112	1.5217	1.10292	2.59127
64094	SMOC2	-1.14331	-3.37327	-0.70402	-0.0127336	-0.885965	1.02105	1.29282	2.61085	-2.02844	2.59035
9678	PHF14	-0.0110705	-1.4476	-3.38089	-1.33228	-2.24588	-1.54498	-0.85937	1.29484	-2.16519	2.58925
54952	TRNAU1AP	-0.74202	-2.9226	-0.331649	-0.0861342	-0.0641525	0.633128	0.425249	1.81996	-0.739242	2.58846
22880	MORC2	-0.236484	-1.79577	-1.30716	-0.118172	-1.01607	-0.0596107	-0.402015	1.66344	-1.52595	2.58795
55617	TASP1	-0.0457726	-1.70707	-1.64405	-0.905711	-1.24073	-1.19428	-0.227012	1.7548	-0.739801	2.58602
2538	G6PC1	-0.865205	-2.17266	-1.62271	-0.0798705	-1.40215	0.348588	-0.579546	1.63997	-2.33355	2.57598
9397	NMT2	-0.0221731	-1.52975	-2.31382	-0.0623414	-1.75936	0.352376	-0.829143	1.25566	-3.08684	2.57278
57524	CASKIN1	-0.0157351	-1.0278	-2.75951	-0.788897	-1.89549	-0.459847	-1.09643	1.26881	-2.43811	2.57268
4756	NEO1	-0.0529824	-1.52296	-2.64886	-0.299144	-1.50547	-0.0243329	-1.0552	1.05381	-2.77758	2.57075
220992	ZNF485	-0.236432	-2.34804	-0.768939	-0.706797	-0.595311	0.245254	0.253275	1.71449	-0.842859	2.56789
27189	IL17C	-0.63812	-2.84563	-0.73786	-0.145474	-0.0758943	1.12907	0.225292	1.53588	-1.34271	2.56724
81603	TRIM8	-0.497916	-2.41199	-0.491233	-0.205541	-0.276749	-0.301079	0.221353	1.93126	-0.286726	2.5666
905	CCNT2	-0.658786	-2.44211	-0.841107	-0.036223	-0.585903	0.727672	-0.0891709	1.75668	-1.54056	2.56659
4714	NDUFB8	-0.34113	-2.41733	-0.682476	-0.0378106	-0.510897	0.787592	0.0344547	1.5403	-1.44971	2.5648
27247	NFU1	-0.144275	-2.13544	-0.829729	-0.0373388	-1.09627	0.825056	0.158869	1.7598	-2.07831	2.55494
3936	LCP1	-0.897998	-1.82896	-2.7808	-0.369251	-1.78754	-0.586794	-0.540413	1.83316	-2.69395	2.54961
25946	ZNF385A	-0.287739	-2.25135	-0.672159	-0.255927	-0.948616	-0.398417	0.450509	2.07323	-0.689905	2.54735
6341	SCO1	-0.0552087	-1.49784	-2.76092	-0.275379	-1.96927	0.507152	-1.09692	1.00028	-3.50864	2.54547
221091	LRRN4CL	-0.179239	-2.01213	-1.09675	-0.448332	-0.778634	-0.696333	-0.0190995	1.74168	-0.653617	2.54162
647589	ANHX	-0.225578	-1.05321	-2.95987	-0.486449	-1.38963	-0.747133	-1.17228	1.21484	-2.55551	2.52652
5780	PTPN9	-0.29	-1.49955	-1.6465	-1.15421	-0.789208	-1.35535	-0.592757	1.62031	-0.750243	2.52204
91137	SLC25A46	-0.355461	-1.99064	-1.46602	-0.301948	-1.02669	0.382828	0.0152948	1.93116	-1.82806	2.5188
9833	MELK	-0.270147	-2.56507	-1.39275	-0.0791596	-0.53395	0.639893	0.00979463	1.04604	-1.76165	2.51803
2239	GPC4	-0.377619	-2.65715	-0.588754	-0.135183	-0.548586	1.05312	0.588964	1.65707	-1.66469	2.51736
100616168	MIR4754	-0.103483	-1.12956	-0.673606	-0.0334804	-0.802068	1.49664	-0.802068	1.49664	-2.38618	2.51732
3558	IL2	-0.292638	-2.64392	-0.96458	-0.254246	-0.77715	0.534017	0.134163	1.0331	-1.49122	2.51726
1738	DLD	-0.0432459	-1.32123	-2.08505	-0.39161	-1.77428	-0.617572	-0.806362	1.36124	-2.05078	2.51629
10570	DPYSL4	-0.0946211	-1.94283	-2.01759	-0.397851	-0.983952	0.734737	-0.737651	0.969763	-2.36166	2.51618
1545	CYP1B1	-0.425576	-2.39563	-0.729751	-0.0892662	-0.4263	0.00157566	-0.000962876	1.56294	-0.770259	2.51533
390874	ONECUT3	-0.201225	-1.92248	-1.35078	-0.570596	-1.50796	-0.330621	0.054178	1.88777	-1.41238	2.51491
9231	DLG5	-0.239906	-2.44341	-0.726735	-0.0792129	-0.632501	0.964515	8.4487e-05	1.20946	-1.7233	2.51357
63971	KIF13A	-0.445394	-2.01235	-1.76491	-0.0634404	-1.566	0.338266	-0.501311	1.46365	-2.55367	2.51324
54429	TAS2R5	-0.832185	-3.06245	-0.272438	-0.0229968	-0.0624993	0.962705	0.663948	1.81612	-1.05511	2.51029
4852	NPY	-0.669096	-2.59689	-0.749738	-0.102642	-0.587701	-0.0428569	0.00707387	1.61398	-0.845925	2.50969
55703	POLR3B	-0.0124993	-0.910356	-2.96263	-0.690627	-1.84228	-0.491598	-1.17329	1.16717	-2.64317	2.50677
5456	POU3F4	-0.27597	-1.90391	-0.76208	-0.486793	-0.928073	0.438141	-0.0255752	1.87576	-1.39367	2.50305
407026	MIR29C	-0.0282729	-0.691918	-1.2004	-0.0986853	-1.58019	0.829751	-1.58019	0.829751	-2.64983	2.49965
10479	SLC9A6	-0.394436	-2.72676	-0.777631	-0.4281	-0.901055	0.855028	0.40639	1.2964	-1.79053	2.49637
9718	ECE2	-0.39486	-2.23722	-0.622943	-0.0247483	-0.373578	0.775952	0.282082	1.96427	-1.29586	2.49481
83451	ABHD11	-0.197028	-1.55883	-1.62103	-0.847695	-0.677544	-1.13896	-0.427533	1.66269	-0.900533	2.4947
5609	MAP2K7	-0.570896	-2.6091	-1.23974	-0.0476857	-0.627022	0.190461	0.831552	2.2629	-1.44544	2.49058
11174	ADAMTS6	-0.458727	-2.94848	-1.09516	-1.9702	-1.26129	-1.96978	0.280451	0.307551	1.1259	2.4899
90639	COX19	-0.513093	-2.33611	-0.868795	-0.0158863	-0.198836	0.510288	-0.110188	1.58125	-1.10919	2.48684
54793	KCTD9	-0.470122	-2.79333	-0.516159	-0.17463	-0.7399	1.10795	0.712553	1.59505	-1.87915	2.48518
7174	TPP2	-0.22722	-1.21105	-2.3684	-1.20676	-1.48341	-0.185918	-0.937841	1.34422	-1.74153	2.4851
283358	B4GALNT3	-0.535837	-2.28547	-1.49878	-0.0398977	-0.679763	0.844793	-0.134682	1.61931	-2.11012	2.47744
25956	SEC31B	-1.20997	-2.80749	-0.53097	-1.37942	-0.0281224	-1.58327	0.177866	2.06827	1.77154	2.47501
51116	MRPS2	-0.447409	-2.11617	-1.0494	-0.0938549	-0.577198	-0.0123531	-0.176664	1.64447	-1.11001	2.47008
590	BCHE	-0.397428	-2.43868	-0.82656	-0.443805	-0.337249	0.962395	0.198336	1.58336	-1.35483	2.46678
341359	SYT10	-0.62626	-2.92828	-1.23053	-2.4436	-0.0869804	-2.23985	0.00344148	0.880311	2.47111	2.46337
55359	STYK1	-0.907865	-2.91615	-0.3237	-0.501353	0.136674	-0.765223	0.529595	1.94405	0.919227	2.4564
8317	CDC7	-0.67866	-2.3499	-0.404599	-0.0715299	-0.390245	0.0696825	0.325452	2.1243	-0.567863	2.45538
5192	PEX10	-0.243144	-2.00549	-1.22822	-1.88011	-0.990994	-0.112696	0.23067	1.93912	-1.09379	2.45452
4502	MT2A	-0.448268	-2.23143	-2.0157	-0.126563	-0.455731	0.771021	-0.260281	1.42585	-2.2525	2.45412
79415	CYBC1	-1.13968	-3.20341	-0.384271	-0.0606523	0.294745	0.563879	0.597279	1.9234	-0.420906	2.45308
1903	S1PR3	-0.28803	-2.32909	-0.849197	-0.0356782	-0.682869	0.913926	-0.0132102	1.34729	-1.79208	2.45294
85015	USP45	-0.0725981	-2.28463	-1.81385	-0.676996	-1.47188	-0.266825	-0.0667955	0.992672	-1.65668	2.45267
400793	C1orf226	-0.472255	-2.46706	-0.636217	-0.0790875	-0.683801	0.112828	0.31456	1.7373	-0.972116	2.45019
5858	PZP	-0.711054	-3.07879	-0.422567	-0.0752782	-0.477432	1.22293	0.977918	1.60675	-1.73547	2.44982
259295	TAS2R20	-0.203006	-2.53447	-2.65704	-0.0794388	-2.22125	0.854012	0.295849	1.04477	-4.01264	2.4488
30815	ST6GALNAC6	-0.542716	-2.59884	-3.49615	-1.30234	-2.54432	-1.52351	-0.342462	0.984498	-2.41968	2.44714
121274	ZNF641	-1.57609	-3.40641	-0.0870736	-0.188313	0.194458	0.0370886	1.00666	2.63003	0.187121	2.44651
4711	NDUFB5	-0.0473135	-1.29058	-1.88365	-0.562131	-1.50542	-0.842006	-0.711665	1.39488	-1.47869	2.44607
9643	MORF4L2	-0.356914	-2.12879	-1.26263	-0.101727	-1.44381	0.452355	0.0193866	1.70517	-2.22332	2.44569
221545	C6orf136	-0.252754	-1.8148	-1.68981	-0.241763	-1.10194	0.434357	-0.614939	1.26442	-2.11117	2.44376
64778	FNDC3B	-0.574464	-2.41535	-1.99125	-0.161068	-0.534123	-0.202149	0.45261	2.05491	-1.86004	2.44054
1855	DVL1	-0.378245	-2.14143	-1.8133	-0.391311	-0.543668	0.216792	-0.372922	1.30728	-1.61256	2.43555
23329	TBC1D30	-0.126958	-1.74634	-1.49473	-0.628892	-1.00794	0.63844	-0.511517	1.30526	-1.86017	2.43374
3773	KCNJ16	-0.461825	-1.84018	-0.938471	-0.435089	-0.257322	-0.288652	-0.161919	1.83908	-0.504356	2.42979
55593	OTUD5	-2.56842	-4.89811	-0.0662047	-0.0239872	0.626862	1.62526	1.4984	2.18743	-0.999294	2.42945
140690	CTCFL	-0.254997	-1.85917	-0.811702	-0.193473	-0.60162	-0.275655	0.0242483	1.84859	-0.698899	2.42932
3013	H2AC7	-0.690431	-2.42308	-0.404636	-0.701815	-0.0280411	-0.991774	0.465685	2.16525	1.00851	2.42705
23365	ARHGEF12	-0.338978	-1.74085	-0.997568	-0.821021	-0.936248	-1.11393	-0.201995	1.77764	-0.250482	2.42574
3577	CXCR1	-0.177356	-2.16111	-2.20869	-1.46888	-0.723216	-1.65072	-0.419391	0.974269	-1.18642	2.42437
84144	SYDE2	-0.921681	-2.22799	-1.4038	-0.335379	-1.19553	0.86751	-0.305708	1.73013	-2.32329	2.4189
1478	CSTF2	-0.597845	-2.65647	-0.335427	-0.0512392	-0.152016	0.592936	0.418889	1.68854	-0.797318	2.41866
4976	OPA1	-0.771829	-3.05357	-0.186864	-0.471735	-0.263644	1.21301	0.91303	1.71524	-1.50388	2.41866
9699	RIMS2	-0.737526	-2.91561	-1.62756	-2.34187	-1.08539	-2.1702	0.78718	1.81929	1.29887	2.41025
472	ATM	-0.167536	-1.09159	-2.80029	-0.144254	-1.54491	0.0601613	-1.11091	1.11317	-3.10335	2.4084
55213	RCBTB1	-0.549865	-2.27916	-2.20509	-0.406972	-2.01146	-0.163858	0.41408	2.08847	-2.57815	2.40708
92912	UBE2Q2	-0.475478	-2.13616	-1.72358	-0.107083	-0.241729	0.125655	0.268316	2.0092	-1.65772	2.40594
7337	UBE3A	-1.04286	-3.27493	-0.247708	-0.0257074	0.231295	1.29406	0.899274	1.77007	-1.08571	2.39592
79813	EHMT1	-0.492728	-2.43198	-0.447066	-0.242601	-0.496893	-0.374766	0.614946	2.01412	-0.238161	2.39132
51601	LIPT1	-1.4437	-3.51805	-0.253235	-0.0243405	-0.397186	1.385	1.04185	2.23106	-1.79682	2.39106
6406	SEMG1	-0.332266	-2.16741	-1.45739	-0.105001	-0.813698	0.344966	-0.490121	1.03854	-1.78086	2.38842
406976	MIR199A1	-0.0180125	-0.533621	-1.39107	-0.150372	-1.79532	0.536668	-1.79532	0.536668	-2.64149	2.38831
4081	MAB21L1	-0.320863	-1.5865	-1.90354	-0.322883	-1.06687	-0.00657757	-0.340051	1.68044	-1.90334	2.38416
1991	ELANE	-0.270256	-2.10971	-1.09016	-0.420425	-0.928643	0.426747	0.421065	1.93722	-1.51183	2.38376
84314	TMEM107	-0.11667	-1.83028	-1.59291	-0.178961	-0.996607	0.34672	-0.3672	1.28309	-1.95033	2.37906
1388	ATF6B	-0.18098	-2.03479	-1.34886	-0.0405078	-1.50688	0.778334	0.249133	1.73799	-2.63325	2.37767
7920	ABHD16A	-0.0514141	-1.16443	-2.09922	-0.898783	-1.95612	-0.639428	-0.720964	1.37915	-1.78178	2.37682
667	DST	-0.540752	-2.75388	-0.406883	-0.238448	-0.170517	1.09208	0.574208	1.43857	-1.27378	2.37593
54033	RBM11	-0.0714876	-2.26712	-2.04878	-1.161	-1.08699	-1.41505	-0.785806	0.116646	-0.946458	2.37386
10016	PDCD6	-0.311564	-2.36028	-1.06287	-0.587546	-1.21321	0.927595	0.0465141	1.24242	-2.19294	2.37222
10063	COX17	-0.306624	-2.45695	-0.402244	-0.0322292	-0.631166	0.969126	0.360053	1.36174	-1.64251	2.37219
56262	LRRC8A	-0.415651	-2.44225	-2.12548	-0.154421	-1.97243	0.964122	-0.152464	1.07842	-3.53672	2.37112
90737	PAGE5	-0.758437	-2.74018	-0.54793	-0.129418	-0.809954	-0.120376	1.02273	2.32365	-0.806641	2.37059
3615	IMPDH2	-0.28157	-1.69491	-2.18796	-0.199013	-1.79967	0.159023	-0.854426	1.04506	-2.79149	2.36762
9728	SECISBP2L	-0.497243	-2.52594	-0.695491	-0.228257	-0.455793	-0.00594687	0.420056	1.63994	-0.64859	2.36722
1960	EGR3	-0.221218	-1.97579	-1.22274	-0.482236	-0.8619	-0.477804	0.333056	1.92117	-0.834189	2.36657
6652	SORD	-0.573238	-1.41049	-1.7688	-0.196643	-1.36987	-0.0260538	-0.655167	1.5578	-2.06822	2.36605
554251	FBXO48	-0.635389	-2.8236	-0.96087	-0.12691	-0.838166	-0.113554	0.901019	1.80053	-1.10479	2.36588
150472	CBWD2	-0.48041	-2.17831	-0.719287	-0.0228564	-0.344177	0.482815	0.346791	1.99055	-1.08117	2.36322
5903	RANBP2	-0.379216	-1.76699	-2.38216	-0.753756	-0.802401	-1.0443	-0.607252	1.30481	-1.64627	2.3626
3000	GUCY2D	-0.167406	-1.75454	-1.16192	-0.604358	-1.36774	-0.889046	0.0363178	1.78487	-0.734868	2.36144
131375	LYZL4	-0.527081	-2.86027	-0.586935	-0.30547	-0.854904	0.667276	0.780912	1.12907	-1.54798	2.35902
10059	DNM1L	-0.276516	-2.33243	-0.931595	-0.3867	-0.617582	0.916009	0.0898602	1.2414	-1.62752	2.35644
1048	CEACAM5	-0.407853	-2.32296	-0.709997	-0.0568073	-0.86429	0.634763	0.326898	1.69902	-1.63518	2.35592
238	ALK	-0.0668798	-1.13889	-2.52284	-1.36806	-1.10903	-1.03895	-0.740254	1.35692	-1.1569	2.35528
678	ZFP36L2	-0.256748	-2.14457	-1.35765	-0.448691	-1.51248	0.829287	0.0354624	1.44237	-2.51198	2.35441
55660	PRPF40A	-0.131767	-1.58454	-0.956583	-0.517805	-1.03483	-0.323763	-0.173428	1.6788	-0.835548	2.354
9933	PUM3	-0.395348	-2.13292	-0.535597	-0.0922266	-0.417039	0.456204	0.185032	1.77296	-0.979352	2.35386
389541	LAMTOR4	-0.523113	-2.30065	-0.844702	-0.382354	-0.361665	-0.604561	0.151626	1.69187	-0.522268	2.35202
84229	DRC7	-0.238537	-1.76775	-1.43688	-0.400761	-0.642715	-0.629652	-0.478865	1.30609	-1.03621	2.35044
100303755	PET117	-0.758178	-2.15294	-0.767612	-0.0725039	-0.188216	0.137063	0.129318	2.01977	-0.767451	2.3493
7464	CORO2A	-0.182134	-1.28095	-1.84783	-0.129862	-0.712039	-0.0272679	-0.619196	1.45468	-1.84942	2.34699
4324	MMP15	-0.129367	-1.20631	-1.7975	-1.33745	-1.2221	-1.54911	-0.669641	1.41066	-0.56443	2.34253
128209	KLF17	-0.627709	-2.32559	-0.848452	-1.42526	-0.497501	0.679909	-0.0951056	1.51644	-1.31111	2.34092
10206	TRIM13	-1.57577	-3.91569	-0.839076	-0.0762914	0.33579	1.02267	1.65712	1.70229	-1.02647	2.34035
5954	RCN1	-0.466632	-2.33485	-1.42725	-2.55498	-0.976139	0.721542	0.708521	2.11756	-2.03811	2.34001
3434	IFIT1	-0.0925979	-1.2382	-1.7618	-0.301841	-0.991939	0.0953179	-0.651643	1.386	-1.82033	2.3376
23139	MAST2	-0.0450528	-1.06773	-3.98683	-0.98274	-1.74856	-0.339827	-1.28681	0.815062	-3.31799	2.33746
9918	NCAPD2	-1.29384	-3.57158	-2.18528	-0.960173	-1.28964	-1.2411	1.46338	1.96985	-1.22607	2.33336
6261	RYR1	-0.704498	-2.76864	-0.873185	-0.815818	-0.963728	1.09808	0.970851	2.05767	-2.06261	2.33278
716	C1S	-0.267512	-1.91624	-0.878372	-0.041463	-1.09025	0.57397	0.235312	1.88507	-1.8628	2.33238
51619	UBE2D4	-0.699717	-2.81808	-0.263197	-0.0260374	-0.0197915	0.867431	0.749608	1.72509	-0.918373	2.33217
283985	FADS6	-1.18187	-3.33542	-0.255043	-0.0654123	-0.400177	1.11554	1.07721	1.97061	-1.52753	2.33151
286256	LCN12	-0.797241	-2.93832	-0.757894	-0.956942	-0.994957	0.214033	0.849977	1.76948	-1.22527	2.33017
7874	USP7	-0.271045	-1.49535	-2.04784	-0.227695	-1.35164	-0.216447	-0.790094	1.19104	-2.14513	2.32891
581	BAX	-0.769049	-2.59441	-0.229453	-0.186163	-0.351807	0.111295	0.630375	2.07359	-0.465121	2.32698
23623	RUSC1	-0.176054	-1.07467	-2.15813	-1.21833	-1.25056	-1.46066	-0.840438	1.30495	-0.963002	2.32598
85397	RGS8	-1.08978	-3.33767	-1.38749	-0.581339	-1.14836	-0.863114	1.30961	1.88918	-0.855129	2.3214
522	ATP5PF	-0.0524863	-1.13925	-1.84695	-0.11441	-1.24354	-0.0434733	-0.693843	1.35718	-2.10757	2.32115
440574	MICOS10	-0.573219	-2.61421	-1.13468	-0.0698455	-0.725075	0.665699	-0.0112019	1.09265	-1.7516	2.32037
1514	CTSL	-0.0432984	-0.789021	-5.88604	-1.19789	-2.56927	-1.44335	-2.06271	0.132023	-4.82146	2.31796
869	CBLN1	-1.59463	-3.15161	-0.141099	-0.0157586	-0.0662824	0.984553	0.815108	2.52329	-1.05828	2.31129
23214	XPO6	-0.000605782	-0.472806	-4.31054	-0.444463	-2.4689	-0.551178	-1.59405	0.668357	-4.31558	2.31116
6940	ZNF354A	-0.574123	-1.91699	-0.719338	-1.72847	-0.308678	-1.76749	0.00569571	1.8854	1.77383	2.3101
2872	MKNK2	-0.571266	-2.76815	-1.0867	-0.198145	-1.31062	0.613515	0.346019	1.05593	-2.1194	2.30874
83706	FERMT3	-0.587082	-2.57662	-0.724535	-0.406374	-1.00045	0.622001	0.851042	2.00858	-1.65335	2.30178
153642	ARSK	-0.33536	-2.10798	-1.47567	-0.0877229	-0.576899	0.506445	0.525993	1.99314	-1.76069	2.30102
829	CAPZA1	-0.179315	-1.01916	-2.23906	-0.327005	-1.24355	-0.0753653	-0.878373	1.26151	-2.24068	2.29879
84182	MINDY4	-0.741825	-2.76542	-1.0631	-0.00994687	-0.470677	1.09685	1.00736	2.09061	-1.88846	2.2953
374900	ZNF568	-0.181518	-2.2437	-0.82603	-0.178405	-1.09301	0.738257	0.0525591	1.05644	-1.94241	2.29355
3681	ITGAD	-0.426641	-1.7519	-1.36822	-0.639432	-0.509785	-0.928325	-0.438545	1.43175	-0.840418	2.29223
64432	MRPS25	-0.990598	-2.11907	-1.06232	-0.0255134	-0.299224	0.381922	0.00829618	2.00089	-1.24053	2.28996
54539	NDUFB11	-0.600488	-2.45453	-0.55571	-0.116888	-0.68555	0.0730606	0.841715	2.18118	-0.876388	2.28728
64949	MRPS26	-0.0689685	-1.66442	-1.69331	-0.21539	-1.5938	0.244353	-0.617415	1.02112	-2.35861	2.28698
54439	RBM27	-0.154964	-1.77094	-1.14074	-1.13204	-0.990514	-0.743639	0.18691	1.79429	-0.247028	2.27927
4494	MT1F	-0.246012	-2.06874	-1.22437	-0.191214	-0.871521	0.631554	-0.024108	1.3413	-1.82391	2.27743
10661	KLF1	-0.345814	-2.48223	-0.441814	-0.0376545	-0.426132	0.979542	0.529023	1.30968	-1.46262	2.27458
4619	MYH1	-0.0715431	-1.47641	-1.97767	-0.445576	-1.88526	-0.667328	-0.2571	1.53093	-1.95721	2.27392
51663	ZFR	-0.0499571	-0.859085	-3.80637	-0.326624	-1.8313	0.102116	-1.47549	0.649425	-3.98079	2.27375
124637	CYB5D1	-0.701773	-2.83939	-0.469015	-0.514539	-0.469259	-0.781413	0.404863	1.17598	0.315456	2.27245
3381	IBSP	-0.284472	-2.54672	-1.43163	-0.568832	-0.507801	-0.849023	-0.0373106	0.151216	-0.92782	2.27009
4783	NFIL3	-0.0700509	-0.570896	-3.52968	-0.999064	-1.87152	-0.881472	-1.3802	0.831303	-2.71739	2.26751
64853	AIDA	-0.532555	-2.23814	-0.846352	-0.259263	-0.178693	0.483067	0.156125	1.65023	-0.884647	2.26746
1654	DDX3X	-0.11922	-2.27064	-1.19191	-0.252152	-1.3139	0.38769	0.0927429	0.805108	-1.94385	2.26629
116729	PPP1R27	-0.144279	-2.00623	-1.59815	-0.17471	-1.39184	0.381943	-0.566029	0.724814	-2.27431	2.26565
836	CASP3	-0.90009	-2.49685	-0.256108	-0.026465	-0.260943	0.780309	0.550438	2.15736	-1.06628	2.26536
11218	DDX20	-1.14532	-1.57254	-1.56756	-0.969829	-1.12929	-0.227271	-0.551135	1.67132	-1.08209	2.26315
7074	TIAM1	-0.0563434	-1.61016	-1.88186	-0.122115	-1.17048	-0.100797	-0.284327	1.35329	-2.05935	2.25747
50856	CLEC4A	-0.341697	-1.65889	-1.19725	-0.375919	-0.4154	-0.237987	-0.104995	1.72623	-0.84027	2.25575
9957	HS3ST1	-0.131135	-1.66787	-1.5571	-0.104756	-1.64056	0.596798	-0.200002	1.45063	-2.66741	2.25524
5250	SLC25A3	-0.228627	-1.87057	-1.04144	-0.155961	-0.758288	-0.00466337	-0.233296	1.31184	-1.16277	2.25465
554	AVPR2	-0.430599	-2.26522	-0.895459	-0.332843	-1.15073	-0.284343	0.663318	1.96854	-1.03303	2.25154
2553	GABPB1	-0.645281	-2.70058	-0.704911	-0.269287	-0.06922	1.07029	0.834443	1.75349	-1.21994	2.25142
83901	KRTAP9-8	-0.423566	-2.06061	-0.618023	-0.855752	-0.304676	-0.319001	0.426788	1.96764	0.23816	2.24814
55207	ARL8B	-0.523202	-2.47954	-0.684559	-0.426814	-0.42351	0.0685543	0.513101	1.6206	-0.555481	2.24807
30835	CD209	-0.129317	-1.48751	-1.2685	-1.25268	-0.857259	-0.605659	-0.177614	1.61292	-0.252098	2.24738
1994	ELAVL1	-2.26601	-4.212	-0.114859	-0.00267426	0.0780298	0.867908	1.82238	2.94498	-0.797806	2.24658
8867	SYNJ1	-0.754931	-2.46804	-0.969124	-1.46167	-1.2148	-0.68902	0.73469	2.18765	-0.72045	2.24629
6373	CXCL11	-0.171436	-1.58142	-1.46829	-0.642348	-0.841452	0.520113	-0.49573	1.25216	-1.59249	2.2457
25950	RWDD3	-0.405101	-2.06518	-0.747001	-0.069666	-0.700394	0.231961	0.445764	1.957	-1.15242	2.24492
7494	XBP1	-0.11023	-1.60139	-1.26972	-0.209482	-1.29995	-0.309282	0.0128394	1.68878	-1.45104	2.24328
1755	DMBT1	-0.27415	-2.14765	-0.681231	-0.107349	-0.958155	0.376284	0.140251	1.36638	-1.45261	2.23906
648	BMI1	-0.0447674	-1.27218	-3.33282	-0.51808	-2.07312	0.377667	-1.31091	0.561289	-3.73217	2.23868
285335	SLC9C1	-0.186652	-1.42203	-1.44129	-0.560186	-0.701761	-0.483787	-0.299681	1.56619	-0.907664	2.23777
55851	PSENEN	-1.77666	-3.79871	-0.12959	-0.0340684	0.653615	0.952257	1.16027	2.11579	-0.313547	2.23645
64901	RANBP17	-0.0861826	-1.16082	-3.3382	-0.553721	-1.28797	-0.832825	-0.88999	1.06476	-2.82143	2.23067
338811	TAFA2	-0.233939	-2.09574	-1.30849	-0.224309	-1.27303	0.80614	-0.0140403	1.21374	-2.34487	2.23019
26164	MTG2	-0.456721	-1.87625	-1.03607	-0.367905	-0.263124	-0.175396	0.139463	1.85816	-0.673897	2.22912
3680	ITGA9	-1.04842	-2.64916	-0.408535	-1.00012	-0.498278	-0.934593	0.734966	2.27895	0.735081	2.22402
56110	PCDHGA5	-0.547737	-1.83186	-0.702021	-0.226571	-0.400462	-0.343533	0.0193133	1.83426	-0.478846	2.22329
5476	CTSA	-0.321887	-2.33283	-1.26412	-0.0936125	-1.44494	0.651785	0.147414	1.09112	-2.40132	2.22137
23405	DICER1	-0.137461	-2.03157	-1.24141	-0.564645	-1.0834	-0.810307	-0.360909	0.798181	-0.729794	2.22062
5036	PA2G4	-0.223018	-1.32021	-1.57359	-0.156162	-1.03158	0.125752	-0.431498	1.49385	-1.8299	2.21603
340784	HMX3	-0.0753858	-1.50278	-1.39733	-0.749305	-1.26663	-0.666433	-0.0710973	1.62305	-0.883279	2.21531
9097	USP14	-0.0196339	-1.05844	-3.46039	-0.23132	-2.27874	0.0808618	-1.15372	0.802806	-3.99933	2.21519
8557	TCAP	-0.713586	-2.48176	-1.73966	-0.628332	-0.00805019	-0.474272	0.863824	2.1957	-1.20516	2.21367
10768	AHCYL1	-0.321619	-1.40984	-1.25659	-0.482806	-0.763349	-0.0361112	-0.370563	1.55715	-1.06189	2.21366
595	CCND1	-0.230489	-1.66895	-2.02418	-0.741592	-1.33398	-1.03076	0.0403599	1.7184	-1.31794	2.2102
57469	PNMA8B	-0.974751	-3.1033	-0.591886	-0.165193	-0.86051	1.23279	0.87431	1.46383	-2.13635	2.20867
2877	GPX2	-0.513737	-1.98523	-1.36566	-0.156615	-0.536887	-0.122266	-0.208204	1.43821	-1.27817	2.20816
100302178	MIR1295A	-0.547927	-1.87188	-0.144588	-0.00586801	0.563069	2.32955	0.563069	2.32955	-1.77192	2.20755
54675	CRLS1	-1.50991	-3.1001	-0.745268	-0.0789713	0.0926836	0.736839	0.330951	1.85929	-0.926762	2.20557
5959	RDH5	-0.452677	-1.77122	-1.03671	-1.90636	-0.681851	-1.93329	-0.229941	1.53562	1.52394	2.20358
57708	MIER1	-0.445578	-2.29755	-0.621187	-0.200805	-0.690785	0.900166	0.450517	1.64255	-1.64555	2.20244
55501	CHST12	-0.173908	-1.26558	-1.69344	-0.513489	-0.776446	-0.779693	-0.617463	1.29349	-1.17995	2.20079
78999	LRFN4	-0.0330748	-0.771017	-2.59817	-1.73465	-1.71804	-0.902921	-1.03389	1.03918	-1.18747	2.20049
5213	PFKM	-0.483475	-2.46813	-1.74219	-0.0594665	-0.491046	0.508053	0.203283	1.15097	-1.95698	2.19931
51279	C1RL	-0.156833	-1.7814	-1.14274	-0.134467	-0.777221	0.655281	-0.299567	1.18203	-1.75177	2.19872
91464	ISX	-0.216623	-2.02895	-2.56265	-0.154786	-2.17965	0.77521	0.276603	1.51462	-3.8117	2.19482
115708	TRMT61A	-1.678	-3.65546	-0.151584	-0.100775	0.59582	1.43182	0.784932	1.73623	-0.83754	2.19438
157855	KCNU1	-0.0637414	-1.50868	-1.82682	-0.166233	-1.27063	0.222972	-0.270573	1.38069	-2.23347	2.1942
7942	TFEB	-1.14661	-2.4026	-0.380584	-0.204312	0.171286	-0.26075	0.356909	2.15375	-0.466612	2.19229
11067	DEPP1	-0.590251	-1.74105	-0.977915	-0.479224	-0.121996	0.57279	-0.0876746	1.77765	-0.855232	2.19176
6834	SURF1	-0.510843	-1.71571	-0.883706	-0.0701712	-0.201736	0.574623	-0.12212	1.70756	-1.12453	2.19076
5536	PPP5C	-0.814096	-2.40221	-0.473706	-0.089069	0.0678971	0.445205	0.242093	1.75024	-0.538801	2.19012
5660	PSAP	-0.0432902	-1.56929	-1.70639	-0.897647	-1.25902	-1.18694	-0.446532	1.1216	-0.811945	2.18808
79180	EFHD2	-2.01859	-4.16852	-0.068151	-0.147792	0.392353	1.23159	1.15158	1.55824	-0.843006	2.18805
137735	ABRA	-0.353472	-2.38943	-0.900866	-0.187605	-0.398787	0.480762	0.0305193	0.831497	-1.13241	2.18785
6496	SIX3	-0.120041	-1.83527	-1.68057	-0.11414	-1.38781	0.323669	-0.374541	0.98272	-2.3201	2.18727
1997	ELF1	-0.318312	-2.5002	-1.42526	-0.397211	-0.532675	0.144461	0.187202	0.335204	-1.23101	2.1869
7094	TLN1	-0.371538	-2.36239	-0.625389	-0.0670215	-0.774519	0.464032	0.58046	1.47536	-1.3586	2.18274
538	ATP7A	-0.287232	-2.29995	-0.95758	-0.185196	-0.66907	0.900905	0.342605	1.18232	-1.74969	2.18086
55698	RADIL	-0.633401	-2.74916	-0.305491	-0.345016	-0.327178	1.08981	0.791298	1.30975	-1.41754	2.17835
54873	PALMD	-0.310356	-1.43333	-1.8218	-0.713631	-1.00395	-0.898762	-0.290572	1.57439	-1.11315	2.17697
10253	SPRY2	-0.323511	-1.39086	-2.01712	-0.334809	-0.989903	-0.514807	-0.352146	1.54467	-1.74811	2.17649
7699	ZNF140	-0.668385	-2.14434	-1.61622	-0.343603	-1.67636	-0.547765	0.416701	2.01452	-1.70096	2.17519
548596	CKMT1A	-0.609095	-2.44573	-0.486277	-0.0603045	-0.507118	0.965098	0.560549	1.72213	-1.5326	2.17313
116496	NIBAN1	-0.195591	-1.3256	-1.64898	-0.148382	-0.681147	-0.170563	-0.581067	1.27446	-1.58508	2.17254
79447	PAGR1	-0.575313	-1.59523	-1.03808	-1.12987	-0.47001	-0.835773	-0.230958	1.68547	0.377104	2.17093
29960	MRM2	-0.163107	-1.30493	-1.24638	-0.699992	-1.13733	-0.190727	-0.364635	1.48153	-1.09297	2.17073
1911	PHC1	-0.356922	-2.51361	-1.24954	-0.278793	-1.43412	0.583514	0.493235	0.731928	-2.23902	2.16986
6900	CNTN2	-0.350652	-2.3168	-0.659031	-0.235341	-0.402989	0.461923	0.369014	1.2869	-0.963112	2.16985
4093	SMAD9	-0.321135	-2.15805	-0.797725	-0.243884	-0.485911	0.835128	-0.0549453	1.09774	-1.43244	2.16862
163782	KANK4	-0.126205	-1.599	-1.76996	-0.234225	-1.41912	0.562176	-0.655893	0.935815	-2.50679	2.16856
84665	MYPN	-1.01608	-1.13085	-2.16632	-0.754401	-1.59219	-1.04554	-0.816558	1.34807	-1.51405	2.16767
2670	GFAP	-0.213077	-1.46958	-0.943967	-0.337925	-0.889609	-0.262977	-0.165508	1.60057	-0.871754	2.16744
29964	PRICKLE4	-0.198517	-1.76106	-0.773123	-0.476842	-0.939438	0.379786	0.28654	1.78838	-1.35209	2.16727
10279	PRSS16	-0.728	-1.91798	-1.17464	-0.153519	-0.176315	0.167516	0.0756206	1.88558	-1.07745	2.1661
253725	WASHC2C	-0.290525	-1.68402	-1.22666	-0.128357	-0.95098	0.708091	-0.232005	1.42051	-1.98967	2.16163
286827	TRIM59	-0.233427	-1.71824	-1.86857	-0.306038	-1.6801	-0.249461	0.196339	1.76192	-2.11854	2.15771
27151	CPAMD8	-1.26974	-3.26227	-1.72116	-0.0920808	-1.21965	0.765869	0.826857	1.65451	-2.5683	2.15758
1870	E2F2	-0.562992	-1.65117	-1.11403	-0.0457492	-1.0187	0.203126	-0.208553	1.65439	-1.62299	2.15747
1869	E2F1	-1.0181	-2.99193	-0.2851	-0.273316	-0.452774	-0.168896	1.21274	2.08287	-0.284122	2.15711
114900	C1QTNF4	-0.114484	-0.801597	-2.45812	-0.338325	-1.10609	-0.481195	-0.975964	1.06828	-2.20999	2.15663
55635	DEPDC1	-0.0143568	-0.775226	-2.59226	-0.71679	-1.81053	-0.40687	-1.03124	0.986107	-2.34257	2.15607
10628	TXNIP	-0.163457	-1.61997	-1.30066	-1.44686	-1.47043	-1.63517	0.114967	1.70264	0.220263	2.15456
7468	NSD2	-0.599709	-2.51412	-0.513036	-0.470497	-0.533197	-0.0543057	0.712556	1.69606	-0.480777	2.15227
29796	UQCR10	-0.169596	-1.90124	-2.38803	-0.150144	-1.20296	0.609279	-0.486615	0.789325	-2.87964	2.15096
125988	MICOS13	-0.630012	-1.65386	-1.27035	-0.596823	-0.596691	0.59027	-0.294615	1.59564	-1.36474	2.14973
220213	OTUD1	-0.702224	-2.31707	-1.51379	-0.226738	-0.563805	0.483251	-0.433519	0.984813	-1.65916	2.14928
51438	MAGEC2	-0.248386	-1.57968	-0.756737	-0.755613	-0.57148	0.552299	-0.0213252	1.66588	-1.12378	2.14919
283518	KCNRG	-0.967868	-2.7893	-0.426513	-0.161098	-0.662882	-0.128257	1.20779	2.34811	-0.596882	2.14894
100616282	MIR4738	-0.192207	-1.17423	-0.446568	-0.0300917	-0.356412	1.55461	-0.356412	1.55461	-1.95588	2.14857
9754	STARD8	-0.0699658	-1.19378	-2.07836	-0.257928	-1.33114	0.329496	-0.802854	1.02556	-2.46408	2.14617
64216	TFB2M	-0.399171	-1.92148	-0.48789	-0.0748441	-0.335136	0.14079	0.374919	1.88729	-0.630169	2.14585
57414	RHBDD2	-0.359224	-1.40956	-1.20563	-1.11894	-0.978976	-1.3819	-0.339034	1.53207	-0.412145	2.14575
152006	RNF38	-0.662535	-1.95821	-1.16733	-0.853333	-0.806296	-1.14441	-0.3147	1.39536	-0.461425	2.14548
5003	SLC22A18AS	-0.684175	-2.19593	-0.680348	-0.260751	-0.0333674	-0.00648085	0.520697	2.042	-0.420458	2.14471
54842	MFSD6	-0.248776	-2.35745	-1.74987	-0.806937	-0.937234	-1.10062	0.304767	0.695791	-0.956981	2.14462
80714	PBX4	-0.321967	-1.54863	-0.859225	-0.625954	-0.446134	-0.417004	-0.103046	1.65443	-0.235083	2.14323
6405	SEMA3F	-1.49258	-3.05284	-0.29	-1.36642	0.0178949	-0.940136	1.00717	2.47551	1.441	2.14253
55758	RCOR3	-0.141319	-1.33088	-1.63805	-0.0847288	-1.52271	0.26258	-0.2796	1.50058	-2.36644	2.14105
130749	CPO	-0.545819	-2.52082	-0.93582	-0.16655	-0.388628	0.59804	0.263286	1.08354	-1.25112	2.13856
571	BACH1	-0.155111	-1.17499	-2.40346	-0.191265	-1.45162	0.246204	-0.952837	0.924898	-2.78862	2.13683
317749	DHRS4L2	-0.301826	-1.45661	-1.06194	-0.271542	-1.03917	-0.00778774	-0.206391	1.59088	-1.29941	2.13628
84300	UQCC2	-0.693377	-2.3595	-0.692877	-0.0379984	-0.0252563	0.83587	0.327908	1.66468	-1.08185	2.13611
118856	MMP21	-0.896458	-2.56647	-0.248231	-0.0595463	-0.0901962	0.126816	0.913692	2.2427	-0.28757	2.1343
8666	EIF3G	-0.237513	-2.12753	-0.811174	-0.35565	-0.598559	0.599181	0.363788	1.35265	-1.28144	2.13308
140880	CST11	-0.412335	-1.45358	-1.09737	-0.533492	-0.552737	-0.805543	-0.269211	1.58909	-0.617956	2.13013
7029	TFDP2	-0.263393	-1.52877	-0.816718	-0.12497	-0.545677	0.261686	-0.0702064	1.64264	-1.06318	2.12956
3812	KIR3DL2	-0.619972	-2.73934	-0.745517	-1.50204	-0.12919	-1.67412	0.634832	0.809194	1.72021	2.12653
57282	SLC4A10	-0.231758	-2.1026	-0.820967	-0.352089	-0.604081	0.80923	-0.073428	0.93505	-1.48906	2.12534
51	ACOX1	-0.0942639	-2.0074	-1.17761	-0.632496	-0.985545	-0.920611	-0.143684	0.778331	-0.548966	2.12372
57642	COL20A1	-0.541028	-2.26773	-1.18254	-0.229377	-0.823709	-0.121361	0.796914	2.03313	-1.18398	2.12361
2899	GRIK3	-0.265467	-1.72682	-0.972218	-0.0910541	-0.92677	0.230442	0.227525	1.76812	-1.45451	2.12343
80763	SPX	-0.243926	-1.45206	-0.932332	-0.442785	-0.611581	-0.276822	-0.157852	1.58796	-0.59306	2.12308
4285	MIPEP	-0.554929	-2.58605	-0.278653	-0.153835	-0.395021	0.69086	0.812931	1.42688	-1.09303	2.12188
7984	ARHGEF5	-0.571105	-2.26724	-0.685906	-0.126855	-0.140726	-0.113445	0.807613	2.08133	-0.559717	2.12114
245973	ATP6V1C2	-0.620489	-2.18618	-0.660522	-0.562869	-0.722562	-0.457479	0.60571	2.0359	-0.282497	2.12058
4158	MC2R	-0.216882	-1.02259	-1.94796	-0.163771	-1.18496	-0.208664	-0.743283	1.21811	-2.03384	2.12043
4695	NDUFA2	-0.472881	-2.23067	-1.25605	-0.134124	-1.43879	0.857298	0.715951	1.90082	-2.55554	2.11984
3683	ITGAL	-0.244212	-1.74816	-1.33529	-0.10664	-1.06659	0.639369	-0.011315	1.48196	-2.10235	2.11937
23286	WWC1	-0.265142	-0.947747	-2.07961	-0.277082	-1.21374	-0.140967	-0.803548	1.20169	-2.0976	2.11823
4887	NPY2R	-0.231958	-1.43615	-0.943217	-0.830348	-0.60374	-1.12169	-0.165129	1.57642	-0.530109	2.11733
100131390	SP9	-0.0137103	-0.0815465	-6.25285	-1.75376	-2.79609	-1.80713	-2.14822	-0.0325901	-4.6065	2.11671
1787	TRDMT1	-0.0205438	-1.59125	-1.96986	-0.17795	-1.49682	0.55788	-0.491845	0.925453	-2.72631	2.11562
64284	RAB17	-0.250544	-1.41388	-1.85664	-0.105857	-0.567271	0.433885	-0.204308	1.56003	-2.01681	2.11335
79865	TREML2	-0.153624	-1.96157	-1.89828	-0.29397	-0.785423	0.328665	-0.340509	0.753073	-1.9532	2.11295
509	ATP5F1C	-0.212679	-1.66593	-0.847541	-0.428735	-0.643567	-0.192107	0.198634	1.73126	-0.615803	2.11208
1198	CLK3	-0.0342578	-1.40644	-2.2235	-0.808727	-1.58198	-1.10174	-0.431018	1.173	-1.49406	2.11086
3231	HOXD1	-0.744302	-1.56486	-2.49804	-0.688736	-1.53604	-0.471098	-0.276905	1.66705	-2.09945	2.11004
3097	HIVEP2	-0.718598	-2.33522	-1.03273	-0.0478612	-0.00398885	0.817252	0.20723	1.5613	-1.28234	2.10879
51397	COMMD10	-0.331154	-2.1328	-0.71543	-0.0503632	-0.431571	0.791051	0.177436	1.27294	-1.3918	2.10856
346673	STRA8	-0.392266	-2.29198	-1.03776	-0.141641	-0.768176	0.897449	0.242154	1.14845	-1.89138	2.10483
5178	PEG3	-0.143721	-1.89183	-1.25352	-0.331569	-1.04619	-0.285171	0.157448	1.32811	-1.19546	2.10388
8366	H4C2	-0.548546	-2.25446	-0.96796	-0.024481	-0.172156	0.870373	0.219431	1.44845	-1.40607	2.10253
23008	KLHDC10	-0.213692	-1.6703	-0.948491	-0.0896071	-1.19815	0.294054	0.218088	1.73323	-1.72173	2.10175
25884	CHRDL2	-0.908956	-2.16973	-0.386006	-0.30816	0.137532	-0.490318	0.350045	2.02797	-0.632657	2.09881
9377	COX5A	-0.227359	-1.91364	-1.11917	-0.141865	-1.19715	0.337278	-0.284151	0.964378	-1.81923	2.09818
5414	SEPTIN4	-0.239711	-1.64006	-2.98831	-0.248037	-2.36639	-0.384316	0.153825	1.71451	-3.38197	2.09684
5906	RAP1A	-0.145706	-1.68081	-1.21978	-0.303312	-0.866338	-0.482299	0.162938	1.58894	-0.993683	2.09524
406994	MIR212	-0.128917	-0.965246	-0.590321	-0.0497913	-0.651796	1.26819	-0.651796	1.26819	-1.99462	2.09422
9027	NAT8	-0.349209	-1.94663	-2.83541	-1.403	-2.30231	-0.203642	0.547825	1.90165	-2.5409	2.09394
4528	MTIF2	-0.257219	-2.23409	-0.736113	-0.12187	-0.856957	0.445279	0.192158	0.87617	-1.43983	2.09186
51517	NCKIPSD	-0.596735	-2.68019	-0.824178	-0.0797702	-0.661245	0.717458	0.861031	1.0432	-1.56683	2.0914
57213	SPRYD7	-0.297134	-2.05292	-1.07328	-0.670997	-1.30085	0.786268	0.0163149	1.15185	-2.12553	2.09099
8556	CDC14A	-1.6735	-3.58528	-0.297334	-0.0573604	-0.104042	1.07851	1.13635	1.9829	-1.20665	2.09082
9697	TRAM2	-1.34064	-3.30646	-0.16644	-0.0336662	-0.0456252	0.96245	0.97	1.67558	-1.01678	2.08861
23588	KLHDC2	-0.107325	-2.00295	-1.18358	-0.384799	-0.945055	0.459888	-0.0881354	0.788154	-1.61614	2.08837
153090	DAB2IP	-0.709105	-2.76565	-0.28088	-1.30523	-0.0603831	-1.10008	0.505484	0.865863	1.45954	2.08788
9167	COX7A2L	-0.649592	-2.12387	-1.13898	-0.140026	-0.363176	0.819556	-0.296841	1.18044	-1.54815	2.08707
225689	MAPK15	-0.0741193	-1.59733	-1.89979	-0.341654	-1.32109	-0.239793	-0.500907	0.924191	-1.89657	2.08592
56904	SH3GLB2	-0.765689	-1.56598	-1.07768	-0.0943062	-0.484095	-0.0138065	-0.256676	1.66777	-1.09004	2.08422
29953	TRHDE	-0.474429	-1.80932	-0.749579	-0.125297	-0.80301	-0.077574	-0.0154909	1.58189	-0.957072	2.08172
10953	TOMM34	-0.26346	-1.79664	-1.21673	-0.874427	-1.40781	0.175892	0.409907	1.81339	-1.62027	2.07856
3422	IDI1	-0.207801	-1.32564	-1.07389	-0.242664	-0.844169	-0.374879	-0.254521	1.49703	-0.954553	2.07786
56993	TOMM22	-0.29154	-0.640447	-2.87648	-0.279743	-1.33919	-0.441413	-1.13817	0.909266	-2.74755	2.07695
6374	CXCL5	-0.76928	-2.54027	-0.291796	-0.0164382	-0.229771	1.00422	0.487578	1.57187	-1.26434	2.07656
314	AOC2	-0.881809	-2.22663	-0.598461	-0.158359	-0.867921	-0.046991	0.476754	2.05808	-0.931459	2.07584
135152	B3GAT2	-0.110312	-1.0361	-1.66698	-0.176863	-1.54167	0.227209	-0.602595	1.25405	-2.31287	2.07466
23107	MRPS27	-0.608036	-2.48536	-1.68418	-0.354392	-0.914144	0.872397	0.817329	1.69981	-2.22712	2.0744
1329	COX5B	-0.273793	-1.60876	-1.20618	-0.132411	-0.894557	0.567704	-0.33927	1.24576	-1.81416	2.07231
260293	CYP4X1	-0.359427	-2.00241	-0.926722	-0.305003	-0.97199	0.763672	-0.0966442	1.16471	-1.84365	2.07133
51260	PBDC1	-0.407192	-2.32827	-0.557141	-0.214284	-0.773508	0.605097	0.259974	1.03257	-1.4206	2.07062
493753	COA5	-0.484042	-2.21153	-0.975829	-0.107986	-0.711611	0.559885	0.333815	1.47406	-1.53943	2.06987
57129	MRPL47	-0.430299	-2.0503	-1.03489	-0.0763303	-0.771333	0.785415	-0.22897	1.0593	-1.8282	2.06979
9002	F2RL3	-0.34194	-1.71379	-0.753905	-0.205474	-1.02784	-0.155916	0.20933	1.75881	-1.03007	2.06951
9750	RIPOR2	-0.240872	-1.87829	-0.891767	-0.218722	-1.11526	0.701893	0.353817	1.61939	-1.93779	2.06949
693174	MIR589	-0.0145202	-0.356877	-1.48291	-0.251544	-1.89685	0.143488	-1.89685	0.143488	-2.38312	2.06886
4121	MAN1A1	-0.120267	-1.48549	-1.37009	-0.0903016	-0.96182	0.312448	0.0593714	1.61126	-1.806	2.06693
57448	BIRC6	-0.673151	-2.52119	-0.830085	-0.0388776	-0.629909	0.7018	0.938708	1.86418	-1.54902	2.06682
3617	IMPG1	-0.283035	-1.46247	-2.04989	-1.475	-0.989273	0.487817	-0.790744	0.90611	-1.58502	2.06649
163223	ZNF676	-0.0433885	-0.750146	-2.33784	-1.17594	-1.55091	-1.42669	-0.922473	1.01861	-1.16852	2.06575
50939	IMPG2	-0.393075	-1.27689	-2.06555	-1.56768	-0.946547	0.277246	-0.627854	1.23899	-1.32119	2.06549
8510	MMP23B	-0.0426779	-1.6996	-1.27031	-0.120463	-1.32395	0.438185	-0.34834	0.881186	-2.10411	2.06328
64132	XYLT2	-0.146999	-2.01278	-0.839786	-0.285	-0.979544	0.768499	-0.034434	0.844086	-1.83397	2.06226
100616266	MIR4733	-0.419428	-1.73546	-0.924513	-0.221428	-0.995366	0.377329	0.197247	1.78422	-1.54228	2.06166
89766	UMODL1	-0.933449	-2.39454	-1.55584	-1.87662	-1.63991	-0.654296	0.697723	2.15001	-1.03651	2.06008
55738	ARFGAP1	-1.07325	-1.92599	-1.51238	-0.372035	-1.61175	-0.263066	0.0176062	1.88992	-1.76617	2.05736
3269	HRH1	-0.38924	-1.31906	-1.20986	-0.133079	-0.961988	-0.0754939	-0.34171	1.493	-1.39475	2.05687
140453	MUC17	-0.532785	-1.70093	-1.27982	-0.115245	-0.178348	0.547375	-0.141851	1.55087	-1.37219	2.05667
2767	GNA11	-0.0672858	-1.09516	-3.34536	-0.358165	-1.74816	-0.3871	-0.910055	0.870049	-3.28265	2.05555
4712	NDUFB6	-0.0597893	-1.58845	-2.48725	-0.0686318	-2.06547	0.471271	-0.12707	1.24008	-3.50496	2.05083
23641	LDOC1	-0.616862	-1.76805	-0.615375	-0.14027	-0.357538	-0.0986809	0.09682	1.79355	-0.541047	2.0504
4882	NPR2	-0.690636	-2.11177	-0.532765	-0.474228	-0.793031	-0.0828048	0.518858	1.99641	-0.712634	2.05007
22806	IKZF3	-0.339888	-2.08005	-0.80244	-0.139645	-0.417915	-0.147116	0.382116	1.46577	-0.715981	2.04999
55520	ELAC1	-0.304134	-2.23808	-1.11947	-0.196325	-1.2241	-0.125198	0.116329	0.795079	-1.43519	2.0496
5004	ORM1	-0.869488	-2.60666	-0.304505	-0.241261	-0.357463	1.03224	0.99054	2.0773	-1.39114	2.0491
728130	NUTM2D	-0.421967	-2.31397	-0.500747	-0.254613	-0.671105	0.907307	0.448164	1.23376	-1.59749	2.04862
23600	AMACR	-0.492088	-2.49384	-0.672261	-0.16125	-0.223174	0.93019	0.612724	1.04518	-1.2615	2.04793
255101	CFAP65	-0.0992829	-1.34195	-1.32088	-0.376944	-0.966043	-0.597051	-0.119365	1.50761	-1.01349	2.04726
158431	ZNF782	-0.022033	-0.836512	-2.8522	-0.295492	-2.11883	-0.0477814	-0.776979	1.10005	-3.29028	2.04612
2515	ADAM2	-0.666403	-2.23299	-1.19583	-0.191443	-0.574453	0.598449	-0.333181	0.979713	-1.54418	2.04399
57184	FAM219B	-0.322268	-1.68931	-0.784453	-0.462029	-0.660952	-0.7144	0.224875	1.74428	-0.326824	2.04387
79070	POGLUT2	-0.692066	-2.62746	-0.511083	-0.104702	-0.378348	0.443039	0.471472	1.11876	-0.916418	2.04076
51478	HSD17B7	-0.4429	-1.33275	-1.19647	-0.286802	-0.945806	-0.329985	-0.333575	1.50202	-1.09852	2.03991
6715	SRD5A1	-1.47149	-3.15866	-0.461165	-0.0396604	0.223062	1.25172	0.803325	1.94969	-1.11167	2.03977
389421	LIN28B	-0.337617	-1.26252	-1.85773	-0.434268	-0.533608	-0.24897	-0.368131	1.44957	-1.45164	2.03948
26206	SPAG8	-0.550287	-2.03084	-0.377275	-0.735582	-0.408344	0.0101586	0.414378	1.81699	-0.550934	2.03945
56913	C1GALT1	-0.235549	-1.84193	-1.47062	-0.290878	-0.941282	0.684051	-0.307534	0.948969	-2.00836	2.03943
134492	NUDCD2	-0.701657	-2.42435	-0.484509	-0.362201	-0.0181513	0.956234	0.717298	1.80853	-0.982032	2.03923
11199	ANXA10	-0.21951	-1.55343	-0.951558	-0.0566638	-0.838557	0.529659	-0.170279	1.37142	-1.63489	2.03868
28968	SLC6A16	-0.597297	-2.24093	-0.28992	-0.243531	-0.274734	0.310976	0.86152	2.06736	-0.587544	2.03852
80005	DOCK5	-0.269621	-1.40072	-1.68588	-0.310854	-1.0606	-0.0248744	-0.612939	1.08135	-1.72146	2.03716
3175	ONECUT1	-0.187884	-1.27856	-1.25937	-0.56056	-0.947455	-0.207233	-0.258685	1.46132	-1.01797	2.03666
84231	TRAF7	-0.215879	-1.79358	-1.36558	-0.111343	-0.637464	0.256436	0.0375424	1.32549	-1.54018	2.03665
92014	SLC25A51	-0.794302	-2.36929	-0.518021	-0.0195164	-0.667946	0.863196	0.618596	1.90903	-1.61025	2.03613
54521	WDR44	-0.391993	-1.81176	-1.64607	-1.64892	-1.62032	-1.67516	0.365653	1.82397	0.0549137	2.03529
2539	G6PD	-0.516576	-2.15866	-0.541107	-0.0165361	-0.699931	0.835618	0.367423	1.5697	-1.62268	2.03517
6326	SCN2A	-0.427917	-1.58896	-1.03742	-0.290104	-0.724637	0.0247306	0.0103837	1.68164	-1.05832	2.03498
80222	TARS2	-0.0291046	-0.530715	-3.72677	-0.643263	-1.67	-0.178485	-1.28009	0.690834	-3.42529	2.03375
58494	JAM2	-0.0335646	-0.816657	-2.05959	-2.00217	-1.34442	-1.99194	-0.79494	1.08174	-0.650061	2.03351
3274	HRH2	-0.243322	-1.60554	-0.608368	-0.337198	-0.728403	0.085641	0.102257	1.61102	-0.858022	2.03273
23203	PMPCA	-0.539717	-2.17253	-0.87928	-0.157138	-0.633387	0.62683	0.242982	1.45134	-1.45246	2.03131
8030	CCDC6	-0.342357	-1.4865	-0.941255	-0.195406	-0.982322	0.0309083	-0.0659004	1.6121	-1.25814	2.03095
25962	VIRMA	-0.853508	-2.54541	-1.43746	-0.335468	-0.942564	-0.131115	1.11081	2.23084	-1.36852	2.02904
25771	TBC1D22A	-0.768724	-2.44313	-0.393246	-0.590181	-0.489664	-0.294803	1.03227	2.17613	-0.277046	2.02781
552	AVPR1A	-1.22074	-2.424	-0.400823	-0.201823	-0.0521718	-0.293414	0.534048	2.16535	-0.312728	2.02706
414328	IDNK	-0.415582	-1.10095	-1.72289	-0.448001	-0.745394	0.0783256	-0.632645	1.27493	-1.51785	2.02697
51398	WDR83OS	-0.147038	-1.60609	-0.979066	-0.188712	-0.802476	-0.265721	-0.114842	1.29113	-0.955388	2.02622
2005	ELK4	-0.235094	-1.87836	-2.8236	-0.891604	-1.31252	0.701953	0.261286	1.44586	-2.79118	2.02572
653437	AQP12B	-1.22855	-2.7781	-0.391576	-0.0301673	0.35077	0.708894	0.956574	2.25845	-0.508792	2.02385
55227	LRRC1	-0.276012	-2.03007	-1.15968	-0.447267	-0.723091	-0.566671	0.431792	1.44108	-0.729381	2.0237
4358	MPV17	-0.546238	-1.54118	-1.39054	-0.206746	-0.200463	0.389601	-0.110049	1.6502	-1.3227	2.02198
29760	BLNK	-0.430926	-1.59407	-1.25286	-0.10784	-0.798135	0.0608038	0.032189	1.68511	-1.43138	2.02115
248	ALPI	-0.561476	-1.82252	-0.832602	-0.0127425	-0.15097	0.600789	0.252154	1.82996	-1.11234	2.01983
8453	CUL2	-0.122368	-1.47226	-1.75376	-0.460905	-0.942893	0.188308	0.1007	1.60277	-1.71787	2.01951
5364	PLXNB1	-0.29284	-1.56837	-0.605325	-1.15494	-0.493626	-0.133395	0.105006	1.66943	-0.657147	2.01852
253190	SERHL2	-0.28741	-1.19992	-1.79862	-0.323758	-1.17219	-0.0865813	-0.670178	1.12857	-1.83133	2.01697
84301	DDI2	-2.03276	-3.74463	-0.0903801	-0.00700422	0.777073	0.818259	1.19664	2.261	-0.092994	2.01578
222659	PXT1	-0.356339	-1.97554	-1.16307	-0.144279	-0.965635	0.302378	0.119377	1.31698	-1.62659	2.01397
6182	MRPL12	-0.693229	-2.11716	-0.569733	-0.0834074	-0.289089	0.338749	0.575473	1.99931	-0.794162	2.01368
6045	RNF2	-0.266933	-1.82471	-0.930987	-0.691207	-1.18357	0.623842	0.146116	1.4213	-1.82325	2.01315
126520	PLK5	-0.0704779	-1.36246	-1.72028	-0.502065	-1.68171	-0.0814862	-0.208093	1.33368	-2.01116	2.01153
2702	GJA5	-0.0861584	-1.04871	-2.38523	-0.524429	-1.36691	-0.309674	-0.480774	1.28512	-2.14017	2.01119
10311	VPS26C	-0.202258	-1.40598	-1.7331	-0.22067	-1.34398	0.260709	-0.49016	1.11912	-2.2051	2.00966
5641	LGMN	-0.10036	-0.805798	-2.32263	-0.998637	-1.67986	0.0597365	-0.870162	1.01017	-2.18613	2.00831
7277	TUBA4A	-0.258345	-2.08011	-2.22233	-0.224774	-0.64261	0.799656	0.401237	1.24603	-2.46381	2.00811
8365	H4C8	-0.463147	-2.37499	-0.362029	-0.0544908	-0.256101	0.769372	0.570929	1.18375	-1.0706	2.00765
10602	CDC42EP3	-0.163886	-1.56598	-0.949033	-0.291129	-1.19887	-0.315496	-0.152532	1.28252	-1.10145	2.0063
10919	EHMT2	-0.448899	-2.29825	-1.04798	-0.636235	-0.500436	-0.924295	-0.236891	0.53695	-0.590922	2.00473
4854	NOTCH3	-0.731405	-2.06017	-1.05067	-0.134492	-0.975679	0.790023	-0.238607	1.26233	-1.98924	2.0046
2637	GBX2	-1.24168	-3.18446	-1.35762	-0.136947	-0.281313	0.913544	1.04754	1.53877	-1.70813	2.00392
1349	COX7B	-0.290878	-1.392	-1.2977	-0.0914392	-0.637719	0.0506069	-0.126492	1.54564	-1.38884	2.00212
195814	SDR16C5	-0.484305	-2.02909	-0.534015	-0.0645966	-0.495016	0.183703	0.174485	1.4478	-0.825235	2.00193
847	CAT	-0.532807	-1.86521	-0.719255	-1.10337	-0.196786	-1.2332	0.358627	1.85252	1.10531	2.00175
10458	BAIAP2	-0.157311	-1.93909	-1.58177	-0.268804	-1.65743	0.236995	0.19261	1.10427	-2.30493	2.00146
1384	CRAT	-0.383826	-1.65494	-0.875651	-0.546094	-0.846588	-0.823468	0.17707	1.72304	-0.330367	2.00144
1038	CDR1	-0.0403484	-0.542206	-1.05192	-0.146869	-1.38304	0.553884	-1.38304	0.553884	-2.13795	2.00089
201255	LRRC45	-0.259175	-1.47609	-1.91179	-0.17522	-1.08722	0.0825109	-0.725094	0.862799	-2.09379	2.00057
2846	LPAR4	-0.627216	-2.24069	-0.577618	-0.0924211	-0.66441	0.434876	0.48771	1.67041	-1.2016	2.00052
79861	TUBAL3	-0.327301	-1.75942	-0.467592	-0.143442	-0.488489	0.209467	0.393291	1.78773	-0.769556	1.99886
9456	HOMER1	-0.491917	-1.65835	-0.607122	-0.0518658	-0.223351	0.494458	0.103317	1.72596	-0.907501	1.99839
162282	ANKFN1	-0.618666	-2.61444	-0.781633	-0.636779	-0.213909	0.544919	0.556255	0.648709	-0.77253	1.99791
2235	FECH	-0.461109	-2.16402	-1.41493	-0.402769	-1.55122	-0.367368	0.384902	1.42963	-1.55755	1.99784
4725	NDUFS5	-0.112692	-1.46705	-3.43164	-0.540255	-1.31094	0.110736	-0.928106	0.540408	-3.222	1.9977
64172	OSGEPL1	-0.129664	-1.6261	-1.43481	-0.0728918	-1.5657	0.331722	0.112569	1.43042	-2.3356	1.99401
80219	COQ10B	-0.277999	-1.18239	-1.27382	-0.248231	-0.763059	0.0920016	-0.381266	1.393	-1.33528	1.99147
84203	TXNDC2	-0.605142	-1.94328	-1.96332	-0.11581	-1.87778	0.0892981	0.426954	1.90029	-2.69865	1.99031
140825	NEURL2	-0.62192	-1.94072	-0.816561	-0.243822	-0.466728	-0.0610745	0.409696	1.89928	-0.701844	1.98949
406908	MIR124-2	-0.00473138	-0.188653	-1.96473	-0.453025	-2.3492	-0.368919	-2.3492	-0.368919	-2.49134	1.9888
4668	NAGA	-0.0579633	-1.28399	-1.81548	-0.826869	-1.79484	-1.11858	-0.136656	1.42865	-1.19778	1.9883
7862	BRPF1	-0.841944	-2.6561	-0.293892	-0.527444	-0.163597	-0.072894	0.999178	1.81079	-0.250547	1.98743
27237	ARHGEF16	-0.485134	-2.34187	-0.809726	-0.633098	-1.00135	-0.921232	0.329782	1.03702	-0.193949	1.98688
139135	PASD1	-0.200054	-1.169	-1.45822	-0.246435	-1.57741	-0.0223332	-0.490632	1.2434	-1.97147	1.98639
56891	LGALS14	-0.257273	-1.80719	-0.570504	-1.00126	-0.835627	-1.27906	0.399602	1.64146	0.618206	1.98606
9841	ZBTB24	-0.61532	-1.87997	-0.852957	-0.0261789	-0.86643	0.565924	-0.0979736	1.43281	-1.65384	1.98561
7137	TNNI3	-0.534377	-2.35369	-0.582011	-0.0888749	-0.34725	0.924638	0.51483	1.30472	-1.36414	1.98339
56203	LMOD3	-0.258178	-1.29931	-1.00849	-0.321193	-0.737133	0.00444307	-0.209507	1.47733	-1.0111	1.98227
50632	CALY	-0.606136	-1.86172	-0.411416	-0.48832	-0.616394	-0.513919	0.316815	1.85012	-0.128122	1.98179
9654	TTLL4	-0.325932	-2.07989	-0.478962	-0.123885	-0.563524	0.383585	0.235321	1.15632	-1.01148	1.98106
27201	GPR78	-0.755727	-1.9487	-0.985533	-0.424089	-1.2288	-0.00421239	0.323262	1.90317	-1.34715	1.97972
112937	GLB1L3	-0.267249	-2.00348	-1.44699	-0.477822	-1.10195	0.258559	-0.248209	0.702885	-1.67041	1.97966
58490	RPRD1B	-0.226738	-2.13823	-0.658912	-0.174535	-0.75693	0.476265	0.210416	0.725136	-1.32491	1.97958
51806	CALML5	-0.300301	-1.39733	-2.8243	-0.146307	-0.929611	-0.164987	-0.691592	0.955918	-2.78502	1.97934
1396	CRIP1	-0.3608	-1.64393	-0.629856	-0.744131	-0.387929	-0.902288	0.209751	1.71679	0.5269	1.9793
647309	GMNC	-1.21773	-3.12078	-0.419435	-0.104901	-0.653514	1.23085	1.40936	1.95241	-1.91043	1.97902
93107	KCNG4	-0.854381	-2.41164	-0.362065	-0.317206	0.0196342	-0.212824	0.938121	2.15774	-0.236747	1.97801
83446	CCDC70	-0.597334	-1.74098	-0.996747	-0.193378	-0.679557	0.636081	-0.201321	1.41248	-1.54153	1.97795
54819	ZCCHC10	-0.235471	-1.32032	-1.15687	-0.203182	-0.973366	-0.29625	-0.159608	1.49385	-1.16962	1.97758
79699	ZYG11B	-0.651443	-2.59858	-1.54738	-0.15326	-1.63459	0.635526	0.687164	1.02277	-2.66402	1.97585
740	MRPL49	-0.302886	-2.13908	-1.03086	-0.0633223	-1.26514	0.826709	0.399266	1.12882	-2.30477	1.97582
56675	NRIP3	-0.240136	-1.40234	-0.783383	-0.0941718	-0.647257	0.0822837	-0.0423523	1.55247	-1.00361	1.97337
11227	GALNT5	-0.920426	-2.63743	-0.888879	-0.220919	-1.14539	0.355929	0.681279	1.65297	-1.6432	1.97289
2266	FGG	-0.273863	-0.795877	-2.15629	-0.385856	-1.20999	-0.142785	-0.839343	1.06244	-2.06721	1.97213
5588	PRKCQ	-0.952928	-2.54754	-1.6973	-0.219956	-1.44835	0.790827	0.53576	1.69511	-2.68262	1.97152
2835	GPR12	-0.303592	-0.95804	-1.76979	-0.578618	-1.47933	-0.860249	-0.648641	1.21099	-1.34244	1.97143
51491	NOP16	-0.201741	-1.99581	-0.640468	-0.100507	-0.667419	0.417238	0.208304	1.02448	-1.21163	1.971
84699	CREB3L3	-0.506036	-2.25638	-0.388219	-0.029383	-0.206946	0.88048	0.488819	1.39483	-1.1451	1.97093
1969	EPHA2	-0.942358	-2.90834	-1.3317	-0.124354	-1.49474	1.15344	1.18631	1.3193	-2.91041	1.97048
51761	ATP8A2	-0.29925	-1.70343	-1.19551	-0.483733	-0.866919	0.263033	-0.332956	1.04838	-1.33545	1.96972
9746	CLSTN3	-0.427378	-1.21364	-1.28658	-0.801959	-0.916945	-0.670842	-0.389546	1.4161	-0.54353	1.9694
440498	HSBP1L1	-0.938259	-2.86244	-0.247663	-0.216805	-0.109207	0.642236	0.566658	0.980423	-0.752077	1.96817
152992	TRMT44	-0.312741	-1.68317	-1.03494	-0.157426	-0.823223	-0.119094	0.327817	1.74012	-1.12509	1.96791
100289462	DEFB4B	-1.02092	-2.83304	-0.472343	-0.145374	-0.139238	0.669809	0.243628	1.01091	-0.87262	1.96787
80758	PRR7	-0.203226	-1.22124	-1.08608	-0.629395	-1.07497	-0.697837	-0.262094	1.42179	-0.592276	1.9677
11279	KLF8	-0.357048	-1.41881	-1.53988	-0.472997	-1.16581	-0.729663	-0.217071	1.43753	-1.15259	1.96597
26154	ABCA12	-0.297859	-2.02	-1.01854	-0.051842	-0.627166	0.771913	0.467128	1.41512	-1.70057	1.96582
120376	COLCA2	-0.600723	-1.36085	-1.15079	-0.270806	-0.474811	-0.424816	-0.305103	1.50754	-0.881399	1.96557
84545	MRPL43	-1.03514	-2.54873	-0.76245	-0.0921213	-1.0372	0.379463	0.943757	2.19461	-1.56725	1.96357
1352	COX10	-0.623948	-2.08993	-0.491948	-0.0161111	-0.306852	0.803442	0.67858	1.98419	-1.20796	1.96309
100534592	URGCP-MRPS24	-0.57727	-2.10947	-0.477089	-0.0896436	-0.316224	0.765302	0.392239	1.61858	-1.14883	1.96253
55805	LRP2BP	-0.220882	-1.87302	-0.956696	-0.120227	-0.825999	0.263351	-0.173482	0.881863	-1.37345	1.96044
9135	RABEP1	-1.3393	-3.03266	-0.176585	-0.744743	-0.0428815	-0.320165	0.784274	1.77184	0.632211	1.96029
1017	CDK2	-0.430083	-1.89276	-1.41204	-0.0776583	-1.06949	0.31329	0.360454	1.66464	-1.92163	1.95967
4282	MIF	-0.292616	-2.15116	-0.770343	-0.681888	-0.493872	-0.55477	0.318577	0.938022	-0.107391	1.95905
5826	ABCD4	-0.0315429	-0.744993	-2.10455	-0.34957	-1.36299	-0.380457	-0.809078	1.01387	-2.0113	1.95758
6573	SLC19A1	-0.638133	-2.14204	-0.60284	-0.143795	-0.872618	0.828213	0.645135	1.89792	-1.76169	1.95735
100616277	MIR4522	-0.0606263	-0.634746	-0.885048	-0.114562	-1.14321	0.727852	-1.14321	0.727852	-2.0235	1.95717
26173	INTS1	-0.847984	-2.80437	-2.29825	-0.288882	-1.41134	1.11225	1.10538	1.13045	-3.22585	1.95655
79792	GSDMD	-0.642377	-2.41004	-0.325592	-0.290975	-0.520055	-0.172111	0.751606	1.58841	-0.349662	1.95573
84239	ATP13A4	-0.386441	-1.59805	-0.718328	-1.42071	-0.497102	-1.61632	0.152555	1.68705	1.32136	1.95517
83544	DNAL1	-0.578223	-1.77302	-0.536106	-0.134267	-0.134275	0.293428	0.253495	1.79599	-0.58686	1.95111
28514	DLL1	-0.407979	-1.96161	-0.740152	-0.0901335	-0.452426	0.743291	0.203436	1.38346	-1.36098	1.95095
320	APBA1	-0.427774	-2.05142	-0.854125	-0.0965399	-0.448095	0.390416	0.659171	1.73977	-1.13006	1.95036
81689	ISCA1	-0.651272	-2.50592	-0.488669	-0.251053	-0.38619	0.501867	0.449475	1.05044	-0.919297	1.94958
917	CD3G	-0.394164	-1.70194	-0.965434	-0.189409	-0.725458	0.553944	-0.179656	1.26602	-1.49636	1.94943
6352	CCL5	-0.935087	-2.87279	-0.266985	-0.61709	-0.292677	-0.697127	1.18033	1.38755	0.534933	1.94876
6913	TBX15	-0.630998	-2.47832	-0.688554	-0.179872	-0.555079	0.50899	0.460643	1.07969	-1.17941	1.94829
619556	MIR455	-0.110506	-1.11139	-1.62043	-0.263256	-1.06007	-0.0314001	-0.619724	1.05108	-1.70296	1.94766
627	BDNF	-0.503435	-1.53839	-1.00227	-0.160372	-1.00369	0.0192467	-0.205231	1.44271	-1.32484	1.94598
11254	SLC6A14	-0.267357	-1.76724	-1.27208	-0.156756	-0.538784	0.648553	-0.380106	0.859427	-1.62902	1.94579
51327	AHSP	-0.425438	-2.31139	-0.628027	-0.0789472	-0.90001	0.537317	0.655966	1.13113	-1.53864	1.94489
8786	RGS11	-0.723834	-2.49523	-0.815641	-0.250818	-0.198087	0.563902	-0.0694587	0.730147	-0.9485	1.94351
5325	PLAGL1	-0.372812	-1.59341	-1.65817	-0.311067	-1.7038	-0.496156	0.17357	1.685	-1.80917	1.94276
51067	YARS2	-0.498737	-1.65087	-1.16278	-0.0449626	-0.551403	0.555733	-0.311992	1.25136	-1.5733	1.94203
64084	CLSTN2	-0.231968	-0.911954	-1.75902	-1.10895	-1.15843	-0.0650188	-0.649959	1.16835	-1.27206	1.9413
51193	ZNF639	-0.43419	-1.9351	-0.544907	-0.0980561	-0.806411	0.164678	0.667525	1.89512	-1.06897	1.939
25782	RAB3GAP2	-0.453027	-1.71501	-0.967124	-0.223988	-0.420191	0.343452	0.0571795	1.52878	-1.06555	1.93861
171568	POLR3H	-0.00286731	-0.325513	-6.25029	-0.97569	-2.53547	-0.85328	-1.96252	-0.0534486	-5.53635	1.93615
3486	IGFBP3	-0.664335	-2.23356	-0.819647	-0.1023	-0.794556	0.437075	0.92987	2.06354	-1.42531	1.93589
442905	MIR337	-0.0973832	-0.773609	-0.697059	-0.0800898	-0.844168	0.969644	-0.844168	0.969644	-1.91587	1.93577
4741	NEFM	-0.613758	-2.01499	-0.37697	-0.0971501	-0.098288	0.607954	0.609185	1.94444	-0.759656	1.93555
3797	KIF3C	-1.60284	-3.12871	-0.144137	-0.0272873	0.562284	1.12588	0.952043	2.14275	-0.575586	1.93547
54956	PARP16	-0.239161	-0.732729	-2.24528	-0.348585	-1.07652	-0.310742	-0.881121	0.987959	-2.04545	1.93315
481	ATP1B1	-0.28271	-1.85508	-0.852863	-0.497287	-0.511454	0.690606	-0.0961048	1.02784	-1.25355	1.93277
5218	CDK14	-1.41398	-2.66306	-0.409898	-0.205337	-0.26726	0.115194	0.758925	2.23035	-0.433724	1.9301
378108	TRIM74	-1.48666	-3.29444	-1.03655	-0.0992655	-1.26927	1.04896	1.2565	1.93034	-2.50054	1.92929
23619	ZIM2	-0.359004	-1.89183	-1.03764	-0.331569	-0.858614	-0.0566468	0.157448	1.32811	-1.0685	1.92873
645191	LINGO3	-0.0593945	-1.4782	-1.06776	-0.233135	-1.15759	0.348496	-0.250291	1.05598	-1.72189	1.92857
27159	CHIA	-0.111171	-0.449013	-3.20526	-0.404255	-1.50906	-0.441611	-1.22945	0.66905	-2.99751	1.92832
23087	TRIM35	-0.500292	-1.83849	-0.7153	-0.104888	-0.213568	-0.0500198	0.186087	1.57434	-0.631943	1.92822
9054	NFS1	-0.597626	-2.37297	-0.525547	-0.107961	-0.225635	0.608892	0.184249	0.929615	-0.933174	1.92547
9154	SLC28A1	-0.222344	-1.93408	-1.47099	-0.17297	-0.624264	0.137328	-0.0517225	0.829796	-1.50495	1.92538
9801	MRPL19	-0.192589	-1.11442	-1.79151	-0.239426	-0.880149	-0.368831	-0.351721	1.33853	-1.63413	1.92528
133522	PPARGC1B	-0.734185	-1.79331	-1.71148	-0.032993	-1.73349	0.292608	-0.173134	1.43363	-2.63105	1.92443
126328	NDUFA11	-0.315957	-1.80569	-0.889783	-0.120065	-0.679279	0.359089	0.0634187	1.28159	-1.29255	1.92439
7678	ZNF124	-0.503899	-2.37533	-0.490938	-0.109651	-0.544039	0.511423	0.752635	1.19085	-1.12222	1.92206
693223	MIR638	-0.0947037	-0.755751	-0.707885	-0.0837977	-0.863646	0.94091	-0.863646	0.94091	-1.90943	1.92182
389124	IQCF5	-0.224283	-1.50366	-1.12849	-0.836194	-0.874854	-0.671684	0.190378	1.62426	-0.355967	1.92167
203074	PRSS55	-0.168463	-1.00724	-2.13193	-0.0816477	-0.919302	0.117779	-0.602989	1.12541	-2.29765	1.92118
81562	LMAN2L	-0.340654	-1.91825	-1.94819	-0.127415	-1.17506	0.722946	0.428001	1.52095	-2.63014	1.91921
128408	BHLHE23	-0.194344	-1.55764	-1.17664	-0.162929	-0.684033	0.044845	-0.225589	1.12271	-1.24855	1.91742
79587	CARS2	-0.0378971	-1.07142	-2.11521	-0.499499	-1.36305	-0.175306	-0.821728	0.792139	-2.00531	1.91644
23140	ZZEF1	-0.35124	-1.41601	-1.02326	-1.88186	-0.837917	-1.74067	-0.220188	1.37313	1.24585	1.91635
688	KLF5	-0.86384	-1.12766	-2.14928	-0.148316	-1.7792	0.116974	-0.836033	1.06196	-2.75669	1.91624
51084	CRYL1	-0.754591	-0.796051	-2.49252	-0.292022	-1.18548	-0.094212	-0.990083	0.923197	-2.45623	1.91373
25948	KBTBD2	-0.121765	-1.7579	-1.46896	-0.332832	-1.08736	0.222695	-0.400158	0.591128	-1.73408	1.91301
440563	HNRNPCL2	-0.206341	-1.2919	-0.4973	-0.109604	-0.64373	0.557794	-0.0271274	1.54759	-1.26252	1.91263
83787	ARMC10	-0.147255	-1.01138	-1.38402	-0.724233	-0.801988	-0.0218471	-0.447152	1.25525	-1.02174	1.90915
55967	NDUFA12	-0.439365	-1.94137	-0.382564	-0.22499	-0.284434	0.166264	0.354217	1.53253	-0.477449	1.90904
54938	SARS2	-0.944866	-2.62651	-0.206141	-0.055615	0.162392	0.525229	0.651279	1.55309	-0.392821	1.90819
10804	GJB6	-0.970618	-2.3406	-0.599515	-0.0254006	-0.263687	0.919134	0.110541	1.43795	-1.31479	1.90758
57134	MAN1C1	-0.319491	-1.31998	-0.891717	-0.816619	-0.44963	-0.215016	-0.127842	1.49373	-0.24634	1.90538
246213	SLC17A8	-1.07094	-2.34268	-0.727169	-0.0322707	-0.753069	0.858641	0.45621	1.8742	-1.75513	1.90473
3792	KEL	-0.421672	-1.5888	-0.713423	-0.0782392	-0.374437	0.213238	0.17757	1.68152	-0.865344	1.9037
3953	LEPR	-0.0601247	-1.25307	-1.28142	-0.0889079	-1.14464	0.366147	-0.331926	1.15081	-1.92472	1.90305
27147	DENND2A	-0.473901	-2.19488	-0.849549	-0.0496004	-1.11221	0.369743	0.716817	1.52882	-1.68407	1.90292
1195	CLK1	-0.515533	-1.99129	-0.679789	-0.862933	-0.956029	-0.100515	0.424804	1.62576	-0.874897	1.90267
634	CEACAM1	-0.414191	-2.02853	-0.63319	-0.225601	-0.315562	0.595291	0.122975	1.12778	-0.997889	1.90151
222484	LNX2	-0.440684	-2.33179	-1.58575	-0.391879	-0.882614	-0.0266862	0.552286	0.740523	-1.46899	1.90045
3055	HCK	-0.626993	-1.96739	-1.10692	-0.380195	-0.627952	0.706624	0.0327533	1.37777	-1.51961	1.89888
10343	PKDREJ	-0.0972051	-1.04198	-1.55244	-0.659432	-0.974266	-0.948491	-0.366093	1.27967	-0.893379	1.89767
51130	ASB3	-0.0474377	-0.702905	-2.08715	-2.35745	-1.47346	-2.16782	-0.807331	0.972791	0.745116	1.89696
138151	NACC2	-0.153935	-1.5293	-1.49496	-0.286754	-1.06946	0.525011	-0.489469	0.815946	-2.00052	1.89624
3467	IFNW1	-0.0905987	-0.808535	-2.22276	-0.226588	-1.76724	0.0615804	-0.87082	0.88373	-2.70727	1.89575
29935	RPA4	-0.681751	-2.04269	-0.578017	-0.117346	-0.605007	-0.0871539	0.640303	1.95846	-0.693101	1.89464
55624	POMGNT1	-0.164614	-1.47432	-1.53272	-0.647287	-1.21775	-0.0694636	-0.532938	0.835705	-1.45002	1.89434
6754	SSTR4	-0.165545	-1.10641	-1.99305	-1.43808	-1.00995	0.273515	-0.764549	0.878882	-1.39831	1.8937
128861	BPIFA3	-0.583008	-1.54801	-0.693377	-0.232757	-0.48735	-0.207035	0.0256668	1.6543	-0.53921	1.89305
26986	PABPC1	-0.0941433	-1.73093	-1.21205	-0.153774	-1.40434	-0.184056	0.0132753	0.959528	-1.61525	1.89062
23412	COMMD3	-0.107785	-1.15273	-2.34453	-0.255058	-0.933479	0.303546	-0.420417	1.15471	-2.42819	1.89022
358	AQP1	-0.339808	-1.88681	-0.771548	-0.113598	-0.417969	0.27839	-0.0333659	1.05199	-0.958027	1.88976
408263	FNDC9	-0.458185	-0.706233	-2.28025	-0.959447	-1.20896	-0.146363	-0.896978	0.975897	-1.69517	1.88923
7703	PCGF2	-0.787037	-2.6399	-1.30343	-0.285292	-1.12676	0.634846	0.345784	0.710857	-2.03466	1.88849
8780	RIOK3	-0.429867	-1.90347	-1.25347	-0.052012	-0.519617	0.326833	0.521232	1.70021	-1.46969	1.88719
3949	LDLR	-0.755405	-1.78727	-0.486265	-0.98125	-0.39812	-1.26196	0.226903	1.80672	0.995604	1.88695
8862	APLN	-0.659025	-2.12845	-0.554132	-0.0577671	-0.0563937	0.428456	0.529243	1.71255	-0.693871	1.88664
64236	PDLIM2	-0.0710703	-0.654197	-2.2223	-0.321025	-1.35878	-0.144062	-0.870739	0.92342	-2.25619	1.88654
54552	GNL3L	-0.891012	-2.31167	-0.610761	-0.102264	-0.0285354	0.774434	0.444189	1.68189	-0.950436	1.88419
6402	SELL	-0.084317	-0.911453	-1.94153	-0.451002	-1.44739	-0.545986	-0.739802	0.951876	-1.7419	1.88306
27154	BRPF3	-0.421599	-1.62374	-1.10413	-0.148005	-0.833703	-0.16968	0.257322	1.70614	-1.16409	1.88261
2819	GPD1	-0.0910845	-0.786225	-2.66741	-0.633077	-1.68069	-0.12692	-1.06278	0.685934	-2.55983	1.88181
54815	GATAD2A	-0.0837809	-1.18765	-1.22107	-0.207456	-1.27198	-0.304671	-0.126781	1.39711	-1.40111	1.88169
3612	IMPA1	-0.270458	-1.96918	-1.00162	-0.102638	-1.05962	0.667055	0.139162	0.948024	-1.94668	1.88147
100129842	ZNF737	-1.16255	-2.44483	-0.467945	-0.165536	-0.148991	-0.213428	0.518049	1.89427	-0.309198	1.88102
80207	OPA3	-0.200699	-1.76319	-1.14836	-0.121957	-1.35925	-0.0535238	0.128037	1.17511	-1.66085	1.88088
114815	SORCS1	-0.784571	-1.5253	-0.869992	-0.225331	-0.383059	0.522844	-0.111119	1.61732	-1.11187	1.88047
80204	FBXO11	-0.194661	-0.93595	-2.33551	-0.537279	-1.9507	-0.810606	-0.537775	1.19026	-2.12919	1.88032
55033	FKBP14	-0.3945	-1.5369	-0.8564	-0.033645	-0.353733	0.497756	-0.100784	1.39233	-1.18404	1.88002
23216	TBC1D1	-0.479733	-1.7275	-1.00236	-0.0470992	-1.243	0.327073	-0.0813732	1.32468	-1.83784	1.87987
60496	AASDHPPT	-1.0693	-2.83929	-0.259919	-0.100041	-0.409165	0.821547	1.29402	1.92652	-1.24105	1.87961
5788	PTPRC	-0.106111	-1.19533	-1.08894	-0.333696	-1.01983	0.330343	-0.263799	1.26744	-1.54705	1.87912
57017	COQ9	-1.40744	-3.16997	-0.143752	-0.045481	-0.161948	1.06436	1.28827	1.93915	-1.23024	1.87887
684	BST2	-0.481398	-1.3882	-0.859015	-0.608917	-0.235087	-0.889068	-0.10286	1.54264	-0.700172	1.87881
947	CD34	-0.814662	-2.48574	-0.549326	-0.276901	-0.286797	-0.283974	0.172206	1.03071	-0.27244	1.8787
10435	CDC42EP2	-0.628093	-2.07883	-1.60467	-1.45303	-1.20275	-1.6384	-0.569819	0.622785	-0.461289	1.87802
2487	FRZB	-1.30795	-2.36352	-0.515526	-0.0878055	-0.774014	0.132913	0.579083	2.13231	-1.00273	1.87796
282991	BLOC1S2	-1.34873	-3.17279	-0.0699787	-0.0880499	0.211804	1.25773	1.14609	1.5915	-1.04608	1.87765
79157	MFSD11	-0.194473	-1.15647	-1.81992	-0.089954	-1.08069	0.0340142	-0.43119	1.18024	-2.05799	1.87674
2321	FLT1	-0.130579	-1.28976	-1.50296	-1.03154	-0.924444	-0.411714	-0.468519	1.00708	-0.696514	1.87646
23410	SIRT3	-0.259254	-1.88675	-0.867542	-0.216651	-0.942083	0.308527	-0.039065	0.894431	-1.40985	1.87621
8022	LHX3	-0.223044	-1.94208	-1.21038	-0.521286	-1.27306	-0.488699	-0.116649	0.635012	-1.04407	1.87619
11253	MAN1B1	-1.02407	-2.69844	-1.67042	-0.846671	-1.20368	-1.13402	1.2562	2.10271	-0.826687	1.87619
221472	FGD2	-0.223663	-1.67002	-1.62699	-0.0874833	-1.17437	0.413002	-0.186034	1.00818	-2.2113	1.87566
7278	TUBA3C	-0.565286	-1.72612	-0.498985	-0.787408	-0.489041	0.372101	0.212176	1.68506	-0.90816	1.87535
57695	USP37	-0.328485	-1.84767	-0.867704	-0.106419	-0.436257	0.427072	-0.109595	0.989918	-1.15104	1.87533
11107	PRDM5	-0.0838579	-1.05372	-2.0099	-0.137567	-1.02935	-0.141881	-0.773042	0.831975	-2.07201	1.87529
26147	PHF19	-0.117049	-1.08463	-1.3607	-0.387674	-0.942099	-0.47968	-0.291547	1.31357	-1.07732	1.8742
254050	LRRC43	-0.463795	-1.37717	-0.857655	-0.785381	-0.423349	-1.07736	-0.101916	1.53462	-0.657996	1.87417
406993	MIR211	-0.108652	-0.779065	-0.654919	-0.0789931	-0.770871	0.978447	-0.770871	0.978447	-1.84169	1.87338
57118	CAMK1D	-0.243138	-1.86465	-1.26271	-0.249835	-0.895902	0.154787	-0.373642	0.564539	-1.4594	1.87336
346007	EYS	-0.13821	-1.85905	-0.783828	-0.303299	-0.829669	0.293378	-0.0210721	0.71845	-1.22153	1.87301
23532	PRAME	-0.411834	-1.99733	-1.15722	-0.552569	-0.946999	0.282476	-0.301222	0.695729	-1.37012	1.87289
137392	CIBAR1	-0.214124	-1.84016	-0.708994	-0.183165	-0.64103	0.25467	0.0718125	0.997887	-1.03864	1.87125
8532	CPZ	-0.436865	-1.01284	-1.65052	-0.152847	-0.895851	0.211124	-0.594594	1.18548	-1.86237	1.87094
140290	TCP10L	-0.705959	-2.37721	-0.41321	-0.0444107	-0.644988	0.924569	0.972498	1.80839	-1.6123	1.86864
55163	PNPO	-0.372762	-1.3266	-1.27783	-1.51694	-0.583368	0.411384	-0.383451	1.22182	-1.02309	1.86727
56884	FSTL5	-0.288483	-1.12822	-1.17189	-0.411843	-1.06646	-0.294486	-0.318035	1.34959	-1.08333	1.86713
693140	MIR555	-0.00315634	-0.135652	-2.13953	-0.571402	-2.47935	-0.617774	-2.47935	-0.617774	-2.43403	1.86629
55761	TTC17	-0.524204	-2.00599	-1.11111	-0.171587	-0.567873	0.765633	-0.278712	0.85375	-1.63124	1.86498
5453	POU3F1	-0.83986	-2.30506	-0.328781	-0.0658685	0.0477515	0.903566	0.429529	1.58104	-0.895288	1.86354
5214	PFKP	-0.556331	-1.00287	-1.58792	-0.196469	-0.970371	-0.0777601	-0.560757	1.24822	-1.65315	1.86328
29993	PACSIN1	-0.435584	-1.22614	-1.51649	-0.25052	-1.3858	-0.389312	-0.514572	1.17159	-1.61111	1.86228
121643	FOXN4	-0.378962	-1.69306	-0.9142	-1.08554	-0.577213	-1.3536	0.426501	1.74582	0.795068	1.86211
22913	RALY	-0.0209787	-0.893197	-3.21087	-0.195696	-1.49027	-0.205042	-0.812726	0.831586	-3.27767	1.86132
1468	SLC25A10	-0.326677	-1.90984	-1.27986	-0.328031	-0.660813	0.718434	-0.104312	0.873368	-1.6758	1.86072
5511	PPP1R8	-0.0263675	-0.290803	-3.6178	-0.651467	-2.22217	-0.703422	-1.38029	0.459982	-3.33252	1.85918
146310	RNF151	-0.333299	-1.28052	-1.11998	-0.684406	-1.33839	-0.639553	-0.137086	1.46263	-0.823467	1.85911
6528	SLC5A5	-0.140167	-1.35581	-1.86646	-0.210636	-1.53506	0.154599	-0.645093	0.761288	-2.36573	1.85895
128817	CSTL1	-0.0932234	-1.3019	-1.33663	-0.192512	-1.49762	-0.105253	-0.25285	1.15799	-1.80213	1.85778
7923	HSD17B8	-0.109299	-1.20815	-1.19587	-0.990132	-1.17418	-1.27073	-0.172152	1.32405	-0.227262	1.85637
56945	MRPS22	-0.432262	-1.54876	-1.72116	-0.210867	-0.558499	-0.232901	-0.145153	1.33757	-1.54499	1.85608
10127	ZNF263	-0.0368045	-1.34224	-1.83928	-0.353459	-1.81021	0.420412	-0.389832	0.929413	-2.68017	1.85596
3067	HDC	-1.06561	-1.68723	-1.852	-0.552923	-1.35476	0.607184	-0.0514985	1.69722	-2.35305	1.85592
23519	ANP32D	-0.266567	-1.79799	-1.45028	-0.0771843	-1.57659	0.663081	0.414888	1.4633	-2.62707	1.85591
440275	EIF2AK4	-0.0703648	-0.961622	-1.59509	-1.50806	-1.09213	-0.731524	-0.41232	1.21438	-0.370957	1.85486
54363	HAO1	-0.473586	-1.85682	-0.552441	-0.185824	-0.244016	0.691482	0.154773	1.3901	-1.00477	1.85455
521	ATP5ME	-1.08157	-2.87427	-0.68553	-0.0326017	-0.861243	0.821259	1.30301	1.77673	-1.80475	1.85424
51809	GALNT7	-0.404833	-2.08724	-0.832362	-0.888365	-0.780908	0.0952995	0.0451292	0.824139	-0.877995	1.85401
9096	TBX18	-0.107031	-1.28452	-1.53112	-0.58532	-1.22985	-0.867297	-0.365232	1.06549	-1.01291	1.85296
9043	SPAG9	-0.564692	-1.91178	-0.417106	-0.047888	-0.558575	0.189172	0.609566	1.88179	-0.833935	1.85289
834	CASP1	-0.111202	-0.923987	-2.34892	-0.13048	-0.919731	-0.0425093	-0.679625	0.983137	-2.38558	1.85078
2294	FOXF1	-0.569161	-1.9336	-1.04216	-0.0759053	-0.142656	0.729917	0.144282	1.39309	-1.30193	1.84965
388558	ZNF808	-0.814492	-2.10265	-0.473675	-0.0419478	-0.28225	0.455091	0.665066	1.99043	-0.854436	1.84823
10131	TRAP1	-0.787004	-2.61708	-1.20116	-0.0870554	-1.25443	1.03636	1.04895	1.29587	-2.54734	1.84666
8353	H3C6	-0.265145	-1.44654	-1.27934	-0.105677	-0.753662	-0.052636	-0.384437	1.03452	-1.36708	1.84638
54958	TMEM160	-0.446142	-1.57351	-0.960334	-0.622079	-0.276076	-0.0772296	0.209957	1.67206	-0.392372	1.84627
27166	PRELID1	-0.253267	-1.50473	-1.05951	-0.0747011	-0.562203	0.0559297	0.215431	1.5726	-1.16272	1.8461
84366	PRAC1	-0.335631	-1.0155	-1.6567	-0.300502	-0.790304	-0.351227	-0.597388	1.11853	-1.42551	1.8457
377841	ENTPD8	-0.108232	-1.19729	-1.8154	-0.36743	-1.08462	0.331571	-0.67826	0.811437	-2.02539	1.84533
153241	CEP120	-0.206963	-1.00228	-1.33233	-0.568409	-0.655805	-0.410912	-0.416292	1.24791	-0.802213	1.84448
645864	MAGEB17	-0.072675	-0.729315	-2.67591	-0.589233	-1.23089	0.00130789	-1.06597	0.657523	-2.42333	1.84434
6195	RPS6KA1	-0.0221405	-0.369502	-1.85748	-0.253022	-1.81655	-0.123639	-1.41261	0.397774	-2.33243	1.8434
84131	CEP78	-0.0642602	-1.42524	-2.18504	-0.239395	-1.72305	0.135327	-0.164718	1.07644	-2.69056	1.84194
25957	PNISR	-0.598472	-1.65387	-0.551638	-1.43132	-0.11335	0.183047	0.213207	1.7224	-0.92827	1.84161
8651	SOCS1	-0.598859	-2.16881	-0.570309	-0.317961	-0.254595	0.840292	0.394713	1.35642	-1.12359	1.84109
9814	SFI1	-0.662887	-1.2475	-1.42758	-0.509705	-0.691558	0.00223368	-0.473393	1.27176	-1.15058	1.84047
29124	LGALS13	-0.415749	-1.99426	-0.640854	-1.11007	-0.313522	-1.27724	0.358482	1.30435	1.07188	1.84021
389337	ARHGEF37	-0.207353	-0.896208	-2.17558	-0.808938	-1.36301	-0.221078	-0.552256	1.15404	-1.78093	1.8401
9537	TP53I11	-0.141343	-0.441896	-2.87965	-0.503989	-1.22548	-0.606837	-1.13954	0.675775	-2.45489	1.84003
28977	MRPL42	-0.493827	-2.02637	-0.950652	-0.0314196	-0.610461	0.774361	0.74033	1.75732	-1.66214	1.83928
159163	RBMY1F	-0.0858676	-1.0735	-2.70571	-0.150884	-1.73548	-0.0626942	-0.764488	0.787016	-3.05375	1.83918
55222	LRRC20	-0.284308	-1.78632	-1.01063	-0.260248	-1.24881	-0.403021	0.444731	1.50569	-1.13068	1.83893
84947	SERAC1	-0.483745	-2.30757	-0.667142	-0.746182	-0.844821	0.0820866	0.480557	0.714577	-0.930271	1.83878
4211	MEIS1	-0.4166	-1.1233	-2.02573	-1.02487	-1.91358	-1.26294	-0.351821	1.34512	-1.19375	1.83821
149041	RC3H1	-0.201725	-1.48152	-0.953709	-0.173654	-0.667424	0.0434154	-0.171551	1.14769	-1.05536	1.83801
7347	UCHL3	-0.399286	-2.23013	-0.681225	-0.516253	-0.792829	-0.475201	0.0353569	0.194716	-0.357916	1.83777
728299	KRTAP19-8	-0.0862554	-1.03964	-1.31162	-0.492753	-1.47926	-0.623658	-0.292259	1.27784	-1.18431	1.83689
79660	PPP1R3B	-0.637685	-1.80545	-0.551578	-0.0499129	-0.268654	0.666495	0.312166	1.72827	-1.06121	1.83549
90592	ZNF700	-0.539383	-1.92186	-1.20498	-0.454721	-0.424461	0.376721	-0.338495	0.868825	-1.09763	1.83545
29123	ANKRD11	-0.00159358	-0.301104	-6.77188	-1.38622	-3.24129	-1.16483	-2.25663	-0.445896	-5.77208	1.83534
51309	ARMCX1	-0.355949	-1.16824	-3.46414	-0.808673	-2.53635	-1.1017	-0.26177	1.38214	-3.01823	1.83365
125058	TBC1D16	-0.467127	-1.92325	-0.447084	-0.549773	-0.251402	-0.82726	0.631495	1.74562	0.584943	1.83346
9928	KIF14	-0.847464	-2.36438	-0.232954	-0.0384982	-0.0959793	0.544168	1.10485	2.13256	-0.66903	1.83227
5891	MOK	-0.194881	-1.54596	-1.27953	-0.212311	-0.861217	0.533644	0.0219632	1.25954	-1.7563	1.83222
10677	AVIL	-0.673884	-2.49291	-1.37257	-0.100985	-0.966953	0.383976	0.93917	1.14549	-1.85524	1.83069
64581	CLEC7A	-0.0629574	-1.1313	-1.97542	-0.141859	-1.27623	-0.117063	-0.673887	0.81227	-2.16924	1.83031
11124	FAF1	-1.99543	-3.61147	-0.348449	-0.0145622	0.758215	1.41691	1.40754	2.26655	-0.738483	1.83016
219464	OR5T2	-0.0980775	-0.721999	-0.694308	-0.0913329	-0.838406	0.881929	-0.838406	0.881929	-1.82295	1.82998
5329	PLAUR	-0.341539	-1.10591	-1.93352	-0.529504	-0.596265	-0.800589	-0.329871	1.33264	-1.41881	1.82981
64928	MRPL14	-0.88859	-2.4304	-0.372402	-0.0719213	-0.3884	0.958925	0.372613	1.3561	-1.38042	1.82877
727800	RNF208	-0.599538	-1.8485	-0.350917	-0.220901	-0.439728	0.0633322	0.397527	1.73214	-0.51959	1.82787
6591	SNAI2	-0.114041	-0.696598	-3.44081	-0.855038	-1.72167	-0.333263	-1.35109	0.379834	-2.93494	1.82632
55728	N4BP2	-0.423326	-1.86803	-1.62568	-1.25708	-0.814646	0.0851154	-0.581207	0.535196	-0.972336	1.8258
8763	CD164	-0.0684154	-0.998442	-2.76191	-0.151572	-1.59409	0.127919	-0.633145	0.937322	-3.12717	1.82519
150368	PHETA2	-0.26796	-1.71755	-1.15389	-0.253513	-0.60528	-0.148079	0.155529	1.26441	-1.00981	1.82509
414152	C10orf105	-0.307749	-1.90231	-1.16025	-0.566102	-0.469847	0.511138	-0.31043	0.576965	-1.14688	1.82485
25923	ATL3	-0.162203	-0.740805	-1.90014	-0.431262	-0.837973	-0.671901	-0.719695	1.00954	-1.47824	1.82347
7391	USF1	-0.338624	-1.38356	-1.27454	-0.157931	-1.09466	-0.0571547	-0.381781	1.1117	-1.52422	1.82274
5948	RBP2	-0.418423	-1.08405	-1.2789	-0.486476	-0.972073	-0.409192	-0.384188	1.3125	-0.971994	1.82259
56961	SHD	-0.262862	-1.87489	-1.24557	-0.578112	-0.546406	-0.859644	-0.191213	0.658072	-0.737305	1.82207
51566	ARMCX3	-0.174418	-1.19653	-0.860902	-0.828932	-0.731004	-0.645678	-0.104362	1.40374	-0.0911187	1.82184
11186	RASSF1	-0.879438	-2.50636	-0.736661	-0.184128	-0.462755	0.660063	0.270263	1.08954	-1.2514	1.82156
1816	DRD5	-0.415075	-2.0391	-1.31799	-1.47432	-0.778209	-1.2252	-0.408511	0.415358	0.473537	1.82105
26047	CNTNAP2	-0.607492	-2.00107	-0.339279	-0.344474	-0.540902	0.315886	0.764362	1.93612	-0.856804	1.82073
2647	BLOC1S1	-0.37734	-1.35001	-1.30894	-0.25667	-0.819115	0.0331698	-0.4031	1.13603	-1.35413	1.82072
9926	LPGAT1	-0.57146	-2.04563	-0.320998	-0.130035	-0.460198	0.783206	0.548223	1.6166	-1.25798	1.82061
7480	WNT10B	-0.64244	-2.3942	-0.477583	-0.298028	-0.268374	0.529074	0.586679	1.07305	-0.817412	1.81802
55681	SCYL2	-0.0633006	-1.36858	-1.24589	-0.426728	-1.43143	0.435442	-0.125876	1.13939	-2.03868	1.81787
5316	PKNOX1	-0.626977	-2.31231	-0.495853	-0.64268	-0.504716	0.460407	0.23814	0.914769	-0.976228	1.81609
63027	SLC22A23	-0.190444	-1.29987	-1.97901	-0.760189	-1.88592	-1.05233	0.0399121	1.47763	-1.47662	1.816
9636	ISG15	-0.798848	-1.53687	-0.995489	-1.46036	-1.23695	-0.581592	-0.0114603	1.64777	-0.803494	1.81596
100616480	MIR4479	-0.152161	-0.943813	-1.13085	-0.130084	-0.907425	0.583315	-0.705231	0.928977	-1.7955	1.81586
55809	TRERF1	-0.15355	-1.39388	-1.124	-0.0777154	-1.34149	0.350453	-0.0914932	1.2343	-1.98932	1.81553
57037	ANKMY2	-0.585422	-2.304	-0.669921	-0.183089	-0.126493	0.903213	0.567517	1.15216	-1.13899	1.8153
11112	HIBADH	-0.382223	-1.24881	-0.93496	-0.3146	-0.357335	0.327495	-0.155102	1.43948	-0.924033	1.81485
80124	VCPIP1	-0.964993	-2.70454	-0.544061	-0.151761	-0.805355	1.07192	1.01625	1.52825	-1.91783	1.81333
9419	CRIPT	-1.01154	-1.85963	-0.469576	-1.09886	0.109929	-1.36391	0.246605	1.84875	1.60256	1.81277
79033	ERI3	-1.21016	-2.96813	-0.576668	-0.289236	-0.843063	0.299363	1.40518	1.84003	-1.17803	1.81095
131377	KLHL40	-0.971705	-2.35033	-0.221134	-0.315138	-0.185459	-0.220577	0.95106	2.12439	0.10035	1.81033
57402	S100A14	-0.118835	-0.814047	-2.24398	-0.484742	-1.45014	-0.734105	-0.880325	0.7901	-1.89937	1.80932
11007	CCDC85B	-0.450589	-0.929276	-2.07679	-0.422251	-0.825751	-0.21985	-0.558019	1.18436	-1.76199	1.80694
375449	MAST4	-0.051174	-0.889208	-1.62134	-0.122418	-1.67982	0.124314	-0.481854	1.11808	-2.34557	1.80612
64062	RBM26	-0.476534	-1.88362	-0.897111	-1.10369	-0.240308	-1.36747	-0.132478	0.9994	1.14594	1.80583
1337	COX6A1	-0.280346	-1.56857	-1.01258	-0.1686	-0.859872	0.546801	0.167888	1.43199	-1.64044	1.80485
493829	TRIM72	-0.399987	-1.28908	-0.855634	-1.52589	-0.48218	-1.69069	-0.100091	1.47033	1.38193	1.80464
1201	CLN3	-0.0482423	-1.08177	-2.22772	-0.595905	-1.30102	0.257654	-0.8729	0.60554	-2.2566	1.80387
574508	MIR505	-0.217449	-0.849443	-1.18374	-0.279786	-0.741587	0.0102468	-0.68375	1.005	-1.17575	1.80313
51151	SLC45A2	-0.373979	-1.80288	-0.584367	-1.13056	-0.797564	0.659962	0.125168	1.22339	-1.5565	1.80218
101060024		-0.0900526	-0.678534	-0.727512	-0.102167	-0.897512	0.805606	-0.897512	0.805606	-1.8143	1.80192
3556	IL1RAP	-0.36466	-1.76744	-1.02647	-0.159232	-0.647813	0.64864	0.389599	1.5182	-1.55978	1.80042
84269	CHCHD5	-0.0880458	-1.31497	-1.81519	-0.307107	-1.42462	0.074835	-0.678216	0.637582	-2.12666	1.79907
7113	TMPRSS2	-0.15685	-1.69767	-1.26146	-0.779323	-1.44297	-1.06897	0.191627	1.11958	-0.610185	1.79867
29904	EEF2K	-0.265985	-2.0625	-0.921681	-0.750307	-0.540694	-0.962593	0.179394	0.251146	-0.455377	1.79794
64968	MRPS6	-0.130307	-1.14165	-1.34409	-0.14259	-1.50336	-0.154962	-0.360305	1.12585	-1.80603	1.79763
64839	FBXL17	-0.731621	-1.66502	-0.963381	-0.605351	0.00349465	-0.614409	0.194375	1.73047	-0.714137	1.79745
54600	UGT1A9	-0.52224	-1.82595	-0.472631	-0.808545	-0.349886	-0.951175	0.503798	1.74061	0.688758	1.79705
57572	DOCK6	-0.245929	-1.44414	-0.792569	-0.114359	-0.576443	-0.0782161	0.243778	1.58104	-0.841546	1.79554
60675	PROK2	-0.176443	-1.25605	-1.18946	-0.415863	-0.725515	-0.64934	0.0103888	1.44484	-0.777334	1.79533
10452	TOMM40	-0.862581	-2.19245	-0.586546	-0.0220463	0.104107	0.851228	0.581072	1.78666	-0.936403	1.79499
126859	AXDND1	-0.443063	-2.23416	-0.576254	-0.350555	-0.305917	0.578816	0.675736	0.793416	-0.913068	1.79496
54784	ALKBH4	-0.561478	-2.05719	-0.918091	-1.28797	-0.61996	-0.418318	-0.147713	0.840612	-0.421275	1.79274
26099	SZRD1	-0.498385	-1.68838	-0.346504	-0.145706	-0.262532	-0.163445	0.403922	1.74378	-0.223916	1.79201
114786	XKR4	-0.24034	-1.83408	-0.655044	-0.410146	-0.912678	0.680398	0.189622	1.00751	-1.61179	1.79135
6553	SLC9A5	-0.200827	-1.78203	-1.49044	-0.399542	-0.683697	-0.408243	-0.508699	0.332274	-1.12514	1.79093
117608	ZNF354B	-0.131555	-1.89614	-1.33637	-0.470447	-0.850309	-0.276353	0.0349262	0.338901	-1.03887	1.79058
57559	STAMBPL1	-1.74987	-2.01087	-0.761952	-0.0985068	-0.691999	0.354754	-0.0254223	1.74587	-1.23929	1.79042
1135	CHRNA2	-0.564115	-2.16563	-0.414331	-0.243795	-0.646418	0.838821	0.449504	1.24924	-1.495	1.79009
58478	ENOPH1	-0.659509	-2.33679	-1.64836	-0.207993	-1.69835	0.582961	0.686456	1.31035	-2.69796	1.78956
64924	SLC30A5	-0.564313	-2.30283	-0.708318	-0.306489	-0.579681	0.785609	0.61991	1.04271	-1.4232	1.78919
83478	ARHGAP24	-1.22528	-2.65704	-0.101727	-0.113427	0.284071	-0.0757933	1.21036	2.28252	0.360055	1.7887
8263	F8A1	-0.808175	-2.36052	-0.336338	-0.015829	-0.417601	0.81021	0.898478	1.78639	-1.26895	1.78834
474383	F8A2	-0.808175	-2.36052	-0.336338	-0.015829	-0.417601	0.81021	0.898478	1.78639	-1.26895	1.78834
474384	F8A3	-0.808175	-2.36052	-0.336338	-0.015829	-0.417601	0.81021	0.898478	1.78639	-1.26895	1.78834
55284	UBE2W	-1.3811	-2.89826	-0.254206	-0.164866	0.285808	1.14932	0.554417	1.50005	-0.868126	1.78773
10022	INSL5	-0.374568	-1.3953	-0.852691	-0.118363	-0.368115	0.343483	0.080919	1.54756	-1.02255	1.78687
10180	RBM6	-0.00765458	-0.830295	-3.91314	-0.612057	-2.60452	0.0796018	-1.159	0.427009	-4.2546	1.78667
79191	IRX3	-0.0456237	-0.689295	-1.86821	-0.345505	-1.28992	-0.550621	-0.704248	0.960639	-1.69269	1.78498
1103	CHAT	-0.543907	-1.56175	-0.718259	-0.372176	-0.167543	0.210775	0.00652158	1.47159	-0.512736	1.78394
25945	NECTIN3	-0.640374	-1.9933	-0.391972	-0.122701	-0.61637	0.463126	0.355768	1.51649	-1.11257	1.78261
51340	CRNKL1	-0.573765	-2.1165	-0.958022	-0.177268	-0.52634	-0.0172428	-0.17452	0.717792	-0.932071	1.7822
83732	RIOK1	-0.279607	-1.23608	-1.17296	-0.280293	-0.625946	-0.442184	-0.318772	1.1848	-0.911387	1.78201
5083	PAX9	-0.655821	-1.78512	-0.468719	-0.0481946	-0.175461	0.656986	0.247655	1.62541	-0.932636	1.78143
6484	ST3GAL4	-0.393466	-1.35242	-0.996512	-0.146471	-0.409968	0.265949	-0.201068	1.29815	-1.08602	1.77968
23566	LPAR3	-0.748294	-1.84006	-2.48574	-0.45829	-0.933158	-0.709686	0.027408	1.43164	-2.03973	1.77871
51252	FAM178B	-0.387749	-1.94758	-0.715126	-0.309523	-0.990659	0.737239	0.0744371	0.928489	-1.77486	1.77834
79983	POF1B	-0.639941	-2.23219	-0.486403	-0.163465	-0.550994	-0.208062	0.741535	1.53327	-0.471053	1.77823
6901	TAFAZZIN	-0.208148	-1.38078	-1.23872	-0.185106	-1.07559	-0.257702	0.0235975	1.35993	-1.33381	1.77787
79654	HECTD3	-0.0608257	-0.566126	-3.42863	-0.683282	-1.98186	-0.505387	-1.34613	0.358354	-3.11719	1.77781
6508	SLC4A3	-0.544718	-1.73103	-0.805021	-0.0784158	-0.252174	0.259981	0.43892	1.7629	-0.888964	1.77772
619373	MBOAT4	-0.357014	-1.15512	-1.4966	-0.39169	-0.79294	-0.327434	-0.512498	1.07598	-1.19896	1.7777
399664	MEX3D	-0.199821	-1.09355	-1.76078	-1.18355	-0.671519	-0.696172	-0.214172	1.32191	-0.577758	1.77716
100288485	MTRNR2L7	-0.204637	-1.28244	-0.999864	-0.569586	-1.24077	0.383931	-0.0639765	1.34851	-1.68071	1.77674
140766	ADAMTS14	-0.52255	-2.0192	-0.450866	-0.0558779	-0.672604	0.771605	0.565578	1.52105	-1.49725	1.77564
51649	MRPS23	-0.547317	-1.66158	-0.807933	-0.584017	-0.521799	0.593686	-0.0635162	1.31895	-1.13774	1.77561
4760	NEUROD1	-0.799998	-1.81373	-0.670979	-0.0613834	-0.263241	0.199989	0.0441132	1.50177	-0.76563	1.77551
1071	CETP	-0.08377	-1.71995	-2.61981	-0.814295	-1.67027	-1.10704	-0.0204412	0.66648	-1.89132	1.77453
221294	NT5DC1	-0.508349	-1.92285	-1.20352	-0.621217	-0.204512	0.725211	-0.0650306	1.00646	-1.09702	1.77451
158521	FMR1NB	-1.70792	-2.48077	-0.620101	-0.376622	0.417093	-0.24594	0.598672	2.19526	-0.706325	1.77381
9500	MAGED1	-0.273819	-0.902991	-2.04155	-0.6579	-0.966531	-0.777338	-0.497353	1.16106	-1.39653	1.77375
83543	AIF1L	-0.267908	-1.68182	-1.09143	-0.195098	-0.870873	0.604046	0.0632291	1.13287	-1.72592	1.77293
138307	LCN8	-0.219661	-1.03871	-1.22065	-0.985676	-1.08171	-1.26758	-0.294423	1.2772	-0.299602	1.77225
2034	EPAS1	-0.281496	-1.50043	-0.639367	-0.742944	-0.561081	-1.03323	0.334727	1.62075	0.483372	1.77191
23360	FNBP4	-0.431665	-1.98219	-0.799232	-0.132733	-0.72534	0.75325	0.538294	1.39548	-1.62187	1.77169
2941	GSTA4	-0.119806	-1.26156	-1.73217	-0.415322	-1.33477	0.157533	0.0944501	1.44886	-1.99024	1.77145
130814	SLC66A3	-0.265353	-1.01175	-1.94365	-0.183839	-0.937012	-0.232864	-0.34991	1.25557	-1.89545	1.7705
257364	SNX33	-0.553681	-1.97091	-0.673317	-0.153085	-0.451969	-0.147745	0.263659	1.32155	-0.602655	1.76852
139285	AMER1	-0.523291	-1.56361	-0.767811	-0.124082	-0.188046	-0.0546128	0.152677	1.58019	-0.657412	1.76637
6468	FBXW4	-1.16202	-2.66746	-0.345398	-0.115621	-0.550213	0.211715	1.36745	2.28818	-0.795821	1.76468
79788	ZNF665	-0.107105	-1.09924	-1.58275	-0.67494	-1.65773	-0.752799	-0.277503	1.18115	-1.2818	1.76409
23198	PSME4	-0.0327655	-1.04858	-3.33018	-0.156276	-1.875	-0.0591112	-0.657619	0.783661	-3.65665	1.76328
1573	CYP2J2	-0.188597	-1.39734	-1.60363	-1.22096	-1.54909	-1.10096	0.265334	1.5488	-0.589285	1.76305
471	ATIC	-3.7886	-4.82241	-0.0467422	-0.0995535	1.46652	1.27384	1.73428	3.16124	0.19978	1.76209
25981	DNAH1	-0.968641	-2.22915	-0.192228	-0.0376921	0.179727	0.669091	0.683609	1.91199	-0.513185	1.76005
79097	TRIM48	-0.126328	-0.972818	-2.57444	-1.10148	-1.33441	-1.36609	-1.02323	0.518176	-1.4733	1.75854
2641	GCG	-0.235277	-1.79555	-0.988315	-0.170008	-0.89242	0.647347	-0.0738256	0.736713	-1.74371	1.75824
56963	RGMA	-0.758387	-2.46755	-0.660696	-0.0440065	-0.937025	0.855649	1.02272	1.43396	-1.89578	1.75794
57609	DIP2B	-0.366727	-1.80197	-0.832603	-0.42896	-0.826845	-0.630575	0.190581	1.20216	-0.448831	1.75591
79845	RNF122	-0.113502	-1.80051	-1.56361	-0.576908	-1.52956	-0.373002	-0.34911	0.132993	-1.52027	1.75455
2253	FGF8	-0.341457	-1.61668	-0.990231	-0.466419	-0.904707	-0.5134	0.0285083	1.23293	-0.653835	1.75409
27107	ZBTB11	-0.0495527	-0.925878	-2.53167	-0.278455	-1.91441	-0.299251	-1.00676	0.512606	-2.77232	1.75397
7323	UBE2D3	-1.53448	-2.89864	-0.222103	-0.371014	-0.336999	0.821028	1.29833	2.40031	-1.16756	1.75365
22895	RPH3A	-0.524735	-2.18152	-0.353427	-0.202693	-0.18649	0.845683	0.632337	1.20595	-1.04312	1.75328
2114	ETS2	-0.633814	-1.40751	-1.53972	-1.16466	-0.40858	-0.817831	-0.0185953	1.55448	-0.555113	1.75304
81624	DIAPH3	-0.209096	-1.80799	-1.72397	-0.437499	-1.22888	0.370545	0.0517546	0.769362	-2.0526	1.75255
51318	MRPL35	-0.396372	-1.76806	-1.00724	-0.273634	-0.806233	0.388997	0.102645	1.19345	-1.40241	1.75254
55818	KDM3A	-0.485179	-1.48106	-0.570682	-1.10199	-0.835772	-1.02425	0.17034	1.60905	0.563751	1.74976
90411	MCFD2	-0.189663	-1.03778	-1.07327	-1.2152	-0.76477	-0.897836	-0.254003	1.27646	0.194554	1.74975
57176	VARS2	-0.317417	-1.81449	-0.52988	-0.202584	-0.730017	0.390335	0.341646	1.24618	-1.16718	1.74911
5582	PRKCG	-0.457236	-1.28548	-1.73771	-0.175944	-1.17222	0.27657	-0.639902	0.90006	-2.13028	1.74856
5153	PDE1B	-0.25907	-1.78622	-0.893155	-0.542206	-0.620063	-0.818611	0.119501	0.970504	-0.40322	1.74826
5032	P2RY11	-1.46762	-2.40665	-0.335533	-0.0521744	-0.127535	0.189483	0.68087	2.15534	-0.425197	1.74809
8334	H2AC6	-0.404468	-1.51432	-0.84818	-0.323997	-0.696305	0.450971	0.287306	1.6332	-1.26135	1.74448
54993	ZSCAN2	-0.120822	-1.54874	-1.60416	-0.262102	-1.45624	-0.409369	0.0973426	1.09748	-1.70207	1.74334
54951	COMMD8	-0.0608076	-1.0051	-2.56652	-0.311216	-1.70837	-0.426475	-0.623468	0.841951	-2.59416	1.74332
92	ACVR2A	-0.0859741	-1.0826	-1.46167	-2.26712	-1.22689	-2.07485	-0.447903	0.982341	1.16952	1.74323
255631	COL24A1	-0.0408787	-0.86852	-2.83452	-0.553273	-2.21783	-0.832068	-0.404723	1.1295	-2.66916	1.74323
5737	PTGFR	-0.15446	-1.76133	-1.147	-0.297147	-1.3584	0.646004	0.119406	0.791829	-2.17713	1.74189
1027	CDKN1B	-0.232167	-1.26603	-2.23067	-0.731848	-1.94473	-1.02311	-0.381016	1.0192	-1.75951	1.74054
26520	TIMM9	-0.448125	-2.1806	-0.516395	-0.686763	-0.593693	0.381576	0.367881	0.530848	-0.990037	1.74012
84065	TMEM222	-0.184814	-1.81983	-1.0286	-0.595513	-0.705811	0.152459	-0.0123245	0.582215	-0.961347	1.73976
8394	PIP5K1A	-0.104812	-1.05455	-1.43785	-0.29998	-0.944571	0.239529	-0.416897	1.03997	-1.64221	1.7391
9712	USP6NL	-0.408608	-2.11348	-1.21722	-0.446597	-1.06127	-0.694158	0.631905	0.965169	-0.853598	1.73714
4999	ORC2	-0.750627	-2.04645	-0.503344	-0.210069	-0.2702	-0.117303	0.707274	1.86214	-0.330738	1.73577
10542	LAMTOR5	-0.466077	-2.07661	-0.851118	-0.731978	-0.523351	0.338061	-0.09677	0.548068	-0.869612	1.73483
29928	TIMM22	-0.230602	-1.28473	-1.98863	-0.223491	-1.09798	0.38523	-0.762558	0.614738	-2.30557	1.7344
51176	LEF1	-0.384404	-1.85757	-0.783554	-0.118348	-1.057	0.479013	-0.0237424	0.888709	-1.67387	1.73285
202051	SPATA24	-0.208786	-1.53208	-0.9393	-0.173655	-0.651779	0.526428	-0.00920217	1.1055	-1.40513	1.73022
204851	HIPK1	-0.361893	-1.82889	-1.76455	-0.156938	-1.76609	0.677781	0.498427	1.4118	-2.92522	1.7281
8550	MAPKAPK5	-0.712097	-1.5273	-0.956734	-0.113723	-0.436249	0.0502111	-0.173512	1.34971	-0.9733	1.72765
4803	NGF	-0.155361	-1.04954	-1.08927	-0.52085	-1.28641	-0.788998	-0.235253	1.24208	-0.755327	1.72687
4621	MYH3	-0.275643	-0.907198	-1.66787	-1.13238	-1.13737	-1.39249	-0.602999	1.00415	-0.593158	1.72678
26289	AK5	-0.180351	-1.08017	-1.42053	-0.551966	-1.1932	-0.830301	-0.469757	1.00303	-0.941325	1.72591
8940	TOP3B	-0.0888517	-1.24327	-1.54149	-0.2484	-1.63015	0.0720721	-0.0994528	1.18352	-2.13767	1.72589
4716	NDUFB10	-0.174183	-1.3492	-1.74601	-0.788649	-0.731339	0.217376	-0.137265	1.12681	-1.34781	1.72584
53336	CPXCR1	-0.24787	-1.37144	-1.21202	-0.158611	-0.631505	-0.195957	-0.34274	0.967251	-1.13991	1.72583
1395	CRHR2	-0.548203	-1.9022	-1.53683	-1.13382	-1.11979	-0.397176	0.805192	1.8744	-0.827399	1.72526
3104	ZBTB48	-0.557248	-2.1399	-0.838505	-0.0660126	-1.10337	0.624989	0.815714	1.50077	-1.89314	1.72455
22870	PPP6R1	-0.621993	-1.82105	-0.580907	-0.0508092	-0.56315	0.171588	0.252411	1.49123	-0.906004	1.72407
285016	ALKAL2	-0.44212	-1.21523	-1.48239	-0.423141	-0.401317	-0.66014	-0.124044	1.41688	-1.09041	1.72399
56163	RNF17	-0.165519	-0.868221	-1.84614	-0.630616	-1.30928	-0.918193	-0.444505	1.12929	-1.27689	1.72355
5778	PTPN7	-0.999919	-1.26717	-1.92761	-0.314136	-1.31363	-0.501048	-0.73245	0.969473	-1.80654	1.72278
3362	HTR6	-0.291012	-1.26284	-0.771565	-1.55605	-0.817735	-1.09158	0.0275746	1.4499	0.830912	1.72263
90637	ZFAND2A	-1.10393	-2.48555	-0.362244	-0.0149609	-0.573369	0.898163	0.823505	1.84834	-1.51196	1.72022
3174	HNF4G	-0.22378	-1.01431	-3.55442	-1.63395	-1.57665	-1.76402	-1.38809	0.139511	-1.92959	1.72002
116236	ABHD15	-0.0379984	-1.14135	-1.95759	-0.570825	-1.47272	-0.851607	-0.747718	0.571769	-1.5195	1.72001
1979	EIF4EBP2	-0.343612	-2.004	-0.681552	-0.234796	-0.763789	0.436006	0.432922	0.87973	-1.28027	1.71946
84913	ATOH8	-1.44269	-2.39321	-0.409329	-0.191716	0.105141	-0.272341	0.71764	2.14951	-0.435716	1.71864
333929	SNAI3	-0.231891	-0.906917	-1.33132	-0.526494	-0.603858	-0.796933	-0.415736	1.16468	-0.827662	1.71853
4504	MT3	-0.799945	-2.51187	-0.311872	-0.0780677	0.0558326	0.991856	0.907131	1.05155	-0.964782	1.718
5244	ABCB4	-0.600046	-0.917096	-1.49892	-0.316995	-0.783486	-0.505284	-0.514173	1.17397	-1.21423	1.71766
3883	KRT33A	-1.14902	-2.64455	-0.831957	-0.0643591	-0.60511	0.545124	0.286744	1.12914	-1.38284	1.71646
7026	NR2F2	-0.599648	-1.04065	-1.27092	-0.611799	-0.476914	-0.867867	-0.379401	1.27834	-0.766348	1.7154
10472	ZBTB18	-0.31811	-1.69313	-1.42063	-0.255776	-1.03175	0.0577094	-0.469758	0.553472	-1.59493	1.71396
5125	PCSK5	-0.392638	-1.15127	-1.03462	-0.149036	-1.2676	-0.155888	-0.168284	1.36686	-1.42132	1.71236
283106	CSNK2A3	-0.249438	-1.853	-2.96966	-1.69928	-0.569502	-1.80597	0.0962223	0.688857	-1.77277	1.70957
252995	FNDC5	-0.407048	-1.39773	-0.756857	-1.09897	-0.379112	0.007327	0.15694	1.54913	-0.516117	1.7087
4967	OGDH	-0.671052	-1.91801	-0.849416	-0.302761	-0.779297	-0.481457	0.412225	1.58005	-0.622527	1.70842
2348	FOLR1	-0.440379	-1.45675	-0.703415	-0.130752	-0.579815	0.356579	0.218132	1.5909	-1.09762	1.70807
55281	TMEM140	-0.462721	-1.67011	-0.661855	-0.0698584	-0.792476	0.434844	0.525384	1.73322	-1.36264	1.70782
80216	ALPK1	-0.428683	-1.77203	-0.595874	-0.0492191	-0.334136	0.285279	0.40874	1.46313	-0.82614	1.70772
49856	WRAP73	-0.0752782	-0.648521	-3.10905	-1.00692	-1.5832	-1.28366	-0.761315	0.846819	-2.12336	1.70725
11201	POLI	-0.24673	-1.48777	-0.873485	-0.233704	-1.12074	-0.058077	-0.114111	1.05767	-1.2404	1.70682
389114	ZNF662	-0.81376	-1.71766	-0.413746	-0.548663	0.0675669	0.362229	0.313892	1.76137	-0.32408	1.70652
23348	DOCK9	-0.793308	-1.97701	-0.489173	-0.0928911	0.0325389	-0.00935992	0.445625	1.67243	-0.398491	1.70476
3777	KCNK3	-0.115196	-0.62715	-2.22505	-0.301117	-1.02743	-0.376747	-0.8719	0.753665	-2.03099	1.70428
122876	GPHB5	-0.510518	-1.94736	-0.718814	-0.371075	-0.202116	0.473858	0.00619414	0.92244	-0.760173	1.70412
10901	DHRS4	-0.774722	-2.10332	-1.3347	-0.181264	0.0352561	0.406756	0.255596	1.31968	-1.21179	1.70219
7512	XPNPEP2	-0.215156	-1.18725	-2.38111	-0.662259	-1.6847	0.325433	-0.943035	0.451043	-2.64483	1.69953
7142	TNP2	-1.14634	-2.76081	-0.197915	-0.568847	0.150821	0.281726	1.13712	1.66687	-0.393352	1.69916
80184	CEP290	-0.538819	-1.72182	-0.944621	-0.0592569	-0.172008	0.242198	-0.0660542	1.15208	-0.977464	1.69804
10550	ARL6IP5	-0.542871	-1.63866	-0.395008	-0.804501	-0.168456	-0.850335	0.418276	1.71365	0.795388	1.69669
643414	LIPK	-0.660932	-1.93028	-0.469506	-0.433283	-0.601056	-0.674844	0.767691	1.89284	-0.0821994	1.69623
28998	MRPL13	-0.587675	-1.9055	-0.786132	-0.335441	-0.682786	0.212635	-0.0447415	1.02219	-1.00245	1.69558
9465	AKAP7	-0.815509	-2.4515	-0.650516	-0.371131	-0.46932	0.528238	0.465561	0.91079	-1.03594	1.69549
3396	MRPL58	-0.497772	-1.80293	-0.776808	-0.26083	-0.614665	0.665537	0.00973721	1.09192	-1.38027	1.69545
127943	FCRLB	-0.189802	-1.34328	-1.37915	-0.564554	-1.22348	-0.844864	-0.265582	0.97561	-0.898285	1.69442
164633	CABP7	-0.0562126	-0.837593	-1.69588	-0.793117	-1.72553	-1.08546	-0.40217	1.10116	-1.10665	1.69427
150365	MEI1	-0.234977	-1.32181	-1.59786	-0.252385	-0.786087	-0.0300578	-0.237221	1.06143	-1.54334	1.69342
4704	NDUFA9	-0.239551	-1.20967	-1.20994	-0.127736	-0.979056	0.183654	0.0252993	1.41322	-1.58841	1.69336
1589	CYP21A2	-0.309062	-1.74601	-0.987204	-0.183554	-1.19973	-0.177575	-0.194258	0.701501	-1.30025	1.69328
65983	GRAMD2B	-0.550109	-1.7765	-0.466115	-0.290741	-0.712943	-0.399048	0.626511	1.79244	-0.359564	1.69217
128822	CST9	-0.730038	-1.8495	-0.338896	-0.0794304	-0.367042	0.311316	0.574588	1.84336	-0.726287	1.69204
51548	SIRT6	-0.719727	-2.3355	-0.468849	-0.300595	-0.716108	0.58693	0.615561	1.11587	-1.31386	1.69145
993	CDC25A	-1.4181	-2.89843	-0.399455	-0.0965575	-0.627584	0.925427	0.673415	1.49153	-1.58227	1.69136
23339	VPS39	-0.506459	-2.05794	-0.990995	-0.0664131	-0.986653	0.788786	0.755629	1.42779	-2.00176	1.69083
94097	SFXN5	-0.32907	-1.33182	-1.18761	-1.21374	-1.24742	-1.45672	-0.327653	1.03254	0.210918	1.68986
54658	UGT1A1	-1.01631	-2.22621	-1.47921	-1.53426	-0.868439	-1.69656	-0.502145	0.677047	0.829946	1.68949
51592	TRIM33	-0.300395	-1.82693	-1.5016	-0.404665	-1.60543	0.338114	0.211658	0.935408	-2.23174	1.68942
9095	TBX19	-0.370466	-1.6765	-0.851465	-0.193839	-0.373224	-0.0474492	-0.097002	0.973903	-0.733895	1.68895
283078	MKX	-0.13717	-0.878791	-2.07302	-0.444406	-0.928421	-0.421363	-0.800485	0.715823	-1.70572	1.68795
8029	CUBN	-0.870274	-2.07862	-0.703034	-0.933811	0.109428	0.318857	0.798869	1.97723	-0.311639	1.68779
51079	NDUFA13	-0.157825	-1.23382	-0.809939	-0.241121	-0.847381	0.0107135	-0.0649924	1.23501	-1.0295	1.68753
9975	NR1D2	-0.260742	-1.692	-0.933449	-0.451265	-0.550269	-0.525973	0.0368307	0.927108	-0.482796	1.68555
4176	MCM7	-0.475282	-1.54776	-0.825964	-0.138093	-0.562452	0.213551	0.223145	1.52295	-1.03699	1.68514
4323	MMP14	-0.293118	-1.40958	-1.86544	-0.284846	-1.82264	0.00449117	0.294932	1.5569	-2.41592	1.68495
54929	TMEM161A	-0.536579	-2.12268	-0.353329	-0.0889477	-0.175367	0.671554	0.79157	1.35885	-0.887227	1.68449
142686	ASB14	-0.171486	-1.71279	-0.944239	-0.1601	-1.19498	0.301806	0.0838887	0.762709	-1.68975	1.68417
3778	KCNMA1	-1.88877	-3.04606	-0.149708	-0.52181	-0.175657	0.157575	1.24907	2.47212	-0.499503	1.6838
79814	AGMAT	-0.0552326	-0.633221	-2.56123	-0.734696	-1.7376	-0.577302	-1.0174	0.563228	-2.16391	1.68299
100462983	MTRNR2L3	-0.354663	-1.76699	-0.652478	-0.112	-0.452223	0.666942	0.144061	1.05938	-1.24284	1.68299
3576	CXCL8	-0.407586	-1.93534	-1.25701	-0.320134	-0.634596	0.383142	-0.150953	0.55413	-1.3833	1.68261
10128	LRPPRC	-1.18947	-2.62243	-0.2412	-0.0617871	0.0261183	0.115622	1.38797	2.26911	-0.200499	1.6822
22983	MAST1	-0.0998341	-1.52132	-1.34242	-0.195085	-1.50227	0.52098	0.00841468	0.906233	-2.32592	1.68128
83992	CTTNBP2	-0.0531307	-0.91489	-3.39222	-1.40934	-2.01395	-1.2206	-0.285509	1.15749	-2.1357	1.68074
80205	CHD9	-0.157163	-0.809924	-1.42644	-0.366365	-0.903084	-0.582754	-0.472845	1.07567	-1.10742	1.68047
693158	MIR573	-0.0477323	-0.442393	-0.982575	-0.194548	-1.28847	0.344684	-1.28847	0.344684	-1.81333	1.68016
23263	MCF2L	-0.303514	-1.3384	-0.825742	-1.90301	-0.527524	-1.84276	0.1828	1.50544	1.7001	1.6794
160428	ALDH1L2	-0.856593	-1.95701	-0.715275	-0.229901	-0.22631	-0.33565	0.00904237	1.27751	-0.497537	1.67926
9663	LPIN2	-0.12589	-1.23286	-1.49368	-0.443126	-1.2655	0.109096	-0.102659	1.15987	-1.73008	1.67909
2300	FOXL1	-0.5486	-2.06613	-0.49113	-0.0506255	-0.524628	0.793102	0.743758	1.45963	-1.38941	1.6779
150465	TTL	-0.301358	-1.4208	-1.10504	-0.0887778	-1.01512	0.0416413	-0.0232133	1.22649	-1.46613	1.67777
3937	LCP2	-0.241607	-1.41929	-2.31741	-0.813228	-1.25502	-0.729171	-0.52434	0.670365	-1.59345	1.67757
784	CACNB3	-0.670268	-2.28908	-0.486585	-0.0757847	-0.623901	0.665021	0.935709	1.37447	-1.3528	1.67722
51032	CELA2B	-0.468315	-1.7248	-0.332705	-0.934292	-0.2501	-1.21881	0.456651	1.56699	1.14031	1.67678
100313837	MIR762	-0.408791	-1.44412	-0.689785	-0.103805	-0.260786	0.972362	-0.164133	1.15307	-1.36529	1.67538
81789	TIGD6	-0.383492	-1.71755	-1.31462	-0.166479	-0.640885	0.624016	0.0289286	1.04225	-1.70828	1.67526
115677	NOSTRIN	-0.455899	-1.97787	-2.19	-0.200591	-2.00265	-0.291035	0.694876	1.39448	-2.62438	1.67506
327657	SERPINA9	-1.35051	-1.90634	-0.960906	-0.231958	-1.01477	-0.353924	-0.176252	1.40376	-0.983913	1.67493
339230	CCDC137	-0.501964	-2.0519	-0.618707	-0.232928	-0.378843	0.637441	0.625578	1.26036	-1.08704	1.67489
26511	CHIC2	-0.322651	-1.30769	-0.7254	-2.04164	-0.445147	-0.490695	0.00110252	1.35498	1.31702	1.67431
4674	NAP1L2	-0.251531	-1.11116	-1.15299	-0.12142	-0.56553	0.262081	-0.306398	1.12944	-1.32253	1.6735
5949	RBP3	-0.341049	-1.41426	-1.29048	-0.658161	-0.977407	0.461712	-0.364123	0.919909	-1.57191	1.67348
200539	ANKRD23	-0.379077	-1.71977	-0.507711	-0.204261	-0.693607	0.0835232	0.316004	1.3154	-0.834274	1.6722
8287	USP9Y	-0.24768	-0.784817	-1.68124	-0.573965	-0.742964	-0.435838	-0.610224	0.973298	-1.14908	1.67214
677	ZFP36L1	-0.750419	-1.59318	-1.29966	-0.253827	-1.00487	0.558691	-0.397559	1.0466	-1.88109	1.67208
84034	EMILIN2	-0.605705	-2.00236	-0.45792	-1.12708	-0.29278	-1.38845	0.667248	1.58585	1.28385	1.67167
51263	MRPL30	-0.221134	-1.00959	-1.52494	-0.237842	-1.06712	0.0176628	-0.220298	1.25298	-1.68326	1.67099
286365	OR13D1	-0.20283	-0.916787	-0.428114	-0.0560647	-0.314881	1.19589	-0.314881	1.19589	-1.55591	1.67097
126070	ZNF440	-0.393399	-2.05983	-0.640523	-0.364445	-0.576096	-0.58013	0.611116	0.725387	-0.276108	1.67035
55209	SETD5	-0.0321761	-0.448185	-3.10456	-0.453297	-2.05758	-0.702881	-1.22688	0.389345	-2.97732	1.66891
2764	GMFB	-0.328471	-0.968077	-1.17547	-0.364694	-1.36344	0.060652	-0.320392	1.21999	-1.63872	1.66789
51296	SLC15A3	-0.808368	-1.87784	-0.342443	-0.446032	0.0631995	-0.279196	0.409336	1.68715	0.357723	1.6663
100287852	FAM136CP	-0.0585527	-0.487695	-0.899148	-0.170893	-1.16565	0.4433	-1.16565	0.4433	-1.76609	1.66519
23276	KLHL18	-0.69355	-1.95751	-0.988834	-0.325432	-0.473731	0.741651	-0.0064938	1.07702	-1.38465	1.66481
9131	AIFM1	-0.416813	-1.85651	-1.55934	-0.144305	-1.19479	-0.159429	0.591734	1.42556	-1.75337	1.66373
3066	HDAC2	-1.2461	-2.67116	-0.174335	-0.112129	0.0530139	-0.0714042	1.43119	2.28888	-0.139102	1.66327
8943	AP3D1	-0.481001	-1.88233	-0.584075	-0.373201	-0.841031	-0.322821	0.382319	1.27565	-0.559472	1.66186
8744	TNFSF9	-1.62581	-2.89783	-0.049179	-0.339278	0.181262	-0.0339217	1.33037	2.39976	0.361195	1.66182
8339	H2BC8	-0.241289	-1.75911	-1.3768	-0.149276	-1.52446	0.249815	0.370338	1.04513	-2.15751	1.66106
683	BST1	-0.0836632	-0.44911	-2.39577	-1.11774	-1.49027	-0.674868	-0.949703	0.669826	-1.51599	1.66025
51292	GMPR2	-0.358156	-1.67548	-1.42322	-0.132534	-0.392066	0.426649	-0.0699856	0.939534	-1.52845	1.65966
388931	MFSD2B	-0.403458	-0.904318	-1.54062	-0.147923	-0.754547	0.0293711	-0.417327	1.16232	-1.59816	1.65715
375318	AQP12A	-0.768166	-1.79252	-0.0812062	-0.00705972	0.956574	2.25845	0.956574	2.25845	-1.30398	1.65656
100288797	TMEM239	-0.574675	-1.98258	-0.797642	-0.0542531	-0.657875	0.753316	0.390519	1.26343	-1.59502	1.65655
480	ATP1A4	-0.408851	-1.78342	-1.4627	-2.24474	-0.7156	-1.66667	-0.22673	0.697695	1.23131	1.6565
163059	ZNF433	-0.718123	-2.12142	-0.201913	-0.172401	-0.282646	-0.217977	0.661827	1.54196	-0.0710839	1.65647
9784	SNX17	-1.21893	-2.63184	-1.8937	-0.120603	-1.83743	0.243441	1.41045	2.2728	-2.73384	1.65528
1839	HBEGF	-0.814458	-2.33027	-0.356861	-0.199524	-0.133733	0.91463	0.632687	1.2922	-1.0601	1.65307
51752	ERAP1	-0.0264996	-0.791107	-1.98674	-0.354921	-1.82921	-0.127293	-0.746296	0.719115	-2.35783	1.65289
9628	RGS6	-0.382779	-1.90663	-1.31952	-0.177141	-1.48423	0.716743	0.596295	1.23558	-2.47978	1.65251
7188	TRAF5	-1.10893	-2.17177	-0.27522	-0.345622	0.274895	-0.0253438	0.766275	2.02894	0.308383	1.65044
3915	LAMC1	-0.953457	-1.90073	-0.330878	-0.924325	0.0223947	0.467553	0.522532	1.87342	-0.741852	1.64992
259308	FAM205A	-0.726339	-2.36998	-0.35187	-0.12683	-0.47354	0.600459	0.726551	0.859809	-1.09732	1.64904
284434	NWD1	-0.0430796	-0.662513	-1.71611	-2.06372	-1.73672	-1.61663	-0.594946	0.932746	-0.367771	1.6485
85569	GALP	-0.989029	-2.53552	-0.133699	-0.0967611	0.194211	-0.0229125	1.12066	1.69137	-0.220243	1.64843
146177	VWA3A	-0.0573365	-0.437751	-3.78043	-0.514276	-1.46841	-0.428659	-1.11593	0.486811	-3.42766	1.64727
256051	ZNF549	-1.24302	-2.54701	-0.173706	-1.37668	0.291308	-1.58126	1.22677	2.23192	2.22568	1.64642
26280	IL1RAPL2	-0.722664	-1.35899	-0.72382	-0.317728	-0.457579	-0.506684	0.00247555	1.52087	-0.40905	1.64634
22900	CARD8	-0.875546	-1.94587	-0.589272	-0.15809	-0.168035	0.326082	0.120192	1.36705	-0.655797	1.64325
118812	MORN4	-0.177242	-1.04928	-1.6202	-0.284147	-0.782062	0.206662	-0.122114	1.2698	-1.66211	1.64252
284459	ZNF875	-0.649215	-1.86102	-0.833953	-0.713429	-0.57551	0.0105083	0.74087	1.84949	-0.598283	1.64241
7011	TEP1	-0.21575	-0.608595	-1.90111	-0.378716	-1.0938	-0.599274	-0.719975	0.873007	-1.6007	1.64071
2070	EYA4	-0.277363	-1.59823	-1.3596	-0.491699	-1.51382	-0.754317	0.204867	1.17754	-1.15329	1.64037
1811	SLC26A3	-0.139355	-0.656704	-2.061	-0.252256	-1.32208	-0.131807	-0.795552	0.760781	-2.16525	1.64007
79800	CARF	-0.495837	-0.834482	-2.7011	-0.349451	-0.826151	-0.223401	-0.583276	1.02039	-2.42767	1.63903
30836	DNTTIP2	-0.155177	-1.08639	-1.88159	-0.126474	-0.78129	-0.112586	-0.271217	1.07711	-1.87819	1.63864
84680	ACCS	-0.270096	-0.693438	-1.78332	-0.916723	-1.19263	-0.838256	-0.617434	0.964526	-0.936256	1.63763
9648	GCC2	-0.244682	-1.82423	-1.12959	-0.256971	-1.15028	0.199159	0.267452	0.696478	-1.607	1.63678
7141	TNP1	-0.517418	-2.13345	-0.905172	-0.41499	-0.398991	0.824268	0.606738	0.862188	-1.31782	1.6361
10062	NR1H3	-0.565507	-1.61084	-0.795718	-0.145434	-1.06789	0.131915	0.053373	1.3119	-1.3647	1.63603
342538	NACA2	-0.303755	-1.45578	-0.77001	-0.241878	-0.817581	0.357677	0.428949	1.59021	-1.28847	1.63576
6814	STXBP3	-0.177444	-1.2869	-1.31945	-0.246403	-0.864302	0.340691	0.0332347	1.23499	-1.61352	1.63558
155184	SLC2A7	-1.03516	-2.40756	-0.355982	-1.37274	-0.405036	-0.209822	1.26642	2.1556	-1.03533	1.63527
55997	CFC1	-0.339577	-1.17002	-0.761342	-0.851185	-0.585324	0.156582	-0.0248946	1.3831	-0.747326	1.63465
11228	RASSF8	-0.429825	-1.51769	-1.25651	-0.114384	-0.29614	-0.078372	-0.0247096	1.19499	-1.1627	1.63435
254427	PROSER2	-0.12423	-1.32519	-2.35126	-0.720326	-0.976996	0.410411	-0.604677	0.50382	-2.14123	1.63434
51232	CRIM1	-0.533477	-2.1226	-0.84121	-0.250977	-0.177639	-0.130672	0.182673	0.562158	-0.592099	1.6338
100422835	MIR3183	-0.108849	-0.856384	-1.46655	-0.276124	-0.985686	-0.0285704	-0.487917	0.96471	-1.52748	1.63369
63874	ABHD4	-0.161045	-1.56853	-1.92147	-1.37916	-0.765891	-0.737708	-0.379478	0.449305	-0.543041	1.63337
90379	DCAF15	-0.528857	-1.53503	-0.816934	-0.388078	-0.346488	-0.612608	0.36139	1.64715	-0.504715	1.63266
55576	STAB2	-0.530298	-1.7497	-1.77364	-0.304023	-1.77096	0.130834	-0.0886788	0.996581	-2.40346	1.6324
64591	TSPY2	-0.193891	-1.25563	-0.865656	-0.273537	-1.12464	-0.429646	0.20478	1.44464	-0.913032	1.63234
57703	CWC22	-0.523794	-1.95961	-0.396342	-0.0664688	-0.623198	0.443946	0.554681	1.3301	-1.11697	1.63182
79723	SUV39H2	-0.125396	-1.32041	-1.82441	-0.985175	-1.44658	-1.26725	0.0439402	1.15487	-0.858185	1.63163
170394	PWWP2B	-1.18829	-1.20612	-1.37038	-0.31904	-1.07837	-0.509012	-0.220835	1.41063	-1.19561	1.63157
10179	RBM7	-0.0872189	-0.701166	-2.80553	-0.359988	-2.12986	-0.573159	-0.744603	0.766747	-2.89896	1.63129
693199	MIR614	-0.074938	-0.538584	-0.799983	-0.148335	-1.01658	0.547354	-1.01658	0.547354	-1.69427	1.63122
6792	CDKL5	-0.556792	-1.83072	-0.257257	-0.0532024	-0.404373	0.30707	0.666902	1.68566	-0.740128	1.63118
10588	MTHFS	-0.194774	-1.59844	-1.28228	-0.469516	-1.35611	0.382269	0.146163	0.976809	-1.91899	1.63103
8368	H4C13	-0.122258	-0.753459	-1.83451	-0.804849	-1.64867	-0.582993	-0.481339	1.02227	-1.48184	1.63072
27240	SIT1	-0.5486	-1.94919	-0.94957	-0.368427	-0.999321	0.738119	0.0548825	0.889741	-1.83206	1.63054
284406	ZFP82	-0.323376	-0.631634	-2.10744	-0.430046	-0.950763	-0.0818751	-0.817296	0.783358	-1.88908	1.63007
64072	CDH23	-0.405926	-1.62667	-0.728562	-0.097557	-0.874126	-0.0256688	0.628275	1.70769	-1.05738	1.62952
55647	RAB20	-0.208352	-1.18659	-1.70757	-0.386254	-1.08757	-0.367315	-0.62518	0.677321	-1.50487	1.62895
92129	RIPPLY1	-0.642127	-2.00061	-0.797162	-0.13189	-0.600476	0.368842	-0.0546055	0.843477	-1.17566	1.6285
1731	SEPTIN1	-0.074026	-1.17274	-1.74505	-0.385244	-1.75393	0.316784	-0.398367	0.802849	-2.47728	1.62791
161176	SYNE3	-0.55498	-1.36703	-0.85546	-0.218582	-0.157045	0.434638	-0.0999403	1.30889	-0.869312	1.62611
8912	CACNA1H	-0.620519	-1.60809	-0.647962	-0.611541	-0.11912	-0.60516	0.403424	1.69394	-0.487403	1.62503
5994	RFXAP	-0.230755	-1.62658	-1.49941	-0.265221	-1.60434	0.162756	0.351407	1.18292	-2.15542	1.62473
65999	LRRC61	-1.16439	-2.65606	-0.206379	-0.18205	0.310811	1.0526	0.686181	1.3274	-0.742192	1.62366
5020	OXT	-0.0441704	-0.683218	-2.43631	-0.494793	-1.73323	-0.519523	-0.852652	0.638319	-2.28967	1.62215
8292	COLQ	-1.04657	-2.07069	-0.81273	-0.083978	-0.160067	0.79547	0.270294	1.5282	-1.20172	1.62208
113878	DTX2	-0.244759	-1.55486	-1.11572	-0.249486	-1.33499	0.523016	0.206473	1.16246	-2.05001	1.62181
266812	NAP1L5	-0.230892	-1.20725	-1.23558	-0.373094	-0.605816	-0.000942942	-0.357263	0.936948	-1.05345	1.62119
29113	C6orf15	-0.434708	-1.83847	-0.646086	-1.25405	-0.919779	-1.48813	0.164245	0.975195	0.832251	1.62117
81559	TRIM11	-0.00125835	-0.427456	-5.2426	-1.18128	-2.81252	-0.943751	-1.88514	-0.321049	-4.47064	1.62112
1509	CTSD	-1.48805	-1.89008	-0.427356	-0.231819	0.156834	-0.00224665	0.296366	1.86637	-0.252074	1.62065
6571	SLC18A2	-0.934351	-1.9071	-0.261302	-0.770817	0.127046	0.409849	0.582986	1.87888	-0.582737	1.62037
91663	MYADM	-0.707148	-2.32645	-0.330271	-0.239889	-0.277769	0.912772	0.973411	1.00793	-1.19397	1.61967
84105	PCBD2	-0.681145	-1.90779	-0.358699	-0.133996	-0.568002	0.610855	0.465729	1.52329	-1.20008	1.6196
23416	KCNH3	-0.331231	-1.3862	-1.35577	-0.346578	-0.982186	-0.552104	-0.0307239	1.19591	-1.09701	1.6179
32	ACACB	-0.980287	-1.59533	-0.823131	-0.116504	-0.499826	0.121757	-0.0749989	1.42066	-0.941109	1.61719
150356	CHADL	-1.04479	-2.4008	-0.544298	-0.690326	-0.805707	-0.613633	1.27366	2.15346	-0.241281	1.61642
6357	CCL13	-0.464768	-2.05574	-0.595005	-0.175044	-0.344309	0.622674	0.705857	0.989069	-1.05424	1.61598
387836	CLEC2A	-0.498418	-1.62819	-0.807487	-0.143582	-0.215862	0.136635	0.182774	1.33798	-0.75168	1.61583
1184	CLCN5	-0.0891418	-1.59155	-1.16223	-0.377442	-1.31101	0.21142	-0.232776	0.361748	-1.7128	1.61576
118813	ZFYVE27	-0.722774	-1.88336	-0.9819	-0.106959	-0.659908	0.705248	-0.190694	0.931003	-1.62147	1.61405
498	ATP5F1A	-1.46365	-1.90236	-1.16802	-0.108745	-0.533477	0.518304	0.1641	1.71651	-1.49275	1.61322
4105	MAGEA6	-0.89942	-2.02905	-0.463336	-0.643423	-0.380517	-0.932206	0.253227	1.40438	0.580338	1.61282
100127206	MINAR2	-0.433911	-1.52127	-1.34275	-0.780781	-0.80265	0.520972	-0.422949	0.76802	-1.43798	1.61268
3074	HEXB	-0.0919131	-1.38084	-1.24599	-0.43579	-1.43161	0.442425	-0.228982	0.739882	-2.04167	1.61246
23516	SLC39A14	-0.475885	-1.84401	-0.582183	-0.1402	-0.439555	0.685033	0.19536	1.04779	-1.20832	1.61195
51075	TMX2	-0.835513	-1.95415	-0.550677	-0.0159933	-0.00098255	0.619345	0.745243	1.9057	-0.818959	1.61183
8711	TNK1	-1.15504	-2.21257	-0.36812	-0.0322813	-0.0272368	0.419217	0.834414	2.05028	-0.558667	1.61142
56925	LXN	-0.840522	-2.43406	-0.321646	-0.218299	0.0882836	0.53974	0.780958	1.01405	-0.463134	1.6105
3150	HMGN1	-0.201994	-1.29843	-1.82096	-0.485907	-0.779999	0.394179	-0.681246	0.497903	-1.77794	1.61014
554235	ASPDH	-0.131852	-1.23774	-1.00921	-0.287073	-0.849664	0.356419	-0.112923	1.05689	-1.40574	1.6098
643	CXCR5	-0.744743	-1.94161	-1.14624	-0.10307	-0.806985	0.734277	0.661112	1.73713	-1.8611	1.60944
283643	TEDC1	-0.367891	-1.54397	-0.354543	-0.273173	-0.377236	-0.429145	0.5544	1.65213	-0.0965176	1.60878
22985	ACIN1	-0.0121479	-0.312061	-4.50129	-0.870485	-2.50147	-0.460173	-1.6887	-0.109947	-4.16529	1.60699
64409	GALNT17	-1.25676	-2.15301	-0.497067	-0.0342341	-0.0396227	0.395516	0.63271	1.96578	-0.635264	1.60635
79573	TTC13	-0.869582	-2.43078	-0.198283	-0.0788499	-0.0699607	0.485986	0.669605	1.04763	-0.568631	1.60631
730291	ZNF735	-0.0743515	-0.524142	-0.80311	-0.154355	-1.02238	0.518226	-1.02238	0.518226	-1.67163	1.60492
5654	HTRA1	-0.808153	-2.0834	-0.770269	-1.01275	-0.834323	-0.902118	0.476572	1.4507	0.251784	1.60474
7691	ZNF132	-0.035844	-0.792665	-2.88203	-0.377497	-1.59816	-0.0442067	-0.851734	0.561934	-2.94745	1.60351
9950	GOLGA5	-0.296411	-1.44169	-0.845371	-0.133669	-0.487748	-0.0563226	0.458595	1.57977	-0.832254	1.60272
1653	DDX1	-0.591184	-0.662597	-1.79376	-0.338835	-1.2511	-0.294698	-0.667867	0.932898	-1.74112	1.60236
9534	ZNF254	-0.329902	-1.88032	-0.674023	-0.218453	-0.555729	0.334243	0.249874	0.654171	-0.999797	1.60226
10736	SIX2	-0.776808	-2.30101	-0.287957	-0.987899	-0.457914	0.901473	0.781395	1.27008	-1.529	1.60063
96459	FNIP1	-0.913881	-2.20957	-0.734557	-0.0680789	0.140558	0.590108	0.512199	1.45163	-0.803921	1.60042
27239	GPR162	-0.182126	-1.3003	-1.42926	-0.209968	-1.36695	0.395261	-0.241597	0.903272	-2.14291	1.60032
57104	PNPLA2	-0.155289	-0.959002	-1.61868	-0.590441	-1.0816	-0.873177	-0.171856	1.21153	-1.04915	1.59991
5129	CDK18	-0.61073	-1.46103	-0.662176	-0.116425	-0.313323	0.487079	0.0526329	1.40657	-0.968756	1.5988
7158	TP53BP1	-0.646343	-1.76496	-0.408092	-0.0934788	-0.464602	-0.0110431	0.64963	1.79182	-0.551994	1.59871
58190	CTDSP1	-0.349378	-1.03055	-1.06349	-0.154155	-0.759748	0.205808	-0.174902	1.27112	-1.32634	1.59843
93550	ZFAND4	-0.0526533	-0.742413	-2.09819	-0.447173	-1.35083	-0.475173	-0.812618	0.628965	-1.86886	1.5981
170692	ADAMTS18	-0.0693533	-0.414031	-2.99405	-0.621497	-1.78864	-0.348115	-1.17234	0.388088	-2.77563	1.59804
50833	TAS2R16	-0.839449	-1.99364	-0.257879	-0.0279896	-0.378747	0.335922	0.816932	1.92166	-0.750733	1.59768
23456	ABCB10	-0.899673	-1.53733	-0.969889	-0.93672	0.130697	-0.982567	0.183461	1.64809	-1.11376	1.59742
729648	ZNF812P	-0.276139	-1.48188	-1.51971	-0.0880453	-1.61668	0.284612	-0.0404676	1.00659	-2.38004	1.59691
29922	NME7	-1.13593	-2.61321	-0.492853	-1.67002	0.292509	1.03485	0.779509	1.38572	-1.39169	1.59682
23392	ECPAS	-0.652126	-1.31014	-0.686416	-0.412245	-0.186578	-0.644433	0.031269	1.48606	-0.533667	1.59668
56729	RETN	-0.937092	-2.492	-0.682421	-0.412369	0.156309	0.612274	0.530606	0.88967	-0.529937	1.59583
123103	KLHL33	-0.830124	-2.11521	-0.911474	-0.0497824	0.0804302	0.815611	0.271449	1.21747	-1.1327	1.59574
83714	NRIP2	-0.4902	-1.66967	-0.478361	-0.320352	-0.480759	-0.158241	0.437236	1.51199	-0.359145	1.5957
284391	ZNF844	-0.131792	-0.672159	-1.58317	-1.4274	-1.42066	-1.05054	-0.558532	0.942681	-0.401557	1.59551
5184	PEPD	-0.0933693	-0.51049	-2.12818	-1.97568	-1.74914	-0.770348	-0.827293	0.712549	-0.990595	1.59534
60343	FAM3A	-0.630597	-2.10889	-0.546585	-0.515472	-0.158893	0.811923	0.555862	1.15477	-0.971314	1.59501
27072	VPS41	-1.15057	-2.15062	-0.320117	-0.260742	-0.51143	0.465742	0.777	2.01751	-0.978974	1.59342
4879	NPPB	-0.12727	-0.838562	-1.69343	-0.362541	-1.72391	-0.266304	-0.323002	1.10192	-1.9738	1.59259
29121	CLEC2D	-0.254311	-1.74694	-0.777454	-0.18721	-1.03836	0.249718	0.139989	0.693137	-1.41687	1.59183
64848	YTHDC2	-0.421137	-1.46348	-1.4485	-0.212536	-0.609258	0.459178	-0.485426	0.71741	-1.63376	1.59163
8522	GAS7	-0.103437	-0.332681	-2.63503	-0.97361	-1.18612	-1.25357	-1.04952	0.52526	-1.66279	1.59138
23670	CEMIP2	-0.0898485	-1.07356	-2.3795	-0.24567	-1.4777	-0.380183	-0.349313	0.897049	-2.39953	1.5878
284098	PIGW	-0.304157	-1.45987	-1.13359	-0.20561	-0.780962	0.15111	-0.0227816	1.06545	-1.31526	1.58743
2889	RAPGEF1	-0.258061	-1.73629	-0.964044	-0.148175	-1.21119	0.146936	0.247779	0.826203	-1.58434	1.58737
92736	OTOP2	-0.515184	-1.67951	-0.925699	-0.150362	-0.418042	0.602792	0.187603	1.26639	-1.28189	1.58727
54994	GID8	-0.181515	-1.36017	-0.747981	-0.090963	-1.02218	0.429894	0.0762338	1.1392	-1.5938	1.58718
57175	CORO1B	-0.227644	-1.07148	-1.31162	-0.394304	-1.25717	0.250882	-0.404634	0.938638	-1.76513	1.58633
9208	LRRFIP1	-0.148005	-1.29944	-1.02742	-0.125846	-1.26253	-0.11086	0.168909	1.25995	-1.46259	1.58625
51276	ZNF571	-1.30433	-1.67621	-1.10356	-1.14593	-0.604997	-0.366893	-0.273439	1.26851	-0.241844	1.58616
121506	ERP27	-0.324809	-0.831628	-2.50178	-0.664166	-1.06515	-0.953617	-0.993558	0.509314	-1.841	1.58603
9824	ARHGAP11A	-0.500493	-1.90977	-0.682676	-0.303782	-0.463521	0.71838	0.345888	1.07326	-1.24115	1.58592
84867	PTPN5	-1.80633	-3.35349	-0.907706	-0.0907211	-0.0238496	1.32478	1.78864	2.13539	-1.57679	1.58555
340547	VSIG1	-0.637976	-1.87918	-0.865894	-0.270317	-1.12491	-0.359151	0.462256	1.44847	-0.970101	1.58531
5599	MAPK8	-0.109651	-1.28874	-1.72018	-0.570975	-1.1067	0.0601835	-0.631492	0.428126	-1.63777	1.58526
10568	SLC34A2	-0.779573	-2.03029	-0.787532	-0.0949826	-0.653158	-0.0163567	0.981456	1.9526	-0.940819	1.58348
119559	SFXN4	-0.237012	-1.30537	-1.22154	-0.25909	-1.41155	-0.404374	0.146678	1.31392	-1.3931	1.58236
10811	NOXA1	-0.161777	-1.33797	-1.83986	-0.882985	-1.4607	-0.0868523	-0.690356	0.366719	-1.67423	1.5814
3167	HMX2	-0.232509	-1.49438	-0.900153	-0.234547	-0.6024	-0.359842	0.0368224	0.988869	-0.708425	1.58073
3480	IGF1R	-1.40539	-2.5885	-0.243248	-0.0642603	0.416878	0.532156	0.913712	1.96194	-0.212898	1.58068
55200	PLEKHG6	-0.354491	-1.48808	-0.638823	-0.172259	-0.911898	0.123084	0.511498	1.613	-1.13528	1.58061
64393	ZMAT3	-0.521713	-1.94268	-0.933277	-0.362525	-0.208697	0.339988	0.304653	0.99638	-0.791715	1.58039
51409	HEMK1	-0.466438	-1.31059	-0.556318	-0.334301	-0.252231	-0.152525	0.151044	1.48656	-0.243378	1.57994
23207	PLEKHM2	-0.17638	-1.06681	-1.57868	-0.762037	-1.65517	0.24771	-0.554175	0.750303	-2.07072	1.57941
56287	GKN1	-0.55931	-1.69087	-0.418894	-0.133659	-0.652994	-0.1182	0.334273	1.43588	-0.606105	1.57923
7351	UCP2	-0.234061	-0.883239	-1.16885	-0.719796	-1.16247	-0.957044	-0.315746	1.12267	-0.493807	1.57812
114783	LMTK3	-0.421119	-1.51192	-1.51061	-0.272894	-0.349357	0.184716	-0.0731078	1.06619	-1.34802	1.57729
23587	ELP5	-0.224195	-1.04115	-2.26361	-1.80698	-1.02765	-1.87371	-0.889685	0.459226	-0.961418	1.57702
10007	GNPDA1	-0.294247	-1.86129	-1.32948	-0.216395	-1.49307	0.109324	0.460935	0.630559	-1.95106	1.57619
494551	WEE2	-1.49909	-3.05084	-0.33343	-0.209301	0.505202	0.7382	1.05883	1.33305	-0.263999	1.57579
9758	FRMPD4	-1.43967	-2.95654	-0.386217	-0.0546592	0.250065	1.17389	1.0322	1.45769	-0.981517	1.57542
7957	EPM2A	-0.955408	-2.37913	-1.46733	-0.516672	-1.58554	-0.461195	0.211673	0.885936	-1.47238	1.57532
10391	CORO2B	-0.158063	-1.37292	-1.23172	-0.353716	-0.774023	-0.563735	0.145149	1.14781	-0.902836	1.57518
91526	ANKRD44	-0.752773	-2.24705	-0.274824	-0.349023	-0.0178893	0.875833	0.521685	1.01903	-0.896797	1.57487
10864	SLC22A7	-0.374533	-1.60846	-0.606722	-0.609976	-0.766825	-0.540294	0.439651	1.41625	-0.226555	1.57364
102724473	GAGE10	-0.333269	-1.71278	-1.08116	-0.392126	-0.897147	0.392048	-0.100498	0.655147	-1.46178	1.57292
7319	UBE2A	-0.00383942	-0.180649	-7.22211	-2.05689	-3.06434	-1.81921	-2.35688	-0.79396	-5.31318	1.57289
100527943	TGIF2-RAB5IF	-0.459264	-1.04753	-1.08178	-0.568761	-0.788152	-0.848909	-0.174046	1.28396	-0.516605	1.57221
84293	PRXL2A	-0.441092	-1.69746	-1.56792	-0.243677	-0.742115	0.612612	-0.13722	0.806856	-1.89444	1.57154
127733	UBXN10	-0.580694	-1.23744	-2.1454	-0.303514	-0.655343	-0.292294	-0.498145	0.928586	-1.87732	1.57063
51209	RAB9B	-0.369114	-0.784911	-2.0546	-0.671127	-0.906246	-0.960538	-0.461678	1.05273	-1.38453	1.57045
1052	CEBPD	-0.0619339	-0.650499	-2.00074	-1.41751	-1.50571	-1.48852	-0.536137	0.9197	-0.58348	1.57031
221409	SPATS1	-0.426329	-1.79688	-0.601934	-0.302148	-0.580691	0.259693	0.216464	0.979927	-0.892254	1.56885
83539	CHST9	-0.609773	-0.925277	-1.62344	-0.251838	-0.442719	-0.12863	-0.354981	1.18138	-1.40711	1.56842
92399	MRRF	-0.1246	-0.885506	-1.1331	-0.32316	-0.891621	-0.248059	-0.293153	1.07811	-1.03449	1.56823
148229	ATP8B3	-0.73299	-1.57706	-0.383952	-0.44929	-0.0622756	-0.426852	0.352581	1.67344	0.370385	1.56753
79819	DNAI4	-1.04593	-2.08502	-0.488256	-0.498258	-0.466464	-0.637731	0.808259	1.98121	0.171559	1.56701
54476	RNF216	-0.377386	-0.783397	-2.26435	-1.41633	-0.609513	-0.671101	-0.462306	1.05107	-0.850255	1.56689
80179	MYO19	-0.240462	-1.08763	-1.02755	-0.909405	-0.953253	-1.07047	-0.166326	1.15102	-0.166426	1.56624
54799	MBTD1	-0.537737	-1.27163	-1.36799	-0.480631	-0.173307	-0.73837	0.0730016	1.4564	-1.052	1.56601
254170	FBXO33	-0.00158471	-0.235293	-6.34733	-2.00474	-2.79121	-1.52436	-1.94243	-0.394213	-4.5236	1.56575
121268	RHEBL1	-0.787282	-1.99283	-0.705365	-2.44505	-0.980915	0.0909223	0.93335	1.93207	-2.04337	1.5655
7770	ZNF227	-0.512085	-1.99352	-1.25091	-1.00796	-0.683726	-1.28429	-0.191181	0.31386	-0.647844	1.56516
57685	CACHD1	-0.528096	-1.26433	-2.36567	-0.687965	-2.09069	-0.978471	0.0699942	1.45115	-2.01289	1.56513
29887	SNX10	-0.240335	-1.44818	-1.39677	-0.223095	-0.586771	0.049224	0.283154	1.27809	-1.33492	1.56486
6926	TBX3	-0.510316	-1.70118	-0.494919	-0.0755676	-0.41809	0.279657	0.559942	1.5742	-0.814068	1.56424
275	AMT	-0.3433	-1.24203	-0.740957	-0.196365	-0.995612	-0.105351	-0.00841416	1.27107	-1.04362	1.56359
3586	IL10	-0.676645	-1.98213	-0.757583	-0.19983	-0.172337	0.622376	0.497739	1.35818	-0.970905	1.56354
10475	TRIM38	-0.570854	-1.81582	-1.06106	-0.113079	-0.449702	0.671691	-0.0372453	0.908447	-1.4684	1.56342
10162	LPCAT3	-0.474254	-1.69597	-0.73951	-0.268355	-0.487311	0.611762	-0.00710296	0.968366	-1.1958	1.56337
1803	DPP4	-0.220824	-1.03109	-0.810341	-0.521519	-1.04707	-0.555901	-0.0651435	1.2717	-0.56979	1.56323
1340	COX6B1	-0.109039	-1.02445	-1.59325	-0.156787	-1.07494	-0.0853269	-0.000865969	1.26605	-1.74435	1.56303
171019	ADAMTS19	-0.624729	-1.72202	-1.88011	-0.84465	-0.70789	-1.09107	0.585904	1.69874	-1.10408	1.56283
1084	CEACAM3	-1.72322	-2.56811	-0.224929	-0.163876	0.142974	-0.114249	0.928844	2.24346	-0.264369	1.56271
2932	GSK3B	-0.00788537	-0.313842	-3.31566	-1.23978	-1.90012	-1.47646	-1.03588	0.495735	-2.11868	1.56188
83464	APH1B	-0.624204	-0.629052	-2.28913	-0.93855	-1.60268	-0.169933	-0.819767	0.742083	-1.96896	1.56186
5334	PLCL1	-0.77751	-1.51507	-0.65939	-0.167564	-0.935418	0.473565	0.257405	1.63375	-1.49236	1.56151
23047	PDS5B	-0.000815515	-0.306285	-6.35927	-2.60102	-2.81446	-1.90765	-2.17053	-0.640211	-3.8661	1.56051
10564	ARFGEF2	-1.2971	-2.21042	-0.334652	-0.646445	0.39062	-0.299515	0.784367	2.04896	0.757299	1.55992
27090	ST6GALNAC4	-0.389679	-1.09768	-1.58663	-1.84165	-0.347363	-1.29293	-0.23572	1.15383	0.979355	1.55952
79692	ZNF322	-0.360763	-1.82375	-1.11746	-0.200188	-0.726132	0.487138	0.166359	0.706426	-1.52099	1.55948
10066	SCAMP2	-0.226493	-1.46636	-1.11269	-0.294851	-0.964232	0.134727	-0.279795	0.663677	-1.36988	1.55802
256227	STEAP1B	-0.433456	-1.70797	-1.16641	-0.229921	-0.528457	0.385819	-0.0344962	0.859934	-1.30878	1.55705
163227	ZNF100	-0.906871	-2.19244	-0.441907	-1.22422	-0.274619	-1.01817	0.374508	1.25286	1.0793	1.55698
286380	FOXD4L3	-0.433126	-0.844924	-2.13812	-0.894524	-1.978	-1.18446	-0.393257	1.10804	-1.4752	1.55675
391712	TRIM61	-0.523267	-1.54659	-1.06992	-1.54645	-1.25179	-1.70435	0.095545	1.26865	0.657188	1.55672
1159	CKMT1B	-0.616756	-1.65298	-0.486277	-0.447863	-0.507118	0.136518	0.560549	1.72213	-0.644781	1.55661
1959	EGR2	-0.580178	-1.05614	-0.98105	-0.805026	-0.763845	-0.283035	-0.189981	1.29142	-0.512018	1.55599
8148	TAF15	-0.736791	-1.98738	-0.579234	-0.102203	-0.8462	0.0939496	1.00349	1.92914	-1.05425	1.5559
63931	MRPS14	-0.0834695	-0.844342	-2.88757	-0.301318	-1.15207	0.0908112	-0.644418	0.712677	-2.8694	1.55584
10497	UNC13B	-0.855614	-2.23094	-0.969631	-0.0706603	-0.711665	0.868672	1.11254	1.83916	-1.81813	1.55547
23039	XPO7	-1.76165	-2.7815	-0.184981	-1.36485	-0.259583	-1.05952	1.17053	2.34486	1.42548	1.55536
1933	EEF1B2	-0.24591	-1.31664	-0.521496	-0.451406	-0.780665	-0.19997	0.363606	1.49152	-0.58491	1.5552
2633	GBP1	-0.446808	-1.44047	-0.875686	-0.232435	-0.413054	0.179916	-0.103313	1.09257	-0.874863	1.55483
10188	TNK2	-0.0338082	-0.740562	-1.50439	-0.282409	-1.60731	-0.307599	-0.375403	1.00938	-1.78395	1.55471
8464	SUPT3H	-0.309977	-1.53615	-1.18919	-0.255399	-0.691585	0.528226	-0.328526	0.62707	-1.5362	1.55456
93035	PKHD1L1	-0.357905	-1.26401	-0.802575	-0.161425	-0.745179	0.271859	0.188227	1.45092	-1.20226	1.55416
390245	KDM4E	-0.253618	-1.06821	-1.45928	-0.324999	-1.09781	0.248561	-0.484562	0.838977	-1.76048	1.55413
347853	TBX10	-0.322445	-0.959553	-1.5703	-1.20498	-1.64949	-0.659996	-0.205507	1.21202	-1.05477	1.55412
9196	KCNAB3	-0.884632	-2.16096	-0.448221	-0.218667	-0.6906	-0.0678006	1.13876	2.02376	-0.663758	1.55314
30814	PLA2G2E	-0.211406	-1.12854	-1.66116	-0.251393	-1.2956	0.130316	-0.334497	0.918601	-2.00517	1.55287
79718	TBL1XR1	-0.0135305	-0.244131	-7.00987	-1.39679	-2.43438	-0.582988	-1.98768	-0.452098	-5.91053	1.5528
6339	SCNN1D	-0.550182	-1.42414	-1.28195	-1.23782	-0.608079	-0.175621	0.285326	1.5679	-0.434704	1.55203
132	ADK	-0.00314725	-0.59839	-4.72616	-0.866223	-2.21396	-0.111601	-1.47938	-0.0462273	-4.39534	1.55185
6839	SUV39H1	-0.00704676	-0.189705	-3.39497	-0.880908	-1.88068	-0.772005	-1.27218	0.268618	-2.74767	1.55158
823	CAPN1	-0.284203	-1.15676	-0.735972	-1.52619	-1.01073	-1.69085	0.0929817	1.37187	1.0426	1.5482
10693	CCT6B	-0.139554	-1.0236	-1.81352	-0.414257	-1.44474	-0.0690265	-0.547459	0.722898	-1.96228	1.54769
8989	TRPA1	-0.117088	-0.489852	-1.99337	-0.606781	-1.32872	-0.674595	-0.764976	0.736985	-1.53314	1.54753
9785	DHX38	-0.0643322	-0.894913	-2.1657	-0.473331	-1.73913	-0.356158	-0.720538	0.584792	-2.18557	1.54717
51526	OSER1	-1.0108	-2.45438	-0.240294	-0.0736147	-0.372045	0.694851	0.703868	1.26007	-1.07984	1.54703
26086	GPSM1	-0.377641	-1.73284	-0.683601	-0.495513	-0.410497	0.631637	0.149728	0.895403	-1.05897	1.5468
116255	MOGAT1	-0.719667	-1.66577	-0.844239	-0.0627984	-0.529072	0.248796	-0.0921322	1.13152	-1.1026	1.54675
643226	GRXCR2	-1.21682	-2.63222	-0.134685	-0.0230469	-0.137899	0.635599	1.20704	1.83071	-0.781513	1.54671
115572	TENT5B	-0.595415	-1.3429	-1.20795	-1.02854	-0.319201	0.420731	0.099043	1.45261	-0.761372	1.54625
9223	MAGI1	-0.385995	-1.46499	-1.46152	-0.262624	-0.813818	0.0440833	-0.24724	0.860251	-1.47422	1.54621
9266	CYTH2	-0.176281	-0.885597	-1.90947	-0.861576	-1.17534	0.121671	-0.723987	0.649251	-1.66743	1.54561
114784	CSMD2	-0.160071	-0.782616	-1.24619	-0.545269	-1.41017	-0.703629	-0.364535	1.05011	-0.995227	1.54557
84939	PWWP3A	-0.89632	-1.41952	-1.17949	-0.249913	-0.348968	-0.0940978	0.10937	1.56358	-0.963881	1.54547
23767	FLRT3	-0.400726	-1.41284	-0.354886	-0.188846	-0.359691	-0.0536594	0.391562	1.55936	-0.348173	1.54535
8621	CDK13	-0.660603	-1.18898	-0.877556	-0.150141	-0.390259	-0.175017	-0.116984	1.33483	-0.758592	1.54497
135228	CD109	-0.847763	-1.31071	-0.70759	-0.769634	-0.447984	-0.957901	0.015368	1.48673	0.513678	1.54247
4240	MFGE8	-0.350418	-1.05202	-0.902458	-0.089943	-0.914717	0.237996	-0.136087	1.23734	-1.41029	1.54225
649330	HNRNPCL3	-0.130758	-0.674971	-0.585056	-0.103123	-0.642553	0.799999	-0.642553	0.799999	-1.52093	1.54179
2642	GCGR	-0.157788	-0.470759	-2.77553	-1.0654	-1.6435	-1.14477	-0.796562	0.712689	-1.78137	1.54136
160851	DGKH	-0.505313	-1.95646	-0.391265	-0.393627	-0.485079	0.457196	0.655819	1.17519	-0.942277	1.54129
85461	TANC1	-0.463931	-1.51271	-0.370004	-0.111468	-0.58458	0.302015	0.500842	1.62995	-0.923521	1.54105
84075	FSCB	-0.488386	-1.48622	-0.882958	-0.218633	-0.532601	0.0909721	-0.121692	1.05245	-0.911137	1.54088
147015	DHRS13	-0.108998	-1.04369	-1.52725	-0.785433	-1.62064	-1.07743	0.0577054	1.2811	-0.919442	1.53959
10365	KLF2	-0.368163	-1.89856	-0.54849	-0.372485	-0.376871	0.371594	0.441311	0.601604	-0.768881	1.53877
3843	IPO5	-0.346698	-0.78033	-1.35166	-0.97974	-0.89581	-0.989508	-0.428099	1.04825	-0.383544	1.53871
1592	CYP26A1	-0.733427	-2.21608	-1.11488	-0.0277916	-1.08383	0.862029	0.99999	1.41122	-2.22893	1.53863
57325	KAT14	-0.778053	-2.07467	-0.991028	-0.0347548	-0.0813731	0.416423	1.04035	1.86734	-1.07808	1.5379
728577	CNTNAP3B	-0.645367	-2.0586	-0.278101	-0.166148	-0.440978	0.789336	0.804564	1.41051	-1.2354	1.53766
93589	CACNA2D4	-0.828999	-2.12045	-0.727053	-0.12702	-0.540534	0.556684	1.08718	1.92168	-1.25057	1.53761
51133	KCTD3	-0.337644	-1.69896	-0.987402	-0.125828	-1.04575	0.613661	0.1507	0.86305	-1.86974	1.53643
659	BMPR2	-0.0580874	-0.606752	-2.00392	-0.426697	-1.15662	-0.529747	-0.770379	0.66433	-1.69723	1.53604
3988	LIPA	-0.700414	-2.16448	-1.14156	-0.231875	-0.019155	0.0982142	0.133205	0.597094	-0.917227	1.5358
6345	SRL	-0.851587	-1.46563	-0.789677	-0.618411	-0.415386	0.134268	-0.0480506	1.35923	-0.575718	1.53541
196993	CT62	-0.243888	-1.69818	-0.948293	-0.375779	-1.0236	0.613176	0.37473	0.866868	-1.73402	1.5353
80279	CDK5RAP3	-2.2314	-3.74827	-0.0397384	-0.0232571	0.869165	1.41561	1.83225	2.0672	-0.546692	1.53496
166647	ADGRA3	-0.450933	-1.89465	-0.336317	-0.0965397	-0.474205	0.710745	0.470949	0.98919	-1.20897	1.53392
2832	NPBWR2	-0.385698	-1.85718	-2.88817	-0.413552	-2.32658	0.20016	0.473351	0.906194	-3.53669	1.53383
51258	MRPL51	-0.29437	-1.18996	-0.601628	-0.139196	-0.871589	-0.146016	0.150141	1.39534	-0.860407	1.53382
26057	ANKRD17	-0.0567116	-0.589922	-3.66848	-0.929484	-1.52637	-0.939052	-0.585389	0.852685	-2.80126	1.53374
79837	PIP4K2C	-0.161591	-1.54321	-1.27961	-0.325973	-1.29143	0.532441	0.121601	0.787199	-2.05813	1.53358
645090		-0.60464	-1.69852	-0.411401	-0.300559	-0.638824	-0.248939	0.675272	1.74979	-0.405335	1.53335
2	A2M	-0.362002	-0.908316	-1.09298	-0.256667	-0.623515	-0.0496291	-0.266397	1.16597	-1.01428	1.53301
1735	DIO3	-0.328953	-1.50125	-0.866752	-0.248996	-1.08735	0.508829	0.233957	1.22107	-1.71156	1.53254
9779	TBC1D5	-0.571748	-1.65352	-0.76786	-0.107129	-1.04251	0.41161	0.637438	1.72234	-1.59719	1.53207
118491	CFAP70	-0.280243	-1.10711	-1.34958	-0.252191	-1.50726	0.0573544	0.044216	1.3337	-1.91109	1.53182
9132	KCNQ4	-0.749009	-2.25862	-1.48182	-0.283128	0.0166647	-0.0755912	0.38469	0.643601	-1.20224	1.53166
440590	ZYG11A	-0.519979	-1.57701	-0.795524	-0.0261065	-0.609704	0.474919	0.322306	1.43053	-1.32982	1.53149
57140	RNPEPL1	-0.833603	-2.04049	-0.693678	-0.119844	0.0833983	-0.00313301	0.455721	1.39769	-0.580322	1.53098
1120	CHKB	-0.383503	-1.88686	-1.16346	-0.292541	-0.355792	0.236901	0.204265	0.488851	-1.05347	1.53006
407008	MIR223	-0.195592	-0.824565	-0.440552	-0.07046	-0.34276	1.05193	-0.34276	1.05193	-1.44296	1.52995
401666	OR51A4	-0.235466	-0.904948	-0.378272	-0.0577218	-0.197028	1.1776	-0.197028	1.1776	-1.41151	1.52899
100126350	MIR933	-0.354097	-1.13466	-0.885362	-0.137956	-0.401104	0.717024	-0.365372	0.949173	-1.34493	1.52882
152078	SLC66A1L	-0.427586	-1.32113	-0.468676	-0.393665	-0.715924	0.0500366	0.255201	1.49414	-0.769625	1.52754
55662	HIF1AN	-0.0674184	-0.666518	-2.61265	-0.877738	-1.10621	-1.16861	-0.798373	0.606559	-1.73604	1.52734
51011	FAHD2A	-0.589734	-2.11607	-0.328709	-0.564379	-0.122441	0.363175	0.529526	0.580836	-0.53978	1.52719
2683	B4GALT1	-0.32928	-0.845998	-1.63742	-0.209281	-1.02351	0.0920374	-0.58702	0.848813	-1.81219	1.52598
63978	PRDM14	-0.353596	-1.02877	-1.46779	-0.31556	-0.690296	-0.241927	-0.495333	0.873129	-1.23639	1.52596
4851	NOTCH1	-0.310386	-1.83549	-1.29129	-0.641062	-1.46388	0.465245	0.487513	0.52773	-2.03576	1.52563
100532731	COMMD3-BMI1	-0.179366	-1.00404	-2.61522	-0.494403	-1.05912	0.205541	-0.893105	0.389436	-2.46925	1.52479
23503	ZFYVE26	-0.219328	-1.59914	-1.6666	-0.0945876	-1.29995	0.130035	0.329405	0.978144	-2.12511	1.52471
83892	KCTD10	-0.102461	-1.58751	-2.09947	-1.07539	-1.40215	-1.3091	-0.0300157	0.315239	-1.02829	1.52466
100616187	MIR4783	-0.372961	-1.13474	-0.239329	-0.0330679	0.182805	1.50293	0.182805	1.50293	-1.33614	1.52415
403341	ZBTB34	-0.503814	-1.35116	-0.469147	-0.11427	-0.709964	0.205835	0.24715	1.51275	-0.982154	1.52307
115361	GBP4	-0.217886	-1.23141	-1.71063	-0.239135	-0.722065	-0.0401055	-0.153607	0.981984	-1.62184	1.5221
8787	RGS9	-0.0710643	-0.926188	-1.0653	-0.49605	-1.14627	-0.22012	-0.105859	1.15276	-1.0871	1.52163
60495	HPSE2	-0.60389	-1.59099	-0.638348	-0.245751	-0.10806	0.441209	0.0749511	1.23261	-0.675151	1.52136
755	CFAP410	-0.349267	-1.24392	-0.800768	-0.427274	-0.404807	-0.666343	0.206573	1.43703	-0.455959	1.52132
5688	PSMA7	-0.629594	-1.31447	-1.39008	-0.0842922	-0.0844237	0.0291053	0.131417	1.48945	-1.31071	1.52096
27148	STK36	-0.666815	-1.89243	-0.582978	-0.127934	-0.613129	0.709559	0.510429	1.40991	-1.39877	1.52026
366	AQP9	-0.339822	-1.19899	-1.60509	-0.20383	-0.857147	-0.2977	-0.57009	0.683917	-1.50881	1.5201
54931	TRMT10C	-0.344895	-1.57864	-0.911372	-0.229222	-1.0057	0.219669	0.205048	1.09271	-1.40245	1.51989
90441	ZNF622	-0.607153	-1.8305	-0.950531	-0.0615219	-0.294433	0.116627	0.357432	1.25922	-0.979442	1.51981
377677	CA13	-0.140895	-1.29629	-1.0121	-0.267251	-1.1936	-0.150262	-0.0611006	0.924995	-1.28194	1.51899
129852	C2orf73	-1.18318	-2.55609	-0.108603	-0.0876832	0.0569191	0.00542518	0.92076	1.56792	-0.055581	1.5178
55684	RABL6	-0.722599	-2.19155	-0.579739	-0.292344	-0.469929	0.851007	0.718835	1.09891	-1.35184	1.51732
729159	NPAP1L	-0.137854	-0.682083	-0.565452	-0.101231	-0.604248	0.811752	-0.604248	0.811752	-1.49015	1.51698
4241	MELTF	-0.351979	-1.31714	-0.986007	-0.419923	-0.400841	-0.140577	0.300465	1.46994	-0.623048	1.51631
387338	NSUN4	-0.190121	-1.17651	-1.03024	-0.192996	-1.26475	0.319215	-0.032387	1.11786	-1.79163	1.51526
9172	MYOM2	-0.563171	-2.06787	-0.577257	-0.153624	-0.350608	0.413873	0.602546	0.779694	-0.874012	1.51509
51776	MAP3K20	-0.527428	-1.12893	-0.780935	-0.832882	-0.184147	-0.504263	-0.0402908	1.34989	0.324304	1.51473
54825	CDHR2	-0.314876	-1.79438	-0.575648	-0.494784	-0.520875	0.341881	0.133347	0.457511	-0.866538	1.5146
344167	FOXI3	-0.418123	-1.9278	-0.512439	-0.322997	-0.488922	0.270519	0.598367	0.720018	-0.782713	1.51457
7306	TYRP1	-0.231994	-1.56726	-1.60776	-0.307241	-1.19973	0.545985	0.289926	1.00162	-2.17689	1.51309
79269	DCAF10	-1.11375	-1.17802	-2.19909	-0.274317	-2.00743	-0.337292	-0.46239	1.0493	-2.54836	1.51306
140625	ACTRT2	-0.39221	-0.575731	-1.78815	-0.814125	-0.864798	-0.656129	-0.665082	0.836391	-0.996128	1.51265
119395	CALHM3	-0.964311	-1.49307	-1.44145	-0.108525	-1.114	0.487189	-0.4816	0.935182	-2.08339	1.51224
23125	CAMTA2	-2.01451	-2.35866	-1.45517	-0.534586	-0.612211	-0.806888	0.214615	1.68715	-0.94094	1.51221
4488	MSX2	-0.197584	-0.907011	-1.13654	-0.345961	-1.00983	-0.145794	-0.293141	1.0415	-1.17114	1.51147
5595	MAPK3	-0.27868	-0.380402	-2.31981	-0.618676	-1.73996	-0.649378	-0.914529	0.593456	-2.02069	1.51141
22994	CEP131	-0.147044	-0.798236	-1.7656	-0.288266	-1.28409	-0.455817	-0.65379	0.710073	-1.69369	1.51135
8228	PNPLA4	-0.547707	-0.858492	-1.70915	-0.427071	-0.694555	-0.262891	-0.3593	1.11972	-1.3528	1.51132
5935	RBM3	-0.132658	-0.321418	-2.49709	-0.899516	-1.14498	-0.642536	-0.991629	0.507255	-1.67472	1.51072
3695	ITGB7	-0.278224	-1.43993	-1.51396	-1.29189	-1.37902	0.475328	0.43547	1.40087	-1.86759	1.51048
51646	YPEL5	-0.061758	-0.384898	-3.35699	-0.985861	-1.85197	-0.526357	-1.31925	0.156245	-2.71653	1.51047
55777	MBD5	-0.586201	-1.43429	-0.952162	-0.0726081	-0.450517	0.342164	-0.1706	1.07796	-1.18404	1.50935
95681	CEP41	-0.216295	-0.402392	-2.54094	-0.53515	-1.2725	-0.807768	-1.01002	0.487786	-2.05893	1.50932
391123	VSIG8	-0.437396	-0.629452	-4.20373	-0.861881	-2.15334	-1.07881	-1.60029	-0.103911	-3.51035	1.50865
9092	SART1	-0.23152	-1.35738	-1.04608	-0.246821	-0.781198	-0.0107639	-0.196867	0.807112	-1.11013	1.50849
100616452	MIR2682	-0.114538	-0.614355	-0.634826	-0.12091	-0.733657	0.689491	-0.733657	0.689491	-1.5131	1.50837
5916	RARG	-0.359649	-1.67374	-1.57335	-0.101198	-1.65232	0.599674	0.335671	1.07516	-2.69048	1.50788
122706	PSMB11	-0.208583	-0.863063	-1.63437	-1.64204	-0.995408	-0.610221	-0.585395	0.773036	-0.385263	1.50787
22885	ABLIM3	-0.112913	-1.14449	-1.08211	-0.895855	-1.22646	-0.341509	-0.217064	0.881899	-0.904342	1.50727
8503	PIK3R3	-0.3047	-0.995562	-0.851014	-0.790264	-0.474326	-1.08204	-0.0966837	1.24245	-0.610745	1.50684
2295	FOXF2	-0.657586	-1.87836	-0.768114	-0.198596	-1.04295	-0.287305	0.688844	1.57206	-0.94623	1.50677
801	CALM1	-0.761252	-1.86544	-0.398299	-0.79466	-0.449572	0.69611	0.333712	1.35863	-1.21231	1.50655
115265	DDIT4L	-0.231087	-1.50823	-1.78826	-0.852967	-0.731226	0.231075	-0.452773	0.345335	-1.34194	1.50601
1407	CRY1	-0.534883	-1.47988	-1.04318	-0.388669	-0.708634	0.497175	-0.23413	0.938123	-1.37199	1.50572
89874	SLC25A21	-0.121832	-1.09852	-2.00935	-0.228213	-0.882509	0.0155375	-0.342734	0.801932	-1.99472	1.50472
8722	CTSF	-1.23324	-2.58907	-0.102249	-0.299516	0.0309404	-0.328863	1.20979	1.86	0.410333	1.50368
3801	KIFC3	-0.105683	-0.432312	-2.97166	-0.720651	-1.46988	-0.444425	-1.17687	0.290885	-2.47358	1.50366
100616319	MIR4493	-0.0354172	-0.310507	-1.1061	-0.291746	-1.45584	0.0224395	-1.45584	0.0224395	-1.68774	1.50365
84630	TTBK1	-1.19866	-1.65276	-0.83193	-0.1448	-0.148564	0.395586	-0.0830111	1.34933	-0.876498	1.5026
229	ALDOB	-0.14192	-1.40739	-0.749187	-1.55279	-0.905083	0.458355	0.0290786	0.83897	-1.58264	1.50244
2815	GP9	-0.400683	-1.70691	-0.458008	-0.250191	-0.703137	0.617489	0.261248	1.00284	-1.33688	1.50207
646658	SYNDIG1L	-0.593362	-1.29485	-0.732859	-0.454064	-0.455758	-0.604856	0.14725	1.47466	-0.316159	1.50137
407019	MIR27B	-0.510149	-1.32603	-0.160467	-0.0209948	0.486684	1.74697	0.486684	1.74697	-1.26798	1.50132
1746	DLX2	-0.142493	-0.716074	-3.30935	-1.58487	-1.71677	-1.26084	-1.30302	0.0837902	-1.78373	1.50075
91614	DEPDC7	-0.484508	-1.02529	-2.31231	-0.69393	-1.00214	-0.984101	-0.133257	1.26659	-1.61848	1.50067
124220	ZG16B	-0.395841	-1.77927	-0.752043	-0.266827	-0.488847	0.654202	0.263681	0.844675	-1.24177	1.50048
142684	RAB40A	-0.361038	-1.67217	-0.398147	-0.190689	-0.441213	-0.270149	0.333936	1.06318	-0.26889	1.50029
127665	ZNF648	-0.0346128	-0.331395	-3.42728	-0.585341	-1.87378	-0.609579	-1.34566	0.124962	-3.11044	1.50027
898	CCNE1	-1.80371	-2.35202	-0.527327	-0.604416	0.491162	0.124011	0.728658	2.12512	0.375157	1.50025
54413	NLGN3	-1.06639	-2.52886	-0.77391	-0.04735	-0.123016	0.192632	1.29207	1.62468	-0.792163	1.49982
389792	IER5L	-0.671267	-0.855241	-1.70574	-0.163273	-1.47845	-0.207379	-0.624142	0.863698	-1.9987	1.49917
124402	UBALD1	-0.518494	-1.44487	-1.01919	-0.114852	-0.609874	0.432027	-0.217551	0.960841	-1.37963	1.49892
9318	COPS2	-0.220597	-0.917488	-1.08287	-0.322308	-0.62803	-0.171502	-0.215305	1.11069	-0.887055	1.49797
343069	HNRNPCL1	-0.156303	-1.56859	-0.941889	-0.515627	-0.778879	0.32812	0.0817836	0.575938	-1.18623	1.49625
222698	NKAPL	-0.190433	-1.21266	-1.25574	-0.220091	-1.4384	-0.330602	0.268892	1.36141	-1.5165	1.49618
54948	MRPL16	-0.0405622	-0.721663	-1.60843	-0.367907	-1.67213	-0.584766	-0.340899	0.990732	-1.64963	1.49571
254528	MEIOB	-0.382017	-1.81831	-1.42517	-0.852132	-1.16323	-0.638104	-0.419575	-0.00228773	-0.777257	1.49569
51092	SIDT2	-0.241695	-1.38993	-0.788227	-0.142824	-0.913762	-0.155473	0.371063	1.3293	-0.995765	1.49555
4173	MCM4	-0.480074	-1.71517	-0.515834	-0.688263	-0.417445	-0.496741	0.724463	1.5674	0.189789	1.49532
10013	HDAC6	-0.367799	-1.28185	-0.850827	-0.417787	-1.11338	-0.652565	0.121472	1.30437	-0.63236	1.49491
10742	RAI2	-1.26688	-2.75047	-0.171597	-0.345032	-0.101242	0.677059	0.83264	1.01561	-0.797391	1.49483
80256	FAM214B	-0.437765	-1.46803	-0.813953	-0.66806	-0.90219	-0.925488	0.516815	1.59978	-0.147741	1.49475
5264	PHYH	-0.325854	-1.25292	-1.11548	-0.357932	-0.693385	0.366028	-0.281603	0.888856	-1.30239	1.49313
286204	CRB2	-0.483816	-1.58874	-0.570259	-0.433739	-0.232973	-0.512679	0.278932	1.28268	-0.311245	1.49277
64320	RNF25	-0.1592	-0.6493	-1.45949	-1.0185	-0.770898	-1.04001	-0.491187	0.918538	-0.516617	1.49249
284186	TMEM105	-0.159098	-1.57927	-1.01984	-0.253094	-1.25664	0.142326	0.197298	0.653165	-1.59531	1.49154
957	ENTPD5	-0.258913	-0.971574	-0.847935	-0.122116	-0.932264	0.0339021	-0.0872132	1.22285	-1.20843	1.49136
6005	RHAG	-0.844427	-2.21715	-0.614127	-0.291997	-0.218835	0.660182	0.368798	0.950727	-0.936183	1.49098
55144	LRRC8D	-0.20279	-1.39732	-1.0953	-0.475008	-0.665041	0.452151	-0.267686	0.623842	-1.27784	1.49054
51341	ZBTB7A	-0.00144484	-0.0462861	-7.93727	-2.70652	-2.50345	-1.27494	-2.10814	-0.618701	-5.37308	1.49011
55270	NUDT15	-0.421557	-1.30279	-0.824634	-0.190868	-1.09181	-0.27046	0.278817	1.48004	-1.03744	1.4898
151393	RMDN2	-0.559188	-1.79681	-1.07402	-1.37593	-0.6887	0.662482	0.501495	1.32974	-1.3845	1.48919
340719	NANOS1	-0.524952	-1.51873	-0.706026	-0.231709	-0.219871	0.519592	0.130634	1.23834	-0.878511	1.48816
154664	ABCA13	-0.712315	-2.09293	-0.484508	-0.151005	-0.616897	-0.0937192	0.690143	1.24498	-0.620435	1.48793
30	ACAA1	-0.219266	-1.35719	-1.37954	-0.743201	-1.52608	0.428299	0.141496	1.09961	-2.05536	1.48757
196792	FAM24B	-0.453658	-1.34397	-0.663151	-0.107047	-0.84891	0.111897	0.317969	1.50958	-1.11014	1.48748
23114	NFASC	-0.908109	-1.63622	-0.839321	-0.165997	-0.205172	0.262578	-0.0878178	1.20869	-0.81985	1.48697
57514	ARHGAP31	-0.413355	-1.21036	-0.547904	-0.571949	-0.387757	-0.30202	0.159823	1.41383	-0.0890448	1.48585
55901	THSD1	-0.726948	-2.09591	-0.365588	-0.206789	-0.218742	0.806215	0.739558	1.31569	-1.03719	1.48526
5939	RBMS2	-0.299224	-1.00206	-1.85432	-0.458229	-1.81723	-0.2759	-0.0607435	1.24766	-2.07961	1.48523
2559	GABRA6	-0.687563	-1.17935	-0.744549	-0.560033	-0.373951	-0.839825	-0.0113767	1.38989	-0.501084	1.48506
85026	ARRDC1-AS1	-0.435672	-0.840675	-1.18286	-0.27526	-0.816148	-0.433233	-0.324656	1.10397	-0.985068	1.48493
5716	PSMD10	-0.782077	-1.3515	-0.732402	-0.134102	0.0410775	-0.132607	0.143494	1.51467	-0.623	1.48471
23185	LARP4B	-0.219016	-1.32819	-2.26571	-0.567141	-2.04544	-0.0133935	-0.843969	0.142132	-2.64846	1.48414
23380	SRGAP2	-0.307536	-1.64644	-0.703737	-0.268171	-0.515378	0.520038	0.480138	1.11943	-1.1233	1.4837
140578	CHODL	-0.0412449	-0.823941	-1.22608	-0.972907	-1.31291	-1.25283	-0.312278	0.946829	-0.260205	1.48255
2592	GALT	-0.257522	-1.29649	-1.07501	-0.23464	-0.949427	0.352461	0.188664	1.2461	-1.54956	1.48244
100422974	MIR3178	-0.0516481	-0.755618	-2.78564	-0.647336	-2.09086	0.0560525	-1.04446	0.259455	-3.03011	1.48181
283554	GPR137C	-0.334109	-1.39279	-0.90316	-0.301371	-0.626184	0.449586	0.0228939	1.05871	-1.23265	1.48111
348013	TMEM255B	-0.34929	-0.906345	-1.52592	-0.507042	-1.04904	-0.531268	-0.208025	1.16412	-1.14289	1.48091
246175	CNOT6L	-1.82642	-3.30219	-0.944461	-0.0917891	-0.786123	1.30378	1.53015	1.65215	-2.25715	1.4808
147686	ZNF418	-1.29102	-2.66075	-0.635751	-0.183139	-0.908621	0.586081	0.731723	1.29273	-1.56173	1.48016
79727	LIN28A	-0.268777	-1.04725	-1.62339	-0.279614	-0.643133	0.235058	-0.580091	0.678476	-1.60529	1.47987
4951	OCM2	-0.341558	-1.21703	-1.0804	-0.610745	-0.772398	-0.895796	0.224955	1.41785	-0.485597	1.47968
221302	ZUP1	-0.0690454	-0.663463	-1.89927	-1.16867	-1.84049	-0.0544869	-0.554542	0.799091	-1.92966	1.4784
3624	INHBA	-1.06662	-1.07198	-1.60412	-0.453939	-0.633723	0.251105	-0.569419	0.908649	-1.45115	1.47808
534	ATP6V1G2	-0.238811	-1.32777	-1.24917	-0.177125	-0.590635	0.21386	0.116259	1.11506	-1.34033	1.47765
3630	INS	-0.266252	-1.40941	-1.24042	-0.526584	-0.540424	0.459321	-0.360349	0.575787	-1.22844	1.47755
29118	DDX25	-0.60632	-1.38242	-0.633939	-0.070217	-0.105981	0.0760107	0.282434	1.53858	-0.592371	1.47656
2697	GJA1	-0.282465	-1.16512	-0.720596	-0.682677	-0.542049	-0.693358	0.0107386	1.19422	-0.155989	1.47638
23312	DMXL2	-0.725442	-1.76968	-0.611316	-0.356949	-0.563222	-0.568516	0.495904	1.53904	-0.254422	1.476
6425	SFRP5	-0.131594	-0.761947	-1.14819	-1.30886	-0.867801	-0.781089	-0.303646	1.03054	-0.182576	1.4756
793	CALB1	-0.0369574	-0.459465	-2.5458	-1.21096	-1.46116	-1.45401	-0.762295	0.650509	-1.33487	1.47463
4047	LSS	-0.845664	-1.42733	-0.496574	-0.846308	-0.132773	-1.13725	0.215172	1.5697	1.06362	1.47414
85290	KRTAP4-3	-0.405935	-1.29941	-0.834525	-0.910427	-0.414556	0.394752	-0.0846075	1.08782	-0.812859	1.47407
9512	PMPCB	-0.205782	-1.24308	-0.741303	-0.326417	-0.842345	0.00449117	-0.00850732	1.03854	-0.943007	1.47387
114827	FHAD1	-0.156813	-0.632326	-1.75699	-0.308878	-0.858334	-0.172219	-0.648843	0.74616	-1.60243	1.47382
400360	LINC02915	-0.337262	-1.25405	-1.07729	-0.19939	-1.30372	0.269127	0.289123	1.44295	-1.80127	1.47371
204474	PDILT	-0.309755	-1.04641	-1.49027	-0.913621	-0.941673	-1.20045	-0.50866	0.767612	-0.632054	1.47361
8362	H4C12	-1.03224	-2.46492	-0.381881	-0.160142	-0.0953486	-0.199325	0.783094	1.12584	-0.244907	1.47311
8363	H4C11	-1.03224	-2.46492	-0.381881	-0.160142	-0.0953486	-0.199325	0.783094	1.12584	-0.244907	1.47311
137209	ZNF572	-0.525338	-1.83967	-1.14618	-0.352966	-0.202367	0.185835	-0.0715171	0.591064	-0.883112	1.47189
23170	TTLL12	-0.727696	-1.61384	-1.46962	-0.109562	-0.467222	0.164151	0.524208	1.69851	-1.49946	1.47113
440503	PLIN5	-0.57308	-1.73525	-0.581302	-0.171058	-0.138859	0.289836	0.24559	1.14542	-0.593364	1.46981
1593	CYP27A1	-0.226025	-1.02833	-1.42586	-0.591785	-1.56084	-0.482985	0.0378702	1.26923	-1.36289	1.46967
10771	ZMYND11	-0.199779	-0.827701	-1.21014	-1.31139	-0.68957	-1.52912	-0.252821	1.07582	0.845635	1.46955
3014	H2AX	-0.479251	-1.67743	-1.84006	-0.388413	-0.237467	-0.613141	0.52614	1.37693	-1.49947	1.46952
163115	ZNF781	-0.0407521	-0.40165	-2.07136	-0.978552	-1.41487	-1.25802	-0.799805	0.624215	-1.104	1.46904
57678	GPAM	-0.608088	-1.74365	-0.169831	-0.215734	-0.121893	0.254552	0.84771	1.77901	-0.379233	1.46861
138474	TAF1L	-0.60705	-1.9649	-1.07239	-0.249763	-1.30036	0.159542	0.477517	1.03469	-1.67572	1.46772
27198	HCAR1	-0.467512	-1.80077	-0.805865	-0.254665	-0.437887	0.213956	0.205036	0.818667	-0.853652	1.4677
51031	GLOD4	-0.662965	-1.99716	-0.687403	-0.30708	-0.0529459	0.430792	0.156054	0.766261	-0.615344	1.46711
10262	SF3B4	-0.345769	-1.06534	-1.15822	-1.55442	-0.51245	-0.283998	0.0193561	1.29781	-0.457346	1.46704
1819	DRG2	-0.216264	-0.806716	-1.49954	-1.14517	-0.696494	-1.27012	-0.514644	0.827448	-0.674265	1.46623
9827	RGP1	-0.377857	-1.25672	-1.19842	-0.228411	-0.949489	-0.0637204	0.040361	1.21351	-1.31358	1.46584
5143	PDE4C	-0.0524073	-0.554445	-1.59579	-0.737093	-1.52074	-0.291278	-0.564975	0.811845	-1.49964	1.46549
7157	TP53	-0.219279	-1.10115	-1.35516	-0.319648	-0.630691	-0.201398	-0.0952362	1.07488	-1.12097	1.46522
51122	COMMD2	-0.474951	-1.61225	-0.735433	-0.358894	-0.242329	0.569353	-0.00397852	0.919034	-0.894768	1.46472
124935	SLC43A2	-0.268593	-0.65938	-1.79994	-0.74981	-0.90592	-0.90251	-0.671036	0.740472	-1.05013	1.4646
55526	DHTKD1	-0.425338	-1.41281	-0.688231	-0.340184	-0.965103	-0.280743	0.234075	1.31551	-0.767779	1.46444
147798	TMC4	-0.533394	-1.98899	-0.56444	-0.482035	-0.56885	-0.572022	0.147777	0.307928	-0.082466	1.46438
23770	FKBP8	-0.244186	-1.26065	-1.24178	-0.21233	-0.960636	0.37095	-0.153904	0.899642	-1.68312	1.46395
3227	HOXC11	-0.116421	-1.13893	-1.61985	-0.523911	-0.900401	-0.631719	-0.368291	0.678993	-1.1284	1.46367
641455	POTEM	-0.426371	-1.23484	-1.68863	-0.497396	-0.408931	-0.511142	0.211375	1.43132	-1.19561	1.46352
1434	CSE1L	-0.329571	-1.28567	-0.652264	-0.536047	-0.434577	-0.809261	0.360054	1.46715	-0.392293	1.4628
9911	TMCC2	-0.149164	-1.22758	-1.01399	-0.347846	-0.932633	0.190077	-0.213579	0.774341	-1.30546	1.46252
401505	TOMM5	-0.253319	-1.21621	-0.638605	-0.23044	-0.562187	-0.0894261	0.0745068	1.17376	-0.624582	1.46134
146198	ZFP90	-0.189307	-0.504772	-1.80063	-2.58971	-1.29633	-1.28373	-0.671261	0.754766	-0.789174	1.4605
440956	IQCF6	-0.468061	-1.88664	-0.493508	-0.132559	-0.37479	0.564474	0.605313	0.951774	-1.00623	1.46028
574412	MIR452	-0.118229	-0.601231	-0.622815	-0.125209	-0.712035	0.66558	-0.712035	0.66558	-1.46473	1.45983
5686	PSMA5	-0.682297	-1.6081	-0.863551	-0.106644	-0.0350178	0.17944	0.284367	1.4124	-0.786702	1.45931
407029	MIR30A	-0.383682	-1.11161	-0.231613	-0.0349524	0.208474	1.47254	0.208474	1.47254	-1.27928	1.45868
6620	SNCB	-0.359334	-1.16065	-1.29142	-0.313691	-0.697292	0.0835255	-0.392595	0.825909	-1.25125	1.45838
81833	SPACA1	-0.188425	-1.27672	-0.753614	-0.193149	-0.728173	0.290299	-0.0187597	0.950264	-1.1625	1.45718
10659	CELF2	-0.381542	-1.18851	-0.985828	-0.334674	-0.383159	0.326106	0.15082	1.36395	-0.962839	1.45702
221476	PI16	-0.755954	-1.29705	-0.811546	-0.231606	-0.497141	0.3933	-0.0660349	1.28582	-1.06265	1.45613
8620	NPFF	-0.303646	-0.817391	-1.65987	-0.343885	-1.19426	0.0686496	-0.598908	0.763489	-1.82394	1.45604
440738	MAP1LC3C	-0.350254	-1.63918	-0.757385	-0.228575	-0.423907	-0.23507	0.412058	1.08881	-0.561515	1.45579
90624	LYRM7	-0.807199	-1.53549	-0.357929	-1.15268	0.062273	-1.24105	0.387397	1.64735	1.52653	1.4553
654346	LGALS9C	-0.0361312	-0.789808	-1.80131	-0.295508	-1.31899	0.0468153	-0.298658	0.945924	-2.03294	1.455
79413	ZBED2	-0.444892	-1.80917	-0.809481	-0.102684	-0.455548	0.425188	0.447778	0.947909	-1.12927	1.45306
4148	MATN3	-0.365831	-1.22023	-1.11102	-1.33334	-0.616345	-1.5457	-0.278587	0.896712	0.955577	1.45304
4289	MKLN1	-0.351897	-0.915807	-1.05946	-1.24052	-1.03411	-0.895464	-0.165812	1.17276	-0.22804	1.4525
51073	MRPL4	-0.306613	-1.26597	-1.23854	-0.258834	-1.42619	0.37409	-0.191277	0.898615	-2.04959	1.45197
23358	USP24	-0.0361097	-1.28841	-2.00653	-0.346726	-1.78984	0.333548	-0.269792	0.462998	-2.69513	1.45094
2562	GABRB3	-0.125575	-1.27315	-1.41165	-0.293064	-0.869815	-0.0937377	0.0735016	0.961061	-1.36144	1.45076
1953	MEGF6	-0.0651002	-0.173739	-4.83437	-0.945991	-1.78937	-1.22862	-1.31429	0.132132	-3.9286	1.4505
10581	IFITM2	-0.215644	-0.993651	-1.30167	-0.309093	-1.47182	-0.287101	-0.20536	1.01737	-1.54557	1.44927
10360	NPM3	-0.609446	-1.72812	-0.758526	-0.147385	-0.306503	0.629744	-0.0226481	0.898	-1.11806	1.4488
1124	CHN2	-0.199075	-1.61484	-1.65173	-1.0327	-1.70002	-0.536517	-0.00656121	0.299154	-1.31793	1.4484
669	BPGM	-0.216332	-1.43841	-1.01217	-0.0702078	-0.711189	0.474526	0.313643	1.09047	-1.51433	1.44808
57584	ARHGAP21	-0.153685	-0.705456	-1.24429	-0.861865	-1.14491	-0.958115	-0.363306	0.975272	-0.425613	1.44784
3788	KCNS2	-0.992916	-2.18241	-0.468474	-0.0663488	-0.715748	0.570702	0.561935	1.38581	-1.34784	1.44695
144983	HNRNPA1L2	-0.21002	-1.30886	-1.17158	-0.428622	-1.27065	-0.494215	-0.224733	0.716303	-1.07463	1.44672
79811	SLTM	-0.0218212	-0.214738	-4.02322	-1.24383	-2.24943	-1.02839	-1.53675	-0.104583	-3.03577	1.44511
92714	ARRDC1	-0.218696	-1.61568	-0.889172	-0.314149	-1.04339	0.29373	0.327908	0.696738	-1.45552	1.44486
2997	GYS1	-0.184077	-0.826645	-1.83018	-1.03647	-1.08749	-1.30907	-0.202615	1.09119	-0.824055	1.44458
10660	LBX1	-0.0922995	-0.896243	-1.86457	-0.417022	-1.61252	-0.319588	-0.349664	0.850083	-1.9409	1.4442
51105	PHF20L1	-0.484771	-1.36433	-1.31347	-0.205066	-0.39331	0.0158586	-0.100041	1.04522	-1.18152	1.44404
254228	CALHM5	-0.535003	-1.63133	-0.825522	-0.210482	-0.675989	0.12256	0.167505	1.10726	-1.00795	1.44398
26512	INTS6	-0.108648	-1.44939	-2.66852	-0.739012	-1.91022	-1.02944	0.0594007	0.592428	-2.12103	1.44282
406992	MIR210	-0.112625	-0.576503	-0.641224	-0.133797	-0.745664	0.619749	-0.745664	0.619749	-1.45665	1.44206
90141	EFCAB11	-0.650357	-1.60072	-1.0655	-0.29245	-1.29425	-0.0658214	0.605369	1.68847	-1.45143	1.44094
91646	TDRD12	-0.61688	-1.36642	-0.763232	-0.315218	-0.608725	-0.502509	0.245762	1.4755	-0.460434	1.44016
4881	NPR1	-0.182632	-1.34501	-1.67856	-0.435012	-1.25741	-0.123394	-0.232491	0.617681	-1.68297	1.44011
400581	GRAPL	-0.585736	-1.5019	-1.6672	-0.543897	-1.70895	0.502378	0.511355	1.62233	-2.48028	1.44
161291	TMEM30B	-0.608812	-1.67983	-0.878512	-0.215801	-0.10332	0.602855	0.222968	1.18448	-0.968436	1.4393
84327	ZBED3	-0.572893	-1.81868	-1.04581	-0.235964	-0.138998	0.16302	0.272695	0.993496	-0.864332	1.43928
4778	NFE2	-0.583205	-1.14104	-1.58284	-0.278412	-0.1286	0.295432	-0.0457759	1.2808	-1.37162	1.43909
126321	MFSD12	-0.808636	-1.09288	-0.841416	-0.5692	-0.485283	-0.590715	-0.0894545	1.32104	-0.291921	1.43885
81607	NECTIN4	-0.320555	-0.352943	-2.49861	-1.69244	-1.74107	-1.15274	-0.992027	0.446074	-0.998023	1.43847
84659	RNASE7	-0.365864	-1.59566	-1.20175	-0.292291	-0.91219	0.560086	0.20733	0.952595	-1.73053	1.43799
343071	PRAMEF10	-0.672375	-2.07679	-0.538314	-0.08105	-0.798638	0.683741	0.93792	1.24514	-1.5513	1.43763
90864	SPSB3	-0.394418	-1.8306	-0.512462	-0.19496	-0.76324	0.267801	0.61262	0.67543	-1.07882	1.43756
9667	SAFB2	-0.353979	-1.49718	-1.15848	-0.188362	-0.929778	-0.0429445	0.555154	1.4265	-1.31438	1.43741
79694	MANEA	-0.524744	-1.8123	-0.726642	-1.05946	-0.429682	-0.979007	0.000234092	0.639014	0.642284	1.4373
2002	ELK1	-0.422609	-1.06494	-1.66789	-0.583596	-1.70035	-0.68827	0.0121966	1.29753	-1.48324	1.4369
5106	PCK2	-0.525249	-1.94753	-0.552869	-0.169083	-0.239573	0.231829	0.534393	0.738733	-0.607875	1.43688
60560	NAA35	-2.63491	-4.0396	-0.0530591	-0.0332167	1.03822	1.5611	1.68223	1.98243	-0.523258	1.43641
390928	ACP7	-0.46225	-1.20392	-0.88817	-1.03386	-0.256792	-1.09736	-0.125354	1.10427	0.8531	1.43598
54471	MIEF1	-0.410679	-1.60717	-1.09208	-0.373786	-0.725077	0.566643	0.106173	0.899072	-1.478	1.43537
54954	FAM120C	-0.502886	-1.29651	-0.905846	-0.177546	-0.378464	0.392984	0.135555	1.33148	-1.06092	1.4353
30846	EHD2	-0.707331	-1.84882	-0.285031	-0.507968	-0.0684792	-0.664416	0.973694	1.84303	0.636271	1.43483
131601	TPRA1	-0.300141	-1.45163	-0.732932	-0.358949	-0.773487	0.0796052	-0.00212482	0.852824	-0.931467	1.43418
100526794	NT5C1B-RDH14	-0.305795	-1.7136	-1.06111	-0.473617	-1.0794	0.621752	0.480343	0.752396	-1.79974	1.43385
3805	KIR2DL4	-0.515273	-0.97866	-1.23356	-0.357878	-0.657404	-0.569909	-0.356341	1.00037	-0.880043	1.43367
11238	CA5B	-0.565467	-1.24596	-0.638063	-0.385384	-0.720612	-0.608949	0.0754299	1.3372	-0.276252	1.43357
284654	RSPO1	-0.314354	-1.21136	-0.915343	-0.235601	-0.458337	0.284136	-0.145549	0.972003	-1.00664	1.43302
88455	ANKRD13A	-0.993627	-1.97366	-0.200054	-1.09191	0.104006	-0.888896	0.874047	1.91954	1.33464	1.43301
3995	FADS3	-0.128506	-1.14974	-0.950206	-0.368218	-1.18868	-0.0775665	0.117725	1.12289	-1.25431	1.43292
56255	TMX4	-0.672206	-0.950526	-0.996473	-0.91536	-0.270493	-0.661164	-0.201064	1.20394	-0.399003	1.4323
3050	HBZ	-0.301609	-1.35182	-0.701597	-0.235353	-0.47979	0.425224	0.0196382	0.992846	-1.01805	1.43181
54988	ACSM5	-0.12003	-0.956811	-1.6765	-0.276014	-1.57044	-0.131435	-0.232566	0.927384	-2.00801	1.43028
84502	JPH4	-0.398116	-1.61438	-0.794071	-0.221263	-1.06673	0.279271	0.511684	1.26386	-1.46281	1.43006
64078	SLC28A3	-0.0187173	-0.740025	-2.80658	-3.11354	-1.5769	-2.37477	-0.829741	0.404567	0.854879	1.42962
135932	TMEM139	-0.500614	-1.56717	-0.395752	-0.255304	-0.472841	0.390079	0.340793	1.29059	-0.874275	1.42816
151254	C2CD6	-1.33198	-2.12806	-0.205512	-1.10783	0.118147	-0.293156	0.820528	2.0055	0.991637	1.42755
54576	UGT1A8	-0.516811	-1.82595	-0.706997	-0.18869	-0.218296	0.329321	0.503798	1.07233	-0.754007	1.42726
51134	CEP83	-0.216496	-1.23905	-0.91982	-0.26796	-1.06417	0.225317	0.00296882	0.998448	-1.44489	1.42709
57109	REXO4	-0.125601	-0.838722	-1.24563	-0.197788	-1.31412	-0.230098	-0.341816	0.893943	-1.50768	1.42676
4992	OR1F1	-0.623917	-1.92542	-0.824379	-0.372983	-0.360628	0.435396	0.285676	0.870219	-0.915102	1.42674
1896	EDA	-0.191011	-0.701997	-1.2847	-1.74908	-1.32415	-1.83951	-0.359745	0.971921	0.693712	1.42634
138065	RNF183	-0.390174	-1.18029	-1.07111	-2.19279	-0.372109	-2.1031	0.0237394	1.21039	2.06264	1.42563
3161	HMMR	-0.507754	-1.03562	-1.01158	-0.152935	-0.726671	0.0382032	-0.0493984	1.27468	-1.14992	1.42542
79444	BIRC7	-0.703678	-2.04788	-0.840925	-0.226016	-0.474184	-0.0936553	0.970045	1.44327	-0.723129	1.42507
84872	ZC3H10	-0.0534411	-1.20717	-1.95937	-0.215572	-1.87515	-0.0770998	-0.203556	0.632045	-2.50476	1.42454
169436	STKLD1	-1.61382	-2.81372	-0.295812	-0.231139	0.12205	0.724717	0.539814	1.3075	-0.606127	1.42446
5142	PDE4B	-0.661884	-1.6509	-0.586625	-0.0792208	-0.0538913	0.588653	0.586878	1.61147	-0.818732	1.42406
24142	NAA80	-0.121297	-0.587237	-1.98376	-0.417756	-1.21964	-0.121916	-0.760598	0.584508	-1.91242	1.42352
113000	RPUSD1	-0.347108	-1.07123	-0.921949	-0.321295	-0.552136	-0.103343	-0.150782	1.07474	-0.7498	1.42346
55340	GIMAP5	-0.276095	-1.27123	-0.663524	-0.296319	-0.523157	0.100029	0.124512	1.1422	-0.723326	1.42337
55854	ZC3H15	-0.565973	-1.2069	-0.567831	-0.247177	-0.659121	-0.382832	0.140372	1.411	-0.423267	1.42312
401667	OR51A2	-0.0807963	-0.466645	-0.770137	-0.181419	-0.970626	0.399039	-0.970626	0.399039	-1.49083	1.42298
100131755	ARMCX4	-0.0460235	-0.871402	-2.38684	-0.419089	-1.34787	0.111234	-0.500649	0.65806	-2.4497	1.42262
56623	INPP5E	-0.392372	-1.55662	-1.47977	-0.224955	-1.59261	0.484345	0.238242	1.05577	-2.42658	1.42261
6832	SUPV3L1	-0.601595	-1.87896	-0.752781	-0.320526	-0.725613	-0.415852	0.715031	1.33893	-0.531786	1.42159
257160	RNF214	-0.233758	-1.41789	-0.872671	-0.526377	-0.639339	0.360018	-0.0401201	0.746349	-1.05766	1.42151
10046	MAMLD1	-0.159919	-1.38026	-0.878023	-0.396931	-0.809854	0.317668	0.199745	0.928231	-1.22587	1.42124
150684	COMMD1	-0.321673	-0.88221	-1.8669	-0.699308	-1.05381	0.119048	-0.555425	0.75048	-1.65496	1.42112
64745	METTL17	-0.563177	-1.58749	-0.353765	-0.400495	-0.209501	0.188724	0.69597	1.68084	-0.400958	1.42098
5803	PTPRZ1	-1.06117	-2.24687	-0.524605	-0.242414	-0.783939	-0.181435	1.28783	2.06992	-0.665315	1.4204
5672	PSG4	-1.96208	-3.37966	-0.0903315	-0.0446485	0.293365	1.33478	1.58336	1.6727	-1.04241	1.42039
887	CCKBR	-0.182886	-1.26234	-1.47619	-0.730798	-1.228	-1.02216	-0.499821	0.423177	-0.773293	1.42027
57707	MEAK7	-0.490013	-1.51323	-0.880852	-0.107178	-0.225702	0.182871	0.182652	1.16735	-0.87493	1.42007
8909	ENDOU	-0.768266	-2.1764	-0.379492	-0.133377	-0.327176	0.734678	1.03201	1.21201	-1.09	1.4196
25797	QPCT	-0.22566	-1.11097	-1.95438	-1.24257	-0.616844	-1.47876	0.226926	1.3366	-1.11784	1.41956
2517	FUCA1	-0.704607	-1.82457	-0.364287	-0.262502	-0.411189	0.676172	0.489065	1.36094	-1.09211	1.41932
340371	NRBP2	-0.119647	-0.82975	-2.26135	-0.683845	-1.33374	0.0789038	-0.888508	0.340216	-2.11757	1.41916
1317	SLC31A1	-0.325323	-0.945471	-0.977772	-0.431601	-0.985626	-0.368627	-0.187833	1.0886	-0.824009	1.41911
729330	OC90	-0.748751	-0.974103	-1.01099	-0.777778	-0.388966	-0.862841	-0.174017	1.22555	-0.528151	1.4176
1875	E2F5	-0.473617	-1.07639	-0.813267	-1.38849	-0.726982	-1.16988	0.0254161	1.30634	0.725977	1.41567
26257	NKX2-8	-0.0784505	-0.480459	-1.92564	-0.476951	-1.21877	-0.272596	-0.731827	0.625512	-1.73031	1.41562
28991	COMMD5	-0.859775	-1.99704	-0.28611	-0.0346358	-0.178337	0.417709	0.496713	1.33937	-0.646923	1.41543
140467	ZNF358	-0.221149	-0.902738	-0.840847	-1.42107	-1.10549	-0.620909	-0.0781064	1.16092	-0.755959	1.41413
23063	WAPL	-0.296167	-1.02465	-1.07676	-1.09117	-0.488367	-0.850203	-0.256187	0.955028	0.362123	1.41341
11197	WIF1	-0.310227	-1.67868	-1.41048	-0.793274	-1.48597	-0.12221	-0.0110496	0.341064	-1.49692	1.41303
202052	DNAJC18	-0.163525	-0.774756	-1.03812	-0.654648	-0.759536	-0.412274	-0.230967	1.04278	-0.517343	1.41281
57047	PLSCR2	-0.120712	-0.960221	-1.50469	-0.305795	-1.60748	-0.486407	-0.411143	0.724878	-1.64139	1.41256
9123	SLC16A3	-0.328492	-1.41165	-0.992621	-1.68307	-0.510091	-0.731258	-0.0837434	0.822529	0.725008	1.41229
259294	TAS2R19	-0.502962	-1.56152	-0.362112	-0.207195	-0.482747	0.263829	0.730669	1.66489	-0.762479	1.41185
79133	NDUFAF5	-0.416796	-1.66291	-0.815493	-0.361451	-0.881955	0.275981	0.372774	1.03345	-1.24377	1.41043
100500853	MIR3605	-0.242973	-1.30549	-0.402129	-0.127987	-0.477504	0.849067	0.0978977	1.02456	-1.3546	1.40983
4713	NDUFB7	-0.344824	-1.14539	-1.40397	-0.144652	-0.411382	-0.0766699	-0.0682106	1.09124	-1.30304	1.40898
341567	H1-7	-0.228701	-0.889437	-1.17449	-0.280436	-1.33068	-0.0437942	-0.319893	0.924506	-1.56697	1.40894
2250	FGF5	-0.430256	-1.44057	-0.500264	-0.244488	-0.594623	0.222825	0.390292	1.37218	-0.856529	1.40884
3614	IMPDH1	-1.06498	-2.29055	-0.159572	-1.74473	0.0808309	0.896576	0.767611	1.46206	-1.78275	1.40864
64859	NABP1	-0.919293	-2.07408	-0.768337	-0.295926	-0.820239	0.51643	1.16758	1.97411	-1.41769	1.40855
1471	CST3	-0.89356	-1.21753	-0.667009	-1.45883	-0.438818	-1.64276	0.0478816	1.41839	1.44099	1.40827
10563	CXCL13	-0.235205	-1.0294	-1.02054	-0.3246	-0.597267	-0.518965	0.10696	1.2699	-0.700335	1.40825
122961	ISCA2	-0.949629	-1.91786	-0.794717	-0.108472	-0.317697	0.316344	-0.0527759	0.969277	-0.934312	1.40786
7832	BTG2	-0.767545	-1.28024	-1.0486	-0.174529	-0.310653	0.0948271	-0.0995268	1.21162	-0.963546	1.40783
54933	RHBDL2	-0.208391	-0.55231	-1.57615	-0.398549	-1.01194	-0.287636	-0.555203	0.809812	-1.38252	1.40767
126433	FBXO27	-0.707463	-1.9284	-1.34951	-0.692449	-0.711457	-0.520048	0.889797	1.59002	-0.684368	1.40748
3291	HSD11B2	-1.0957	-1.65369	-1.02472	-0.949519	-0.754474	-0.163029	0.430808	1.72236	-0.596208	1.40693
4296	MAP3K11	-1.08032	-2.16431	-0.424005	-0.207373	-0.164722	-0.304456	0.794017	1.68983	-0.257789	1.40624
7373	COL14A1	-1.13393	-2.41004	-0.186965	-0.0415831	0.291238	0.741461	0.978054	1.56859	-0.473114	1.40613
55041	PLEKHB2	-1.23307	-2.30053	-0.33759	-0.349581	-0.0244248	0.901024	0.876715	1.79176	-0.925526	1.40598
10290	SPEG	-0.155461	-1.01904	-1.4053	-0.499232	-1.525	-0.194834	-0.299476	0.8086	-1.60945	1.40485
7156	TOP3A	-1.10921	-1.7896	-0.604659	-0.321833	0.00409038	0.471069	0.579842	1.80893	-0.545949	1.40485
2232	FDXR	-1.22517	-2.47526	-0.156409	-0.0546114	-0.012223	0.624172	1.41584	2.05663	-0.644485	1.40475
22861	NLRP1	-0.510103	-1.80572	-0.384191	-0.423376	-0.559566	-0.660391	0.759627	1.30221	0.108172	1.40464
4779	NFE2L1	-1.14014	-2.15952	-0.281538	-0.102142	-0.0878362	0.541739	0.504866	1.47048	-0.654636	1.40412
65082	VPS33A	-0.472625	-1.48406	-0.855308	-0.442685	-0.431	-0.688379	0.637671	1.61077	-0.486314	1.40354
153830	RNF145	-0.259738	-1.09326	-0.801177	-1.4511	-0.551668	-1.6374	0.0363463	1.16492	1.26539	1.40301
80031	SEMA6D	-0.150724	-1.09624	-1.70631	-1.88894	-1.73087	-0.194006	0.175849	1.21203	-1.54767	1.40274
64816	CYP3A43	-0.476921	-1.31401	-0.463567	-0.693508	-0.710277	-0.632693	0.364035	1.48892	-0.242677	1.40217
164395	TTLL9	-0.263569	-1.14555	-0.70042	-0.51953	-0.577713	-0.787384	0.27182	1.36183	-0.276917	1.40214
400954	EML6	-0.227603	-0.492795	-2.26314	-0.760359	-1.79309	-0.708321	-0.889252	0.487511	-1.85339	1.40207
79171	RBM42	-0.833234	-2.19606	-0.23762	-0.210091	-0.0294805	-0.310655	0.885702	1.21449	-0.282519	1.40193
318	NUDT2	-0.557179	-1.95427	-0.781897	-0.107254	-0.728571	0.740351	0.815364	0.929811	-1.61644	1.40177
11177	BAZ1A	-0.0232335	-1.33762	-2.48628	-1.51686	-1.56205	-1.68417	-0.935759	-0.450106	-0.977084	1.40124
51324	SPG21	-0.808267	-2.13674	-0.31246	-0.108413	0.0631615	0.8255	0.479127	0.924748	-0.789173	1.40122
57834	CYP4F11	-0.66044	-2.02419	-0.497179	-0.139274	-0.678144	0.773443	0.854898	1.17587	-1.49506	1.40101
114991	ZNF618	-0.145776	-1.03504	-2.81019	-0.304934	-1.67569	-0.171341	-0.304551	0.777655	-2.92222	1.4007
4676	NAP1L4	-0.702325	-1.61605	-1.44057	-0.774148	-0.0176208	-0.751066	0.63814	1.69962	-0.99099	1.40058
55601	DDX60	-0.266709	-1.14591	-1.54651	-1.33229	-1.3235	-0.810686	0.271904	1.36196	-0.555757	1.40044
7264	GFUS	-0.848073	-0.959897	-0.970248	-1.05565	-0.368021	-0.114035	-0.183308	1.21208	-0.267959	1.39986
57101	ANO2	-0.217423	-0.977007	-1.24822	-1.51844	-0.910672	-1.14435	-0.36564	0.809796	0.357243	1.39951
5931	RBBP7	-0.285472	-0.718582	-1.43333	-0.826142	-1.5648	-1.11799	-0.390138	0.940566	-0.753874	1.39941
1582	CYP8B1	-0.637521	-1.69475	-0.35165	-0.132175	-0.0766662	-0.127696	0.830419	1.74727	-0.22533	1.39941
54465	ETAA1	-0.735058	-1.99384	-0.439847	-0.202232	0.0059759	0.759901	0.281073	0.892431	-0.790483	1.39939
114932	MRFAP1L1	-0.26912	-1.04635	-1.4417	-0.541169	-1.11217	-0.187942	0.119451	1.28315	-1.29041	1.39939
7675	ZNF121	-0.41419	-1.65944	-0.418481	-0.908894	-0.652057	-1.19016	0.367834	1.00406	0.728053	1.39837
206338	LVRN	-0.996552	-2.33037	-0.0945764	-0.485545	0.199865	0.914649	0.975121	1.39425	-0.814723	1.39812
3135	HLA-G	-0.432887	-0.998369	-1.74376	-0.160053	-0.580647	-0.199159	-0.137355	1.1411	-1.62901	1.39794
158931	TCEAL6	-0.57645	-1.47992	-0.427039	-0.210684	-0.221833	-0.258422	0.296695	1.36342	-0.219427	1.39791
10419	PRMT5	-0.0675765	-0.810274	-1.53442	-0.84221	-1.62476	0.062822	-0.532158	0.651817	-1.82403	1.39764
94241	TP53INP1	-0.912928	-1.00545	-0.914173	-0.812495	-0.369226	-0.135119	-0.144432	1.25012	-0.255234	1.39762
166824	RASSF6	-0.30229	-1.60624	-0.611193	-0.619792	-0.478484	0.303276	0.160053	0.661647	-0.781807	1.3971
116328	C8orf34	-0.188367	-0.5195	-2.01759	-0.486325	-1.00283	-0.190316	-0.776684	0.58054	-1.73348	1.39703
54810	GIPC2	-0.799104	-1.05368	-1.29451	-0.610399	-1.46618	-0.89563	-0.0839768	1.2896	-0.890809	1.39697
51313	GASK1B	-0.806195	-2.13191	-0.665889	-0.398227	-0.561935	-0.626527	0.0963964	0.533907	-0.275346	1.39604
161514	TBC1D21	-0.613293	-1.06696	-1.43542	-0.393737	-0.347198	-0.332386	-0.020732	1.29912	-1.04178	1.39565
6348	CCL3	-0.443664	-1.46831	-1.9321	-0.937817	-1.45144	-0.511197	0.652511	1.59998	-1.36845	1.39556
5718	PSMD12	-0.243495	-1.43322	-1.80051	-0.254036	-1.1305	0.170172	0.373946	1.10279	-2.02073	1.39522
100616203	MIR4734	-0.0385067	-0.288122	-1.0713	-0.314323	-1.40887	-0.0365288	-1.40887	-0.0365288	-1.56727	1.39486
94030	LRRC4B	-0.163403	-1.0426	-1.18814	-0.710547	-0.871819	-1.00081	0.197467	1.28026	-0.494701	1.39479
10985	GCN1	-3.84225	-5.16327	-0.0181299	-0.0109768	0.876574	1.22043	2.16993	2.61713	-0.343925	1.39466
2843	GPR20	-0.317237	-1.25479	-1.80784	-0.14667	-0.45333	-0.105433	0.411556	1.44345	-1.69721	1.39421
80162	PGGHG	-0.490996	-1.73961	-1.78074	-0.196028	-1.77465	0.122259	0.380458	1.00024	-2.47176	1.39397
1748	DLX4	-0.485753	-1.48597	-0.726282	-0.0994487	-0.631612	-0.0325398	0.380098	1.35075	-0.867069	1.39377
765	CA6	-0.483888	-1.24818	-2.10751	-0.208322	-1.06646	0.0229147	0.275514	1.43921	-2.18944	1.39224
55038	CDCA4	-0.507376	-1.54265	-0.567463	-0.124107	-0.598875	0.0713305	0.41335	1.34397	-0.803579	1.39207
80224	NUBPL	-1.85264	-3.22677	-0.271072	-0.0461147	0.452342	0.878691	1.02128	1.24307	-0.482057	1.39191
2194	FASN	-0.624507	-1.20013	-1.19665	-0.263523	-0.454332	0.333553	-0.333668	0.933416	-1.22127	1.3917
200504	GKN2	-0.271847	-0.871784	-1.15392	-0.247862	-0.954463	-0.384046	-0.307049	0.9483	-1.07066	1.39134
90019	SYT8	-0.614845	-1.20592	-0.847178	-0.210313	-0.0973009	-0.311296	0.150996	1.41053	-0.671856	1.39133
1303	COL12A1	-0.0768947	-0.587706	-2.26983	-0.627949	-1.1178	-0.44992	-0.892702	0.401419	-1.77252	1.39129
8933	RTL8C	-0.38683	-0.810834	-1.25464	-0.278701	-0.462619	-0.439562	-0.326756	0.998234	-0.976215	1.39118
4585	MUC4	-0.125637	-0.519337	-2.56234	-0.870404	-1.06207	-0.39246	-0.561363	0.772308	-1.81962	1.39057
4520	MTF1	-0.518852	-1.48945	-1.07803	-0.0721172	-1.30425	0.0671801	0.413965	1.40881	-1.70078	1.38988
673	BRAF	-0.0903847	-0.457252	-2.03397	-0.22619	-1.9988	-0.037917	-0.774026	0.56634	-2.66705	1.38967
55885	LMO3	-0.500819	-0.997527	-0.82864	-0.682167	-0.720478	-0.277971	-0.0541076	1.2437	-0.466119	1.38961
4284	MIP	-0.162382	-0.824746	-2.43141	-0.257372	-2.1213	-0.401183	-0.132197	1.08931	-2.77223	1.38953
89801	PPP1R3F	-0.297708	-1.30242	-0.894159	-0.440151	-0.894008	0.396294	-0.129797	0.828866	-1.36785	1.3887
10446	LRRN2	-0.743723	-1.94874	-0.197444	-0.039157	-0.0302519	0.441778	1.00896	1.6984	-0.497862	1.38831
112755	STX1B	-0.475784	-0.691572	-1.75307	-0.412295	-0.707223	-0.0299481	-0.647127	0.724017	-1.50213	1.38802
10149	ADGRG2	-0.19169	-1.38328	-1.05556	-0.608615	-0.748464	-0.668438	0.271578	0.983097	-0.454055	1.38785
126208	ZNF787	-0.209653	-1.41645	-1.52498	-1.76565	-1.61942	0.46298	-0.051884	0.633329	-2.09626	1.38776
1212	CLTB	-0.106618	-0.861824	-2.30458	-0.315053	-0.938359	-0.294874	-0.55446	0.609732	-2.091	1.38769
5166	PDK4	-0.395923	-0.965125	-1.4925	-0.451163	-1.03589	0.149669	-0.410155	0.854435	-1.57796	1.38679
3903	LAIR1	-0.515361	-1.79752	-1.21584	-0.91726	-0.769033	0.177207	-0.140843	0.386143	-0.99223	1.38623
6778	STAT6	-0.100489	-0.711507	-1.46021	-0.865673	-1.03879	-0.88142	-0.491434	0.752293	-0.615007	1.38571
91689	SMDT1	-0.527072	-1.35705	-0.66286	-0.106576	-0.184476	0.0738356	0.409707	1.51922	-0.613332	1.38559
8038	ADAM12	-0.753459	-1.97134	-0.598911	-0.253968	-0.350053	-0.0661076	0.63112	1.29178	-0.446778	1.38553
816	CAMK2B	-0.088606	-0.499807	-1.61366	-0.531523	-1.53309	-0.565533	-0.574637	0.748143	-1.45162	1.38522
2022	ENG	-0.45319	-1.74371	-0.57664	-0.556147	-0.761259	0.188608	0.132438	0.634949	-0.950088	1.38491
400451	FAM174B	-0.370487	-1.4181	-1.16159	-0.107525	-0.373198	0.00188734	0.0228436	0.928299	-1.11881	1.38468
84072	HORMAD1	-0.30708	-1.09111	-1.60541	-0.856636	-0.877805	-0.588145	-0.518212	0.623083	-0.802851	1.38465
138803	OR13C3	-0.589875	-1.83755	-1.37451	-0.627429	-0.329262	0.307046	-0.170381	0.426608	-0.981334	1.38314
7363	UGT2B4	-1.53586	-2.77943	-0.142288	-0.83379	0.525041	-1.12427	0.940524	1.54585	1.78841	1.38308
146059	CDAN1	-0.317646	-0.681718	-1.91742	-0.607753	-1.37291	-0.892794	-0.727683	0.60525	-1.3949	1.38176
58157	NGB	-0.142437	-0.7679	-1.48723	-0.705704	-1.41212	0.0296157	-0.506648	0.725185	-1.63994	1.38153
9253	NUMBL	-0.690794	-2.0151	-0.588667	-0.62531	-0.856851	0.769512	0.874219	1.26612	-1.62678	1.38108
9856	KIAA0319	-0.134169	-1.33409	-1.94308	-0.742905	-1.16811	-0.068336	-0.417918	0.26515	-1.62785	1.38072
22920	KIFAP3	-0.367618	-1.47966	-0.471281	-0.180226	-0.719553	0.497066	0.433654	1.25124	-1.25095	1.38024
131408	FAM131A	-1.10588	-2.08463	-0.461078	-0.0794062	-0.112587	0.659332	0.756515	1.72958	-0.861122	1.38015
353189	SLCO4C1	-0.539076	-1.45519	-0.895691	-0.547025	-0.171876	0.483871	0.336564	1.3674	-0.742679	1.37909
3195	TLX1	-0.514711	-1.3946	-1.26038	-1.63904	-0.704508	-1.50287	-0.0570194	1.00443	0.883607	1.37873
6444	SGCD	-0.260742	-1.27465	-0.69893	-0.898826	-0.773304	-0.197966	0.0216065	0.955251	-0.609074	1.37829
55512	SMPD3	-0.15341	-0.437352	-2.14082	-0.776547	-1.44729	-0.719652	-0.832675	0.515848	-1.54619	1.37809
5563	PRKAA2	-0.610452	-1.7641	-0.377969	-0.131534	-0.596292	-0.126005	0.539525	1.29319	-0.530943	1.37801
9437	NCR1	-0.11312	-1.37083	-1.61341	-0.342657	-1.25449	-0.0413658	0.0737246	0.635443	-1.75684	1.37744
57228	SMAGP	-1.04031	-2.40087	-0.343047	-0.321889	-0.00786369	0.452597	0.40851	0.620958	-0.460947	1.37705
8543	LMO4	-0.011211	-0.330742	-5.12199	-1.43623	-2.11079	-1.10677	-1.81554	-0.4762	-3.82006	1.37693
3737	KCNA2	-0.594558	-1.57448	-0.954452	-0.130601	-0.117424	0.193203	0.381594	1.34812	-0.880466	1.37637
90701	SEC11C	-0.358857	-1.02092	-1.76808	-0.275405	-0.390882	-0.0216023	-0.172051	1.03415	-1.53768	1.37596
11046	SLC35D2	-0.357148	-0.982535	-1.36533	-0.883149	-1.08342	-0.738151	-0.217833	1.00762	-0.593046	1.37581
51146	A4GNT	-0.618304	-1.33952	-0.905315	-0.0799423	-0.151822	0.0338624	0.329887	1.50083	-0.846002	1.37523
80823	BHLHB9	-0.548945	-1.8279	-0.359946	-0.328058	-0.163155	0.677328	0.580347	1.08557	-0.841088	1.37513
389	RHOC	-0.758673	-2.03284	-0.528782	-0.340717	-0.523154	0.777376	0.499441	1.01625	-1.31406	1.37499
220032	GDPD4	-0.650166	-0.894397	-1.42682	-0.456348	-0.892801	-0.70698	-0.47298	0.879696	-0.988103	1.37455
132141	IQCF1	-0.546328	-1.5884	-0.652044	-0.169643	-0.456547	0.456608	0.614383	1.5105	-1.03275	1.37439
6845	VAMP7	-0.718328	-1.74543	-0.570439	-0.292424	-0.190587	0.154333	0.138072	1.05077	-0.443014	1.37403
2779	GNAT1	-0.277231	-0.565153	-1.5062	-1.14979	-1.19355	-0.889931	-0.5181	0.824866	-0.468196	1.37348
25833	POU2F3	-0.569384	-0.659895	-1.72045	-1.81154	-1.52357	-1.87682	-0.440523	0.929813	0.364802	1.37332
63876	PKNOX2	-0.156763	-0.936273	-1.48313	-0.925919	-1.1754	0.158034	-0.504377	0.625356	-1.44517	1.37256
9019	MPZL1	-0.175321	-0.305699	-2.79998	-0.973344	-1.41392	-0.852157	-0.883324	0.483029	-1.91106	1.37256
25924	MYRIP	-0.586554	-1.50779	-0.690362	-0.766928	-0.966641	-0.844244	0.610543	1.62796	-0.144373	1.37252
10327	AKR1A1	-0.471487	-1.61593	-0.545822	-0.272155	-0.807361	0.571366	0.297545	1.05365	-1.40562	1.37166
63915	BLOC1S5	-0.127135	-1.15587	-1.8419	-0.381048	-0.864542	-0.0806815	-0.27484	0.631482	-1.65786	1.37103
119392	SFR1	-1.35929	-2.4698	-0.156694	-0.0683803	0.29299	0.468422	0.770464	1.57325	-0.196406	1.37029
10444	ZER1	-0.0696505	-0.364964	-2.55909	-0.604936	-1.85827	-0.422885	-0.764522	0.572729	-2.42468	1.36947
88	ACTN2	-0.575434	-1.41675	-1.40932	-0.526037	-0.136598	-0.796317	0.000515797	1.08017	-1.10246	1.36875
6874	TAF4	-0.00261073	-0.196742	-4.51776	-1.60917	-2.35623	-1.16561	-1.69366	-0.338946	-3.14284	1.36856
55577	NAGK	-0.209946	-1.03951	-1.06631	-1.84426	-1.29491	-1.89683	-0.0239369	1.06428	0.983624	1.36835
196951	FAM227B	-0.146686	-0.572146	-1.57855	-0.952907	-0.939432	-1.23402	-0.556431	0.74406	-0.691523	1.36832
10085	EDIL3	-0.633158	-0.871217	-1.32156	-0.7207	-1.27316	-0.354365	-0.21531	1.13187	-1.09783	1.36805
83604	TMEM47	-0.342412	-1.29652	-0.591998	-0.198064	-0.860637	-0.11535	0.495575	1.47556	-0.842992	1.36773
221078	NSUN6	-0.106811	-0.517459	-2.26596	-0.374367	-1.19322	-0.354722	-0.891028	0.413487	-2.06911	1.36762
55130	ODAD2	-0.0654579	-0.533902	-3.85181	-0.499667	-2.24115	-0.695171	-0.515009	0.769839	-3.69147	1.36758
55665	URGCP	-0.296663	-1.25321	-1.14995	-0.343663	-0.636079	-0.110692	0.465187	1.44257	-0.962353	1.36757
130916	MTERF4	-1.40206	-2.4484	-0.651163	-0.0349916	-0.0421604	0.532552	0.618046	1.49805	-0.842592	1.3672
492	ATP2B3	-0.521286	-1.19188	-0.711919	-0.950274	-0.873585	-0.928199	0.209374	1.40081	0.244532	1.3672
112483	SAT2	-0.476792	-1.27271	-1.44866	-0.705619	-1.23156	-0.484761	0.346125	1.45719	-1.05348	1.36672
23158	TBC1D9	-0.833056	-2.05382	-1.37754	-0.256814	0.0830841	0.65511	0.27783	0.891974	-1.25827	1.36654
3738	KCNA3	-1.34799	-2.62191	-0.0869961	-1.57192	0.419852	-1.23735	1.11574	1.60986	2.22515	1.3664
255738	PCSK9	-1.00763	-1.90049	-0.311944	-0.814884	-0.497377	0.410568	0.839403	1.87321	-1.03794	1.366
9435	CHST2	-0.3126	-1.00574	-1.30029	-0.899214	-0.461192	-1.18832	0.073508	1.25035	-0.830404	1.3658
154881	KCTD7	-0.566828	-1.04588	-1.36549	-0.522142	-0.298224	-0.790924	0.00412455	1.28281	-0.976724	1.36548
9515	STXBP5L	-0.178345	-0.68503	-1.57173	-0.562175	-0.720724	-0.254764	-0.553143	0.714267	-1.1119	1.36494
100616479	MIR4635	-0.159061	-0.739655	-0.663668	-0.22085	-0.755449	0.0932552	-0.306583	0.928319	-0.957281	1.36458
2863	GPR39	-0.401238	-1.67541	-2.18174	-0.627694	-0.632196	-0.686189	0.144227	0.632256	-1.55499	1.36444
80223	RAB11FIP1	-0.918617	-1.87177	-0.312776	-0.0831548	-0.138212	0.605845	0.879734	1.85592	-0.778682	1.36434
51000	SLC35B3	-0.182734	-0.923347	-1.18888	-0.443721	-0.991586	-0.690589	-0.328425	0.816444	-0.803652	1.36354
51635	DHRS7	-1.11346	-1.87106	-1.10671	-0.0649932	-0.646749	0.424142	0.723065	1.85577	-1.49398	1.36271
4218	RAB8A	-0.116533	-0.705929	-2.4148	-0.466674	-1.72341	-0.0751409	-0.958265	0.269892	-2.55186	1.36226
414	ARSD	-0.36591	-1.67433	-0.85914	-0.291685	-1.12008	-0.308907	0.113235	0.490202	-0.989952	1.36164
414149	ACBD7	-0.174207	-1.4945	-1.21405	-0.672745	-1.33135	0.505053	0.233382	0.565002	-1.91452	1.36131
3642	INSM1	-0.427123	-1.07304	-1.19128	-0.412961	-0.742196	-0.0398956	-0.329976	0.86805	-1.04834	1.36106
149281	NTMT2	-0.34607	-0.763861	-1.08726	-0.467788	-0.676633	-0.253273	-0.262759	1.03253	-0.750316	1.361
83594	NUDT12	-0.59055	-1.95027	-0.821602	-0.369142	-0.121817	0.262887	0.407548	0.464986	-0.5939	1.36093
10512	SEMA3C	-0.6437	-1.63552	-0.693312	-0.16676	-0.856395	-0.0226312	0.78064	1.71226	-0.986113	1.36074
2844	GPR21	-0.259351	-0.969597	-1.01892	-0.316902	-0.55227	0.180769	-0.217268	0.943228	-1.01497	1.36059
11101	ATE1	-0.50426	-0.861776	-0.994481	-0.22449	-0.911944	0.10423	-0.199358	1.11316	-1.27495	1.36033
912	CD1D	-0.163793	-0.578305	-1.7452	-1.15091	-1.32784	-1.40656	-0.643434	0.651227	-0.599488	1.3594
8504	PEX3	-0.376388	-1.21279	-1.06326	-0.195238	-0.731821	0.17551	-0.247488	0.823935	-1.25567	1.35923
6582	SLC22A2	-0.152335	-0.583161	-1.37823	-1.3556	-0.944159	-1.56417	-0.444097	0.844511	-0.620422	1.35872
83891	SNX25	-0.694176	-0.946016	-1.89177	-0.138585	-1.83564	0.0242853	-0.436991	0.897993	-2.55596	1.35853
221002	RASGEF1A	-0.289058	-0.910257	-2.91915	-0.389939	-2.34205	-0.190139	-0.604846	0.602575	-3.32079	1.35785
4259	MGST3	-0.455819	-1.46695	-0.994545	-1.14086	-1.23597	-1.39852	0.0172509	0.923066	0.218703	1.35753
84951	TNS4	-0.988315	-1.28292	-0.744602	-0.439309	-1.01849	-0.357479	0.140265	1.46523	-0.728109	1.35732
83597	RTP3	-0.39428	-1.39416	-1.06091	-0.158115	-0.34157	0.259107	0.185593	1.1034	-1.08437	1.35725
10283	CWC27	-0.645887	-1.27974	-1.28609	-0.448555	-0.488852	0.381087	-0.352734	0.847334	-1.20758	1.35718
5981	RFC1	-0.391206	-1.51535	-0.676481	-0.379252	-0.583206	0.517671	0.257613	1.01792	-1.1403	1.35712
3363	HTR7	-0.976031	-1.96917	-0.498636	-0.109578	-0.753355	0.270555	0.332423	1.25691	-1.09534	1.35683
84890	ADO	-0.269377	-0.878883	-1.08177	-0.757738	-0.535404	-1.04972	-0.259059	0.952778	-0.60788	1.35648
245913	DEFB110	-0.213178	-0.675614	-1.18838	-0.686525	-1.00087	-0.529457	-0.328223	0.94691	-0.688538	1.3564
622	BDH1	-0.360344	-1.05198	-1.19344	-0.539137	-0.388504	-0.466089	-0.0562044	1.10998	-0.658882	1.35586
143241	DYDC1	-0.329169	-1.06759	-2.00583	-0.440493	-1.089	0.248236	-0.770939	0.36574	-2.05876	1.35547
25975	EGFL6	-0.196072	-0.818744	-1.64054	-0.330661	-1.39382	-0.0600003	-0.472134	0.731528	-1.86946	1.35518
5164	PDK2	-0.576667	-1.56266	-0.878128	-1.00901	-0.135649	-0.97561	0.117383	1.04703	0.850097	1.35515
729956	SHISA7	-0.0431383	-0.485191	-1.9703	-0.314657	-1.5398	-0.45518	-0.549979	0.730742	-1.97928	1.35486
50840	TAS2R14	-0.216203	-1.09678	-1.25268	-0.229196	-1.31004	0.267871	0.00188997	1.03082	-1.88077	1.3543
59349	KLHL12	-1.43808	-1.54262	-0.785379	-0.645773	-0.543216	0.532096	-0.0441422	1.30537	-1.08434	1.35355
51471	NAT8B	-0.470259	-1.51857	-1.04565	-0.33339	-0.700857	0.39193	-0.230345	0.625627	-1.30441	1.35338
114884	OSBPL10	-0.842022	-1.31107	-1.2664	-0.263327	-0.406966	-0.18022	-0.376048	0.893438	-1.02838	1.35337
4907	NT5E	-0.241227	-1.36601	-0.607565	-0.145748	-0.723505	0.241054	0.102998	0.855447	-1.06942	1.35327
90843	TCEAL8	-0.350632	-1.1477	-0.660891	-1.77928	-0.402995	-1.85557	0.0536799	1.14503	1.83323	1.35143
80745	THUMPD2	-0.365348	-1.40175	-0.656426	-0.171511	-0.872402	0.426973	0.250541	1.1176	-1.38691	1.35127
29941	PKN3	-0.061742	-0.873131	-1.57542	-0.971924	-1.32736	-1.25192	-0.463802	0.616722	-0.608191	1.35125
8459	TPST2	-0.019916	-0.4281	-3.14984	-0.670537	-1.5066	-0.951985	-1.24422	0.0438798	-2.54058	1.35123
2290	FOXG1	-0.65022	-1.73204	-0.511688	-0.207942	-0.572086	0.631294	0.4783	1.28787	-1.24112	1.3512
3301	DNAJA1	-0.0308761	-0.328414	-2.92132	-2.06787	-2.09106	-1.08727	-1.15552	0.162455	-1.31756	1.35114
712	C1QA	-0.102215	-0.735443	-2.29758	-1.27947	-2.0593	-0.916877	-0.188435	1.00512	-1.53026	1.35112
79758	DHRS12	-0.370298	-1.35791	-0.919464	-0.238303	-0.373553	0.428757	0.170478	1.09232	-1.05247	1.35099
54967	CT55	-0.333294	-0.701932	-0.826148	-0.118254	-0.419613	0.340485	-0.326911	0.972587	-1.03868	1.35077
79955	PDZD7	-0.158344	-0.967455	-2.01476	-2.37846	-0.773378	-2.00108	-0.433241	0.647816	1.28044	1.35031
4988	OPRM1	-0.0235397	-0.698719	-2.02258	-1.561	-1.46588	-0.0237489	-0.779028	0.390341	-1.5142	1.35029
170627	XAGE5	-0.133104	-0.661387	-1.67538	-0.25189	-1.28398	-0.0566764	-0.397481	0.845026	-1.87951	1.35015
55701	ARHGEF40	-0.2968	-0.902864	-0.985604	-0.673802	-0.707289	-0.83715	-0.0452558	1.16099	-0.337764	1.34994
5163	PDK1	-0.0153832	-1.29895	-3.85834	-1.79964	-2.32108	-1.86899	-0.994447	-0.576486	-2.10776	1.3499
55799	CACNA2D3	-0.0825031	-0.93598	-1.20347	-0.629619	-1.04537	-0.917029	-0.337574	0.707394	-0.588028	1.34921
94234	FOXQ1	-0.578519	-1.5173	-0.347823	-1.34278	-0.133985	-1.5538	0.402311	1.37127	1.73373	1.34914
1527	TEX28	-0.232642	-1.37625	-0.778882	-0.362883	-0.637667	0.439582	-0.0386606	0.677016	-1.15478	1.34909
144193	AMDHD1	-0.229378	-0.620245	-2.09212	-0.886595	-1.01151	-0.923523	-0.430049	0.86062	-1.20873	1.34856
10143	CLEC3A	-0.626965	-1.07271	-0.686566	-0.250054	-0.0864348	-0.388396	0.031136	1.30359	-0.530776	1.34827
51460	SFMBT1	-0.378467	-0.617443	-1.56246	-0.51874	-0.558253	-0.635647	-0.443565	0.882935	-1.04659	1.34785
6943	TCF21	-0.184965	-1.24855	-1.67406	-0.346999	-1.28021	0.363158	0.121726	0.949045	-2.11228	1.34747
80864	EGFL8	-0.159742	-0.734194	-1.27593	-1.37115	-1.00446	-0.659722	-0.215062	1.00361	-0.357642	1.34728
387332	TBPL2	-0.279338	-1.14248	-0.570825	-0.335256	-0.836002	-0.534619	0.325352	1.35983	-0.382523	1.34728
7297	TYK2	-1.2524	-2.20403	-0.280648	-0.429779	0.364725	-0.669807	1.09326	2.04616	1.04523	1.34671
5699	PSMB10	-1.12573	-2.0209	-0.552603	-0.637805	0.285692	-0.114743	0.942101	1.94701	0.4094	1.3458
4723	NDUFV1	-0.258661	-0.925408	-0.710767	-0.238875	-0.840191	-0.111921	0.0127665	1.18145	-0.86779	1.3455
4329	ALDH6A1	-0.121814	-0.538749	-1.85155	-1.15072	-1.04443	-1.40649	-0.696417	0.582839	-0.788826	1.34549
55374	TMCO6	-0.937085	-1.19887	-0.627558	-0.480652	-0.61061	-0.567458	0.085341	1.40489	-0.153113	1.34527
387890	TMEM233	-0.268725	-0.961277	-1.22626	-0.217324	-1.02231	0.0716707	-0.242878	0.910182	-1.4882	1.34506
10531	PITRM1	-0.717277	-1.6423	-0.834628	-0.772241	-0.391433	0.584308	-0.0846574	0.890908	-0.977734	1.34439
80853	KDM7A	-1.07356	-2.02119	-0.310517	-0.659926	0.251667	-0.434799	0.994115	1.94707	0.770274	1.34392
11052	CPSF6	-0.341501	-1.15768	-0.999064	-1.15943	-0.480279	-1.4137	0.305199	1.37251	0.947095	1.34362
114788	CSMD3	-0.354954	-1.69653	-0.953137	-0.272813	-0.879555	-0.170046	0.50761	0.580143	-0.982977	1.34354
79932	KIAA0319L	-0.679849	-0.759385	-1.76024	-0.707096	-1.4904	-0.632952	-0.650602	0.690475	-1.35806	1.34343
122945	NOXRED1	-0.650913	-1.70212	-0.449601	-0.14518	-0.330348	-0.161943	0.916276	1.75146	-0.347898	1.3426
65010	SLC26A6	-0.714986	-1.87178	-0.335732	-0.84914	-0.302645	0.698773	0.981959	1.66045	-1.12536	1.34109
1363	CPE	-0.727231	-2.01734	-0.38073	-0.221551	-0.321556	-0.333979	0.994422	1.3604	-0.159663	1.34101
219870	OR10G9	-0.273157	-1.35538	-0.545984	-0.263728	-0.564814	0.597476	0.0774775	0.869159	-1.19607	1.34088
64760	FHIP2B	-0.401131	-0.918129	-0.987108	-0.621036	-0.515388	-0.752776	-0.0618741	1.17526	-0.436304	1.34082
151887	CCDC80	-0.22987	-0.847144	-1.9644	-0.452322	-1.25144	-0.229596	-0.75116	0.439005	-1.82497	1.34072
131368	ZPLD1	-0.343903	-0.942694	-0.734276	-0.533823	-0.507023	-0.805946	-0.00296458	1.19657	-0.359911	1.34068
254827	NAALADL2	-0.591802	-0.661203	-1.31625	-0.829269	-0.647106	-0.717365	-0.407394	0.931409	-0.492019	1.3406
126567	C2CD4C	-0.0921558	-1.0969	-1.70312	-0.660964	-0.994035	-0.151244	-0.375005	0.512331	-1.34029	1.34048
94015	TTYH2	-1.14028	-2.1677	-0.16381	-0.348085	-0.191326	-0.554645	1.16706	2.02755	0.407379	1.34016
93100	NAPRT	-0.135632	-0.701543	-1.05623	-1.09159	-0.889084	-1.12247	-0.242676	0.971373	0.236054	1.33947
100616285	MIR4645	-0.00730603	-0.0991241	-1.77747	-0.690202	-2.18255	-0.846734	-2.18255	-0.846734	-1.72237	1.33897
728464	METTL24	-0.0790438	-0.430572	-2.10689	-0.738456	-1.15359	-0.691512	-0.630339	0.66158	-1.44434	1.33889
100126348	MIR760	-0.508156	-0.821469	-1.05992	-0.264354	-0.352888	-0.0328062	-0.195074	1.10656	-0.857538	1.33882
6376	CX3CL1	-0.423636	-1.41023	-1.65276	-0.618567	-1.4375	-0.0661908	0.653204	1.55762	-1.71757	1.33841
26740	OR1J2	-0.282534	-0.616012	-1.04181	-0.249293	-0.56898	-0.0159511	-0.534399	0.761466	-0.966396	1.33809
51643	TMBIM4	-0.207199	-0.927044	-1.06635	-0.190578	-0.845505	0.0674733	0.0551186	1.18278	-1.26511	1.33783
8675	STX16	-0.0658685	-0.795894	-2.02387	-0.662354	-1.69025	-0.496368	-0.779656	0.341035	-1.81082	1.33749
79886	CAAP1	-0.0883895	-0.407973	-4.33931	-0.839355	-1.48255	-0.667371	-1.38641	-0.0878049	-3.59363	1.33735
51626	DYNC2LI1	-0.29345	-0.970899	-1.07211	-0.161651	-0.703116	0.181654	-0.253286	0.896697	-1.26955	1.33469
6860	SYT4	-0.884098	-2.05177	-0.557043	-0.0849843	0.119522	0.785856	0.372466	1.01864	-0.816603	1.33454
10517	FBXW10	-0.333277	-0.820134	-0.931665	-0.824188	-0.428425	-1.11659	-0.157124	1.0851	-0.696506	1.33422
84861	KLHL22	-0.624677	-1.37953	-1.04981	-0.76169	-1.28078	0.44142	0.0753042	1.17531	-1.74614	1.3341
5774	PTPN3	-0.197988	-0.951489	-1.35338	-0.578723	-0.675611	-0.170972	-0.314992	0.785422	-0.924528	1.33367
79905	TMC7	-0.296336	-1.42799	-0.681702	-0.28819	-0.48784	0.307406	0.313193	1.01835	-0.887282	1.33338
2971	GTF3A	-0.778987	-1.11512	-0.665512	-0.25414	-0.300141	-0.000908252	0.0493019	1.33918	-0.508692	1.33295
8863	PER3	-0.580773	-1.43681	-0.332785	-0.0750945	-0.531395	0.0539468	0.485907	1.50712	-0.639554	1.33255
374907	B3GNT8	-0.419464	-1.43623	-1.01732	-0.260401	-0.895565	-0.406506	0.172165	1.03008	-0.901166	1.33035
83900	KRTAP9-3	-0.812564	-1.7114	-0.688064	-0.0831052	-0.410342	0.498043	0.137859	1.11808	-1.09139	1.32995
91694	LONRF1	-0.361506	-1.09391	-0.749278	-0.146398	-0.393855	0.26602	0.0166232	1.12644	-0.893811	1.3297
51025	PAM16	-1.42321	-1.99776	-0.4369	-0.158606	0.46247	0.528571	0.735444	1.93458	-0.286037	1.32968
81	ACTN4	-0.349322	-0.696298	-2.25444	-0.619708	-1.83527	-0.905618	-0.372789	0.910755	-1.88058	1.32962
144448	TSPAN19	-0.261854	-0.76049	-1.00402	-0.295091	-0.548071	-0.262307	-0.202921	1.02938	-0.764357	1.32936
6585	SLIT1	-0.488413	-1.79792	-1.68076	-1.33665	-1.71773	0.663042	0.592361	0.81861	-2.40552	1.32891
83938	LRMDA	-0.151711	-0.346835	-2.27049	-0.77733	-1.72836	-1.07013	-0.892869	0.421327	-1.6318	1.3286
89886	SLAMF9	-0.263564	-0.904887	-4.27051	-0.311378	-1.58234	-0.49668	-0.000872611	1.16261	-4.10529	1.32853
4236	MFAP1	-0.381214	-1.19842	-0.902566	-0.398134	-0.47544	-0.108812	-0.136163	0.91092	-0.623593	1.32823
1945	EFNA4	-0.160834	-0.689873	-1.07809	-1.26323	-1.03791	-1.26266	-0.256845	0.96127	0.291191	1.32804
140628	GATA5	-0.559319	-1.54825	-1.8353	-0.0763943	-0.234103	0.498441	0.490045	1.37635	-1.90536	1.32798
26149	ZNF658	-0.423779	-1.21974	-0.475795	-0.0728195	-0.489695	0.161883	0.299591	1.36244	-0.766122	1.32786
56243	KIAA1217	-0.383242	-1.07673	-1.97801	-0.229819	-0.807447	-0.0261932	-0.413809	0.718307	-1.91482	1.32763
131890	GRK7	-1.23514	-1.71367	-0.396472	-0.0968364	0.256839	0.621757	0.33593	1.57389	-0.472173	1.32723
196743	PAOX	-0.449659	-0.932545	-2.47189	-0.605559	-1.60604	-0.441733	-0.668849	0.567372	-2.19972	1.32719
151516	ASPRV1	-0.478403	-1.14627	-0.754586	-0.350817	-0.740753	-0.0368459	0.215853	1.36238	-0.811489	1.32687
3207	HOXA11	-0.394734	-1.36118	-0.688719	-0.0977587	-0.965523	0.409626	0.613224	1.52226	-1.49675	1.32679
407018	MIR27A	-0.238321	-0.852446	-0.848752	-0.77808	-0.60692	-0.705286	-0.407055	0.76899	-0.121122	1.32674
11259	FILIP1L	-0.362331	-1.47548	-0.921137	-0.232539	-0.732497	0.213786	0.291409	1.01281	-1.17031	1.32647
9866	TRIM66	-0.199386	-1.21758	-1.25228	-0.30117	-0.672864	-0.457289	-0.0471792	0.802936	-0.975235	1.32643
4990	SIX6	-0.495031	-1.1388	-1.29584	-1.23505	-1.19284	-1.47335	0.197069	1.35677	-0.287016	1.32641
63948	DMRTB1	-0.599494	-0.886537	-0.919486	-0.781559	-0.514967	-0.567897	-0.148807	1.1452	-0.147734	1.32546
9545	RAB3D	-0.48859	-1.47766	-0.633564	-0.283301	-0.538126	0.223024	0.170379	1.05173	-0.837875	1.32478
148281	SYT6	-0.680922	-1.53164	-0.308852	-1.04385	-0.199019	-1.31651	0.482274	1.49688	1.33754	1.32406
159371	SLC35G1	-0.268197	-1.23454	-1.52867	-0.242466	-1.01863	-0.342993	-0.0417049	0.862858	-1.45286	1.32365
388121	TNFAIP8L3	-0.21363	-1.45646	-1.69873	-1.0745	-1.37307	-0.934156	-0.276655	0.17853	-0.763092	1.32356
3929	LBP	-0.322858	-1.15037	-1.00613	-0.285027	-0.668639	0.141386	0.0853672	1.1164	-1.0845	1.32204
55346	TCP11L1	-0.352938	-1.327	-0.966045	-0.179278	-0.64409	0.411685	-0.180164	0.712745	-1.31669	1.32139
1160	CKMT2	-0.645272	-1.9523	-0.807891	-0.537885	-0.800791	-0.73273	0.564297	0.750646	-0.278452	1.32025
92291	CAPN13	-0.193525	-1.26596	-0.77752	-0.24218	-0.960987	0.342976	0.275817	1.04577	-1.40958	1.32021
163351	GBP6	-0.668906	-0.758772	-1.5584	-0.468813	-0.559451	-0.33414	-0.501943	0.814784	-1.11264	1.31979
643699	GOLGA8N	-0.117257	-0.532921	-0.625954	-0.150668	-0.717511	0.53507	-0.717511	0.53507	-1.33972	1.31975
2626	GATA4	-0.811044	-1.86757	-0.484975	-0.460617	0.0656676	-0.589437	0.5194	1.30973	-0.655557	1.31941
54662	TBC1D13	-0.27834	-0.770633	-2.16704	-0.294725	-1.4014	-0.177367	-0.738446	0.485632	-2.23693	1.31936
100616369	MIR4713	-0.166523	-1.07079	-0.74855	-0.276594	-0.760413	0.554162	-0.378462	0.581661	-1.39673	1.31892
388743	CAPN8	-0.0239659	-0.780659	-2.29819	-0.323414	-1.44812	-0.101643	-0.638327	0.440551	-2.39013	1.31779
9976	CLEC2B	-0.141482	-0.706506	-2.17644	-1.25427	-1.72242	-0.707832	-0.304027	0.88618	-1.37106	1.31752
4915	NTRK2	-0.411749	-1.43564	-1.41382	-0.149105	-0.319022	0.201739	-0.0366964	0.792384	-1.36773	1.31747
23705	CADM1	-0.554342	-1.39119	-0.72143	-0.136417	-0.58456	0.229533	0.445798	1.46308	-1.00249	1.31726
223	ALDH9A1	-0.0300965	-0.192029	-4.95897	-1.67191	-2.08113	-1.2752	-1.65621	-0.349173	-3.38442	1.31703
55153	SDAD1	-0.957643	-1.35246	-0.48221	-0.0916433	0.171633	0.261687	0.259225	1.51547	-0.400814	1.31682
100126313	MIR744	-0.200805	-0.695519	-0.766222	-0.24961	-0.670321	0.0155611	-0.362886	0.857395	-0.858675	1.31675
163590	TOR1AIP2	-0.336528	-1.32712	-0.835483	-0.152754	-1.06152	0.215397	-0.0853559	0.781942	-1.44797	1.31662
79760	GEMIN7	-0.346422	-1.00164	-0.937915	-0.609142	-0.798235	-0.403337	0.00520002	1.14712	-0.513845	1.31654
3304	HSPA1B	-0.355297	-0.981891	-0.686594	-1.31854	-0.96356	-0.979959	0.0742091	1.23189	0.632157	1.31638
9923	ZBTB40	-0.149581	-0.959447	-2.10656	-0.437032	-1.41004	-0.411868	0.173049	1.2102	-1.94517	1.31589
375748	ERCC6L2	-0.2951	-1.06916	-1.03082	-2.25029	-0.49001	0.249282	0.174194	1.2377	-1.42607	1.31538
2251	FGF6	-0.459307	-1.4375	-0.512443	-0.446901	-0.770428	-0.636468	0.69919	1.57706	-0.149134	1.31435
143684	FAM76B	-0.536434	-1.19965	-0.99034	-0.124699	-0.686208	-0.101616	0.271427	1.40582	-1.04455	1.31404
386675	KRTAP10-7	-0.619291	-1.35871	-0.119337	-0.0194377	0.699939	1.78601	0.699939	1.78601	-1.09065	1.31388
222545	GPRC6A	-0.49177	-0.941487	-0.777873	-0.361623	-0.223538	-0.0604366	-0.0380524	1.19551	-0.447064	1.31298
55898	UNC45A	-0.137528	-1.14219	-1.10375	-0.139156	-0.962601	-0.145833	0.141544	0.986094	-1.26394	1.31248
51061	TXNDC11	-0.659322	-1.86355	-0.554797	-0.505198	-0.372543	0.695255	0.570463	1.09227	-1.06895	1.31242
4897	NRCAM	-0.953999	-1.62568	-1.18966	-0.296746	-0.164479	0.100815	-0.00365351	1.12365	-0.931488	1.31224
26279	PLA2G2D	-0.100215	-0.846596	-1.09563	-0.610052	-1.26728	-0.323662	0.0317012	1.10951	-1.06123	1.31102
30062	RAX	-0.366851	-1.37327	-1.12899	-1.91743	-0.870167	-1.39104	-0.0762381	0.760881	0.944961	1.30906
8529	CYP4F2	-0.304852	-1.36019	-0.622148	-1.01187	-0.474226	-0.777495	0.220726	0.994691	0.493818	1.30872
23732	FRRS1L	-0.246309	-1.34259	-1.12655	-0.295304	-0.877552	-0.0588052	0.0939492	0.807157	-1.16676	1.30786
6282	S100A11	-0.174043	-1.48182	-1.20864	-2.3514	-1.0817	-1.508	-0.000843234	0.00153032	1.21968	1.30778
5696	PSMB8	-0.299713	-1.08234	-0.991995	-0.414419	-0.975402	-0.493231	0.0770761	1.12446	-0.752386	1.30748
81832	NETO1	-0.874222	-1.52227	-0.281977	-0.373839	-0.204819	0.196067	0.503958	1.63879	-0.411276	1.30683
[truncated: 17,052 more rows]
