# Supplementary material for: Small molecule induced STING degradation facilitated by the HECT ligase HERC4
Source: Nat Commun. 2024 May 29;15:4584. doi: 10.1038/s41467-024-48922-w (PMC11137104; doi:10.1038/s41467-024-48922-w)
Supplement: Supplementary file 6 — Supplementary Data 3 [file 41467_2024_48922_MOESM6_ESM.xlsx]

## Sheet: Supplementary Data 3
Supplementary Data 3. Proteomics results from 10 µM AK59 treated HERC4 or STING knockout Dual-THP1 cells.
		HERC4 KO AK59 vs. DMSO										STING KO AK59 vs. DMSO
GeneName	MasterAccession_simple	ProtFDR	nPSMs	nPep	nUniPep	qPSM	qPep	qUniPep	pval	qval	L2FC	ProtFDR	nPSMs	nPep	nUniPep	qPSM	qPep	qUniPep	pval	qval	L2FC
TICAM1	A0A087WVI8	0.231584	2	1	1	2	1	1	0.041258	0.0743582	0.222361	0.230222	2	1	1	2	1	1	0.0798787	0.14519	0.165524
	A0A087X1K6	0.049445	8	4	4	8	4	4	8.02617e-05	0.000603034	-0.377601	0.0500056	8	4	4	8	4	4	0.00328778	0.012434	-0.347058
LOC102723996	A0A087X1L8	0.0522373	2	1	1	2	1	1	0.000714782	0.0031269	-0.36687	0.0527431	2	1	1	2	1	1	0.00676261	0.0215953	-0.340763
SMIM26	A0A096LP01	0.0628653	1	1	1	1	1	1	0.000370027	0.00191671	0.538688	0.0632075	1	1	1	1	1	1	0.00228476	0.00938547	0.278165
RNF213	A0A0A0MTC1	0.049445	108	100	100	95	100	88	0.000792569	0.00336591	-0.172788	0.0500056	108	100	100	95	100	88	1.83509e-05	0.00028426	-0.385542
VARS2	A0A0A0MTG1	0.0544982	5	1	1	5	1	1	0.243297	0.322097	-0.132838	0.054966	5	1	1	5	1	1	0.157193	0.244932	-0.150161
GPR75-ASB3	A0A0A6YYF3	0.049445	4	2	2	2	2	1	0.0317179	0.0599513	0.258861	0.0500056	4	2	2	2	2	1	0.180928	0.273273	0.109418
GATD3B	A0A0B4J2D5	0.049445	52	9	9	44	9	9	0.0272409	0.0529579	0.121638	0.0500056	52	9	9	44	9	9	0.0482093	0.0975257	0.0959189
LOC102724159	A0A0B4J2E5	0.049445	70	25	25	54	25	21	0.133627	0.195744	-0.0660315	0.0500056	70	25	25	54	25	21	0.460082	0.564011	-0.0305665
PIGBOS1	A0A0B4J2F0	0.049451	1	1	1	1	1	1	0.879274	0.907178	0.0215457	0.0500114	1	1	1	1	1	1	0.081087	0.146988	0.163685
SIK1B	A0A0B4J2F2	0.0669168	6	3	2	2	2	1	1.41834e-05	0.000178789	4.5796	0.0672029	6	3	2	2	2	1	0.000227223	0.00169369	1.8842
HLA-DRA	A0A0G2JMH6	0.049445	6	2	2	4	2	2	0.00595597	0.0158783	-0.208115	0.0500056	6	2	2	4	2	2	6.4826e-05	0.00069624	-0.541584
	A0A0U1RQK1	6.2479	12	3	0	0	0	0				6.24044	12	3	0	0	0	0
ERVK3-1	A0A0U1RQV1	0.049445	7	3	3	7	3	3	0.162764	0.231236	-0.126691	0.0500056	7	3	3	7	3	3	0.5329	0.62955	-0.0322117
NBDY	A0A0U1RRE5	0.250479	2	2	2	2	2	2	1.65579e-08	2.72517e-06	-1.55009	0.248962	2	2	2	2	2	2	1.58217e-07	1.7366e-05	-1.91361
MMP24OS	A0A0U1RRL7	0.049445	3	2	2	3	2	2	0.00212594	0.00713254	0.45727	0.0500056	3	2	2	3	2	2	0.000618367	0.00353162	0.388294
UBE2L5	A0A1B0GUS4	1.4964	30	4	1	1	1	1	0.0387577	0.0706253	-0.311555	1.48878	30	4	1	1	1	1	0.514941	0.612493	-0.0793207
	A0A1W2PQL4	3.09107	3	2	1	1	1	1	0.866872	0.898001	-0.00932764	3.08042	3	2	1	1	1	1	0.15861	0.246611	0.126516
	A0A2R8YF49	0.049445	6	2	2	3	2	1	0.188206	0.260839	-0.112357	0.0500056	6	2	2	3	2	1	0.659402	0.741922	0.0311829
TGFB1	A0A499FJK2	0.049445	22	9	8	14	8	6	0.31219	0.395991	-0.0604133	0.0500056	22	9	8	14	8	6	0.713253	0.785587	-0.034645
KANSL1L	A0AUZ9	0.049445	3	3	2	0	2	0				0.0500056	3	3	2	0	2	0
RBM47	A0AV96	0.049445	11	9	9	10	9	8	0.00926767	0.0225437	0.129301	0.0500056	11	9	9	10	9	8	0.0032576	0.0123413	-0.23791
TTC26	A0AVF1	0.0894372	2	2	2	2	2	2	0.0253013	0.0499216	0.192208	0.0894413	2	2	2	2	2	2	0.857291	0.899407	-0.0210437
FER1L5	A0AVI2	3.98547	1	1	1	1	1	1	0.00439392	0.0125349	-0.378269	3.97449	1	1	1	1	1	1	0.00142571	0.00654054	-0.5658
E2F8	A0AVK6	0.049445	3	3	2	1	2	1	0.620076	0.687896	-0.10661	0.0500056	3	3	2	1	2	1	0.0575202	0.112323	-0.352766
UBA6	A0AVT1	0.049445	57	36	36	52	36	33	0.362902	0.448194	0.0305218	0.0500056	57	36	36	52	36	33	0.148477	0.233857	0.0705783
ESYT2	A0FGR8	0.049445	84	34	34	76	34	34	0.00972163	0.0233871	0.153706	0.0500056	84	34	34	76	34	34	0.0313609	0.0698949	0.119072
MED19	A0JLT2	0.049445	7	5	5	6	5	5	0.00100523	0.00402048	0.275731	0.0500056	7	5	5	6	5	5	0.000459707	0.00283931	0.292511
UHRF1BP1L	A0JNW5	0.049445	37	32	31	33	31	28	0.419574	0.504055	0.0308875	0.0500056	37	32	31	33	31	28	0.725334	0.795377	0.0150162
SHTN1	A0MZ66	0.049445	43	28	28	32	28	22	0.0124784	0.028487	-0.185781	0.0500056	43	28	28	32	28	22	0.00172469	0.00755452	-0.25326
TMEM223	A0PJW6	0.0601659	3	3	3	3	3	3	5.53481e-06	9.30254e-05	-0.60876	0.0605468	3	3	3	3	3	3	8.04364e-05	0.000805713	-0.467441
TMEM120B	A0PK00	0.353118	2	2	2	1	2	1	0.259692	0.339879	-0.073365	0.350827	2	2	2	1	2	1	0.46933	0.572211	-0.103139
ARHGAP10	A1A4S6	0.049445	8	8	8	8	8	8	0.00517949	0.0142212	0.171655	0.0500056	8	8	8	8	8	8	0.221446	0.319529	0.0989503
ILVBL	A1L0T0	0.049445	20	15	15	17	15	14	0.0282923	0.0546356	0.117354	0.0500056	20	15	15	17	15	14	0.0359159	0.0775303	0.121363
C1orf226	A1L170	0.0494731	2	2	2	2	2	2	0.00732325	0.0187004	-0.162678	0.0500329	2	2	2	2	2	2	0.232294	0.331344	-0.0754817
PLEKHG3	A1L390	0.049445	1	1	1	1	1	1	0.994761	0.996245	0.00166757	0.0500056	1	1	1	1	1	1	0.177125	0.268551	0.144269
SH3PXD2B	A1X283	0.049445	11	10	9	10	9	9	0.0366252	0.0673728	-0.126006	0.0500056	11	10	9	10	9	9	0.188964	0.282668	-0.0976416
ZC3H12D	A2A288	0.049445	3	3	3	3	3	3	0.660154	0.72416	0.0206197	0.0500056	3	3	3	3	3	3	9.98016e-06	0.000185977	-0.659223
PIPSL	A2A3N6	6.2479	15	5	0	0	0	0				6.24044	15	5	0	0	0	0
BCLAF3	A2AJT9	0.0494464	1	1	1	1	1	1	0.0205805	0.0422806	0.181471	0.050007	1	1	1	1	1	1	0.15513	0.242497	0.155048
NBAS	A2RRP1	0.049445	40	35	35	35	35	32	0.04157	0.0748123	-0.108458	0.0500056	40	35	35	35	35	32	0.000401826	0.00259033	-0.324286
TARSL2	A2RTX5	0.0497055	6	5	2	1	2	1	0.109445	0.165342	0.159542	0.0502597	6	5	2	1	2	1	0.990638	0.993876	0.00154163
MEIOC	A2RUB1	2.71951	1	1	1	1	1	1	0.0135614	0.0304729	0.31032	2.70927	1	1	1	1	1	1	0.119934	0.19772	-0.251643
TYW5	A2RUC4	0.1641	1	1	1	1	1	1	0.739798	0.792687	-0.0258496	0.163332	1	1	1	1	1	1	0.490161	0.591244	0.0519198
DENND3	A2RUS2	0.049445	32	25	25	27	25	23	0.045765	0.0808768	0.0968823	0.0500056	32	25	25	27	25	23	0.000173642	0.00139699	-0.36688
FUOM	A2VDF0	0.049445	3	1	1	2	1	1	0.743779	0.795974	-0.0347951	0.0500056	3	1	1	2	1	1	0.838696	0.886256	-0.0222399
TMEM131L	A2VDJ0	0.049445	10	10	10	8	10	8	5.97659e-05	0.000484065	-0.361048	0.0500056	10	10	10	8	10	8	4.65381e-05	0.000546243	-0.689971
VWA8	A3KMH1	0.049445	26	25	25	24	25	23	0.00372918	0.0109897	0.1262	0.0500056	26	25	25	24	25	23	0.482841	0.584355	0.0334512
SBNO1	A3KN83	0.049445	53	38	31	33	31	27	0.000131759	0.000878695	-0.245651	0.0500056	53	38	31	33	31	27	0.00927821	0.0273918	-0.13472
CRPPA	A4D126	0.049445	1	1	1	1	1	1	0.379718	0.464035	0.100827	0.0500056	1	1	1	1	1	1	0.0291562	0.0659076	0.155771
FAM221A	A4D161	0.0505105	2	2	2	2	2	2	0.255316	0.335309	0.0559363	0.051048	2	2	2	2	2	2	0.488721	0.589833	0.0291817
GTPBP10	A4D1E9	0.049445	22	16	16	17	16	14	0.000911201	0.00372989	0.238864	0.0500056	22	16	16	17	16	14	0.000458327	0.00283554	0.22011
WDR91	A4D1P6	0.049445	29	22	22	24	22	21	0.00491479	0.0137146	0.130874	0.0500056	29	22	22	24	22	21	0.0984484	0.17052	-0.0915271
KLRG2	A4D1S0	0.05064	1	1	1	0	1	0				0.0511751	1	1	1	0	1	0
MBLAC1	A4D2B0	0.049462	2	2	2	2	2	2	0.378856	0.463176	0.0723595	0.0500221	2	2	2	2	2	2	0.272587	0.376084	-0.0994209
MTMR11	A4FU01	3.31261	1	1	1	1	1	1	0.19064	0.263417	0.0806635	3.30179	1	1	1	1	1	1	0.239769	0.339836	0.175211
POTEF	A5A3E0	0.269603	166	8	1	1	1	1	0.168345	0.237694	-0.195705	0.267934	166	8	1	1	1	1	0.304863	0.410739	-0.179302
VPS37C	A5D8V6	0.049445	7	5	5	6	5	4	0.000773392	0.00331188	-0.235858	0.0500056	7	5	5	6	5	4	0.0110838	0.0315065	-0.131867
TMEM189	A5PLL7	0.0494504	4	4	4	3	4	3	0.112596	0.169376	-0.0667198	0.0500108	4	4	4	3	4	3	0.255065	0.35705	0.069979
TRAPPC13	A5PLN9	0.120445	10	7	7	9	7	7	0.00206339	0.00697365	0.141206	0.120107	10	7	7	9	7	7	0.736666	0.804465	0.0133547
CNOT1	A5YKK6	0.049445	121	71	71	105	71	66	0.087281	0.137181	0.0693806	0.0500056	121	71	71	105	71	66	0.377446	0.48493	0.0363268
BDP1	A6H8Y1	0.049445	4	4	4	4	4	4	0.141074	0.204893	-0.138482	0.0500056	4	4	4	4	4	4	0.0492715	0.0992371	-0.0998528
GOLGA8IP	A6NC78	6.2479	4	4	0	0	0	0				6.24044	4	4	0	0	0	0
CCDC88B	A6NC98	0.049445	81	64	63	68	63	58	0.78795	0.833025	-0.00869785	0.0500056	81	64	63	68	63	58	0.382749	0.489939	-0.039004
GOLGA8O	A6NCC3	0.049445	26	12	6	10	6	5	0.0182407	0.0383604	0.235145	0.0500056	26	12	6	10	6	5	0.0709422	0.132113	0.140026
MAP1LC3B2	A6NCE7	0.049445	6	2	1	4	1	1	5.81993e-06	9.65157e-05	1.48458	0.0500056	6	2	1	4	1	1	7.29533e-07	3.70206e-05	2.04663
FAM83G	A6ND36	0.0548942	2	2	2	2	2	2	0.00579672	0.015525	0.310318	0.0553556	2	2	2	2	2	2	0.00530301	0.0179952	0.458808
PGP	A6NDG6	0.049445	25	13	13	20	13	12	0.238	0.316679	0.0408963	0.0500056	25	13	13	20	13	12	0.803167	0.858941	0.0155437
C5orf51	A6NDU8	0.049445	7	6	6	7	6	6	7.53898e-05	0.000574733	-0.262277	0.0500056	7	6	6	6	6	6	6.52097e-05	0.000698401	-0.619456
RCCD1	A6NED2	0.049445	7	7	7	5	7	5	0.000342125	0.0018076	0.333744	0.0500056	7	7	7	5	7	5	0.181136	0.273491	0.0967922
ZNF316	A6NFI3	0.049445	4	4	4	4	4	4	0.288623	0.370144	-0.243121	0.0500056	4	4	4	4	4	4	0.185194	0.278269	0.113434
PRAMEF25	A6NGN4	3.57265	1	1	1	0	1	0				3.56172	1	1	1	0	1	0
ZNF860	A6NHJ4	6.2479	2	2	0	0	0	0				6.24044	2	2	0	0	0	0
TUBAL3	A6NHL2	0.049445	33	4	1	1	1	1	0.193295	0.266369	-0.170259	0.0500056	33	4	1	1	1	1	0.00312256	0.0119124	-0.46266
FBLL1	A6NHQ2	0.0494699	4	3	1	1	1	1	0.0757362	0.122003	-0.137771	0.0500298	4	3	1	1	1	1	0.843805	0.890467	0.0159636
SMCHD1	A6NHR9	0.049445	97	63	63	81	63	57	0.00439738	0.0125354	0.13127	0.0500056	97	63	63	81	63	57	0.025555	0.0596535	0.112706
HMX3	A6NHT5	0.049445	2	2	2	2	2	2	0.00814011	0.0203161	-0.398722	0.0500056	2	2	2	2	2	2	0.00135735	0.00628646	-0.231805
CASTOR2	A6NHX0	0.0507823	1	1	1	1	1	1	0.00166313	0.00590461	-0.276325	0.0513146	1	1	1	1	1	1	0.143257	0.227608	-0.100285
NCF1B	A6NI72	0.049445	50	14	14	46	14	13	0.170373	0.24013	0.0720364	0.0500056	50	14	14	46	14	13	0.118027	0.195279	0.0854678
UNC119B	A6NIH7	0.049445	3	3	3	2	3	2	0.0283534	0.0547061	-0.174937	0.0500056	3	3	3	2	3	2	0.0247311	0.0581034	-0.288987
METTL15	A6NJ78	0.049445	4	4	4	2	4	2	0.00386027	0.0112846	0.293774	0.0500056	4	4	4	2	4	2	0.00284646	0.0111018	0.253742
SOWAHD	A6NJG2	0.049445	8	8	8	8	8	8	0.768894	0.817536	-0.0118966	0.0500056	8	8	8	8	8	8	0.0260867	0.0605889	-0.120419
RIMBP3C	A6NJZ7	4.52942	3	1	1	0	1	0				4.51866	3	1	1	0	1	0
ZNF98	A6NK75	0.049445	14	7	3	4	3	2	0.00131432	0.00492897	0.637955	0.0500056	14	7	3	4	3	2	0.000112944	0.00102224	0.591219
CCDC85C	A6NKD9	0.049523	2	1	1	2	1	1	0.517695	0.596153	0.0605829	0.0500815	2	1	1	2	1	1	0.434401	0.539029	0.0479028
SAC3D1	A6NKF1	0.049445	5	4	4	4	4	3	0.00331033	0.0100264	0.134343	0.0500056	5	4	4	4	4	3	0.872243	0.909472	0.00821625
RGPD3	A6NKT7	6.2479	52	37	0	0	0	0				6.24044	52	37	0	0	0	0
SHISA7	A6NL88	2.70204	1	1	1	0	1	0				2.69182	1	1	1	0	1	0
ZFP92	A6NM28	0.187361	1	1	1	0	1	0				0.186379	1	1	1	0	1	0
	A6NNC1	5.20511	1	1	1	0	1	0				5.19507	1	1	1	0	1	0
USP27X	A6NNY8	1.84233	2	2	1	0	1	0				1.83374	2	2	1	0	1	0
ANKRD36	A6QL64	0.230909	6	1	1	6	1	1	0.835801	0.871884	-0.0215422	0.229553	6	1	1	6	1	1	0.0475037	0.0965013	-0.445888
ZSWIM8	A7E2V4	0.049445	7	7	7	6	7	6	0.0051464	0.0141437	-0.150806	0.0500056	7	7	7	6	7	6	0.000544475	0.00321923	-0.348067
ARHGAP32	A7KAX9	0.0495984	4	3	2	1	2	1	0.942606	0.957981	0.00617369	0.0501551	4	3	2	1	2	1	0.867484	0.906353	-0.00732034
TBKBP1	A7MCY6	0.0498167	4	4	4	1	4	1	0.03034	0.0578103	-0.257451	0.0503685	4	4	4	1	4	1	0.0180778	0.0458984	-0.221923
POM121C	A8CG34	0.0525899	13	12	2	2	2	2	0.0237808	0.0474365	-0.261598	0.0530896	13	12	2	2	2	2	0.686861	0.763245	0.0444937
EFCAB7	A8K855	0.050774	1	1	1	1	1	1	1.21341e-07	7.9583e-06	2.28348	0.0513064	1	1	1	1	1	1	3.7486e-05	0.000467761	1.66569
DDX11L8	A8MPP1	0.049445	14	13	13	11	13	11	0.00140213	0.00518471	0.168366	0.0500056	14	13	13	11	13	11	0.0829593	0.149419	-0.100692
YDJC	A8MPS7	0.0495509	2	2	2	2	2	2	2.9457e-06	6.00358e-05	0.560021	0.0501087	2	2	2	2	2	2	0.0040574	0.014652	0.267875
ZNF850	A8MQ14	0.049445	1	1	1	1	1	1	0.0283334	0.0546796	0.193002	0.0500056	1	1	1	1	1	1	0.0622831	0.119457	0.198869
LYRM9	A8MSI8	0.465471	1	1	1	0	1	0				0.462428	1	1	1	0	1	0
CENPX	A8MT69	0.226529	2	2	2	2	2	2	3.07313e-05	0.000303127	-0.301002	0.225209	2	2	2	2	2	2	0.0771717	0.141175	-0.167089
CEBPZOS	A8MTT3	3.1885	1	1	1	1	1	1	3.53489e-05	0.000334434	-0.748795	3.17778	1	1	1	1	1	1	0.00114265	0.00554229	-0.390223
ZNF724	A8MTY0	6.2479	4	4	0	0	0	0				6.24044	4	4	0	0	0	0
PHF20L1	A8MW92	0.049445	10	10	10	10	10	10	0.0728149	0.118368	0.0748258	0.0500056	10	10	10	10	10	10	0.00785094	0.0241169	0.155999
NUDT19	A8MXV4	0.049445	8	7	7	8	7	7	0.00371424	0.0109494	0.202468	0.0500056	8	7	7	8	7	7	0.00129327	0.00606701	0.191133
ZNF99	A8MXY4	0.0911201	1	1	1	1	1	1	1.89895e-07	1.02372e-05	2.06146	0.0911043	1	1	1	1	1	1	2.92033e-06	8.13874e-05	1.58319
MIF4GD	A9UHW6	0.049445	8	6	6	7	6	5	0.000129789	0.000870887	-0.245818	0.0500056	8	6	6	7	6	5	0.000440186	0.00276528	-0.27038
AHRR	A9YTQ3	0.049445	4	3	3	4	3	3	0.00106526	0.0041876	0.289209	0.0500056	4	3	3	4	3	3	0.000424802	0.00269433	-0.460976
MYO1G	B0I1T2	0.049445	62	35	35	52	35	32	0.00115578	0.00446296	0.155588	0.0500056	62	35	35	53	35	33	0.00738709	0.0230328	-0.136706
ESPN	B1AK53	0.049445	2	2	2	1	2	1	0.00402011	0.0116736	-0.259319	0.0500056	2	2	2	1	2	1	0.0054289	0.0183296	-0.432791
MYO9A	B2RTY4	0.049445	5	5	4	2	4	2	0.172889	0.243137	-0.0898484	0.0500056	5	5	4	2	4	2	0.00089677	0.00459533	-0.367902
SMIM1	B2RUZ4	0.0497664	1	1	1	0	1	0				0.0503192	1	1	1	0	1	0
ZNF736	B4DX44	4.75048	1	1	1	0	1	0				4.73989	1	1	1	0	1	0
ZNF732	B4DXR9	6.2479	8	3	0	0	0	0				6.24044	8	3	0	0	0	0
TARM1	B6A8C7	2.96601	1	1	1	1	1	1	0.124736	0.185172	0.197018	2.95548	1	1	1	1	1	1	0.109471	0.184805	0.118228
ZNF814	B7Z6K7	0.0494484	2	1	1	2	1	1	0.939423	0.955414	-0.00949241	0.0500089	2	1	1	2	1	1	0.846489	0.892005	-0.0220807
PPP1R3G	B7ZBB8	0.049445	4	4	4	4	4	4	0.000395707	0.00201975	-0.265716	0.0500056	4	4	4	4	4	4	0.00112685	0.00549622	-0.280699
IGLL5	B9A064	0.554789	1	1	1	1	1	1	0.363782	0.449026	-0.167063	0.551203	1	1	1	1	1	1	0.146719	0.231884	0.179795
WASH3P	C4AMC7	0.049445	32	12	5	14	5	5	0.074809	0.120822	-0.0881277	0.0500056	32	12	5	14	5	5	0.256624	0.358542	-0.0873176
RASA4B	C9J798	0.049445	10	5	5	8	5	4	0.000709473	0.00311305	0.292432	0.0500056	10	5	5	8	5	4	7.07271e-05	0.00073948	-0.353097
UMAD1	C9J7I0	0.049445	2	2	2	2	2	2	0.00079311	0.00336657	-0.507532	0.0500056	2	2	2	2	2	2	0.00367146	0.01351	-0.364962
MCRIP1	C9JLW8	0.049445	3	2	2	3	2	2	1.64039e-06	4.00816e-05	-0.885863	0.0500056	3	2	2	3	2	2	0.000632967	0.00359382	-0.482943
ZNF878	C9JN71	0.049445	2	2	2	2	2	2	0.0010058	0.00402075	0.266829	0.0500056	2	2	2	2	2	2	0.00152334	0.00686922	0.404587
KPRP	CK_Q5T749	5.00563	1	1	1	1	1	1	0.0429238	0.0766948	0.548974	4.99532	1	1	1	1	1	1	0.0695621	0.130267	-1.18791
KRTCAP2	CK_Q8N6L1	0.049445	2	1	1	2	1	1	0.657736	0.72169	0.0299849	0.0500056	2	1	1	2	1	1	0.53421	0.630766	0.0611544
NACA	E9PAV3	0.049445	83	8	7	73	7	7	0.00822546	0.0204826	-0.177354	0.0500056	83	8	7	73	7	7	0.0156934	0.0410505	0.166711
PTGES3L	E9PB15	0.266586	1	1	1	1	1	1	0.013699	0.0306557	0.275407	0.264941	1	1	1	1	1	1	0.307058	0.413249	0.0689924
C11orf98	E9PRG8	0.049445	5	2	2	4	2	2	3.93567e-07	1.65849e-05	-0.834871	0.0500056	5	2	2	4	2	2	1.89322e-05	0.000290172	-0.599949
CNK3/IPCEF1	G9CGD6	0.049445	12	4	4	12	4	4	0.198614	0.272493	0.0861746	0.0500056	12	4	4	12	4	4	0.115791	0.192651	0.118526
GOLGA8S	H3BPF8	6.2479	4	4	0	0	0	0				6.24044	4	4	0	0	0	0
GOLGA8M	H3BSY2	0.0494591	7	6	1	1	1	1	0.00236608	0.00774168	0.332602	0.0500193	7	6	1	1	1	1	0.183821	0.276684	0.154511
CDR2	H3BU23	0.0504236	4	2	2	2	2	1	0.00279088	0.00880465	-0.274794	0.0509629	4	2	2	2	2	1	0.193322	0.287608	-0.12769
CROCC2	H7BZ55	4.07446	3	2	1	1	1	1	7.60734e-05	0.000578039	-0.429839	4.06348	3	2	1	1	1	1	1.9678e-05	0.000296036	-0.507449
RNF126	K7EIY6	0.049445	4	2	2	0	2	0				0.0500056	4	2	2	0	2	0
ZNF223	K7ER65	6.19195	1	1	1	0	1	0				6.18428	1	1	1	0	1	0
ASDURF	L0R819	0.049445	6	4	4	4	4	3	1.18987e-05	0.000155426	-0.449661	0.0500056	6	4	4	4	4	3	0.00265506	0.0104826	-0.315906
LOC400499	M0QZD8	5.50366	1	1	1	0	1	0				5.49412	1	1	1	0	1	0
NR1H2	M0R0K3	0.0494472	3	1	1	3	1	1	0.0219272	0.0445334	0.213078	0.0500077	3	1	1	3	1	1	0.214365	0.311788	0.1804
DNASE2	O00115	0.0502029	7	5	5	5	5	4	0.0764534	0.122954	-0.108827	0.0507466	7	5	5	5	5	4	0.0990366	0.171267	0.0868606
AGPS	O00116	0.049445	69	24	24	50	24	24	0.0221882	0.0449171	0.128981	0.0500056	69	24	24	50	24	24	0.040079	0.0847549	0.102775
UBXN8	O00124	0.0882591	2	2	2	1	2	1	0.106923	0.161981	-0.130818	0.0882771	2	2	2	1	2	1	0.0182002	0.0461139	0.259922
KIF2A	O00139	0.049445	34	20	18	26	18	18	0.58292	0.655682	-0.0183708	0.0500056	34	20	18	26	18	18	0.162512	0.25111	0.0578889
SGK1	O00141	0.0494828	3	3	3	3	3	3	4.79554e-07	1.83105e-05	3.04798	0.0500423	3	3	3	3	3	3	7.69702e-05	0.000782351	3.04987
TK2	O00142	0.0496273	7	5	5	6	5	5	0.180461	0.251826	0.0451131	0.0501833	7	5	5	6	5	5	0.0502177	0.100678	0.113699
DDX39A	O00148	0.049445	87	20	8	35	8	8	0.988261	0.9919	0.000579497	0.0500056	87	20	8	35	8	8	0.297506	0.40288	-0.0964852
PDLIM1	O00151	0.049445	26	12	12	24	12	12	5.50391e-06	9.28639e-05	0.528426	0.0500056	26	12	12	24	12	12	2.0939e-06	6.78845e-05	0.623631
ACOT7	O00154	0.049445	21	12	12	19	12	12	0.286938	0.368461	-0.0396207	0.0500056	21	12	12	19	12	12	0.0672279	0.126794	-0.12248
MYO1C	O00159	0.049445	27	22	21	26	21	21	0.293828	0.375815	0.0309459	0.0500056	27	22	21	26	21	21	0.324373	0.430571	0.0368855
MYO1F	O00160	0.049445	91	44	38	63	38	35	0.0235247	0.0470656	-0.0869623	0.0500056	91	44	38	63	38	35	0.206669	0.302613	-0.0628629
SNAP23	O00161	0.049445	24	11	11	20	11	11	0.0106947	0.0252408	0.174877	0.0500056	24	11	11	20	11	11	0.0019163	0.00819934	0.313454
HAX1	O00165	0.049445	19	12	12	18	12	12	7.01787e-07	2.3545e-05	0.560348	0.0500056	19	12	12	18	12	12	1.45284e-05	0.00023906	0.52354
AIP	O00170	0.049445	31	12	12	22	12	11	0.0162469	0.0350535	-0.181253	0.0500056	31	12	12	22	12	11	0.00620438	0.0202731	-0.18488
GTPBP1	O00178	0.049445	29	19	19	26	19	17	0.0011749	0.00451482	0.16485	0.0500056	29	19	19	26	19	17	0.18801	0.281434	0.0593305
LGALS9	O00182	0.049445	18	10	6	6	6	5	0.51062	0.589869	-0.01888	0.0500056	18	10	6	6	6	5	0.249037	0.350412	-0.0638653
STXBP3	O00186	0.049445	37	21	21	32	21	19	0.940579	0.956366	0.0029754	0.0500056	37	21	21	32	21	19	0.635273	0.722163	0.0209365
AP4M1	O00189	0.0494865	5	5	5	3	5	3	0.0355331	0.065766	0.155468	0.050046	5	5	5	3	5	3	0.877103	0.913121	0.00803674
SMAP	O00193	0.049445	21	5	5	21	5	5	5.28361e-05	0.00043978	-0.501659	0.0500056	21	5	5	21	5	5	2.84725e-05	0.000384975	-0.610313
RAB27B	O00194	0.084013	4	3	2	2	2	2	0.0740331	0.119847	0.16417	0.0840816	4	3	2	2	2	2	0.327846	0.434191	0.0848839
AP3B1	O00203	0.049445	69	42	42	60	42	41	0.454314	0.53728	-0.0459214	0.0500056	69	42	42	61	42	41	0.993506	0.995561	-0.00049375
LGALS8	O00214	0.0494678	9	9	9	9	9	9	0.508279	0.58787	-0.0303761	0.0500277	9	9	9	9	9	9	0.00959088	0.0280961	-0.22538
NDUFS8	O00217	0.049445	15	6	6	13	6	6	0.00511488	0.0140845	-0.162017	0.0500056	15	6	6	13	6	6	0.00396112	0.0143817	-0.186235
TNFRSF10A	O00220	0.948557	1	1	1	1	1	1	1.47373e-05	0.000183488	0.504658	0.942976	1	1	1	1	1	1	0.00179507	0.00777686	0.370295
NFKBIE	O00221	0.049445	13	10	10	12	10	10	1.47184e-05	0.000183488	-0.415057	0.0500056	13	10	10	12	10	10	0.000317167	0.00217625	-0.337485
PSMD11	O00231	0.049445	104	25	25	84	25	25	0.281803	0.362936	-0.0541067	0.0500056	104	25	25	84	25	25	0.0774715	0.141612	0.0764901
PSMD12	O00232	0.049445	51	21	21	44	21	20	0.0129129	0.0292341	0.108206	0.0500056	51	21	21	44	21	20	0.199589	0.294969	0.0704234
PSMD9	O00233	0.0494467	11	10	10	10	10	9	0.494895	0.576075	-0.0322082	0.0500073	11	10	10	10	10	9	0.465202	0.56861	0.030056
SIRPB1	O00241	0.0499772	8	7	4	2	4	2	0.000197639	0.00120223	-0.335548	0.0505255	8	7	4	2	4	2	0.00227354	0.00936145	-0.337819
ATOX1	O00244	0.049445	6	3	3	4	3	2	0.164617	0.233299	-0.100336	0.0500056	6	3	3	4	3	2	0.0112607	0.0319259	0.234788
MEN1	O00255	0.049445	10	9	9	9	9	8	0.961782	0.972147	0.00174966	0.0500056	10	9	9	9	9	8	0.00383922	0.0140074	0.191456
CBX4	O00257	0.049445	12	10	10	10	10	9	6.37569e-05	0.000507438	0.557644	0.0500056	12	10	10	10	10	9	1.30675e-06	5.08233e-05	0.690632
PGRMC1	O00264	0.049445	16	8	7	14	7	7	0.183288	0.255077	0.102454	0.0500056	16	8	7	14	7	7	0.508199	0.606542	0.0811352
SUPT5H	O00267	0.049445	63	39	39	54	39	38	0.0259022	0.0508427	-0.0894594	0.0500056	63	39	39	54	39	38	0.170525	0.260583	-0.126606
TAF4	O00268	0.049445	19	16	15	15	15	13	0.496732	0.577116	0.0279042	0.0500056	19	16	15	15	15	13	0.820722	0.872581	0.00970422
DFFA	O00273	0.049445	14	12	12	12	12	11	3.22972e-06	6.33984e-05	-0.950803	0.0500056	14	12	12	12	12	11	0.000939375	0.00475743	-0.433946
RFXAP	O00287	0.049445	3	3	3	2	3	2	0.000614169	0.00280639	-0.284184	0.0500056	3	3	3	2	3	2	0.00020051	0.0015481	-0.359807
HIP1	O00291	0.0494645	12	12	12	12	12	12	0.150209	0.216502	0.0840979	0.0500245	12	12	12	12	12	12	0.9795	0.985489	0.00106355
CLIC1	O00299	0.049445	104	15	15	96	15	15	0.111773	0.168331	-0.105033	0.0500056	104	15	15	96	15	15	0.349046	0.455898	-0.0485834
EIF3F	O00303	0.049445	52	14	14	42	14	13	0.296401	0.378718	-0.0497447	0.0500056	52	14	14	42	14	13	0.473259	0.575473	0.0373776
WWP2	O00308	0.049445	13	13	12	12	12	12	0.270318	0.351099	-0.0380801	0.0500056	13	13	12	12	12	12	0.0324528	0.0717963	-0.117421
CDC7	O00311	0.049445	6	5	5	6	5	5	0.333944	0.418714	-0.0471507	0.0500056	6	5	5	6	5	5	0.146934	0.232139	-0.134422
ARNTL	O00327	0.0961512	2	2	2	1	2	1	0.00651309	0.0170152	0.725992	0.0960776	2	2	2	1	2	1	0.408717	0.514867	0.180501
PIK3CD	O00329	0.049445	39	27	26	32	26	24	0.00393083	0.011456	0.120328	0.0500056	39	27	26	32	26	24	0.23929	0.339325	0.0505453
PDHX	O00330	0.049445	24	13	13	20	13	13	0.00680308	0.0176722	0.122904	0.0500056	24	13	13	20	13	13	0.162034	0.25046	0.0652573
MATN2	O00339	5.22107	1	1	1	1	1	1	4.79201e-06	8.34346e-05	1.6647	5.21105	1	1	1	1	1	1	2.27843e-05	0.000326027	1.84489
QSOX1	O00391	0.049445	15	13	13	12	13	11	0.000905104	0.00370694	-0.27738	0.0500056	15	13	13	12	13	11	0.00251641	0.0101365	-0.253792
DCTN6	O00399	0.049445	6	4	4	6	4	4	0.000668557	0.00298456	0.231894	0.0500056	6	4	4	6	4	4	0.00160616	0.0071539	0.249172
SLC33A1	O00400	0.049445	11	8	8	10	8	7	0.0267431	0.0521879	-0.0953491	0.0500056	11	8	8	10	8	7	0.027103	0.0622505	0.119647
WASL	O00401	0.049445	4	4	4	4	4	4	0.843755	0.879075	-0.0111173	0.0500056	4	4	4	4	4	4	0.00339577	0.0127594	0.179798
IPO5	O00410	0.049445	110	41	38	93	38	37	0.0083857	0.0207867	-0.106197	0.0500056	110	41	38	93	38	37	0.57076	0.665188	0.0229364
POLRMT	O00411	0.049445	14	13	13	12	13	11	1.05018e-06	3.03334e-05	-0.518886	0.0500056	14	13	13	12	13	11	1.93297e-05	0.000293683	-0.368648
EEF2K	O00418	0.049445	29	20	20	26	20	17	1.43294e-05	0.000179942	-0.382107	0.0500056	29	20	20	26	20	17	0.00051644	0.00308273	-0.244044
SAP18	O00422	0.049445	32	10	10	26	10	10	0.172672	0.2429	0.0721244	0.0500056	32	10	10	26	10	10	0.200723	0.296193	0.0742814
EML1	O00423	0.136015	2	2	1	1	1	1	8.20793e-05	0.000615101	-0.367044	0.135517	2	2	1	1	1	1	0.0381841	0.0815785	0.245589
IGF2BP3	O00425	0.0512642	5	2	1	3	1	1	0.333053	0.417777	0.049839	0.0517875	5	2	1	3	1	1	0.530919	0.627646	-0.0534111
DNM1L	O00429	0.049445	102	38	38	83	38	36	0.0244571	0.0485635	-0.102758	0.0500056	102	38	38	83	38	36	0.416376	0.522402	-0.0428711
RTCA	O00442	0.049445	43	14	14	40	14	14	0.0570652	0.0968632	0.118661	0.0500056	43	14	14	40	14	14	0.403437	0.509909	0.0662357
PIK3C2A	O00443	0.049445	22	21	21	17	21	17	0.257399	0.337537	0.045448	0.0500056	22	21	21	17	21	17	0.0447479	0.0920371	-0.101346
PLK4	O00444	0.0676154	2	2	2	2	2	2	6.96335e-05	0.000542817	0.628068	0.0678921	2	2	2	2	2	2	0.000102854	0.000953271	0.564533
LST1	O00453	0.049445	3	3	3	2	3	2	0.000145253	0.000947678	0.581888	0.0500056	3	3	3	2	3	2	2.98375e-06	8.22633e-05	0.592798
IFRD1	O00458	0.049445	8	7	7	5	7	4	1.32726e-07	8.15505e-06	1.38829	0.0500056	8	7	7	5	7	4	1.45565e-07	1.68396e-05	1.69761
PIK3R2	O00459	0.049445	18	16	14	13	14	13	0.0729427	0.118532	0.0712177	0.0500056	18	16	14	13	14	13	0.929837	0.94999	0.00328575
GOLIM4	O00461	0.049445	28	23	23	25	23	22	0.000689141	0.00304991	-0.270982	0.0500056	28	23	23	25	23	22	0.0646387	0.123001	-0.103601
MANBA	O00462	0.049445	6	6	5	5	5	5	0.00503633	0.0139452	0.178878	0.0500056	6	6	5	5	5	5	0.0190371	0.0476146	0.152047
AGRN	O00468	0.049445	7	7	7	5	7	5	5.35107e-05	0.00044328	0.393533	0.0500056	7	7	7	5	7	5	0.00131861	0.00613641	0.263034
PLOD2	O00469	0.049445	6	6	6	2	6	2	0.000794489	0.00337078	0.469767	0.0500056	6	6	6	2	6	2	0.000543717	0.00321923	0.445213
EXOC5	O00471	0.049445	28	22	22	24	22	19	0.192326	0.265349	0.0473154	0.0500056	28	22	22	24	22	19	0.244754	0.345332	0.0508684
HMGN4	O00479	0.0495023	5	3	3	5	3	3	0.669701	0.732331	0.0276937	0.0500614	5	3	3	5	3	3	0.208655	0.305072	-0.102339
NDUFA4	O00483	0.0494453	13	5	5	13	5	5	0.0139418	0.0310242	-0.195885	0.0500059	13	5	5	13	5	5	0.00347176	0.012989	-0.181545
PSMD14	O00487	0.049445	33	11	11	27	11	11	0.41514	0.499852	0.034847	0.0500056	33	11	11	27	11	11	0.466103	0.569152	-0.0568368
ZNF593	O00488	0.049445	3	3	3	3	3	3	9.3755e-07	2.8104e-05	-1.22946	0.0500056	3	3	3	3	3	3	0.000103326	0.000955576	-0.825104
BIN1	O00499	0.049445	19	13	12	18	12	12	8.6618e-05	0.000640313	-0.355183	0.0500056	19	13	12	18	12	12	0.034352	0.075158	-0.199788
KPNA3	O00505	0.049445	25	14	10	16	10	9	0.00795517	0.0199807	-0.126547	0.0500056	25	14	10	16	10	9	0.0599543	0.115882	-0.103385
STK25	O00506	0.150889	16	11	5	4	5	4	0.667436	0.730617	0.0325599	0.150246	16	11	5	4	5	4	0.877906	0.913848	-0.00839544
KRIT1	O00522	0.0494451	10	10	10	8	10	8	0.00956289	0.0231008	0.116675	0.0500057	10	10	10	8	10	8	0.31427	0.420812	0.0456129
VWA5A	O00534	0.0494498	2	2	2	2	2	2	0.0887267	0.138827	0.263529	0.0500102	2	2	2	2	2	2	0.0088684	0.0264596	0.34857
PES1	O00541	0.049445	36	20	20	32	20	19	0.148966	0.214995	-0.0573117	0.0500056	36	20	20	33	20	20	0.148049	0.233351	0.0665596
EBAG9	O00559	0.049445	2	2	2	1	2	1	1.39295e-07	8.32238e-06	-1.25377	0.0500056	2	2	2	1	2	1	4.53854e-06	0.000109339	-1.30889
SDCBP	O00560	0.049445	17	7	7	14	7	6	0.00621386	0.0163757	0.191412	0.0500056	17	7	7	14	7	6	0.000199113	0.00154353	0.296215
PITPNM1	O00562	0.0494453	6	6	6	4	6	4	0.0847897	0.133892	0.0968523	0.0500059	6	6	6	4	6	4	0.0677705	0.127569	-0.133824
MPHOSPH10	O00566	0.049445	26	22	22	20	22	18	0.000234332	0.00136	-0.392995	0.0500056	26	22	22	20	22	18	0.00175528	0.00766155	-0.374955
NOP56	O00567	0.049445	44	22	22	37	22	21	0.417322	0.501641	0.035143	0.0500056	44	22	22	37	22	21	0.0347212	0.0757197	0.102545
DDX3X	O00571	0.049445	106	35	12	19	12	11	0.118774	0.177226	-0.0486081	0.0500056	106	35	12	19	12	11	0.0303202	0.0680238	-0.102124
RNASET2	O00584	0.049445	16	10	10	14	10	9	0.010928	0.025691	-0.132026	0.0500056	16	10	10	14	10	9	0.0070749	0.022329	-0.156823
PODXL	O00592	0.0494491	5	4	4	5	4	4	0.00303724	0.00939165	-0.365679	0.0500096	5	4	4	5	4	4	0.0815986	0.14767	-0.213106
PIR	O00625	0.049445	24	12	12	21	12	12	3.38963e-05	0.000324207	-0.314897	0.0500056	24	12	12	21	12	12	0.803079	0.858941	-0.0129649
PEX7	O00628	0.049445	1	1	1	1	1	1	0.230742	0.308375	0.0895853	0.0500056	1	1	1	1	1	1	0.487842	0.589384	-0.0574143
KPNA4	O00629	0.049445	24	11	7	14	7	7	1.53389e-06	3.85594e-05	-0.633825	0.0500056	24	11	7	14	7	7	1.78259e-06	6.15721e-05	-0.693248
TRIM38	O00635	0.0494608	4	4	4	4	4	4	0.0019502	0.00667644	0.174175	0.0500209	4	4	4	4	4	4	0.835821	0.884201	0.00861915
E2F3	O00716	0.049445	3	3	3	3	3	3	0.00418952	0.0120691	0.206565	0.0500056	3	3	3	3	3	3	0.000559531	0.00328376	0.293024
PPP6C	O00743	0.049445	17	10	10	15	10	9	0.0155384	0.0338347	0.106407	0.0500056	17	10	10	15	10	9	0.693676	0.769271	-0.0252403
NME4	O00746	0.049445	3	3	3	3	3	3	0.260004	0.340033	0.102153	0.0500056	3	3	3	3	3	3	0.868758	0.906815	-0.02056
CES2	O00748	0.0495358	5	5	5	4	5	4	0.11179	0.168331	-0.0646986	0.050094	5	5	5	4	5	4	0.498271	0.597987	0.0423089
PIK3C2B	O00750	0.404613	1	1	1	1	1	1	0.0989646	0.151957	0.178169	0.401967	1	1	1	1	1	1	0.876811	0.912926	0.00830767
MAN2B1	O00754	0.049445	85	29	29	71	29	28	0.00172141	0.00606212	0.192325	0.0500056	85	29	29	70	29	28	0.00519092	0.0176836	0.160573
FBP2	O00757	0.0568135	2	2	1	1	1	1	0.0987657	0.151678	0.127027	0.0572448	2	2	1	1	1	1	0.451364	0.555236	-0.0628391
UBE2C	O00762	0.049445	7	4	4	6	4	4	0.00723852	0.0185547	-0.231749	0.0500056	7	4	4	6	4	4	0.0579594	0.112898	0.144159
ACACB	O00763	0.049445	15	14	3	2	3	2	0.101679	0.155413	-0.146715	0.0500056	15	14	3	2	3	2	0.000638438	0.00362016	-0.338845
PDXK	O00764	0.049445	26	12	12	22	12	12	0.966739	0.975574	0.0019759	0.0500056	26	12	12	22	12	12	0.412534	0.518477	-0.038006
SCD	O00767	0.049445	8	4	4	8	4	4	3.30775e-08	3.86e-06	1.47559	0.0500056	8	4	4	8	4	4	5.07146e-07	3.15916e-05	1.30577
SH2B2	O14492	0.049445	8	8	8	5	8	5	0.184577	0.256665	-0.0899434	0.0500056	8	8	8	5	8	5	0.00225795	0.00930839	-0.271625
ARID1A	O14497	0.049445	75	43	41	57	41	38	0.326668	0.411496	0.03292	0.0500056	75	43	41	57	41	38	0.396744	0.5032	0.0373188
BHLHE40	O14503	0.0614832	3	3	3	2	3	2	0.00604859	0.0160663	0.200069	0.061845	3	3	3	2	3	2	0.901513	0.930905	-0.0143157
ADGRB1	O14514	5.75136	1	1	1	1	1	1	0.743019	0.795356	0.0372795	5.74235	1	1	1	1	1	1	0.00436155	0.0155253	0.258902
CDK2AP1	O14519	0.049445	6	4	4	6	4	4	0.163007	0.231527	-0.0755865	0.0500056	6	4	4	6	4	4	0.879321	0.914775	-0.00959769
SDHD	O14521	1.9991	2	1	1	2	1	1	0.0747934	0.120819	0.146796	1.99012	2	1	1	2	1	1	0.434465	0.539029	0.0806199
C2CD2L	O14523	0.049445	8	7	7	8	7	7	0.330905	0.415642	0.0480205	0.0500056	8	7	7	8	7	7	0.219319	0.317089	0.06107
NEMP1	O14524	0.497827	3	3	3	3	3	3	0.2609	0.341051	0.0908839	0.494582	3	3	3	3	3	3	0.0230162	0.0549067	0.166958
FCHO1	O14526	0.049445	14	11	11	12	11	10	0.0534429	0.0920219	-0.0674116	0.0500056	14	11	11	12	11	10	0.0236793	0.0561925	-0.117658
TXNDC9	O14530	0.049445	20	9	9	16	9	9	0.000863057	0.00357986	-0.213125	0.0500056	20	9	9	16	9	9	0.022006	0.053206	-0.141338
DPYSL4	O14531	1.29539	1	1	1	0	1	0				1.28844	1	1	1	0	1	0
SOCS6	O14544	0.049445	1	1	1	0	1	0				0.0500056	1	1	1	1	1	1	0.000489546	0.00298616	0.921141
TRAFD1	O14545	0.049445	7	6	6	4	6	4	0.000557253	0.00261881	-0.231346	0.0500056	7	6	6	4	6	4	0.378651	0.48606	-0.0745886
COX7A2L	O14548	0.049445	4	4	4	2	4	2	7.28864e-05	0.000560659	0.43944	0.0500056	4	4	4	2	4	2	0.000753546	0.00410473	0.370941
NDUFAB1	O14561	0.049445	11	2	2	10	2	2	0.425908	0.510189	0.0609472	0.0500056	11	2	2	10	2	2	0.000760597	0.00412042	0.323807
UBFD1	O14562	0.049445	15	8	8	13	8	7	0.0853478	0.134554	-0.067438	0.0500056	15	8	8	13	8	7	0.238871	0.338786	-0.0533783
CIT	O14578	0.049445	59	51	51	46	51	41	0.00220442	0.00733657	0.141482	0.0500056	59	51	51	46	51	41	0.00805517	0.0246061	0.161093
COPE	O14579	0.049445	58	14	14	49	14	13	0.985176	0.989486	-0.000756284	0.0500056	58	14	14	49	14	13	0.818459	0.870674	0.0102612
RFXANK	O14593	0.049445	8	6	6	7	6	6	0.000175924	0.00109849	0.251542	0.0500056	8	6	6	7	6	6	0.945242	0.961224	0.00747654
EIF1AY	O14602	0.049445	19	7	7	16	7	7	0.000261384	0.00147768	-0.247665	0.0500056	19	7	7	16	7	7	0.15917	0.247173	-0.0795216
UTY	O14607	0.049445	8	8	8	7	8	7	0.0010122	0.00403721	0.300184	0.0500056	8	8	8	7	8	7	0.000998669	0.0049882	0.211017
AP3D1	O14617	0.049445	70	40	40	59	40	34	0.00397206	0.0115494	-0.134904	0.0500056	70	40	40	59	40	34	0.264562	0.367747	-0.046574
CCS	O14618	0.0494451	14	9	9	12	9	8	0.0230529	0.0462689	-0.13914	0.0500057	14	9	9	12	9	8	0.00298048	0.0115012	-0.210544
ZNF195	O14628	0.049445	4	3	2	1	2	1	0.0150662	0.0330457	0.255105	0.0500056	4	3	2	1	2	1	0.000898028	0.00459877	0.447117
DVL1	O14640	0.049445	4	2	1	2	1	1	3.9979e-05	0.000364406	-1.59274	0.0500056	4	2	1	2	1	1	1.1082e-07	1.46433e-05	-1.47159
DVL2	O14641	0.049445	9	8	7	7	7	6	0.005005	0.0139092	-0.167486	0.0500056	9	8	7	7	7	6	0.00981435	0.0285849	-0.197129
CHD1	O14646	0.049445	43	33	27	27	27	24	0.433143	0.517081	-0.0349934	0.0500056	43	33	27	27	27	24	0.854236	0.897254	0.00989539
CHD2	O14647	0.049445	46	35	29	30	29	27	0.000987225	0.00397637	0.152325	0.0500056	46	35	29	30	29	27	0.000206438	0.00158341	0.280517
GOSR2	O14653	0.049445	10	6	6	8	6	6	0.148386	0.214265	0.0571453	0.0500056	10	6	6	8	6	6	0.000338998	0.00229356	0.345024
TOR1A	O14656	0.0494684	13	8	7	6	7	6	0.530787	0.608417	0.0573285	0.0500283	13	8	7	6	7	6	0.155805	0.243171	0.141815
TOR1B	O14657	0.049445	7	7	7	6	7	6	0.0187373	0.0391579	-0.164796	0.0500056	7	7	7	6	7	6	0.424624	0.530057	0.0353044
STX16	O14662	0.049445	8	7	7	8	7	7	0.205294	0.280203	-0.0732695	0.0500056	8	7	7	8	7	7	0.269576	0.372875	-0.0656868
ADAM10	O14672	0.049445	15	12	12	9	12	8	0.0686752	0.112944	-0.103198	0.0500056	15	12	12	9	12	8	0.598506	0.68978	-0.022474
ABCD4	O14678	0.0494702	1	1	1	1	1	1	0.649946	0.714941	-0.0377756	0.05003	1	1	1	1	1	1	0.114238	0.190982	0.241343
EI24	O14681	0.0496616	5	4	4	5	4	4	0.00808698	0.0202128	-0.245852	0.0502168	5	4	4	5	4	4	0.0654172	0.124157	-0.133866
TP53I11	O14683	0.049445	5	3	3	3	3	3	0.0113448	0.0264743	0.219256	0.0500056	5	3	3	3	3	3	0.0279063	0.0636431	0.217326
KMT2D	O14686	0.049445	24	24	24	21	24	21	0.00239454	0.00780826	-0.213188	0.0500056	24	24	24	20	24	20	0.00293657	0.0113704	-0.234
ZNF197	O14709	0.0494458	3	3	3	3	3	3	1.25809e-07	7.96377e-06	1.09886	0.0500064	3	3	3	3	3	3	3.27858e-06	8.7707e-05	1.01536
ITGB1BP1	O14713	0.0998218	1	1	1	1	1	1	0.146121	0.211274	-0.144681	0.0997067	1	1	1	1	1	1	0.0241186	0.0571105	-0.270187
RGPD8	O14715	6.2479	50	35	0	0	0	0				6.24044	50	35	0	0	0	0
APAF1	O14727	0.049445	49	32	32	42	32	28	0.162572	0.231076	0.0476055	0.0500056	49	32	32	42	32	28	0.0570624	0.111645	-0.103269
RIOK3	O14730	0.0503568	4	4	4	2	4	2	0.193337	0.266375	0.118171	0.0508974	4	4	4	2	4	2	0.987909	0.991615	-0.00188212
IMPA2	O14732	0.049445	9	6	6	8	6	6	0.00716499	0.0184149	-0.15748	0.0500056	9	6	6	8	6	6	0.00234195	0.00958878	-0.18858
MAP2K7	O14733	0.049445	9	7	7	9	7	7	0.772021	0.819561	-0.0157264	0.0500056	9	7	7	9	7	7	0.00961631	0.0281422	-0.21894
ACOT8	O14734	0.0495006	8	6	6	8	6	6	0.000349185	0.001828	0.291762	0.0500597	8	6	6	8	6	6	0.000160539	0.00131741	0.272577
CDIPT	O14735	0.0501976	7	3	3	6	3	3	0.0350793	0.0650918	-0.107811	0.0507414	7	3	3	6	3	3	0.515725	0.613091	-0.0266202
PDCD5	O14737	0.049445	18	6	6	15	6	6	0.000172247	0.00107862	-0.46406	0.0500056	18	6	6	15	6	6	0.00168047	0.00739425	-0.318913
PRMT5	O14744	0.049445	37	19	19	34	19	18	0.807465	0.847901	0.00938277	0.0500056	37	19	19	34	19	18	0.0889335	0.157448	0.0817925
SLC9A3R1	O14745	0.049445	30	20	20	27	20	18	0.00770086	0.0194878	-0.199007	0.0500056	30	20	20	27	20	18	0.00712192	0.0224076	-0.242913
CHEK1	O14757	0.049445	14	12	12	10	12	9	0.156669	0.224183	0.0647445	0.0500056	14	12	12	10	12	9	0.0347075	0.0757197	0.128422
TNFRSF10B	O14763	0.049445	4	3	3	3	3	3	2.34678e-07	1.19713e-05	1.42324	0.0500056	4	3	3	3	3	3	1.28007e-06	5.08233e-05	1.77923
FPGT	O14772	0.049445	12	11	11	10	11	9	0.524929	0.603288	0.0255697	0.0500056	12	11	11	10	11	9	0.203558	0.299011	-0.122702
TPP1	O14773	0.049445	24	11	11	23	11	11	2.69599e-07	1.34384e-05	-0.716549	0.0500056	24	11	11	23	11	11	2.84234e-05	0.000384908	-0.470318
GNB5	O14775	0.0521741	4	3	3	2	3	2	1.10186e-05	0.000147712	1.04171	0.052681	4	3	3	3	3	3	0.00691631	0.0219415	0.455296
TCERG1	O14776	0.049445	65	34	34	56	34	33	0.607906	0.677969	0.0169545	0.0500056	65	34	34	56	34	33	0.225959	0.324644	0.0702461
NDC80	O14777	0.049445	44	29	29	37	29	27	0.0147377	0.0324393	0.0924936	0.0500056	44	29	29	37	29	27	0.493034	0.593642	0.0305785
NRP1	O14786	0.0494451	4	4	4	2	4	2	0.993204	0.995349	0.000445047	0.0500057	4	4	4	2	4	2	0.275832	0.379122	0.128815
TNPO2	O14787	0.049445	28	18	13	14	13	11	0.0349357	0.0649083	0.0868173	0.0500056	28	18	13	14	13	11	0.962762	0.974381	-0.00340889
UNC13B	O14795	0.0494487	7	7	5	4	5	4	0.209897	0.284926	0.0543865	0.0500092	7	7	5	4	5	4	0.343027	0.450194	-0.0460191
POLR3A	O14802	0.049445	31	24	24	26	24	21	0.0267909	0.0522578	0.07977	0.0500056	31	24	24	26	24	21	0.925971	0.947482	0.0038906
TAAR5	O14804	3.11705	1	1	1	1	1	1	4.79876e-05	0.000411194	-1.27732	3.10638	1	1	1	1	1	1	0.000183641	0.00145067	0.54635
MRAS	O14807	0.0636086	1	1	1	1	1	1	1.64616e-05	0.000197906	0.586244	0.0639403	1	1	1	1	1	1	5.62467e-05	0.000625183	1.02652
PSMA7	O14818	0.049445	33	15	15	30	15	14	0.0306472	0.0582811	-0.1081	0.0500056	33	15	15	30	15	14	0.109555	0.184874	-0.0989903
SCAMP3	O14828	0.049445	13	8	8	12	8	8	0.668848	0.731765	-0.0294407	0.0500056	13	8	8	12	8	8	0.747473	0.814126	0.0252764
PHYH	O14832	0.049445	11	10	10	9	10	8	8.63364e-06	0.000125102	0.414882	0.0500056	11	10	10	9	10	8	0.00278558	0.0109252	0.229728
OPLAH	O14841	0.049445	30	22	22	23	22	18	0.397602	0.482478	0.0299531	0.0500056	30	22	22	22	22	18	0.136698	0.218943	-0.0985043
BACH1	O14867	0.049445	6	6	6	5	6	5	2.82922e-06	5.87397e-05	0.695853	0.0500056	6	6	6	5	6	5	1.89177e-05	0.000290172	0.576093
BCKDK	O14874	0.049445	9	6	6	9	6	6	0.00150907	0.0054917	0.247074	0.0500056	9	6	6	9	6	6	0.000704866	0.00391039	0.286625
IFIT3	O14879	0.049445	9	8	8	3	8	3	0.951333	0.965051	-0.00322358	0.0500056	9	8	8	3	8	3	0.0993278	0.17143	-0.140817
MGST3	O14880	0.049445	14	5	5	14	5	5	0.224623	0.301517	-0.1029	0.0500056	14	5	5	14	5	5	0.651001	0.735031	-0.0211073
GEMIN2	O14893	0.049445	6	5	5	5	5	5	0.0658051	0.109108	-0.121504	0.0500056	6	5	5	5	5	5	0.00977986	0.0285251	-0.250553
IRF6	O14896	4.16567	1	1	1	0	1	0				4.15472	1	1	1	0	1	0
TAX1BP3	O14907	0.049445	4	2	2	2	2	2	0.165636	0.234515	-0.116389	0.0500056	4	2	2	2	2	2	0.0413145	0.0867158	-0.220439
GIPC1	O14908	0.049445	12	10	9	8	9	8	0.0542774	0.0931644	0.0830943	0.0500056	12	10	9	8	9	8	0.0817689	0.147825	0.0856733
LIN7A	O14910	0.049445	4	4	1	0	1	0				0.0500056	4	4	1	0	1	0
IKBKB	O14920	0.049445	36	22	21	29	21	19	0.323066	0.40783	0.0301504	0.0500056	36	22	21	29	21	19	0.00840908	0.0254549	-0.205143
TIMM23	O14925	0.049445	8	5	5	6	5	4	0.000850396	0.00354081	-0.288169	0.0500056	8	5	5	6	5	4	0.0205779	0.05041	-0.116321
HAT1	O14929	0.049445	50	13	13	39	13	12	0.0120616	0.0277789	0.10131	0.0500056	50	13	13	39	13	12	0.00249684	0.0100716	0.182606
UBE2L6	O14933	0.049445	7	3	3	6	3	3	0.000335086	0.0017758	-0.337242	0.0500056	7	3	3	6	3	3	0.000150111	0.00125877	-0.389629
PLD2	O14939	0.557882	2	2	2	2	2	2	0.0390979	0.0711857	-0.133652	0.554278	2	2	2	2	2	2	0.000414123	0.00264004	-0.30717
UQCRQ	O14949	0.049445	11	5	5	10	5	5	0.000107554	0.00075478	0.341391	0.0500056	11	5	5	10	5	5	0.00135252	0.00626746	0.272566
MYL12B	O14950	3.11056	91	10	1	1	1	1	0.57349	0.646993	0.144389	3.09989	91	10	1	1	1	1	0.229426	0.328381	0.074527
UQCR11	O14957	0.0509556	3	1	1	3	1	1	0.00103399	0.00410163	-0.438005	0.0514846	3	1	1	3	1	1	0.00337765	0.0127023	-0.556373
HGS	O14964	0.049445	37	19	19	28	19	17	0.00810912	0.0202565	-0.15892	0.0500056	37	19	19	29	19	18	0.139819	0.223163	-0.0933863
AURKA	O14965	0.049445	11	8	8	8	8	6	0.0568607	0.09661	-0.101044	0.0500056	11	8	8	8	8	6	0.000589315	0.00341717	0.21708
RAB29	O14966	0.049445	7	6	6	4	6	4	0.234185	0.312115	0.0764839	0.0500056	7	6	6	4	6	4	0.00276394	0.0108529	0.184572
CLGN	O14967	0.049445	20	13	12	16	12	11	0.000313719	0.00168924	0.286868	0.0500056	20	13	12	16	12	11	0.000309368	0.00213788	0.312137
VPS26C	O14972	0.049445	3	2	2	3	2	2	0.037142	0.0681366	0.124147	0.0500056	3	2	2	3	2	2	0.488666	0.589833	0.0486334
PPP1R12A	O14974	0.049445	50	41	38	40	38	34	0.000385567	0.00198096	-0.333234	0.0500056	50	41	38	40	38	34	0.00315949	0.0120167	-0.265088
SLC27A2	O14975	0.049445	17	16	16	14	16	13	0.430188	0.514256	0.0333701	0.0500056	17	16	16	14	16	13	0.0557083	0.109446	0.0904967
GAK	O14976	0.049445	41	30	30	35	30	29	0.00139135	0.00515143	-0.187851	0.0500056	41	30	30	35	30	29	7.17919e-05	0.000745354	-0.381096
AZIN1	O14977	0.049445	3	1	1	3	1	1	4.51136e-07	1.78066e-05	3.49792	0.0500056	3	1	1	3	1	1	6.46466e-06	0.00013955	3.17308
HNRNPDL	O14979	0.049445	70	13	11	49	11	11	0.000682809	0.00302803	-0.221177	0.0500056	70	13	11	49	11	11	0.0123584	0.0341935	-0.152447
XPO1	O14980	0.049445	158	48	48	137	48	47	0.0170851	0.0364652	0.102477	0.0500056	158	48	48	137	48	47	0.0221234	0.0533862	0.116913
BTAF1	O14981	0.049445	57	43	43	51	43	40	0.00776594	0.0196102	-0.102333	0.0500056	57	43	43	51	43	40	0.00733354	0.0228904	-0.16525
ATP2A1	O14983	6.2479	38	15	0	0	0	0				6.24044	38	15	0	0	0	0
SYN3	O14994	0.049445	3	3	3	1	3	1	0.46748	0.550091	0.0626275	0.0500056	3	3	3	1	3	1	0.223411	0.321735	-0.120989
ARHGEF10	O15013	0.049445	18	15	14	13	14	11	0.0634619	0.105806	-0.08257	0.0500056	18	15	14	13	14	11	0.878735	0.914435	-0.00579892
ZNF609	O15014	0.049445	7	7	7	6	7	6	0.0050107	0.0139194	-0.125641	0.0500056	7	7	7	6	7	6	0.0420726	0.0876739	-0.14133
ZNF646	O15015	0.049445	11	10	10	9	10	9	0.00144399	0.00530577	0.179662	0.0500056	11	10	10	9	10	9	0.020328	0.0499612	0.14721
SPTBN2	O15020	0.230234	11	9	1	1	1	1	0.479261	0.561078	-0.0651797	0.228883	11	9	1	1	1	1	0.446536	0.550598	0.0439467
MAST4	O15021	5.49584	4	3	1	1	1	1	0.00149755	0.00546603	0.384354	5.48629	4	3	1	1	1	1	0.0699493	0.130795	0.23829
SEC16A	O15027	0.049445	58	39	39	51	39	36	0.000499238	0.00241802	-0.198387	0.0500056	58	39	39	51	39	36	0.00633556	0.0205628	-0.164833
PLXNB2	O15031	0.049445	62	42	40	47	40	35	0.370673	0.45547	0.0345411	0.0500056	62	42	40	47	40	35	0.0993012	0.171418	-0.0687356
AREL1	O15033	0.0494461	2	2	2	2	2	2	0.774784	0.822094	-0.0262784	0.0500067	2	2	2	2	2	2	0.388873	0.495527	-0.0789749
KHNYN	O15037	0.049445	8	8	8	6	8	6	0.119269	0.177843	-0.0855749	0.0500056	8	8	8	6	8	6	0.00363872	0.013452	-0.206042
TECPR2	O15040	3.9039	1	1	1	1	1	1	0.371364	0.455998	0.08937	3.89292	1	1	1	1	1	1	0.388856	0.495527	-0.115679
U2SURP	O15042	0.049445	49	26	26	44	26	25	3.17929e-05	0.000311256	-0.324749	0.0500056	49	26	26	44	26	25	0.00071852	0.0039735	-0.240975
SETD1A	O15047	0.049445	26	19	19	24	19	17	0.228597	0.305882	0.0365068	0.0500056	26	19	19	24	19	17	0.854454	0.897254	-0.00828624
TRANK1	O15050	0.0495012	12	11	11	9	11	9	0.560737	0.636774	0.0412875	0.0500602	12	11	11	9	11	9	0.000669565	0.00376485	-0.416199
PER2	O15055	4.29593	1	1	1	1	1	1	0.525011	0.603303	-0.0538973	4.28504	1	1	1	1	1	1	0.0401273	0.0848159	-0.244208
SYNJ2	O15056	0.049445	17	17	17	15	17	15	0.319228	0.403627	0.0319401	0.0500056	17	17	17	15	17	15	0.444511	0.549013	0.0318628
SYNM	O15061	0.049445	4	4	4	4	4	4	0.0567563	0.0965079	-0.1104	0.0500056	4	4	4	4	4	4	0.861414	0.901967	-0.0193561
ZBTB5	O15062	0.049445	1	1	1	1	1	1	0.000885146	0.00364101	0.44244	0.0500056	1	1	1	1	1	1	0.00315126	0.0119957	0.276985
KIF3B	O15066	0.049445	15	14	14	11	14	11	0.0434231	0.0774378	-0.081654	0.0500056	15	14	14	11	14	11	0.898167	0.928497	0.00498317
PFAS	O15067	0.049445	54	33	33	48	33	29	0.189625	0.262513	-0.0419314	0.0500056	54	33	33	48	33	29	0.63482	0.721808	-0.0199165
CEP290	O15078	0.049445	11	11	10	9	10	9	0.341375	0.426377	0.0483658	0.0500056	11	11	10	9	10	9	0.0035091	0.0130893	0.163455
ANKRD28	O15084	0.049445	11	9	7	7	7	5	0.000201117	0.00121576	0.228689	0.0500056	11	9	7	7	7	5	0.0706499	0.131653	0.0844213
ARHGEF11	O15085	0.049445	30	25	25	20	25	19	0.612218	0.681345	-0.0233259	0.0500056	30	25	25	20	25	19	0.099533	0.171717	-0.0773203
PRORP	O15091	0.0500812	8	7	7	6	7	5	1.09636e-05	0.000147585	-0.411866	0.0506274	8	7	7	6	7	5	0.000176782	0.00141312	-0.387977
CHUK	O15111	0.049445	20	16	15	15	15	12	0.175944	0.246648	0.0690693	0.0500056	20	16	15	15	15	12	0.158574	0.246598	-0.123089
LSM1	O15116	0.049445	9	6	6	8	6	6	0.378482	0.462849	-0.0278839	0.0500056	9	6	6	8	6	6	0.125056	0.204624	-0.177285
FYB1	O15117	0.0494469	5	4	4	3	4	2	0.00246003	0.0079832	-0.178492	0.0500074	5	4	4	3	4	2	0.00377363	0.0138218	-0.260987
NPC1	O15118	0.0494461	2	2	2	2	2	2	0.0204907	0.0421359	0.215612	0.0500067	2	2	2	2	2	2	0.0563547	0.110492	0.223648
TBX3	O15119	0.124499	2	2	2	2	2	2	5.77447e-07	2.04759e-05	1.59707	0.124119	2	2	2	2	2	2	4.3214e-07	2.87686e-05	1.21704
AGPAT2	O15120	0.0494728	7	5	5	5	5	4	0.0429646	0.076752	-0.0968581	0.0500326	7	5	5	5	5	4	0.00419439	0.0150346	-0.267656
DEGS1	O15121	0.049445	7	3	3	6	3	3	0.411798	0.496491	0.0471224	0.0500056	7	3	3	6	3	3	0.0180223	0.0458095	0.219922
SCAMP1	O15126	0.049445	9	5	5	7	5	5	0.706423	0.764722	0.0162111	0.0500056	9	5	5	7	5	5	0.538223	0.63456	0.0407221
SCAMP2	O15127	0.049445	11	5	5	11	5	5	0.925903	0.944196	0.00723634	0.0500056	11	5	5	11	5	5	0.480115	0.581621	0.091296
KPNA5	O15131	6.2479	21	7	0	0	0	0				6.24044	21	7	0	0	0	0
ARPC1B	O15143	0.049445	53	13	12	39	12	12	0.152917	0.219869	-0.0664934	0.0500056	53	13	12	39	12	12	0.972095	0.9803	0.00191166
ARPC2	O15144	0.049445	99	22	22	89	22	22	0.00377035	0.0110886	-0.147296	0.0500056	99	22	22	89	22	22	0.0258769	0.0602114	-0.258701
ARPC3	O15145	0.049445	21	8	8	21	8	8	0.0420576	0.0755029	-0.0781487	0.0500056	21	8	8	21	8	8	0.47159	0.574164	0.0554463
BET1	O15155	0.049445	7	2	2	4	2	2	0.106788	0.161873	0.0819267	0.0500056	7	2	2	4	2	2	0.954886	0.968096	-0.00437167
ZBTB7B	O15156	0.0497764	5	4	4	4	4	3	0.0071635	0.0184149	0.207938	0.050329	5	4	4	4	4	3	0.0707782	0.131864	0.156255
POLR1C	O15160	0.049445	22	13	13	19	13	13	0.00576353	0.0154503	-0.157816	0.0500056	22	13	13	19	13	13	0.00945136	0.0278182	-0.142009
PLSCR1	O15162	0.049445	3	2	2	3	2	2	0.00723647	0.0185547	0.226635	0.0500056	3	2	2	3	2	2	0.0236311	0.0561239	-0.27094
TRIM24	O15164	0.049445	29	23	20	18	20	14	0.176965	0.247754	-0.0433501	0.0500056	29	23	20	17	20	13	0.321263	0.427876	-0.0404213
AXIN1	O15169	0.049445	3	3	3	2	3	2	0.016393	0.0352864	0.170957	0.0500056	3	3	3	2	3	2	0.0269655	0.0620656	0.16375
PGRMC2	O15173	0.049445	20	7	6	14	6	6	0.00129582	0.00487639	0.200714	0.0500056	20	7	6	14	6	6	0.00669926	0.021448	0.19634
CETN3	O15182	0.049445	9	8	8	8	8	7	0.201741	0.275951	-0.0790645	0.0500056	9	8	8	8	8	7	0.444469	0.549013	0.0628052
SMAD9	O15198	6.2479	4	3	0	0	0	0				6.24044	4	3	0	0	0	0
RGL2	O15211	0.049445	16	15	15	13	15	12	0.0454901	0.0804726	0.0820244	0.0500056	16	15	15	13	15	12	0.323263	0.42923	-0.0410734
PFDN6	O15212	0.049445	16	7	7	16	7	7	0.00060095	0.00276481	-0.400511	0.0500056	16	7	7	16	7	7	0.00197534	0.00837479	-0.333231
WDR46	O15213	0.049445	17	14	14	14	14	13	0.0195569	0.0405309	0.0873511	0.0500056	17	14	14	14	14	13	0.041084	0.0863358	0.0943351
NKRF	O15226	0.049445	27	22	22	23	22	19	6.80943e-05	0.00053368	0.258335	0.0500056	27	22	22	23	22	19	0.000439029	0.00276047	0.247465
GNPAT	O15228	0.049445	27	21	21	24	21	19	0.00079692	0.00337781	0.186434	0.0500056	27	21	21	24	21	19	0.00987631	0.0287009	0.160724
LAMA5	O15230	3.45585	2	1	1	2	1	1	0.329543	0.414268	-0.162394	3.44496	2	1	1	2	1	1	0.020176	0.049761	-0.278845
CASC3	O15234	0.049445	17	14	14	12	14	9	0.184803	0.25694	-0.0868574	0.0500056	17	14	14	12	14	9	0.58031	0.673438	-0.0400862
MRPS12	O15235	1.98554	1	1	1	1	1	1	0.00958517	0.0231391	0.199397	1.97661	1	1	1	1	1	1	0.0533814	0.10578	0.198043
CLIC2	O15247	0.0936341	2	2	1	1	1	1	3.3955e-07	1.52675e-05	1.07462	0.0935894	2	2	1	1	1	1	9.20759e-07	4.23217e-05	1.77989
ACOX3	O15254	0.049445	24	15	15	21	15	14	0.0055629	0.0150436	0.138825	0.0500056	24	15	15	21	15	14	0.0197861	0.0489796	0.108732
RER1	O15258	0.0494456	8	4	4	7	4	4	0.0116324	0.0270297	-0.166519	0.0500061	8	4	4	7	4	4	0.963326	0.9745	0.00294699
NPHP1	O15259	0.14566	2	2	2	2	2	2	0.00940185	0.0227939	-0.289321	0.145068	2	2	2	2	2	2	0.00521117	0.0177457	-0.305585
SURF4	O15260	0.049445	12	6	6	7	6	5	0.0157332	0.0341566	0.164597	0.0500056	12	6	6	7	6	5	0.000101462	0.000947319	0.29945
ATXN7	O15265	0.049446	5	5	5	3	5	3	0.00157073	0.0056571	0.300635	0.0500065	5	5	5	3	5	3	0.289126	0.393671	0.062865
SPTLC1	O15269	0.049445	21	15	15	20	15	15	0.000387593	0.00198764	-0.227913	0.0500056	21	15	15	19	15	14	0.00021391	0.00162927	-0.36673
SPTLC2	O15270	0.049445	19	14	14	12	14	10	0.00219343	0.00731115	0.170684	0.0500056	19	14	14	12	14	10	0.0279037	0.0636431	0.147885
FANCG	O15287	0.049445	7	7	7	5	7	5	0.381373	0.465732	0.0344443	0.0500056	7	7	7	5	7	5	0.0961814	0.167347	-0.136925
OGT	O15294	0.049445	34	28	28	30	28	25	0.141872	0.205847	0.0544284	0.0500056	34	28	28	30	28	25	0.0697652	0.130535	0.0912286
PMM2	O15305	0.049445	14	10	9	13	9	9	0.206824	0.281807	0.075591	0.0500056	14	10	9	13	9	9	0.402608	0.509157	0.0409623
RAD51B	O15315	0.539321	1	1	1	1	1	1	0.00231443	0.00761841	0.500655	0.535825	1	1	1	1	1	1	0.993942	0.995883	0.000964927
TM9SF1	O15321	0.049445	6	6	6	6	6	6	0.00134111	0.0049997	-0.233097	0.0500056	6	6	6	6	6	6	0.347584	0.454533	-0.0723237
INPP4B	O15327	0.049445	17	15	15	15	15	13	0.0853124	0.134554	0.0830075	0.0500056	17	15	15	15	15	13	7.76526e-06	0.000156399	-0.465459
HMGB3	O15347	0.049445	24	6	6	19	6	6	0.00675147	0.0175643	-0.161975	0.0500056	24	6	6	19	6	6	0.0339858	0.0745636	-0.116149
TP73	O15350	0.049445	3	3	3	1	3	1	0.0748822	0.120918	-0.168267	0.0500056	3	3	3	1	3	1	0.00064995	0.00366875	-0.425735
PPM1G	O15355	0.049445	68	23	23	57	23	23	0.515739	0.594305	-0.0366152	0.0500056	68	23	23	57	23	23	0.119578	0.197246	-0.0950974
INPPL1	O15357	0.049445	55	40	37	47	37	36	0.68314	0.743484	-0.0120326	0.0500056	55	40	37	47	37	36	0.0394826	0.0838075	-0.0887304
FANCA	O15360	0.049445	2	2	2	2	2	2	0.336082	0.421031	-0.071882	0.0500056	2	2	2	2	2	2	5.75206e-05	0.00063513	-0.386926
EIF3D	O15371	0.049445	53	21	21	45	21	17	0.0023293	0.00765361	-0.174406	0.0500056	53	21	21	45	21	17	0.102497	0.175353	-0.0822414
EIF3H	O15372	0.049445	56	17	17	51	17	17	0.19177	0.264644	-0.0535308	0.0500056	56	17	17	52	17	17	0.670379	0.750401	0.0226736
HDAC3	O15379	0.049445	14	10	9	9	9	8	0.00173032	0.0060837	0.179606	0.0500056	14	10	9	9	9	8	0.259143	0.361656	0.0537965
NVL	O15381	0.049445	28	25	25	24	25	22	0.00829049	0.0206141	0.117948	0.0500056	28	25	25	24	25	22	0.00576161	0.0191417	0.148778
BCAT2	O15382	0.049445	18	11	11	16	11	11	0.0137947	0.0308069	0.125054	0.0500056	18	11	11	16	11	11	0.502191	0.601594	-0.0320088
SIGLEC5	O15389	0.049445	8	3	3	6	3	3	5.23004e-05	0.000436153	-0.348312	0.0500056	8	3	3	6	3	3	0.00644317	0.0208178	-0.248843
BIRC5	O15392	0.049445	6	3	3	4	3	2	0.288922	0.370442	-0.0640652	0.0500056	6	3	3	4	3	2	0.313939	0.420557	0.0570068
NCAM2	O15394	0.049445	47	29	29	41	29	29	1.67276e-06	4.05494e-05	-0.542463	0.0500056	47	29	29	42	29	29	9.78544e-05	0.000926589	-0.421914
IPO8	O15397	0.049445	34	23	22	31	22	22	0.0611384	0.102757	0.0773078	0.0500056	34	23	22	31	22	22	0.21096	0.308017	-0.0778085
STX7	O15400	0.049445	15	7	7	11	7	7	0.00780806	0.0196906	-0.219853	0.0500056	15	7	7	11	7	7	0.0067174	0.0214902	-0.236302
FOXP2	O15409	0.049445	10	9	9	9	9	9	0.000200633	0.00121452	-0.305077	0.0500056	10	9	9	9	9	9	0.00470172	0.0163818	-0.151137
TNRC18	O15417	0.049445	15	14	14	11	14	11	3.54752e-06	6.74183e-05	0.525167	0.0500056	15	14	14	11	14	11	0.000631585	0.00358831	0.339491
SLC16A3	O15427	0.049445	15	7	7	15	7	7	0.0391476	0.0712466	0.162436	0.0500056	15	7	7	15	7	7	0.0380248	0.0813378	0.15795
SLC31A1	O15431	0.0494451	3	2	2	3	2	2	9.12881e-05	0.000665252	0.334746	0.0500057	3	2	2	3	2	2	8.80178e-06	0.000168334	0.4675
ABCC4	O15439	0.049445	8	7	6	7	6	6	0.016243	0.0350535	-0.189215	0.0500056	8	7	6	7	6	6	0.57275	0.666794	0.0263861
CD3EAP	O15446	0.049445	10	8	8	10	8	8	0.000393067	0.00200962	-0.313543	0.0500056	10	8	8	10	8	8	0.00457321	0.0160689	-0.303683
P4HA2	O15460	0.049445	18	16	16	17	16	15	5.1253e-08	4.96755e-06	1.12171	0.0500056	18	16	16	17	16	15	4.07722e-08	8.67254e-06	1.7786
GYG2	O15488	0.049539	3	3	3	3	3	3	4.76276e-05	0.000408913	0.567759	0.0500971	3	3	3	3	3	3	0.000121182	0.0010784	0.458387
RGS16	O15492	1.60929	1	1	1	1	1	1	9.0299e-07	2.73499e-05	4.28367	1.60133	1	1	1	1	1	1	4.92771e-06	0.000116462	3.96886
YKT6	O15498	0.049445	15	8	8	13	8	7	0.0014242	0.00524855	-0.241676	0.0500056	15	8	8	14	8	8	0.0419575	0.0875394	-0.094942
NUP42	O15504	0.049445	9	8	8	6	8	5	2.03963e-05	0.000229957	-0.332855	0.0500056	9	8	8	6	8	5	0.0212123	0.0517028	-0.197998
ARPC5	O15511	0.049445	60	10	9	47	9	9	0.016407	0.035303	-0.141615	0.0500056	60	10	9	48	9	9	0.577663	0.670723	-0.0242869
POLR2D	O15514	0.049445	20	4	4	18	4	4	0.0404745	0.0731728	-0.0987812	0.0500056	20	4	4	19	4	4	0.878785	0.914435	0.00927036
CFLAR	O15519	0.0521741	4	4	4	3	4	3	1.50197e-08	2.62034e-06	1.49994	0.052681	4	4	4	3	4	3	4.00627e-08	8.67254e-06	1.32372
DDX3Y	O15523	0.049445	97	30	7	11	7	6	0.205757	0.280595	-0.0566743	0.0500056	97	30	7	11	7	6	0.02729	0.0625811	-0.157845
MAFG	O15525	0.049445	9	7	5	4	5	3	3.41461e-05	0.000326239	0.427225	0.0500056	9	7	5	4	5	3	1.25641e-06	5.06208e-05	0.745966
OGG1	O15527	0.049445	1	1	1	1	1	1	0.0127843	0.029011	0.163008	0.0500056	1	1	1	1	1	1	0.620487	0.71014	0.0359691
PDPK1	O15530	0.049445	15	13	13	13	13	11	0.0641108	0.106766	0.0955888	0.0500056	15	13	13	13	13	11	0.0658621	0.124752	0.0868853
TAPBP	O15533	0.049445	14	7	7	13	7	7	0.0399698	0.0725008	0.126235	0.0500056	14	7	7	13	7	7	9.40017e-05	0.000900182	0.518567
RNF113A	O15541	0.049445	18	11	11	15	11	11	0.901983	0.925941	-0.00587887	0.0500056	18	11	11	14	11	10	0.804038	0.859481	-0.0160332
MEFV	O15553	0.049445	16	14	14	16	14	14	0.0267249	0.0521743	0.0997341	0.0500056	16	14	14	16	14	14	0.000295545	0.00207357	-0.249909
KCNN4	O15554	0.130745	5	4	4	5	4	4	0.793519	0.837188	0.0102428	0.130301	5	4	4	5	4	4	0.0338302	0.0742595	0.213503
DHX15	O43143	0.049445	132	34	33	106	33	31	0.0439025	0.0780916	0.0806183	0.0500056	132	34	33	106	33	31	0.29403	0.399103	0.0540823
RNMT	O43148	0.049445	19	16	16	18	16	16	0.567855	0.642714	0.0244132	0.0500056	19	16	16	18	16	16	0.0121367	0.0336958	-0.12274
ZZEF1	O43149	0.049445	33	32	32	27	32	27	0.000754495	0.00325018	-0.177	0.0500056	33	32	32	27	32	27	0.00136458	0.00630656	-0.1963
ASAP2	O43150	0.049445	11	10	9	10	9	9	0.734987	0.789179	0.0149287	0.0500056	11	10	9	10	9	9	0.0116493	0.0327089	0.143971
TTI1	O43156	0.049445	20	19	19	17	19	17	0.642187	0.708432	-0.0235535	0.0500056	20	19	19	17	19	17	0.0950507	0.165688	-0.0973585
RRP8	O43159	0.049445	14	12	12	12	12	10	0.00401087	0.0116506	-0.197861	0.0500056	14	12	12	12	12	10	0.00464979	0.0162594	-0.234688
PJA2	O43164	0.049445	6	5	5	3	5	3	0.0344941	0.0643619	0.143143	0.0500056	6	5	5	3	5	3	3.31473e-05	0.000428442	0.585526
SIPA1L1	O43166	0.263569	2	2	2	1	2	1	0.667493	0.730617	0.0578347	0.261948	2	2	2	1	2	1	0.200892	0.296393	0.289092
ZBTB24	O43167	0.118707	5	5	5	2	5	2	0.174542	0.244937	0.100399	0.118387	5	5	5	2	5	2	8.84181e-05	0.000862521	0.348007
CYB5B	O43169	0.049445	16	5	5	15	5	5	0.226218	0.303211	-0.0805306	0.0500056	16	5	5	15	5	5	0.505117	0.60369	-0.0293272
PRPF4	O43172	0.049445	48	21	21	38	21	19	0.807997	0.848256	0.0169828	0.0500056	48	21	21	38	21	19	0.04726	0.0961853	0.188147
PHGDH	O43175	0.049445	95	23	23	85	23	23	0.0504483	0.087679	0.0944853	0.0500056	95	23	23	85	23	23	0.119422	0.1971	0.0974214
NDUFS4	O43181	0.049445	9	4	4	7	4	4	0.329278	0.413994	-0.0303388	0.0500056	9	4	4	7	4	4	0.0944131	0.16499	-0.143106
PHF1	O43189	0.0506902	1	1	1	1	1	1	0.000800395	0.00338844	0.314448	0.0512243	1	1	1	1	1	1	0.230844	0.329884	0.0879515
MSH5	O43196	0.0514186	3	3	3	2	3	2	0.389757	0.474376	0.0627275	0.0519391	3	3	3	2	3	2	0.227031	0.325797	0.0796407
SEPTIN4	O43236	0.206675	5	2	1	1	1	1	0.103063	0.157039	-0.0812216	0.205524	5	2	1	1	1	1	0.148409	0.233792	0.154633
DYNC1LI2	O43237	0.049445	23	14	13	20	13	13	0.572618	0.646427	-0.0272206	0.0500056	23	14	13	20	13	13	0.705518	0.779537	-0.0210786
PSMD3	O43242	0.049445	76	31	31	69	31	30	0.800083	0.842381	-0.00744167	0.0500056	76	31	31	69	31	30	0.387074	0.493958	0.0384844
RBFOX2	O43251	0.049445	6	2	2	4	2	2	0.808097	0.848259	0.0181335	0.0500056	6	2	2	4	2	2	0.32134	0.427887	0.0723419
PAPSS1	O43252	0.049445	14	10	9	10	9	8	0.619064	0.687035	0.0246032	0.0500056	14	10	9	10	9	8	0.0172185	0.0440877	0.181104
ZNHIT1	O43257	0.049445	1	1	1	1	1	1	0.193875	0.266914	-0.402339	0.0500056	1	1	1	1	1	1	0.0606017	0.116927	-0.396992
ZW10	O43264	0.049445	36	23	23	31	23	22	0.826437	0.864701	0.00853585	0.0500056	36	23	23	31	23	22	0.131563	0.212822	-0.0697735
SPINT1	O43278	0.386368	3	3	3	2	3	2	1.45804e-07	8.59357e-06	-1.11766	0.383845	3	3	3	2	3	2	1.66187e-06	5.84401e-05	-0.903932
B4GALT5	O43286	0.049445	3	3	3	2	3	2	6.98939e-05	0.000544362	0.465076	0.0500056	3	3	3	2	3	2	0.000426139	0.00269888	0.430612
SART1	O43290	0.049445	54	37	37	45	37	34	0.000332423	0.00176424	-0.216159	0.0500056	54	37	37	45	37	34	0.00264059	0.010458	-0.236172
GPAA1	O43292	0.0568948	5	5	5	4	5	4	0.000313547	0.00168924	-0.304396	0.0573248	5	5	5	4	5	4	0.069677	0.130398	-0.121665
DAPK3	O43293	0.049445	7	7	7	5	7	5	0.00961819	0.0231959	0.187106	0.0500056	7	7	7	5	7	5	0.000244697	0.00180237	0.364151
TGFB1I1	O43294	0.049445	6	5	5	6	5	5	0.00609494	0.0161599	0.143155	0.0500056	6	5	5	6	5	5	0.0900094	0.158933	0.0807661
ZNF264	O43296	0.0494588	3	3	3	3	3	3	4.19275e-05	0.000375883	1.03115	0.050019	3	3	3	3	3	3	0.000270731	0.00194006	0.911968
ZBTB43	O43298	0.049445	3	3	3	2	3	2	1.55712e-06	3.9031e-05	0.591748	0.0500056	3	3	3	2	3	2	1.75804e-05	0.000275258	0.650642
AP5Z1	O43299	0.0494576	13	11	11	13	11	11	1.43368e-05	0.000179942	0.327111	0.0500178	13	11	11	13	11	11	0.000746432	0.00407872	0.241619
CCP110	O43303	0.049445	13	12	12	10	12	10	0.00117427	0.00451439	0.20073	0.0500056	13	12	12	10	12	10	0.00886553	0.0264596	0.188175
ARHGEF9	O43307	1.98103	3	1	1	3	1	1	0.0435271	0.0775505	-0.383171	1.9721	3	1	1	3	1	1	0.00259676	0.0103608	-0.725794
CTIF	O43310	0.053989	3	3	3	2	3	2	0.621401	0.689102	-0.0337812	0.0544651	3	3	3	2	3	2	0.27842	0.381783	0.0886266
MTSS1	O43312	0.0500395	1	1	1	1	1	1	3.54491e-06	6.74183e-05	0.878856	0.0505865	1	1	1	1	1	1	7.36506e-06	0.000152567	0.957585
PPIP5K2	O43314	0.049445	31	29	24	23	24	21	0.152471	0.219402	-0.0495732	0.0500056	31	29	24	23	24	21	0.0402204	0.0849452	-0.102732
MAP3K7	O43318	0.0494455	10	7	7	4	7	4	0.0518657	0.0897845	0.14992	0.0500061	10	7	7	4	7	4	0.63855	0.725103	-0.0412625
EEF1E1	O43324	0.049445	6	5	5	6	5	5	0.0264969	0.0518235	-0.124431	0.0500056	6	5	5	6	5	5	0.929554	0.94999	0.00409076
RIPK2	O43353	0.049445	11	10	10	9	10	9	0.000776693	0.00332275	0.16309	0.0500056	11	10	10	9	10	9	0.293664	0.398916	0.0688522
WDR62	O43379	0.049445	22	18	18	20	18	17	0.0616608	0.103427	-0.087585	0.0500056	22	18	18	20	18	17	0.0301296	0.0676868	-0.145284
HNRNPR	O43390	0.049445	141	29	20	76	20	19	0.752714	0.803466	0.0191663	0.0500056	141	29	20	76	20	19	0.363166	0.470638	0.0576124
PRPF3	O43395	0.049445	55	29	29	47	29	28	0.058471	0.0988263	0.12172	0.0500056	55	29	29	47	29	28	0.0331522	0.0730287	0.113935
TXNL1	O43396	0.049445	40	15	15	33	15	14	6.79507e-05	0.000533034	-0.272098	0.0500056	40	15	15	34	15	14	0.0762221	0.139767	-0.0818494
TPD52L2	O43399	0.049445	25	10	10	23	10	10	4.68098e-05	0.000405886	-0.489508	0.0500056	25	10	10	22	10	10	0.0308309	0.0689073	-0.157844
EMC8	O43402	0.049445	13	7	7	11	7	7	0.00731718	0.0187004	0.131965	0.0500056	13	7	7	11	7	7	0.0283463	0.0644274	0.113904
ERI3	O43414	0.049445	7	5	5	5	5	5	0.0752609	0.121394	0.0983837	0.0500056	7	5	5	5	5	5	0.125282	0.204949	0.0915457
THAP12	O43422	0.049445	12	11	11	9	11	9	0.0118118	0.0273445	0.166695	0.0500056	12	11	11	9	11	9	0.0913873	0.16078	0.0950683
SYNJ1	O43426	0.049445	16	15	15	15	15	14	0.084565	0.13361	0.0795509	0.0500056	16	15	15	15	15	14	0.549092	0.645035	0.0263918
FIBP	O43427	0.049445	10	8	8	7	8	6	0.000528314	0.00252381	0.20372	0.0500056	10	8	8	7	8	6	0.00118184	0.00565685	0.203545
EIF4G3	O43432	0.049445	90	58	49	53	49	45	0.00099658	0.0039987	-0.174144	0.0500056	90	58	49	53	49	45	0.0134102	0.0365126	-0.153673
CBFA2T2	O43439	0.049445	3	3	2	1	2	1	0.154491	0.221576	0.148092	0.0500056	3	3	2	1	2	1	0.0347197	0.0757197	-0.141892
PPIH	O43447	0.049445	58	14	13	43	13	13	0.0383261	0.0699558	0.151291	0.0500056	58	14	13	42	13	13	0.227933	0.326834	-0.0767797
SUV39H1	O43463	0.0494466	4	4	4	1	4	1	0.0481744	0.0843995	-0.173217	0.0500071	4	4	4	1	4	1	0.823021	0.874354	-0.0144389
HTRA2	O43464	0.049445	6	6	5	4	5	4	0.0469807	0.0827404	-0.112919	0.0500056	6	6	5	4	5	4	0.0102313	0.0295357	-0.132473
KLF4	O43474	0.0569354	1	1	1	1	1	1	0.0183504	0.0385247	0.241548	0.0573648	1	1	1	1	1	1	0.282196	0.385923	0.0723649
OIP5	O43482	0.049445	1	1	1	1	1	1	0.599769	0.670828	0.0298337	0.0500056	1	1	1	1	1	1	0.103368	0.176517	-0.276421
AKR7A2	O43488	0.049445	39	12	12	29	12	10	0.0038996	0.0113767	0.137565	0.0500056	39	12	12	28	12	10	0.027779	0.0634489	0.12077
EPB41L2	O43491	0.049445	74	43	38	59	38	36	0.896603	0.921752	-0.00382714	0.0500056	74	43	38	59	38	36	0.269629	0.372888	-0.0414457
TGOLN2	O43493	0.049445	21	14	14	18	14	12	4.66985e-08	4.6822e-06	-0.911786	0.0500056	21	14	14	18	14	12	2.28043e-05	0.000326027	-0.547557
RAD51C	O43502	0.049445	3	3	3	3	3	3	1.60965e-06	3.96787e-05	0.571196	0.0500056	3	3	3	3	3	3	0.00122256	0.00578198	0.577645
LAMTOR5	O43504	0.049445	16	4	4	15	4	4	0.734521	0.788902	-0.0188796	0.0500056	16	4	4	15	4	4	0.55746	0.652915	0.0437506
B4GAT1	O43505	0.049445	2	2	2	1	2	1	0.853319	0.887188	-0.0181522	0.0500056	2	2	2	1	2	1	0.0202896	0.0499254	-0.275268
MED7	O43513	0.049445	2	2	2	2	2	2	0.176402	0.24715	0.125338	0.0500056	2	2	2	2	2	2	0.0012106	0.00575978	0.317781
WIPF1	O43516	0.049445	7	6	6	6	6	5	0.00737806	0.0188239	-0.303632	0.0500056	7	6	6	6	6	5	0.00571572	0.0190366	-0.313845
ATP8B1	O43520	0.052667	3	3	2	2	2	2	0.0203605	0.0419373	-0.174661	0.0531654	3	3	2	2	2	2	0.322101	0.428291	-0.0707714
BCL2L11	O43521	0.049445	6	5	5	4	5	4	0.000382942	0.0019719	0.276262	0.0500056	6	5	5	4	5	4	0.000114526	0.00102992	0.519283
FOXO3	O43524	0.049445	6	6	5	5	5	5	0.000356301	0.00185553	-0.331477	0.0500056	6	6	5	5	5	5	9.90301e-06	0.000184934	-0.621511
CHST10	O43529	0.213879	5	5	5	5	5	5	0.000746285	0.00323069	-0.272425	0.212666	5	5	5	5	5	5	0.0195005	0.0484472	0.168579
XRCC3	O43542	0.049445	4	4	4	3	4	3	0.272109	0.352848	0.0398053	0.0500056	4	4	4	3	4	3	0.200042	0.295439	0.0645324
TNFSF14	O43557	0.049445	2	2	2	2	2	2	1.03678e-07	7.32359e-06	1.33421	0.0500056	2	2	2	2	2	2	1.43067e-08	5.11701e-06	1.50633
RGS14	O43566	0.049445	17	14	14	14	14	14	0.013405	0.030215	-0.141422	0.0500056	17	14	14	14	14	14	0.0917702	0.161226	-0.0905471
RNF13	O43567	0.049445	4	3	3	4	3	3	0.00029187	0.00160326	0.369562	0.0500056	4	3	3	4	3	3	0.000629183	0.00357699	0.299826
AKAP10	O43572	0.049445	6	6	6	5	6	5	0.0909823	0.141737	-0.0717725	0.0500056	6	6	6	5	6	5	0.0520995	0.103759	-0.104423
DENR	O43583	0.049445	13	6	6	10	6	5	0.00279523	0.00881518	-0.166182	0.0500056	13	6	6	10	6	5	0.372057	0.479679	-0.0475623
PSTPIP1	O43586	0.0494546	11	11	11	7	11	7	0.0465466	0.0820752	0.1023	0.0500149	11	11	11	7	11	7	0.0944454	0.16499	-0.0852962
XPOT	O43592	0.049445	68	30	30	58	30	30	0.350605	0.436032	-0.0319209	0.0500056	68	30	30	57	30	30	0.640434	0.726675	0.0203621
SPRY2	O43597	5.19713	1	1	1	0	1	0				5.18708	1	1	1	0	1	0
DNPH1	O43598	0.049445	51	6	6	32	6	6	0.961138	0.971721	0.00266104	0.0500056	50	6	6	33	6	6	0.992714	0.995101	0.000490369
TIMM44	O43615	0.049445	40	20	20	32	20	19	0.212047	0.287352	0.0552235	0.0500056	40	20	20	32	20	19	0.00367135	0.01351	0.170751
TRAPPC3	O43617	0.049445	14	9	9	13	9	9	0.654987	0.719125	0.0151167	0.0500056	14	9	9	13	9	9	0.832087	0.881086	0.0152464
CHMP2A	O43633	0.049445	18	7	7	17	7	7	0.00886804	0.0217231	-0.125284	0.0500056	18	7	7	17	7	7	0.109852	0.185161	-0.0758291
NCK2	O43639	0.049445	21	15	13	17	13	12	0.00325163	0.00988944	0.135555	0.0500056	21	15	13	17	13	12	0.0168183	0.0433173	0.144622
PLRG1	O43660	0.049445	28	16	16	26	16	16	0.999706	0.999875	-1.2823e-05	0.0500056	28	16	16	26	16	16	0.361634	0.469037	0.039874
PRC1	O43663	0.049445	25	17	17	20	17	13	1.90557e-06	4.4804e-05	0.454091	0.0500056	25	17	17	20	17	13	7.53938e-05	0.000771642	0.571996
RGS10	O43665	0.049445	22	8	8	17	8	7	0.000561256	0.00262793	-0.311576	0.0500056	22	8	8	17	8	7	0.0837314	0.150406	-0.116792
ZNF207	O43670	0.049445	16	5	5	15	5	5	0.193103	0.266146	-0.0643964	0.0500056	16	5	5	15	5	5	0.252781	0.354935	-0.0640602
NDUFB5	O43674	0.049445	10	5	5	9	5	5	0.274796	0.355645	-0.0542137	0.0500056	10	5	5	9	5	5	0.0295968	0.0667875	-0.168631
NDUFB3	O43676	0.165368	3	3	3	3	3	3	0.123012	0.182862	0.0548563	0.164587	3	3	3	3	3	3	0.4183	0.524062	-0.0479742
NDUFC1	O43677	0.052095	1	1	1	1	1	1	0.408024	0.492826	0.123035	0.0526034	1	1	1	1	1	1	0.510672	0.608911	-0.115308
NDUFA2	O43678	0.049445	4	4	4	4	4	4	9.10884e-05	0.00066517	-0.311208	0.0500056	4	4	4	4	4	4	0.000640479	0.00362702	-0.355778
ASNA1	O43681	0.049445	26	10	10	23	10	10	0.989788	0.993204	-0.000387151	0.0500056	26	10	10	23	10	10	0.0563855	0.110528	-0.11956
BUB1	O43683	0.049445	22	18	18	19	18	15	0.0456931	0.0807662	0.0858086	0.0500056	22	18	18	19	18	15	0.000533859	0.00317584	0.222186
BUB3	O43684	0.049445	32	15	15	29	15	14	0.198959	0.27288	-0.0601399	0.0500056	32	15	15	29	15	14	0.10802	0.182712	-0.161353
ACTN4	O43707	0.049445	334	58	39	170	39	37	0.00767983	0.0194572	-0.156007	0.0500056	334	58	39	170	39	37	0.838996	0.886358	-0.0142724
GSTZ1	O43708	0.049445	12	8	8	12	8	8	0.00211219	0.00710006	0.202135	0.0500056	12	8	8	12	8	8	0.00882182	0.0263476	0.144661
BUD23	O43709	0.049445	6	6	6	5	6	5	0.00150205	0.00547759	0.170953	0.0500056	6	6	6	5	6	5	0.00268247	0.0105759	0.255484
TRIAP1	O43715	0.049445	1	1	1	1	1	1	0.00287382	0.00898505	-0.719512	0.0500056	1	1	1	1	1	1	0.00184095	0.00793181	-0.750563
GATC	O43716	0.049445	4	4	4	4	4	4	1.97265e-08	3.07276e-06	-1.78076	0.0500056	4	4	4	4	4	4	3.32605e-06	8.8368e-05	-1.59033
HTATSF1	O43719	0.049445	88	49	49	76	49	49	0.00023927	0.00138039	-0.25887	0.0500056	88	49	49	77	49	49	0.00163418	0.00724908	-0.190131
TRAF3IP2	O43734	0.049447	2	2	2	1	2	1	0.128832	0.19001	0.0689315	0.0500075	2	2	2	1	2	1	0.64886	0.733373	-0.0356759
CYTH3	O43739	0.049445	6	6	2	1	2	1	0.000223883	0.00131245	0.67552	0.0500056	6	6	2	1	2	1	0.000363337	0.00241883	0.639091
PRKAB2	O43741	0.0494874	3	2	2	3	2	2	0.445408	0.528349	-0.0576464	0.0500468	3	2	2	3	2	2	0.272846	0.376263	-0.101766
AP1G1	O43747	0.049445	58	27	27	46	27	27	0.652446	0.716951	0.0166334	0.0500056	58	27	27	47	27	27	0.485069	0.586562	0.0421138
STX6	O43752	0.049445	19	8	8	16	8	8	0.00106834	0.00419024	0.258365	0.0500056	19	8	8	16	8	8	0.00842538	0.0254954	0.223351
SYNGR1	O43759	0.0497439	1	1	1	1	1	1	0.275472	0.35638	0.0878641	0.0502972	1	1	1	1	1	1	0.549782	0.645504	0.057541
SYNGR2	O43760	0.0590544	3	3	3	3	3	3	0.966219	0.975275	-0.00209762	0.0594517	3	3	3	3	3	3	0.190259	0.28407	-0.0727458
SGTA	O43765	0.049445	24	11	11	18	11	11	0.00192466	0.00662019	-0.248543	0.0500056	24	11	11	18	11	11	0.548771	0.644817	0.0261624
LIAS	O43766	0.0531299	1	1	1	1	1	1	0.280488	0.361705	0.580474	0.0536204	1	1	1	1	1	1	0.406806	0.513052	0.322341
ENSA	O43768	0.049445	17	6	5	12	5	5	6.40138e-06	0.000102835	-0.84598	0.0500056	17	6	5	12	5	5	5.02992e-06	0.000118519	-1.10098
SLC25A20	O43772	0.049445	13	11	11	10	11	9	0.217579	0.293435	-0.0566316	0.0500056	13	11	11	10	11	9	0.285353	0.389264	-0.0714392
NARS	O43776	0.049445	68	23	23	61	23	22	0.714258	0.770907	-0.0137803	0.0500056	68	23	23	61	23	22	0.18648	0.279575	0.0715245
SPOP	O43791	0.049445	5	5	4	2	4	2	5.08966e-05	0.000429373	0.510239	0.0500056	5	5	4	2	4	2	0.00867616	0.0260464	0.287026
MYO1B	O43795	0.639814	4	2	1	1	1	1	0.163074	0.231527	0.130511	0.635746	4	2	1	1	1	1	0.0159216	0.0415229	0.240245
SSNA1	O43805	0.049445	9	6	6	7	6	6	0.00864855	0.0213051	-0.163223	0.0500056	9	6	6	8	6	6	0.0265417	0.0614306	-0.18576
SLC25A17	O43808	0.049445	5	4	4	5	4	4	0.779492	0.826085	-0.0159752	0.0500056	5	4	4	5	4	4	0.426994	0.53205	0.0495903
NUDT21	O43809	0.049445	29	10	10	28	10	10	0.433056	0.517047	-0.035382	0.0500056	29	10	10	28	10	10	0.431175	0.536263	-0.0320964
LANCL1	O43813	0.049445	13	7	7	13	7	7	0.993412	0.995349	-0.000394369	0.0500056	13	7	7	13	7	7	0.900009	0.929754	0.00621317
STRN	O43815	0.049445	27	21	20	25	20	20	0.000571965	0.00265925	-0.231254	0.0500056	27	21	20	25	20	20	0.0244453	0.0576495	-0.128327
RRP9	O43818	0.049445	13	9	9	10	9	7	0.00304133	0.00939762	-0.139993	0.0500056	13	9	9	10	9	7	0.569912	0.664466	-0.0508905
SCO2	O43819	0.049445	13	7	7	11	7	6	0.240624	0.31971	-0.0414201	0.0500056	13	7	7	11	7	6	0.570399	0.664944	-0.041964
HYAL3	O43820	0.049445	4	4	4	3	4	3	0.00265718	0.00845935	0.197795	0.0500056	4	4	4	3	4	3	0.0166273	0.0429904	0.340857
CFAP410	O43822	0.049445	4	3	3	3	3	2	0.0765291	0.123053	0.127401	0.0500056	4	3	3	3	3	2	0.0750052	0.137884	0.118213
AKAP8	O43823	0.049445	32	20	20	25	20	16	0.75671	0.80704	-0.0219964	0.0500056	32	20	20	25	20	16	0.522577	0.619315	-0.037313
GTPBP6	O43824	0.049445	17	14	14	14	14	12	0.0102363	0.0243699	-0.107373	0.0500056	17	14	14	14	14	12	0.0698968	0.130725	-0.0758886
SLC37A4	O43826	0.165368	2	2	2	2	2	2	0.0961812	0.148188	0.170196	0.164587	2	2	2	2	2	2	0.0156406	0.0409766	0.180661
ZBTB14	O43829	0.049445	2	2	2	2	2	2	0.0322154	0.0607995	0.119141	0.0500056	2	2	2	2	2	2	0.0179751	0.0457037	0.137521
IDH3B	O43837	0.049445	30	14	13	25	13	12	0.0582473	0.0984864	0.09059	0.0500056	30	14	13	25	13	12	0.0744371	0.137128	0.0952734
NRDC	O43847	0.049445	76	34	34	72	34	33	0.00596502	0.0158927	-0.144757	0.0500056	76	34	34	72	34	33	0.935817	0.954216	-0.00378328
CALU	O43852	0.049445	51	12	12	43	12	12	0.0811834	0.129156	-0.122906	0.0500056	51	12	12	43	12	12	0.0402274	0.0849452	0.170829
ATP9B	O43861	0.049445	8	7	7	6	7	6	0.225682	0.302632	0.0612694	0.0500056	8	7	7	6	7	6	0.1761	0.267369	-0.0694269
AHCYL1	O43865	0.049445	23	10	5	14	5	5	0.19395	0.266975	-0.0508962	0.0500056	23	10	5	14	5	5	0.000272008	0.001946	-0.397077
KIF1C	O43896	0.179675	8	7	1	1	1	1	0.307931	0.391442	0.0659723	0.178763	8	7	1	1	1	1	0.0140785	0.0378528	0.158521
PRICKLE3	O43900	0.177769	2	2	2	2	2	2	0.0792802	0.126776	0.187093	0.176874	2	2	2	2	2	2	0.0534872	0.105918	-0.256652
EXTL3	O43909	0.124499	1	1	1	1	1	1	0.000757793	0.00325788	-0.275408	0.124119	1	1	1	1	1	1	0.235856	0.335513	-0.079612
ORC5	O43913	0.049445	11	9	9	10	9	9	4.8609e-05	0.000414079	0.277107	0.0500056	11	9	9	10	9	9	0.0359125	0.0775303	0.184413
TYROBP	O43914	0.049445	2	2	2	2	2	2	0.319657	0.404052	-0.0880502	0.0500056	2	2	2	2	2	2	0.236866	0.336544	0.114197
NDUFS5	O43920	0.049445	7	4	4	6	4	4	0.0577861	0.0978155	0.103243	0.0500056	7	4	4	6	4	4	0.768757	0.830566	-0.0193622
PDE6D	O43924	0.049445	4	3	3	3	3	2	0.484727	0.566071	0.0276274	0.0500056	4	3	3	3	3	2	0.276585	0.379977	-0.0910955
ORC4	O43929	0.049445	15	11	11	13	11	10	0.00167326	0.00592844	0.264224	0.0500056	15	11	11	13	11	10	0.000804376	0.00425665	0.247693
PEX1	O43933	0.050841	7	7	7	7	7	7	0.00439366	0.0125349	0.174001	0.0513722	7	7	7	7	7	7	0.395575	0.501877	-0.0343291
MFSD11	O43934	0.0662816	1	1	1	1	1	1	0.00440648	0.0125535	0.354986	0.0665764	1	1	1	1	1	1	0.507859	0.606219	0.108486
RAD21	O60216	0.049445	40	24	24	37	24	24	0.243299	0.322097	-0.0419048	0.0500056	40	24	24	37	24	24	0.59998	0.691114	0.0209158
TIMM8A	O60220	0.049445	4	2	2	4	2	2	2.0674e-05	0.000230908	-0.431717	0.0500056	4	2	2	4	2	2	0.0104432	0.0300279	-0.296638
KALRN	O60229	1.81706	2	2	2	1	2	1	0.000655943	0.00294028	-0.219011	1.80853	2	2	2	1	2	1	0.0548756	0.108127	-0.142831
DHX16	O60231	0.049445	36	28	27	34	27	27	0.748852	0.800028	0.00934016	0.0500056	36	28	27	34	27	27	0.589471	0.68144	-0.0218766
ZNRD2	O60232	0.049445	1	1	1	1	1	1	0.0307553	0.0584586	-0.219985	0.0500056	1	1	1	1	1	1	0.214811	0.31202	-0.155892
GMFG	O60234	0.049445	27	8	5	19	5	5	0.374694	0.459383	-0.0300607	0.0500056	27	8	5	19	5	5	0.997397	0.998428	0.000184221
PPP1R12B	O60237	0.049445	3	3	2	2	2	2	0.0586171	0.0989965	-0.177685	0.0500056	3	3	2	2	2	2	0.876723	0.912926	0.0119668
BNIP3L	O60238	0.0498523	2	2	1	1	1	1	6.44046e-05	0.000511125	1.43185	0.0504033	2	2	1	1	1	1	1.76869e-05	0.000276429	1.34517
SH3BP5	O60239	0.049445	3	3	3	3	3	3	1.6503e-05	0.000198013	0.759372	0.0500056	3	3	3	3	3	3	8.41204e-07	4.05312e-05	0.919173
MED14	O60244	0.049445	23	21	21	22	21	20	0.0004213	0.00211207	0.199544	0.0500056	23	21	21	22	21	20	0.00303475	0.0116745	0.155014
PRPSAP2	O60256	0.049445	17	9	7	13	7	7	0.0353841	0.0655458	0.0749808	0.0500056	17	9	7	13	7	7	0.665327	0.746471	0.0205729
GNG7	O60262	0.0494523	1	1	1	1	1	1	0.699037	0.758231	-0.0436958	0.0500127	1	1	1	1	1	1	0.0331388	0.0730232	-0.409749
SMARCA5	O60264	0.049445	96	49	49	77	49	47	0.873396	0.902788	-0.00645214	0.0500056	96	49	49	77	49	47	0.0142566	0.0381619	0.130339
ADCY3	O60266	0.049445	5	5	5	4	5	4	0.0222942	0.0450793	-0.0873551	0.0500056	5	5	5	4	5	4	0.024505	0.057736	-0.184209
SPAG9	O60271	0.049445	64	49	49	56	49	46	0.0813498	0.129397	-0.0621953	0.0500056	64	49	49	56	49	46	0.731505	0.800536	-0.013089
ZNF292	O60281	0.049445	10	10	10	8	10	8	0.662563	0.726255	-0.01931	0.0500056	10	10	10	8	10	8	0.308334	0.414838	0.0682548
KIF5C	O60282	0.0496559	42	14	1	3	1	1	0.0552535	0.0944866	0.109552	0.0502112	42	14	1	3	1	1	0.658938	0.741592	0.0392239
ST18	O60284	3.71527	1	1	1	1	1	1	0.000883494	0.00363696	-0.208338	3.7043	1	1	1	1	1	1	0.0172907	0.0442343	-0.157644
URB1	O60287	0.049445	38	33	33	31	33	29	0.00273166	0.00865223	-0.180663	0.0500056	38	33	33	31	33	29	0.344607	0.451996	-0.0612161
MGRN1	O60291	0.049445	8	8	8	7	8	7	0.236367	0.314784	-0.0741886	0.0500056	8	8	8	7	8	7	0.681149	0.758949	0.0254631
SIPA1L3	O60292	1.41671	1	1	1	0	1	0				1.40934	1	1	1	0	1	0
ZFC3H1	O60293	0.049445	18	17	17	14	17	13	0.000354593	0.00184995	-0.210047	0.0500056	18	17	17	14	17	13	0.000210478	0.00160875	-0.322535
LCMT2	O60294	0.049445	7	7	7	6	7	6	0.0285001	0.0549382	0.124029	0.0500056	7	7	7	6	7	6	0.834202	0.883004	-0.00989792
KIAA0556	O60303	0.049445	5	4	3	3	3	3	0.00502539	0.0139296	0.138143	0.0500056	5	4	3	3	3	3	0.910313	0.936183	-0.0057689
ZNF500	O60304	0.0513414	1	1	1	0	1	0				0.0518633	1	1	1	0	1	0
AQR	O60306	0.049445	61	40	39	47	39	33	0.000612817	0.00280168	0.19795	0.0500056	61	40	39	47	39	33	0.000250833	0.00183811	0.267255
MAST3	O60307	0.049445	16	14	11	8	11	8	7.89851e-07	2.50541e-05	0.93012	0.0500056	16	14	11	8	11	8	2.00263e-06	6.64066e-05	0.829244
OPA1	O60313	0.049445	88	42	42	71	42	38	0.120127	0.179061	-0.0727054	0.0500056	88	42	42	71	42	38	0.722629	0.79311	0.0206186
ZEB2	O60315	0.049445	30	23	23	26	23	21	0.53678	0.614237	-0.0239306	0.0500056	30	23	23	26	23	21	0.00531655	0.0180201	0.181581
MCM3AP	O60318	0.049445	26	22	22	22	22	20	0.154349	0.221409	0.0754323	0.0500056	26	22	22	22	22	20	0.678842	0.756767	-0.0175146
PIP5K1C	O60331	0.049445	14	10	9	10	9	8	0.340197	0.425087	0.0369815	0.0500056	14	10	9	10	9	8	0.918199	0.941297	-0.00491297
KIF1B	O60333	0.049445	18	15	9	10	9	8	0.00303842	0.00939197	0.203821	0.0500056	18	15	9	10	9	8	0.0156675	0.040995	0.121819
MAPKBP1	O60336	4.37256	1	1	1	0	1	0				4.36169	1	1	1	0	1	0
2006-03-01	O60337	0.049445	3	3	3	3	3	3	6.03829e-05	0.000487253	-0.511052	0.0500056	3	3	3	3	3	3	0.000731683	0.0040232	-0.30311
KDM1A	O60341	0.049445	69	32	32	60	32	32	0.596628	0.668	-0.017314	0.0500056	69	32	32	60	32	32	0.0167735	0.0432659	0.125284
TBC1D4	O60343	0.0494722	8	7	6	4	6	4	0.0270034	0.0525901	0.162821	0.050032	8	7	6	4	6	4	0.506547	0.605046	0.0435064
PHLPP1	O60346	0.049445	27	25	25	25	25	24	2.8825e-05	0.000289344	0.40639	0.0500056	27	25	25	24	25	23	0.959689	0.971835	-0.00284304
TBC1D12	O60347	0.154806	1	1	1	1	1	1	0.00109375	0.0042707	-0.420477	0.154125	1	1	1	1	1	1	0.0289127	0.0654759	-0.266632
FZD6	O60353	0.108235	4	4	4	2	4	2	4.59683e-05	0.000399782	-0.774122	0.108027	4	4	4	2	4	2	9.85617e-05	0.000931264	-0.635496
ONECUT3	O60422	1.60929	3	1	1	0	1	0				1.60133	3	1	1	0	1	0
FADS1	O60427	0.049445	14	10	10	13	10	10	3.21471e-06	6.33001e-05	0.594512	0.0500056	14	10	10	12	10	9	2.71644e-06	7.81851e-05	0.536176
GSDME	O60443	0.051091	1	1	1	1	1	1	0.957761	0.969209	0.00345797	0.0516175	1	1	1	1	1	1	0.831571	0.880755	0.0353276
EVI5	O60447	0.0494452	10	10	10	9	10	9	0.36112	0.446562	-0.0465975	0.0500058	10	10	10	9	10	9	0.000660794	0.00372513	-0.258621
LY75	O60449	0.049445	16	14	14	15	14	13	0.000423967	0.00212178	-0.252958	0.0500056	16	14	14	15	14	13	0.233314	0.332582	-0.0868949
NRP2	O60462	0.0494458	2	2	2	1	2	1	0.564333	0.639557	0.0705624	0.0500064	2	2	2	1	2	1	0.00846403	0.0255946	0.506849
MAN1A2	O60476	0.049445	11	9	8	9	8	8	0.00869159	0.0213689	-0.113471	0.0500056	11	9	8	9	8	8	0.317378	0.424323	-0.0423693
PLXNC1	O60486	0.049445	4	3	1	1	1	1	0.0709602	0.11598	-0.10747	0.0500056	4	3	1	1	1	1	0.478091	0.579974	-0.0413592
ACSL4	O60488	0.049445	38	22	21	32	21	19	0.0232896	0.0466594	0.0985448	0.0500056	38	22	21	32	21	19	0.0001493	0.00125438	-0.291419
SNX3	O60493	0.049445	23	8	6	13	6	5	0.501445	0.581431	-0.0307045	0.0500056	23	8	6	13	6	5	0.0549332	0.108216	0.1285
DOK2	O60496	0.049445	24	12	12	23	12	12	0.000128709	0.000865017	0.297825	0.0500056	24	12	12	23	12	12	0.000407102	0.00260863	0.309915
STX10	O60499	0.049445	4	3	3	4	3	3	0.000508465	0.00244506	0.344004	0.0500056	4	3	3	4	3	3	0.0497527	0.100045	0.168767
OGA	O60502	0.049445	26	21	21	20	21	18	0.594747	0.666321	-0.0197393	0.0500056	26	21	21	20	21	18	0.00122181	0.0057818	-0.214406
ADCY9	O60503	2.05979	1	1	1	1	1	1	0.000913792	0.00373699	0.723378	2.05069	1	1	1	1	1	1	0.664593	0.745936	0.054281
SORBS3	O60504	0.049445	14	12	12	10	12	8	0.951142	0.96497	-0.00234307	0.0500056	15	13	13	10	13	8	0.086142	0.153709	-0.104092
SYNCRIP	O60506	0.049445	177	29	20	119	20	20	0.0567201	0.0964651	-0.113335	0.0500056	177	29	20	119	20	20	0.532073	0.62884	-0.0414288
CDC40	O60508	0.049445	31	23	23	28	23	22	7.34591e-06	0.000112025	-0.368582	0.0500056	31	23	23	28	23	22	6.56933e-05	0.000702097	-0.357917
B4GALT3	O60512	0.049445	6	3	3	6	3	3	1.47065e-05	0.000183488	0.400487	0.0500056	6	3	3	6	3	3	5.17879e-05	0.000586611	0.467085
RANBP6	O60518	0.049445	21	18	15	14	15	13	0.0688645	0.113191	-0.108863	0.0500056	21	18	15	14	15	13	0.00571547	0.0190366	-0.238664
NEMF	O60524	0.049445	37	29	29	32	29	26	0.00474989	0.013314	-0.129949	0.0500056	37	29	29	32	29	26	0.00606648	0.0199494	-0.170689
GMDS	O60547	0.049445	8	7	7	6	7	5	0.202518	0.276847	0.0697054	0.0500056	8	7	7	6	7	5	0.273649	0.377073	0.0663024
NMT2	O60551	0.049445	23	7	4	6	4	4	0.228297	0.305576	-0.0460085	0.0500056	23	7	4	6	4	4	0.241935	0.342241	0.0532256
CCNT1	O60563	0.049445	12	11	11	8	11	7	0.000252258	0.00143539	-0.255027	0.0500056	12	11	11	8	11	7	2.01668e-05	0.000299613	-0.449815
BUB1B	O60566	0.049445	35	27	27	29	27	24	0.00169764	0.00599778	-0.168905	0.0500056	35	27	27	29	27	24	0.0268386	0.0618692	-0.140362
PLOD3	O60568	0.049445	43	24	24	35	24	24	0.920812	0.939664	-0.00394592	0.0500056	43	24	24	35	24	24	0.0531603	0.105456	0.122273
EIF4E2	O60573	0.049445	10	7	7	9	7	7	0.267662	0.34848	-0.0360749	0.0500056	10	7	7	9	7	7	0.0191666	0.0478396	-0.318066
CCNT2	O60583	0.0494853	4	3	3	3	3	2	0.708368	0.766732	-0.0393061	0.199142	3	2	2	3	2	2	0.00676623	0.0215989	-0.187559
TLR2	O60603	0.049445	19	16	16	17	16	14	1.06688e-05	0.000144733	-0.360167	0.0500056	19	16	16	17	16	14	0.00993235	0.0288157	-0.235588
DIAPH1	O60610	0.049445	172	59	59	136	59	55	0.86895	0.899793	-0.00569202	0.0500056	172	59	59	136	59	55	0.176265	0.267573	0.0718219
SELENOF	O60613	0.0494824	2	2	2	2	2	2	0.0225212	0.0454226	-0.115679	0.0500419	2	2	2	2	2	2	0.118894	0.196415	0.092091
TSPAN3	O60637	2.59781	2	2	2	1	2	1	0.279547	0.360723	0.0942074	2.58772	2	2	2	1	2	1	0.39454	0.501061	0.078657
SNAP91	O60641	0.324651	4	2	1	1	1	1	0.0279134	0.0539886	-0.275297	0.322566	4	2	1	1	1	1	0.131843	0.213094	-0.180487
EXOC3	O60645	0.049445	24	17	17	20	17	15	0.0101214	0.0241556	0.161158	0.0500056	24	17	17	20	17	15	0.280268	0.383767	0.0682097
PDE8A	O60658	0.0626626	1	1	1	1	1	1	0.0961494	0.148182	0.141057	0.0630077	1	1	1	1	1	1	0.134821	0.216613	-0.11267
PLIN3	O60664	0.049445	91	22	22	79	22	21	0.00011872	0.000811597	-0.378902	0.0500056	91	22	22	80	22	21	0.00110344	0.00541538	-0.368391
SLC16A7	O60669	0.0494513	1	1	1	1	1	1	0.228009	0.305283	0.18414	0.0500117	1	1	1	1	1	1	0.242849	0.343255	0.16904
RAD1	O60671	0.049445	3	3	3	3	3	3	0.101908	0.155682	0.117374	0.0500056	3	3	3	3	3	3	0.722124	0.792731	0.0360893
REV3L	O60673	4.03738	2	2	2	1	2	1	0.0186065	0.0389356	-0.27897	4.0264	2	2	2	1	2	1	0.00192145	0.00820613	-0.407631
JAK2	O60674	0.049445	12	10	9	8	9	8	0.00299012	0.00928597	-0.143814	0.0500056	12	10	9	8	9	8	2.51933e-06	7.49867e-05	-0.568211
MAFK	O60675	0.049445	3	3	1	1	1	1	0.0646347	0.107515	0.272464	0.0500056	3	3	1	1	1	1	0.03512	0.0763425	0.351301
PRMT3	O60678	0.049445	16	13	13	14	13	12	0.103644	0.157726	-0.0718443	0.0500056	16	13	13	14	13	12	0.846767	0.892062	-0.0146367
KPNA6	O60684	0.049445	32	13	6	9	6	6	0.00590107	0.0157464	-0.158473	0.0500056	32	13	6	9	6	6	0.607428	0.698402	-0.0286237
UGDH	O60701	0.049445	27	17	17	26	17	17	0.000578772	0.00268259	0.177149	0.0500056	27	17	17	26	17	17	0.000445276	0.00278017	0.238042
TPST2	O60704	0.049445	4	4	4	3	4	3	0.341737	0.426722	-0.0433957	0.0500056	4	4	4	3	4	3	0.0417208	0.0871491	0.234898
LPXN	O60711	0.049445	6	4	4	3	4	3	0.241586	0.320533	-0.0891113	0.0500056	6	4	4	3	4	3	0.383904	0.490913	0.0586548
CTNND1	O60716	0.049445	31	24	24	29	24	23	0.000310169	0.00167634	-0.285911	0.0500056	31	24	24	29	24	23	0.000645234	0.00365071	-0.27438
ICMT	O60725	0.049445	3	2	2	3	2	2	0.598199	0.669415	0.0172231	0.0500056	3	2	2	3	2	2	0.116401	0.193322	0.100659
PLA2G6	O60733	0.0687306	2	2	2	0	2	0				0.0689924	2	2	2	0	2	0
SNX2	O60749	0.049445	51	23	21	41	21	21	0.692614	0.752387	-0.0166062	0.0500056	51	23	21	41	21	21	0.761263	0.824206	0.012593
DPM1	O60762	0.049445	10	8	8	9	8	7	0.0107829	0.0254146	0.173307	0.0500056	10	8	8	9	8	7	0.000226552	0.00169012	0.258417
USO1	O60763	0.049445	77	34	34	57	34	32	0.739073	0.792396	0.0117707	0.0500056	77	34	34	57	34	32	0.189042	0.282693	0.0845463
ZNF354A	O60765	0.287429	6	5	3	2	3	2	1.15874e-05	0.000152916	0.638542	0.285622	6	5	3	2	3	2	2.92593e-06	8.13874e-05	0.71745
MRPS14	O60783	0.049445	6	3	3	5	3	3	0.0134321	0.0302665	0.179756	0.0500056	6	3	3	5	3	3	0.00894971	0.0266408	0.172787
TOM1	O60784	0.049445	23	14	14	13	14	10	0.85587	0.889309	-0.0110867	0.0500056	23	14	14	14	14	11	0.668374	0.749041	0.0218098
HNRNPCL1	O60812	0.0913106	50	11	1	0	1	0				0.0912926	50	11	1	0	1	0
HIST1H2BK	O60814	6.2479	281	17	0	0	0	0				6.24044	281	17	0	0	0	0
PFKFB2	O60825	0.960715	5	4	2	1	2	1	0.0569603	0.0967415	0.157504	0.95508	5	4	2	1	2	1	0.229232	0.328157	0.136462
CCDC22	O60826	0.049445	33	23	23	29	23	22	0.428971	0.513013	0.0275036	0.0500056	33	23	23	29	23	22	0.774229	0.83534	-0.0136123
PQBP1	O60828	0.049445	16	9	9	13	9	8	1.86826e-05	0.000215566	-0.799311	0.0500056	16	9	9	13	9	8	1.04912e-06	4.52939e-05	-0.909436
TIMM17B	O60830	0.049445	6	5	5	5	5	4	0.000100162	0.000714983	0.346329	0.0500056	6	5	5	5	5	4	0.00626354	0.0204203	0.305128
PRAF2	O60831	0.0496482	1	1	1	1	1	1	0.00501457	0.0139194	0.129513	0.0502037	1	1	1	1	1	1	0.0477151	0.0968275	0.22234
DKC1	O60832	0.049445	34	22	22	34	22	22	0.0118855	0.0274786	-0.126996	0.0500056	34	22	22	34	22	22	0.805465	0.860736	-0.00952883
EIF5B	O60841	0.049445	102	52	52	88	52	47	0.000675003	0.00300564	-0.19148	0.0500056	102	52	52	88	52	47	0.458873	0.562687	-0.034898
TRIM13	O60858	0.049445	6	6	6	6	6	6	0.970249	0.977553	0.0021952	0.0500056	6	6	6	6	6	6	0.00168406	0.00740334	-0.226703
GAS7	O60861	0.049445	6	6	6	5	6	5	0.00428294	0.0122976	0.154485	0.0500056	6	6	6	5	6	5	0.0128044	0.0352263	0.178418
EDF1	O60869	0.249804	12	7	7	12	7	7	0.000260355	0.00147377	-0.501512	0.248293	12	7	7	12	7	7	0.000579385	0.00337079	-0.368894
KIN	O60870	0.049445	19	15	15	17	15	14	0.0485841	0.085032	0.0883811	0.0500056	19	15	15	17	15	14	0.013446	0.0365987	0.128088
DIAPH2	O60879	0.049445	51	32	32	44	32	31	0.00458326	0.0129468	0.15418	0.0500056	51	32	32	44	32	31	0.0115427	0.0324617	0.14918
DNAJA2	O60884	0.049445	63	17	17	52	17	16	0.420951	0.505153	-0.0325254	0.0500056	63	17	17	52	17	16	0.390023	0.496771	0.0406641
BRD4	O60885	0.049445	48	28	23	34	23	22	0.000257184	0.00146151	-0.236034	0.0500056	48	28	23	34	23	22	0.0531693	0.105456	-0.113339
CUTA	O60888	0.049445	20	4	4	17	4	4	0.0870327	0.136864	-0.0747703	0.0500056	20	4	4	17	4	4	0.0670026	0.126478	0.123337
OPHN1	O60890	0.049445	6	6	6	6	6	6	0.493614	0.574949	0.0321697	0.0500056	6	6	6	6	6	6	0.397336	0.503585	0.0362833
SHOX2	O60902	3.00914	1	1	1	0	1	0				2.99857	1	1	1	0	1	0
SMPD2	O60906	0.049445	1	1	1	1	1	1	0.00428661	0.0123007	0.262148	0.0500056	1	1	1	1	1	1	0.0602829	0.116389	0.208131
HUS1	O60921	0.049445	5	5	5	4	5	4	0.0409062	0.073876	0.105059	0.0500056	5	5	5	4	5	4	0.130386	0.211317	0.101345
PFDN1	O60925	0.049445	18	6	6	18	6	6	0.00252814	0.00815869	-0.200347	0.0500056	18	6	6	18	6	6	0.0287654	0.0652271	-0.150789
PPP1R11	O60927	0.049445	4	3	3	4	3	3	2.61773e-05	0.000269664	-0.378693	0.0500056	4	3	3	4	3	3	0.900516	0.930167	-0.00890912
RNASEH1	O60930	0.049445	1	1	1	0	1	0				0.0500056	1	1	1	0	1	0
CTNS	O60931	1.30887	1	1	1	1	1	1	0.125958	0.186764	0.189613	1.30187	1	1	1	1	1	1	0.0297761	0.0671174	-0.353396
NBN	O60934	0.049445	40	29	29	29	29	23	0.00025044	0.0014282	-0.286099	0.0500056	40	29	29	29	29	23	0.000162684	0.00132602	-0.403839
NOL3	O60936	4.79832	1	1	1	1	1	1	0.0557147	0.0950145	-0.271205	4.78778	1	1	1	1	1	1	0.359249	0.466638	-0.149219
DTNB	O60941	0.049447	7	7	2	1	2	1	0.0566069	0.0963288	-0.299821	0.0500076	7	7	2	1	2	1	0.758048	0.821439	0.0488272
RNGTT	O60942	0.049445	19	14	14	18	14	14	0.000107383	0.000754189	0.22827	0.0500056	19	14	14	18	14	14	0.0117155	0.0328631	-0.161061
ABCB7	O75027	0.049445	18	15	15	14	15	12	0.00757056	0.0192139	0.137364	0.0500056	18	15	15	14	15	12	0.00643861	0.0208121	0.1616
KIF21B	O75037	0.049445	6	6	5	3	5	3	0.0136756	0.030627	0.31856	0.0500056	6	6	5	3	5	3	0.58517	0.677496	0.0647152
SRGAP2	O75044	0.049445	37	25	22	30	22	22	0.770043	0.81807	-0.0101598	0.0500056	37	25	22	30	22	22	0.047029	0.0958719	-0.0888767
NOS1AP	O75052	0.0536219	6	6	6	4	6	4	0.00454182	0.0128506	0.157361	0.0541041	6	6	6	4	6	4	0.00266437	0.010514	0.305875
IGSF3	O75054	0.049445	4	4	4	4	4	4	0.132426	0.194176	-0.145897	0.0500056	4	4	4	4	4	4	0.00880335	0.0263195	-0.347559
FAM20B	O75063	0.049445	10	8	8	9	8	8	0.70987	0.767753	-0.0175347	0.0500056	10	8	8	9	8	8	0.0715994	0.13311	0.0761391
DENND4B	O75064	0.049445	33	23	23	27	23	21	0.99952	0.999875	-2.14705e-05	0.0500056	33	23	23	26	23	20	0.0437306	0.0903566	-0.0902806
EFCAB14	O75071	0.049445	7	6	6	3	6	3	0.099336	0.152447	-0.139059	0.0500056	7	6	6	3	6	3	0.432901	0.538026	0.0497077
FKTN	O75072	0.315293	1	1	1	0	1	0				0.313276	1	1	1	0	1	0
CBFA2T3	O75081	0.049445	8	8	7	6	7	6	9.01613e-06	0.000128742	0.701823	0.0500056	8	8	7	6	7	6	3.19383e-05	0.00041825	0.488967
WDR1	O75083	0.049445	121	32	32	103	32	32	0.00258496	0.00828698	-0.181124	0.0500056	121	32	32	103	32	32	0.00199029	0.00843007	-0.275176
FZD7	O75084	4.12736	2	1	1	2	1	1	0.00128865	0.00485567	-0.548267	4.1164	2	1	1	2	1	1	0.743716	0.810844	-0.0578351
SLIT1	O75093	5.40198	1	1	1	0	1	0				5.39226	1	1	1	0	1	0
N4BP1	O75113	0.049445	12	11	11	10	11	10	9.276e-05	0.000673166	-0.361599	0.0500056	12	11	11	10	11	10	0.000140836	0.00120415	-0.365275
ROCK2	O75116	0.049445	69	53	47	52	47	43	0.243412	0.322149	0.0399692	0.0500056	69	53	47	52	47	43	0.0300232	0.0675348	0.105814
CLASP2	O75122	0.049445	55	43	35	40	35	33	0.0624135	0.104418	-0.0642246	0.0500056	55	43	35	40	35	33	0.446552	0.550598	0.0336927
ZNF623	O75123	0.0494587	3	3	2	1	2	1	9.2935e-05	0.000673315	0.65684	0.0500189	3	3	2	1	2	1	9.22042e-07	4.23217e-05	0.98595
PTCD1	O75127	0.049445	8	5	5	7	5	4	2.82425e-07	1.36664e-05	-0.770109	0.0500056	8	5	5	7	5	4	4.68415e-06	0.000112536	-0.622535
CPNE3	O75131	0.049445	34	19	18	28	18	16	0.607858	0.677969	0.0237711	0.0500056	34	19	18	28	18	16	0.499119	0.59882	0.0280734
ZBED4	O75132	0.049445	1	1	1	1	1	1	0.00717035	0.0184203	-0.182162	0.0500056	1	1	1	1	1	1	0.0113561	0.0321233	-0.311752
DEPDC5	O75140	0.049445	10	9	9	10	9	9	0.0345592	0.0644557	0.0799472	0.0500056	10	9	9	10	9	9	0.450247	0.554292	-0.029479
ATG13	O75143	0.049445	6	6	6	5	6	5	0.00916804	0.0223388	-0.172213	0.0500056	6	6	6	5	6	5	0.00458563	0.0160995	-0.179809
PPFIA3	O75145	0.0494778	13	11	6	4	6	3	0.000164685	0.00104593	-0.233003	0.0500375	13	11	6	4	6	3	0.000761151	0.00412042	-0.384887
HIP1R	O75146	0.049445	7	7	7	5	7	5	0.283131	0.364353	-0.114343	0.0500056	7	7	7	5	7	5	0.31387	0.420557	-0.114257
OBSL1	O75147	0.049445	15	13	13	15	13	13	0.00268417	0.00853281	0.134962	0.0500056	15	13	13	15	13	13	0.137321	0.219754	0.0871253
RNF40	O75150	0.049445	66	40	37	52	37	36	0.754637	0.804928	0.0150482	0.0500056	66	40	37	52	37	36	0.446497	0.550598	0.0461368
PHF2	O75151	0.049445	19	15	14	16	14	12	0.769411	0.817979	-0.0112978	0.0500056	19	15	14	16	14	12	0.512868	0.610861	-0.0302798
ZC3H11A	O75152	0.049445	37	27	27	35	27	27	0.691219	0.751246	-0.0110877	0.0500056	37	27	27	35	27	27	0.624334	0.71342	0.0188067
CLUH	O75153	0.049445	36	31	31	31	31	27	0.000106489	0.000749117	-0.235927	0.0500056	36	31	31	31	31	27	0.00775516	0.0238732	-0.15288
CAND2	O75155	0.049445	13	11	8	6	8	6	0.0106254	0.025132	-0.141589	0.0500056	13	11	8	6	8	6	0.000388573	0.0025422	-0.278368
TSC22D2	O75157	1.84233	4	3	1	0	1	0				1.83374	4	3	1	0	1	0
KDM4A	O75164	0.049445	38	28	27	29	27	24	0.000136869	0.000903795	0.254731	0.0500056	38	28	27	30	27	24	0.424107	0.529739	0.0332787
DNAJC13	O75165	0.049445	80	60	60	71	60	56	0.00502368	0.0139293	0.121076	0.0500056	80	60	60	71	60	56	0.172954	0.263483	0.0537794
PHACTR2	O75167	0.049445	9	8	8	5	8	5	0.2763	0.357326	-0.300001	0.0500056	9	8	8	5	8	5	0.0380793	0.0814345	-0.318945
PPP6R2	O75170	0.049445	28	19	18	25	18	17	0.284345	0.36555	-0.0358773	0.0500056	28	19	18	25	18	17	3.52455e-05	0.000446768	-0.357261
CNOT3	O75175	0.049445	21	11	11	19	11	11	0.0510499	0.088513	-0.0733846	0.0500056	21	11	11	19	11	11	0.0517161	0.103137	-0.119138
SS18L1	O75177	3.84458	1	1	1	1	1	1	0.000235738	0.00136543	0.447448	3.83359	1	1	1	1	1	1	0.00504626	0.0173193	0.255445
ANKRD17	O75179	0.049445	63	45	31	30	31	26	0.00982654	0.0235919	-0.117438	0.0500056	63	45	31	30	31	26	0.735437	0.80382	-0.0139147
SIN3B	O75182	0.049445	9	9	9	7	9	7	0.446857	0.529682	0.0420867	0.0500056	9	9	9	7	9	7	0.000281042	0.00199753	0.267038
DNAJB6	O75190	0.049445	13	8	7	9	7	6	7.55223e-07	2.43093e-05	1.14082	0.0500056	13	8	7	9	7	6	4.37152e-08	8.83444e-06	1.47102
XYLB	O75191	0.049445	13	11	11	9	11	7	0.330462	0.415303	-0.0366706	0.0500056	13	11	11	9	11	7	0.148086	0.233368	-0.110003
TMEM127	O75204	0.0522373	1	1	1	1	1	1	0.00325264	0.00988944	0.303081	0.0527431	1	1	1	1	1	1	2.4606e-05	0.000345554	0.532041
COQ9	O75208	0.049445	12	7	7	11	7	7	0.275487	0.35638	0.0485639	0.0500056	12	7	7	11	7	7	0.264937	0.368092	0.050583
GGCT	O75223	0.049445	19	11	11	18	11	11	7.6834e-05	0.000582803	-0.296036	0.0500056	19	11	11	18	11	11	0.0127429	0.0351123	-0.137147
NDUFS7	O75251	0.049445	10	5	5	9	5	5	0.0313797	0.0594151	0.111394	0.0500056	10	5	5	9	5	5	0.534281	0.630766	-0.0364546
SMIM24	O75264	5.1333	1	1	1	1	1	1	0.133048	0.195022	-0.0831569	5.12316	1	1	1	1	1	1	0.109605	0.184886	-0.153134
GADD45B	O75293	0.049445	8	5	5	7	5	5	1.44625e-08	2.5963e-06	1.94615	0.0500056	8	5	5	6	5	4	1.08653e-06	4.59981e-05	2.41364
RTN2	O75298	0.049445	4	4	4	4	4	4	0.326678	0.411496	-0.0352312	0.0500056	4	4	4	4	4	4	0.788865	0.847774	-0.0181748
NDUFS2	O75306	0.049445	58	18	18	40	18	17	0.12113	0.180403	-0.0941249	0.0500056	57	18	18	41	18	17	0.00452061	0.0159354	-0.16839
UGT2B11	O75310	5.08542	1	1	1	1	1	1	0.752987	0.803561	-0.110891	5.07522	1	1	1	1	1	1	0.347127	0.454023	-0.243535
ZPR1	O75312	0.049445	39	20	20	32	20	19	0.0544389	0.0933865	-0.106123	0.0500056	39	20	20	32	20	19	0.0317897	0.0706352	-0.149786
USP12	O75317	0.626215	5	4	2	0	2	0				0.622222	5	4	2	0	2	0
DUSP11	O75319	0.049445	4	3	3	4	3	3	0.0124014	0.0283782	0.181678	0.0500056	4	3	3	4	3	3	0.0154972	0.0407519	-0.23265
NIPSNAP2	O75323	0.049445	12	10	9	10	9	8	0.364607	0.4496	0.0552625	0.0500056	12	10	9	10	9	8	0.16368	0.252512	0.0805519
HMMR	O75330	0.049445	33	28	27	29	27	24	0.11912	0.177652	0.0499864	0.0500056	33	28	27	29	27	24	0.00121556	0.00577181	0.211151
PDCD6	O75340	0.049445	42	8	8	35	8	8	0.44562	0.528503	0.036126	0.0500056	42	8	8	35	8	8	0.251071	0.352705	0.0577392
ZNF253	O75346	0.539321	5	4	1	1	1	1	1.14548e-05	0.000152085	2.43996	0.535825	5	4	1	1	1	1	3.237e-06	8.7399e-05	2.64206
TBCA	O75347	0.0494494	28	8	8	25	8	7	0.0014993	0.00546984	-0.248659	0.0500099	28	8	8	25	8	7	0.031108	0.0694555	-0.183974
ATP6V1G1	O75348	0.049445	9	6	6	8	6	6	0.992486	0.994995	0.0011091	0.0500056	9	6	6	8	6	6	0.04135	0.0867693	0.119713
VPS4B	O75351	0.049445	44	22	17	32	17	15	0.897705	0.922668	-0.00381184	0.0500056	44	22	17	32	17	15	0.0629201	0.120361	0.0888575
MPDU1	O75352	0.0496114	2	2	2	2	2	2	0.639255	0.706209	-0.0182724	0.0501678	2	2	2	2	2	2	0.160132	0.248225	0.0911263
ENTPD6	O75354	0.131733	2	2	2	0	2	0				0.131279	2	2	2	0	2	0
ENTPD5	O75356	0.751128	2	2	2	2	2	2	0.139477	0.203047	-0.0536338	0.746476	2	2	2	2	2	2	0.847032	0.892145	0.0094542
ZNF217	O75362	0.049445	13	11	11	11	11	9	3.9882e-06	7.38497e-05	-0.498429	0.0500056	13	11	11	11	11	9	0.0047259	0.0164332	-0.176977
PTP4A3	O75365	0.049445	2	2	2	1	2	1	0.0237681	0.0474365	0.182419	0.0500056	2	2	2	1	2	1	0.798336	0.855298	0.0155068
H2AFY	O75367	0.049445	114	19	17	60	17	17	0.0375269	0.0686957	0.108579	0.0500056	114	19	17	61	17	17	0.0361155	0.0778648	0.132793
SH3BGRL	O75368	0.049445	32	8	8	29	8	7	0.00196763	0.00671779	-0.237393	0.0500056	32	8	8	29	8	7	0.0120784	0.0335786	-0.192291
FLNB	O75369	0.049445	239	118	118	200	118	112	0.0036738	0.0108706	-0.153883	0.0500056	240	119	119	201	119	112	0.881028	0.916222	0.00767635
NCOR1	O75376	0.049445	46	41	39	40	39	36	0.3246	0.409351	-0.0345012	0.0500056	46	41	39	40	39	36	0.305385	0.41136	-0.0402689
VAMP4	O75379	0.049445	5	3	3	5	3	3	0.226633	0.303674	-0.0939683	0.0500056	5	3	3	5	3	3	8.95594e-05	0.000869764	-0.359147
NDUFS6	O75380	0.049445	9	6	6	8	6	5	3.46556e-05	0.000330231	-0.343519	0.0500056	9	6	6	8	6	5	0.00265038	0.0104807	-0.235792
PEX14	O75381	0.049445	16	11	11	14	11	10	0.254298	0.334475	-0.0681538	0.0500056	16	11	11	14	11	10	0.0634987	0.121308	-0.161628
TRIM3	O75382	0.079355	2	2	2	2	2	2	0.123641	0.183703	-0.11561	0.0794803	2	2	2	2	2	2	0.678368	0.756334	-0.0422737
ULK1	O75385	0.0494451	3	3	3	2	3	2	0.0499223	0.0868956	0.224181	0.0500057	3	3	3	2	3	2	0.76624	0.82836	-0.0212752
SLC43A1	O75387	0.049445	3	3	3	3	3	3	0.0715898	0.116812	0.119902	0.0500056	3	3	3	3	3	3	0.0705687	0.131621	0.190399
CS	O75390	0.049445	83	20	20	72	20	20	0.0117153	0.0271717	0.158388	0.0500056	83	20	20	72	20	20	0.00664133	0.0213016	0.164836
SPAG7	O75391	0.049445	9	5	5	6	5	4	0.000159392	0.00102159	-0.323742	0.0500056	9	5	5	6	5	4	0.00180087	0.00779036	-0.265911
MRPL33	O75394	0.0494737	3	2	2	3	2	2	0.00598615	0.0159296	-0.171016	0.0500335	3	2	2	3	2	2	0.0395371	0.0838936	-0.171772
SEC22B	O75396	0.049445	27	9	9	23	9	9	0.131087	0.192504	0.11416	0.0500056	27	9	9	23	9	9	0.0415749	0.087011	0.239945
DEAF1	O75398	0.0822633	2	1	1	1	1	1	0.591229	0.663146	-0.0404187	0.0823531	2	1	1	1	1	1	0.886509	0.920058	0.00901507
PRPF40A	O75400	0.049445	84	31	29	69	29	28	0.787594	0.83275	-0.0095617	0.0500056	84	31	29	69	29	28	0.302283	0.407767	0.0593311
TACC1	O75410	0.049445	26	23	21	19	21	17	0.000109956	0.00076548	-0.370125	0.0500056	26	23	21	19	21	17	0.00558364	0.0187505	-0.312191
NME6	O75414	0.0496597	2	2	2	2	2	2	0.0454896	0.0804726	0.170824	0.0502149	2	2	2	2	2	2	0.133211	0.214703	0.0923237
POLQ	O75417	0.0494451	4	4	4	1	4	1	0.00151045	0.0054934	-0.576187	0.0500057	4	4	4	1	4	1	0.00129565	0.00606731	-0.58449
CDC45	O75419	0.0495746	8	5	5	7	5	5	0.000530658	0.00252947	-0.185938	0.0501319	8	5	5	7	5	5	0.00269655	0.0106252	-0.418583
GIGYF1	O75420	0.049445	8	8	8	8	8	8	0.058391	0.0987102	-0.290688	0.0500056	8	8	8	8	8	8	0.0108187	0.0308838	-0.430005
LRCH4	O75427	0.049445	23	15	15	16	15	13	0.00351418	0.0105016	-0.243016	0.0500056	22	15	15	16	15	13	8.00812e-05	0.000805522	-0.463341
MTX2	O75431	0.049445	12	5	5	9	5	4	0.00265097	0.00844572	0.144271	0.0500056	12	5	5	9	5	4	0.00113418	0.00551654	0.220807
VPS26A	O75436	0.049445	27	14	13	22	13	13	0.427786	0.512087	0.0419463	0.0500056	27	14	13	22	13	13	0.998837	0.998837	-8.07619e-05
ZNF254	O75437	5.10138	5	5	1	0	1	0				5.0912	5	5	1	0	1	0
NDUFB1	O75438	0.049445	4	3	3	4	3	3	0.819209	0.858373	-0.0180351	0.0500056	4	3	3	4	3	3	0.970061	0.979156	0.00266964
PMPCB	O75439	0.049445	24	15	15	18	15	13	0.0158941	0.0343945	0.105052	0.0500056	24	15	15	18	15	13	0.0225607	0.0540801	0.122383
SAP30	O75446	0.049445	3	3	3	3	3	3	0.00118584	0.00454486	0.153384	0.0500056	3	3	3	3	3	3	0.000105752	0.000973878	0.356253
MED24	O75448	0.049445	21	16	16	19	16	15	0.0170391	0.0363937	0.0956786	0.0500056	21	16	16	19	16	15	0.590761	0.682478	0.0210384
KATNA1	O75449	0.049445	14	9	8	12	8	8	0.0143155	0.031694	0.118656	0.0500056	14	9	8	12	8	8	0.04757	0.0966135	0.128387
ERN1	O75460	0.0496425	6	5	5	3	5	3	2.59512e-06	5.51995e-05	0.55099	0.0501981	6	5	5	3	5	3	0.00368147	0.0135412	0.235062
E2F6	O75461	0.049445	2	2	2	1	2	1	6.62967e-05	0.000522881	0.617958	0.0500056	2	2	2	1	2	1	3.69764e-05	0.000463987	0.719506
ZNF324	O75467	0.049445	4	4	3	2	3	2	0.0180539	0.0380304	0.195387	0.0500056	4	4	3	2	3	2	0.0747858	0.137567	0.102139
LGR5	O75473	2.97217	1	1	1	1	1	1	0.943695	0.958864	-0.00887331	2.96164	1	1	1	1	1	1	0.0559146	0.109777	-0.316823
PSIP1	O75475	0.049445	55	24	23	46	23	21	0.000472176	0.00230615	-0.240688	0.0500056	55	24	23	46	23	21	0.0111242	0.0316111	-0.161678
ERLIN1	O75477	0.049445	30	13	10	15	10	10	0.516488	0.595076	-0.0325398	0.0500056	30	13	10	15	10	10	0.0973823	0.169043	-0.120391
TADA2A	O75478	0.049445	2	2	2	2	2	2	2.92587e-05	0.000292353	0.464285	0.0500056	2	2	2	2	2	2	0.000739297	0.00404988	0.508123
GPC4	O75487	0.049445	8	5	4	5	4	2	0.000138921	0.000915266	-0.463936	0.0500056	8	5	4	5	4	2	0.0190846	0.0477094	-0.300703
NDUFS3	O75489	0.049445	32	11	11	26	11	10	0.0146995	0.0324043	-0.119215	0.0500056	32	11	11	26	11	10	0.00283286	0.0110687	-0.323436
SRSF10	O75494	0.049445	23	7	7	18	7	7	0.163515	0.232001	0.113349	0.0500056	23	7	7	18	7	7	0.901668	0.930905	-0.00845117
GMNN	O75496	0.049445	3	3	3	3	3	3	0.00606325	0.0161004	-0.275524	0.0500056	3	3	3	3	3	3	0.0124124	0.0342992	0.190059
CLN5	O75503	0.0744799	3	3	3	2	3	2	0.000682526	0.00302803	-0.369183	0.0746666	3	3	3	2	3	2	0.0507153	0.101512	-0.183309
HSBP1	O75506	0.049445	12	4	4	10	4	4	0.000960552	0.00388451	-0.411086	0.0500056	12	4	4	10	4	4	0.889966	0.922548	0.0117187
ECI2	O75521	0.049445	10	9	9	8	9	7	0.0136299	0.0305622	0.146763	0.0500056	10	9	9	8	9	7	0.00898766	0.0266876	0.153866
TADA3	O75528	0.049445	14	11	10	13	10	10	8.92391e-05	0.000654695	-0.331701	0.0500056	14	11	10	13	10	10	0.00172673	0.00755964	-0.247599
TAF5L	O75529	0.0495926	5	5	5	5	5	5	0.00204309	0.00691574	0.168038	0.0501494	5	5	5	5	5	5	0.200704	0.296193	0.113218
EED	O75530	0.049445	21	12	12	19	12	12	0.0773722	0.124111	0.0654307	0.0500056	21	12	12	19	12	12	0.872721	0.909862	-0.00662363
BANF1	O75531	0.049445	17	5	5	15	5	4	0.833467	0.870074	-0.0112494	0.0500056	17	5	5	15	5	4	0.126229	0.206266	0.0760125
SF3B1	O75533	0.049445	174	58	58	150	58	54	0.708744	0.767009	-0.011435	0.0500056	174	58	58	150	58	54	0.326044	0.432264	0.0409913
CSDE1	O75534	0.049445	68	32	32	62	32	31	0.127346	0.188438	-0.068843	0.0500056	68	32	32	62	32	31	0.150465	0.236392	-0.0723952
WBP4	O75554	0.049445	5	5	5	5	5	5	0.0160001	0.0345982	0.167042	0.0500056	5	5	5	5	5	5	0.152938	0.239887	0.13088
STX11	O75558	0.0543568	1	1	1	1	1	1	5.31818e-05	0.000440975	0.555066	0.0548269	1	1	1	1	1	1	4.8753e-05	0.000560917	0.502015
SKAP2	O75563	0.049445	13	10	10	12	10	10	6.94452e-07	2.34795e-05	0.690629	0.0500056	13	10	10	11	10	9	4.63641e-05	0.00054567	0.483537
JRK	O75564	0.049807	5	5	5	4	5	4	0.00282361	0.008879	-0.217759	0.050359	5	5	5	4	5	4	1.28679e-05	0.000219181	-0.733218
PRKRA	O75569	0.049445	12	10	10	10	10	8	0.0655764	0.108812	-0.072448	0.0500056	12	10	10	10	10	8	0.000456116	0.00282714	-0.281454
MTRF1	O75570	0.049445	7	7	7	5	7	5	0.0236026	0.0471673	0.116014	0.0500056	7	7	7	5	7	5	0.807301	0.862486	0.0126322
CRCP	O75575	0.049445	2	2	2	2	2	2	0.177436	0.248319	0.0656822	0.0500056	2	2	2	2	2	2	0.0214726	0.0521345	0.210263
RPS6KA5	O75582	0.0494637	8	8	6	5	6	5	0.00608004	0.0161351	0.117299	0.0500237	8	8	6	5	6	5	0.638402	0.725029	0.0271174
MED6	O75586	0.0562448	3	3	3	3	3	3	3.28372e-06	6.37948e-05	0.475729	0.0566848	3	3	3	3	3	3	0.0220473	0.0532763	0.221742
MYCBP2	O75592	0.049445	77	65	65	65	65	57	0.00837383	0.020775	0.103094	0.0500056	77	65	65	65	65	57	0.112789	0.189124	0.071367
NPM3	O75607	0.049445	5	4	4	5	4	4	0.230994	0.30857	-0.0898043	0.0500056	5	4	4	5	4	4	0.942076	0.958777	-0.00398392
LYPLA1	O75608	0.049445	11	8	8	11	8	8	0.886658	0.913653	-0.00823024	0.0500056	11	8	8	10	8	8	0.263902	0.366965	-0.0718425
ERAL1	O75616	0.049445	10	9	9	10	9	9	1.6663e-07	9.5626e-06	-0.722979	0.0500056	10	9	9	9	9	8	6.32784e-07	3.49436e-05	-0.737101
DEDD	O75618	0.049445	2	2	2	1	2	1	0.00947092	0.0229295	0.232649	0.0500056	2	2	2	1	2	1	0.075846	0.139165	0.158029
CREG1	O75629	0.049445	3	3	3	3	3	3	0.603016	0.673469	-0.0639512	0.0500056	3	3	3	3	3	3	0.0372777	0.0799948	0.355819
SNRNP200	O75643	0.049445	230	95	95	193	95	93	0.853844	0.887628	-0.00634017	0.0500056	230	95	95	193	95	93	0.266919	0.370432	0.0512863
TRMU	O75648	3.09107	1	1	1	1	1	1	0.448602	0.531389	-0.0657839	3.08042	1	1	1	1	1	1	0.49402	0.594501	0.0776312
TIPRL	O75663	0.049445	40	11	11	34	11	10	0.894919	0.920781	0.00630037	0.0500056	40	11	11	34	11	10	0.791605	0.85009	0.0181844
OFD1	O75665	0.049445	29	21	21	22	21	17	0.00378247	0.011117	0.159676	0.0500056	29	21	21	22	21	17	0.656821	0.739879	0.0199106
TOM1L1	O75674	1.43092	1	1	1	0	1	0				1.42351	1	1	1	0	1	0
RPS6KA4	O75676	0.049445	20	18	16	12	16	11	0.0920054	0.142945	-0.0700726	0.0500056	20	18	16	12	16	11	0.00142015	0.00651848	-0.284001
SURF6	O75683	0.049445	16	15	15	14	15	13	8.53696e-06	0.000124214	-0.349647	0.0500056	16	15	15	14	15	13	0.505046	0.60369	0.0367028
PPM1B	O75688	0.049445	24	13	11	19	11	10	0.0138329	0.0308683	0.129536	0.0500056	24	13	11	19	11	10	0.218377	0.316199	0.0599813
ADAP1	O75689	0.049445	13	7	6	10	6	5	0.112088	0.168693	0.0592034	0.0500056	13	7	6	11	6	6	0.422764	0.528375	-0.0331623
UTP20	O75691	0.049445	63	50	50	55	50	46	4.09751e-05	0.000369518	-0.309588	0.0500056	63	50	50	55	50	46	3.96197e-05	0.000488027	-0.379707
NUP155	O75694	0.049445	61	33	33	57	33	33	0.00798137	0.0200349	0.116959	0.0500056	61	33	33	57	33	33	0.0212391	0.0517536	0.112323
RP2	O75695	0.049445	17	10	10	17	10	10	0.297111	0.379467	-0.041399	0.0500056	17	10	10	17	10	10	0.00583041	0.0193114	-0.179817
STK16	O75716	0.0750738	3	3	3	3	3	3	0.00902038	0.0220406	0.222251	0.0752529	3	3	3	3	3	3	0.0445448	0.0917104	0.123963
WDHD1	O75717	0.049445	42	32	32	31	32	24	2.75063e-06	5.74014e-05	-0.401052	0.0500056	42	32	32	31	32	24	1.19241e-05	0.000208397	-0.472672
CRTAP	O75718	0.049445	21	13	13	18	13	12	0.00585642	0.0156624	-0.115799	0.0500056	21	13	13	18	13	12	0.0192475	0.0479592	0.110595
SLC25A12	O75746	0.049445	30	23	17	18	17	15	0.124711	0.185166	0.0555514	0.0500056	30	23	17	18	17	15	0.227161	0.325888	-0.0607617
RAD51D	O75771	0.049445	4	4	4	2	4	2	0.00230381	0.00760352	0.218514	0.0500056	4	4	4	2	4	2	0.111029	0.186639	0.150563
PALM	O75781	0.0505898	4	4	4	4	4	4	0.765882	0.814929	-0.0141153	0.0511258	4	4	4	4	4	4	0.203338	0.298788	-0.0696335
ATP6AP2	O75787	0.049445	12	10	10	11	10	9	0.000301437	0.00164254	0.243136	0.0500056	12	10	10	11	10	9	2.17083e-06	6.90942e-05	0.663736
RNASEH2A	O75792	0.049445	20	11	11	18	11	11	0.968175	0.976129	0.00207643	0.0500056	20	11	11	18	11	11	0.094528	0.165041	0.10585
CDC123	O75794	0.049445	20	13	13	18	13	12	0.0022528	0.00747478	-0.168528	0.0500056	20	13	13	18	13	12	0.540184	0.636356	-0.0252678
PPP1R15A	O75807	0.049445	7	7	7	6	7	6	2.23096e-07	1.15837e-05	2.54378	0.0500056	7	7	7	6	7	6	1.4091e-06	5.2516e-05	2.65494
CAPN15	O75808	0.049445	12	10	10	6	10	6	0.00132424	0.00495554	0.282493	0.0500056	12	10	10	6	10	6	0.00229503	0.00941436	0.176288
BCAR3	O75815	0.0501447	1	1	1	1	1	1	0.412413	0.497096	-0.0660741	0.0506896	1	1	1	1	1	1	0.0189223	0.047424	0.168066
POP7	O75817	0.049445	3	2	2	2	2	2	0.0935595	0.144882	-0.120789	0.0500056	3	2	2	2	2	2	0.282297	0.386	-0.0698633
RPP40	O75818	0.049445	8	7	7	8	7	7	0.510683	0.589869	-0.0265215	0.0500056	8	7	7	8	7	7	0.149269	0.234851	0.097677
ZNF189	O75820	0.106484	5	5	5	5	5	5	2.59491e-05	0.00026851	0.639387	0.106295	5	5	5	5	5	5	1.14869e-06	4.77017e-05	0.772206
EIF3G	O75821	0.049445	35	12	12	32	12	12	0.150119	0.216444	-0.107015	0.0500056	35	12	12	32	12	12	0.864349	0.903836	-0.00991255
EIF3J	O75822	0.049445	44	20	20	37	20	17	0.00057038	0.00265498	-0.300458	0.0500056	44	20	20	37	20	17	0.0157447	0.0411476	-0.236092
CBR3	O75828	0.049445	8	4	2	1	2	1	0.0256092	0.0504265	0.162289	0.0500056	8	4	2	1	2	1	0.00396921	0.0143991	0.169964
PSMD10	O75832	0.049445	15	9	9	14	9	9	0.00540515	0.0146829	0.161464	0.0500056	15	9	9	14	9	9	0.12035	0.198108	0.105896
AP1G2	O75843	0.049445	10	10	10	9	10	9	0.479794	0.561476	-0.0263578	0.0500056	10	10	10	9	10	9	0.455596	0.559376	0.0325853
ZMPSTE24	O75844	0.049445	95	21	21	84	21	19	0.00869042	0.0213689	-0.142631	0.0500056	95	21	21	84	21	19	0.394845	0.501156	-0.042438
SC5D	O75845	0.223517	4	4	4	2	4	2	2.09397e-05	0.000232684	0.764268	0.222223	4	4	4	2	4	2	0.000197682	0.00153379	0.659764
PPP1R37	O75864	0.049445	3	3	3	3	3	3	0.0307838	0.0584771	-0.136508	0.0500056	3	3	3	3	3	3	0.0267897	0.0618077	-0.110272
TRAPPC6A	O75865	0.052532	5	4	4	3	4	2	0.00405707	0.0117574	0.291923	0.0530327	5	4	4	3	4	2	0.0318675	0.0707707	0.162106
IDH1	O75874	0.049445	93	25	23	78	23	21	0.0139638	0.0310572	0.14134	0.0500056	93	25	23	78	23	21	0.0349529	0.0761109	0.10834
GATB	O75879	0.049445	13	12	12	12	12	11	0.000223463	0.00131087	-0.265954	0.0500056	13	12	12	12	12	11	0.000458771	0.00283554	-0.247403
SCO1	O75880	0.0552899	8	5	5	7	5	5	0.710691	0.768198	-0.0125511	0.055745	8	5	5	7	5	5	0.39474	0.501095	-0.0373664
CYP7B1	O75881	0.049445	4	4	4	2	4	2	0.538854	0.616045	0.059379	0.0500056	4	4	4	2	4	2	0.450163	0.554266	-0.0459713
ATRN	O75882	0.0495617	4	4	4	4	4	4	2.20554e-05	0.000240776	-0.382163	0.0501192	4	4	4	4	4	4	0.000553702	0.00325612	-0.275077
RBBP9	O75884	0.049445	4	4	4	4	4	4	0.00215553	0.00720133	-0.174703	0.0500056	4	4	4	4	4	4	0.438209	0.542613	0.0649764
STAM2	O75886	0.049445	20	14	12	14	12	11	0.00138616	0.00514093	-0.170836	0.0500056	20	14	12	14	12	11	0.00073581	0.00403466	-0.230103
TUSC2	O75896	0.0530596	3	2	2	3	2	2	0.00705064	0.0182015	-0.176701	0.0535513	3	2	2	3	2	2	0.0428709	0.088976	-0.115155
DGAT1	O75907	0.049445	8	7	7	6	7	5	0.277787	0.358823	0.0487629	0.0500056	8	7	7	6	7	5	0.0068855	0.0218596	0.327768
CCNK	O75909	0.049445	11	7	7	11	7	7	0.0372144	0.0682265	-0.0858235	0.0500056	11	7	7	11	7	7	0.47646	0.578398	-0.0472266
DHRS3	O75911	0.049445	2	2	2	2	2	2	1.16697e-06	3.27314e-05	0.641031	0.0500056	2	2	2	2	2	2	0.0214791	0.0521345	0.267391
PAK3	O75914	6.2479	36	12	0	0	0	0				6.24044	36	12	0	0	0	0
ARL6IP5	O75915	0.049445	19	4	4	17	4	4	0.555257	0.631652	0.0367605	0.0500056	19	4	4	17	4	4	0.40622	0.512461	0.0734196
PIAS1	O75925	0.049445	5	4	4	3	4	3	0.00117147	0.0045096	-0.267296	0.0500056	5	4	4	3	4	3	0.0017337	0.00757875	-0.571651
BCAS2	O75934	0.049445	42	14	14	35	14	14	0.83972	0.875763	-0.00729089	0.0500056	42	14	14	35	14	14	0.1095	0.184816	0.0802318
DCTN3	O75935	0.049445	8	7	7	8	7	7	0.000318869	0.00171169	0.292495	0.0500056	8	7	7	8	7	7	0.321633	0.428108	0.0672687
DNAJC8	O75937	0.049445	32	13	13	30	13	13	0.0807096	0.128566	-0.108204	0.0500056	32	13	13	30	13	13	0.178109	0.269714	-0.0912831
SMNDC1	O75940	0.049445	16	7	7	15	7	7	0.0086404	0.0213031	-0.2656	0.0500056	16	7	7	15	7	7	0.115045	0.191848	-0.163122
RAD17	O75943	0.049445	7	7	7	7	7	7	0.235835	0.314217	-0.0719908	0.0500056	7	7	7	7	7	7	0.190056	0.283863	-0.0813746
ATP5PD	O75947	0.049445	61	10	10	56	10	10	0.0903784	0.141007	0.0847166	0.0500056	61	10	10	56	10	10	0.0809877	0.146869	0.106335
DNAJB5	O75953	0.0502717	2	1	1	2	1	1	3.2693e-07	1.50095e-05	2.47823	0.050814	2	1	1	2	1	1	8.60653e-07	4.12404e-05	2.98194
FLOT1	O75955	0.049445	11	9	9	10	9	9	0.00101573	0.00404662	0.216666	0.0500056	11	9	9	10	9	9	0.073967	0.136428	0.136719
ATP5MG	O75964	0.049445	13	6	6	11	6	5	0.368279	0.45323	-0.0600809	0.0500056	13	6	6	11	6	5	0.201229	0.29674	-0.105269
CPD	O75976	0.049445	48	39	39	45	39	38	2.77706e-07	1.36091e-05	-0.608133	0.0500056	48	39	39	46	39	39	0.000211654	0.00161632	-0.273271
SASH3	O75995	0.049445	15	8	8	12	8	8	6.91158e-05	0.00054023	-0.307808	0.0500056	15	8	8	13	8	8	0.00069212	0.00386426	-0.326017
GLRX3	O76003	0.049445	29	14	14	27	14	14	0.0048173	0.0134813	-0.163169	0.0500056	29	14	14	26	14	14	0.0201909	0.0497836	-0.118259
RSL1D1	O76021	0.049445	50	20	20	45	20	19	0.000997088	0.0039989	-0.245092	0.0500056	50	20	20	45	20	19	0.827349	0.877241	0.0108631
CLPX	O76031	0.049445	28	19	19	27	19	19	2.97711e-05	0.000296115	-0.436289	0.0500056	28	19	19	27	19	19	6.14533e-05	0.000668247	-0.39225
CDKL5	O76039	0.0513543	1	1	1	1	1	1	0.627131	0.694574	0.05172	0.0518759	1	1	1	1	1	1	0.0144583	0.0385835	-0.346784
SEC14L2	O76054	4.48228	1	1	1	1	1	1	0.618527	0.686876	0.0352047	4.47149	1	1	1	1	1	1	0.0301962	0.0677904	0.179855
TM7SF2	O76062	0.049445	5	5	5	4	5	4	0.342545	0.427593	0.165225	0.0500056	5	5	5	4	5	4	0.644803	0.730397	-0.0634378
RNF8	O76064	0.0494454	3	3	3	2	3	2	0.435474	0.519082	0.0383817	0.050006	3	3	3	2	3	2	0.971619	0.98025	-0.0020247
CIAO1	O76071	0.049445	7	7	7	5	7	5	0.940158	0.95605	-0.00246134	0.0500056	7	7	7	5	7	5	0.892167	0.924061	-0.00959882
PDE5A	O76074	0.429941	1	1	1	1	1	1	0.337411	0.422332	-0.0672045	0.427126	1	1	1	1	1	1	0.670361	0.750401	-0.0288502
DFFB	O76075	0.049445	3	2	2	2	2	1	0.0233663	0.0467916	0.171386	0.0500056	3	2	2	2	2	1	0.0552802	0.108752	0.104335
ZFAND5	O76080	0.0494498	2	2	2	2	2	2	2.36518e-07	1.1995e-05	-1.14011	0.0500103	2	2	2	2	2	2	0.659054	0.741627	0.0369513
SRP72	O76094	0.049445	56	28	28	53	28	26	0.0100909	0.024096	0.115529	0.0500056	56	28	28	53	28	26	0.146298	0.231387	0.0709258
JTB	O76095	4.88602	1	1	1	1	1	1	0.782383	0.828546	0.0386638	4.87557	1	1	1	1	1	1	0.0543971	0.107403	-0.306445
DXO	O77932	0.289952	1	1	1	0	1	0				0.288126	1	1	1	0	1	0
TRPM2	O94759	0.0496807	4	4	4	2	4	2	0.00154434	0.0055851	-0.446783	0.0502355	4	4	4	2	4	2	0.00600688	0.0198131	-0.490507
DDAH1	O94760	0.049445	18	9	8	10	8	6	0.158696	0.226432	-0.0595554	0.0500056	18	9	8	10	8	6	0.313093	0.419881	0.0443573
RECQL4	O94761	0.049445	16	11	11	12	11	9	0.0440118	0.0782541	0.0933173	0.0500056	16	11	11	12	11	9	0.00202065	0.00852133	-0.344201
RECQL5	O94762	0.049445	6	5	5	6	5	5	0.0333863	0.0626568	-0.0781659	0.0500056	6	5	5	6	5	5	1.0689e-05	0.000195427	-0.428647
URI1	O94763	0.049445	16	14	14	12	14	10	0.113692	0.170695	-0.0806651	0.0500056	16	14	14	12	14	10	0.0592507	0.114773	-0.147601
B3GAT3	O94766	0.049445	5	4	4	4	4	3	0.052052	0.09	-0.229685	0.0500056	5	4	4	4	4	3	0.998205	0.998778	0.000153728
STK17B	O94768	0.052339	4	4	4	4	4	4	5.50609e-05	0.000453966	0.506181	0.052843	4	4	4	4	4	4	0.0687193	0.128993	0.140071
MTA2	O94776	0.049445	57	28	25	45	25	23	0.00495112	0.0137895	0.14212	0.0500056	57	28	25	46	25	23	0.0354784	0.0768922	0.119335
USP1	O94782	0.049445	13	12	12	11	12	10	0.00188987	0.00652369	-0.277418	0.0500056	13	12	12	11	12	10	0.0161929	0.042092	-0.255604
ALDH1A2	O94788	2.95985	4	2	1	2	1	1	0.00114671	0.00443975	-0.208166	2.94933	4	2	1	2	1	1	0.0143774	0.038403	-0.207882
STK10	O94804	0.049445	80	42	40	62	40	38	0.377735	0.462095	-0.0345063	0.0500056	80	42	40	62	40	38	0.0695847	0.130281	-0.088299
PRKD3	O94806	0.36247	5	3	1	1	1	1	0.571432	0.645481	0.0623148	0.360113	5	3	1	1	1	1	0.0729335	0.134986	0.220572
ATG12	O94817	0.0543568	4	3	3	4	3	3	0.00488519	0.0136408	-0.233412	0.0548269	4	3	3	4	3	3	0.177756	0.269262	-0.0968535
KBTBD11	O94819	0.049445	6	6	6	5	6	5	0.00231106	0.00761573	0.27111	0.0500056	6	6	6	5	6	5	0.591393	0.683028	0.0354796
LTN1	O94822	0.049445	23	22	22	22	22	21	0.0146517	0.0323153	-0.148567	0.0500056	23	22	22	22	22	21	0.000345102	0.00232225	-0.259609
TOMM70	O94826	0.049445	48	23	23	40	23	23	0.795397	0.838763	-0.00858394	0.0500056	48	23	23	41	23	23	0.037248	0.0799507	0.107452
IPO13	O94829	0.049445	11	9	9	11	9	9	0.0640989	0.106766	-0.105098	0.0500056	11	9	9	11	9	9	0.0430961	0.0893159	-0.129284
DDHD2	O94830	0.049445	14	14	14	12	14	12	0.00833642	0.0206998	-0.163655	0.0500056	14	14	14	12	14	12	0.00718628	0.02256	-0.202622
TOX4	O94842	0.049445	12	9	7	6	7	6	0.0524049	0.0903814	0.0888156	0.0500056	12	9	7	6	7	6	0.0301151	0.0676864	0.156051
MICAL2	O94851	0.049445	11	11	10	8	10	8	0.238014	0.316679	-0.0416864	0.0500056	11	11	10	8	10	8	0.000901027	0.00460872	-0.210238
KIAA0754	O94854	0.049445	4	4	4	4	4	4	0.0720427	0.117354	0.0983317	0.0500056	4	4	4	4	4	4	0.24215	0.342405	0.0898202
SEC24D	O94855	0.049445	26	19	18	22	18	16	0.199417	0.27338	0.0438158	0.0500056	26	19	18	22	18	16	0.476329	0.57832	0.0525065
SUPT7L	O94864	0.049445	4	4	4	4	4	4	0.197557	0.271171	-0.0448979	0.0500056	4	4	4	4	4	4	0.0273754	0.0627606	0.122093
FCHSD2	O94868	0.049445	10	9	9	7	9	6	0.779878	0.826395	-0.00983389	0.0500056	10	9	9	7	9	6	0.743005	0.810171	-0.0149842
UFL1	O94874	0.049445	52	34	33	42	33	29	0.000347826	0.00182337	0.191482	0.0500056	52	34	33	42	33	29	0.000353886	0.00236416	0.235754
TMCC1	O94876	0.049445	1	1	1	1	1	1	0.0254613	0.050182	0.368585	0.0500056	1	1	1	1	1	1	0.0868122	0.154477	0.176427
PHF14	O94880	0.049445	16	13	13	13	13	12	0.000438429	0.00217792	0.254918	0.0500056	16	13	13	13	13	12	9.58816e-05	0.000914782	0.484389
SASH1	O94885	0.049445	22	19	18	21	18	18	0.57798	0.651132	-0.0306295	0.0500056	22	19	18	21	18	18	0.223846	0.322192	-0.0468898
TMEM63A	O94886	0.32933	3	3	3	3	3	3	0.985928	0.990128	-0.00183157	0.327211	3	3	3	3	3	3	0.0480952	0.0973369	-0.20912
FARP2	O94887	0.049453	3	3	3	3	3	3	0.909181	0.930543	-0.00598223	0.0500133	3	3	3	3	3	3	0.00468142	0.0163414	0.164041
UBXN7	O94888	0.049445	18	13	13	14	13	11	7.25841e-05	0.000559709	-0.274985	0.0500056	18	13	13	14	13	11	0.00115502	0.00557748	-0.261144
KLHL18	O94889	0.0563666	1	1	1	1	1	1	4.29032e-06	7.75779e-05	0.974305	0.0568048	1	1	1	1	1	1	5.91662e-06	0.000131313	0.682098
LRIG2	O94898	0.0902786	3	3	3	2	3	2	0.00702789	0.0181481	-0.201321	0.0902728	3	3	3	2	3	2	0.549828	0.645504	-0.0673633
SUN1	O94901	0.049445	10	10	9	8	9	8	0.704954	0.763415	-0.0135052	0.0500056	10	10	9	8	9	8	0.0111896	0.0317492	0.149195
PLPBP	O94903	0.049445	39	13	13	36	13	13	0.185037	0.257182	-0.0625543	0.0500056	39	13	13	36	13	13	0.868101	0.906563	0.00718802
ERLIN2	O94905	0.049445	56	18	15	35	15	13	0.594095	0.665761	0.0218557	0.0500056	56	18	15	35	15	13	0.443082	0.54779	-0.0427692
PRPF6	O94906	0.049445	66	40	40	60	40	37	0.00836712	0.0207643	0.112649	0.0500056	66	40	40	59	40	37	0.00200442	0.00846925	0.195171
PCF11	O94913	0.049445	31	22	22	26	22	20	0.00424167	0.0121992	-0.169269	0.0500056	31	22	22	26	22	20	0.00506145	0.0173646	-0.19836
FRYL	O94915	0.049445	68	50	48	49	48	37	0.227775	0.305017	0.0365819	0.0500056	68	50	48	49	48	37	0.123791	0.20312	0.065159
NFAT5	O94916	1.38638	1	1	1	1	1	1	0.45972	0.542717	0.0723617	1.37912	1	1	1	1	1	1	0.000100769	0.000942924	0.609238
ENDOD1	O94919	0.049445	7	6	6	4	6	4	0.110194	0.166216	0.0705315	0.0500056	7	6	6	4	6	4	0.00429872	0.0153455	0.171559
GLCE	O94923	1.78337	1	1	1	1	1	1	0.0400241	0.0725692	0.158407	1.77493	1	1	1	1	1	1	0.0258625	0.060194	0.161345
GLS	O94925	0.049445	23	16	16	22	16	15	1.32754e-07	8.15505e-06	-0.863203	0.0500056	23	16	16	22	16	15	3.27518e-06	8.7707e-05	-0.593806
HAUS5	O94927	0.049445	16	16	16	15	16	15	0.00139398	0.00515898	0.198024	0.0500056	16	16	16	15	16	15	0.0314318	0.0700349	0.110866
FBXO21	O94952	0.297521	1	1	1	1	1	1	0.194717	0.267735	0.135954	0.295638	1	1	1	1	1	1	0.0641241	0.122289	0.357044
KDM4B	O94953	0.049445	8	7	7	5	7	5	4.88388e-05	0.000415449	0.369568	0.0500056	8	7	7	5	7	5	0.0917177	0.161216	-0.0817022
SOGA1	O94964	0.049445	14	14	13	8	13	8	0.0434725	0.0774848	-0.181797	0.0500056	14	14	13	8	13	8	0.00132655	0.00616021	-0.297766
USP19	O94966	0.049445	26	23	23	21	23	21	0.0909535	0.141727	-0.0684716	0.0500056	26	23	23	21	23	21	0.274866	0.378272	-0.0600238
WDR47	O94967	0.049445	11	10	10	7	10	7	0.0472399	0.0830961	0.090937	0.0500056	11	10	10	7	10	7	0.411628	0.517562	0.0559186
TRIM37	O94972	0.0494471	1	1	1	1	1	1	0.0667806	0.110422	-0.338584	0.0500077	1	1	1	1	1	1	0.68906	0.765195	0.0667953
AP2A2	O94973	0.049445	69	32	20	33	20	20	0.0659097	0.109199	-0.0677376	0.0500056	69	32	20	33	20	20	0.137062	0.219444	-0.065146
SEC31A	O94979	0.049445	63	34	34	58	34	32	0.0912631	0.142064	-0.0750589	0.0500056	63	34	34	58	34	32	0.197133	0.292032	-0.0657256
CLSTN1	O94985	2.46609	3	3	3	2	3	2	0.655599	0.719616	-0.0309492	2.45621	3	3	3	2	3	2	0.346524	0.45373	-0.0998041
CEP152	O94986	0.049445	12	12	12	8	12	8	0.00213444	0.00714929	0.18457	0.0500056	12	12	12	8	12	8	0.00682215	0.0216743	0.188946
HEXIM1	O94992	0.049445	15	10	9	13	9	9	0.658582	0.722526	-0.0274429	0.0500056	15	10	9	13	9	9	0.387185	0.494022	-0.0661964
DIRAS1	O95057	0.049445	3	2	2	3	2	2	0.00429496	0.012311	0.19971	0.0500056	3	2	2	3	2	2	0.000447157	0.00278552	0.410887
RPP14	O95059	0.243731	1	1	1	1	1	1	0.144203	0.208811	0.12706	0.242269	1	1	1	1	1	1	0.705794	0.779537	-0.0519001
CCNB2	O95067	0.049445	4	4	4	3	4	3	9.46446e-06	0.000133374	0.657618	0.0500056	4	4	4	3	4	3	4.5957e-05	0.00054349	0.598031
UBR5	O95071	0.049445	62	48	48	52	48	42	4.10917e-06	7.48316e-05	-0.387024	0.0500056	62	48	48	52	48	42	0.00764938	0.0236142	-0.235174
FSBP	O95073	0.210867	4	1	1	4	1	1	0.218383	0.294338	0.0636719	0.20968	4	1	1	4	1	1	0.00208629	0.00875157	0.291523
AGFG2	O95081	0.0503234	2	2	2	1	2	1	0.0294157	0.0563852	-0.120194	0.0508647	2	2	2	1	2	1	0.00176483	0.00769169	-0.261957
SCAF4	O95104	0.049445	28	18	15	22	15	14	0.476227	0.558576	-0.0261837	0.0500056	28	18	15	22	15	14	0.812916	0.866362	0.00940517
NDUFB6	O95139	0.049445	9	5	5	8	5	5	0.218326	0.294306	0.0507477	0.0500056	9	5	5	8	5	5	0.112673	0.188966	-0.0879311
MFN2	O95140	0.049445	19	16	15	15	15	14	3.0754e-05	0.000303127	-0.352134	0.0500056	19	16	15	15	15	14	0.00388594	0.0141382	-0.16483
DUSP14	O95147	0.049445	1	1	1	1	1	1	1.57601e-05	0.000190938	1.38915	0.0500056	1	1	1	1	1	1	0.000301418	0.00209832	1.06507
SNUPN	O95149	0.049445	10	7	7	9	7	7	0.000119026	0.000813046	-0.266475	0.0500056	10	7	7	9	7	7	2.83468e-05	0.000384908	-0.550711
TNFSF15	O95150	4.18866	1	1	1	0	1	0				4.17772	1	1	1	0	1	0
UBE4B	O95155	0.049445	42	29	29	32	29	25	3.76562e-05	0.000350187	-0.278038	0.0500056	42	29	29	32	29	25	0.0409713	0.086182	-0.100568
ZFPL1	O95159	0.049445	4	4	4	4	4	4	0.0267243	0.0521743	0.163201	0.0500056	4	4	4	4	4	4	0.00294138	0.0113704	0.31333
ELP1	O95163	0.049445	36	27	27	32	27	25	0.138553	0.201803	0.0534505	0.0500056	36	27	27	32	27	25	0.359741	0.467138	-0.0531367
UBL3	O95164	0.0495334	2	2	2	2	2	2	0.0628497	0.105047	0.116127	0.0500916	2	2	2	2	2	2	0.00400934	0.0145085	0.307131
GABARAP	O95166	0.049445	5	4	2	2	2	2	0.252719	0.3328	-0.149999	0.0500056	5	4	2	2	2	2	0.103879	0.177251	-0.192967
NDUFA3	O95167	0.049445	8	4	4	6	4	4	0.000169438	0.00106408	-0.441979	0.0500056	8	4	4	6	4	4	0.000133264	0.00115641	-0.307018
NDUFB4	O95168	0.049445	7	5	4	6	4	4	1.90678e-05	0.000218853	0.52029	0.0500056	7	5	4	6	4	4	0.000133629	0.00115843	0.311355
NDUFB8	O95169	0.0494454	9	5	5	8	5	5	0.0331878	0.0623647	0.163532	0.050006	9	5	5	8	5	5	0.0854288	0.152513	0.171056
NDUFA7	O95182	0.049445	6	6	6	5	6	5	0.00413637	0.0119396	-0.195488	0.0500056	6	6	6	5	6	5	0.0086366	0.0259723	-0.219753
VAMP5	O95183	4.3036	1	1	1	1	1	1	0.0262296	0.0513871	-0.296924	4.2927	1	1	1	1	1	1	0.017291	0.0442343	-0.328966
RTN3	O95197	0.049445	9	4	4	8	4	4	0.418207	0.502482	0.0420174	0.0500056	9	4	4	8	4	4	0.675345	0.754025	0.0192643
RCBTB2	O95199	0.183966	1	1	1	1	1	1	0.883422	0.910962	-0.0118196	0.183014	1	1	1	1	1	1	0.926589	0.94774	-0.0133001
LETM1	O95202	0.049445	68	28	28	64	28	28	0.00393791	0.0114616	0.14101	0.0500056	68	28	28	64	28	28	0.0109325	0.0311475	0.16004
EPN2	O95208	0.470562	1	1	1	1	1	1	0.000509576	0.00244771	-0.597953	0.467487	1	1	1	1	1	1	0.000224232	0.00167814	-0.657377
STBD1	O95210	0.049445	13	11	11	11	11	10	0.00246802	0.00800616	-0.251444	0.0500056	13	11	11	11	11	10	0.0242158	0.0572786	-0.156754
ZRANB2	O95218	0.049445	24	14	14	21	14	14	3.05803e-06	6.10417e-05	-0.513546	0.0500056	24	14	14	21	14	14	0.000104168	0.000962342	-0.430819
SNX4	O95219	0.0494451	11	10	10	9	10	9	0.00074797	0.00323317	0.248515	0.0500057	11	10	10	9	10	9	0.936114	0.954389	-0.00328271
ZWINT	O95229	0.049445	14	7	7	13	7	7	0.0669563	0.110638	-0.16959	0.0500056	14	7	7	13	7	7	0.670185	0.750401	-0.0300614
LUC7L3	O95232	0.049445	27	12	12	26	12	12	0.344913	0.430118	0.0551971	0.0500056	27	12	12	26	12	12	0.0783856	0.143073	0.0846817
KIF20A	O95235	0.049445	16	15	15	16	15	15	0.000641003	0.00289114	-0.179201	0.0500056	16	15	15	16	15	15	0.00147718	0.00670266	-0.204908
KIF4A	O95239	0.049445	59	43	42	51	42	39	0.498894	0.579166	-0.0228259	0.0500056	59	43	42	51	42	39	0.990913	0.993876	0.000418898
MBD4	O95243	0.049445	16	13	13	16	13	13	0.463802	0.546722	0.0328653	0.0500056	16	13	13	16	13	13	0.0198761	0.0491464	-0.155985
SBF1	O95248	0.049445	24	23	23	20	23	20	0.105347	0.159983	0.0669638	0.0500056	24	23	23	20	23	20	0.504002	0.603101	-0.0271484
GOSR1	O95249	0.049445	21	8	8	15	8	7	0.150176	0.216491	0.0662514	0.0500056	21	8	8	15	8	7	0.00543356	0.0183383	0.156894
KAT7	O95251	0.049445	20	15	14	17	14	14	0.00857198	0.0211583	0.165507	0.0500056	20	15	14	17	14	14	0.79186	0.85026	0.0113647
ATE1	O95260	0.049445	8	7	7	7	7	6	0.687266	0.74723	0.0179435	0.0500056	8	7	7	7	7	6	0.162581	0.251173	0.119514
TNKS	O95271	0.0495159	13	11	11	11	11	9	1.2614e-08	2.50072e-06	1.5259	0.0500745	13	11	11	11	11	9	1.7136e-07	1.80052e-05	1.31684
CCNDBP1	O95273	0.049445	7	7	7	6	7	6	0.0197812	0.0409278	0.129828	0.0500056	7	7	7	6	7	6	0.000560415	0.00328674	0.219305
VAPB	O95292	0.049445	21	10	9	14	9	8	0.647263	0.712618	-0.0226839	0.0500056	21	10	9	14	9	8	0.346664	0.453747	-0.0532346
SNAPIN	O95295	0.049445	5	3	3	5	3	3	0.028298	0.0546356	-0.136335	0.0500056	5	3	3	5	3	3	0.50701	0.605289	-0.0295841
NDUFC2	O95298	0.0494451	8	3	3	6	3	3	0.000112851	0.000778799	0.381213	0.0500057	8	3	3	6	3	3	0.000599071	0.00345307	0.278527
NDUFA10	O95299	0.049445	16	11	11	15	11	10	0.0496679	0.0865468	0.102032	0.0500056	16	11	11	15	11	10	0.0242779	0.0573944	0.140422
FKBP9	O95302	0.049445	14	11	11	12	11	9	0.00607784	0.0161342	-0.119383	0.0500056	14	11	11	12	11	9	0.247871	0.349108	0.0535803
CELF2	O95319	0.049445	25	10	7	17	7	7	0.00241185	0.00785902	0.24686	0.0500056	25	10	7	17	7	7	0.627073	0.71608	0.0410198
PGLS	O95336	0.049445	32	13	13	26	13	12	0.347618	0.432915	-0.0312102	0.0500056	32	13	13	26	13	12	0.0190382	0.0476146	-0.180803
PAPSS2	O95340	0.049445	20	17	16	13	16	13	0.011304	0.0264002	0.103524	0.0500056	20	17	16	13	16	13	0.12601	0.206024	0.0945951
SMC2	O95347	0.049445	108	56	56	81	56	53	0.144498	0.209169	0.0732627	0.0500056	108	56	56	81	56	53	0.122432	0.201193	0.107107
ATG7	O95352	0.049445	30	17	17	27	17	16	0.976754	0.982611	-0.00107919	0.0500056	30	17	17	27	17	16	0.237093	0.336702	-0.0509683
TACC2	O95359	0.049445	4	4	2	2	2	2	0.0114016	0.0265782	0.211194	0.0500056	4	4	2	2	2	2	0.00039612	0.00257036	0.277504
TRIM16	O95361	0.049445	4	4	4	4	4	4	6.19055e-06	0.000101124	0.437587	0.0500056	4	4	4	4	4	4	1.57363e-06	5.57871e-05	0.955972
FARS2	O95363	0.049445	8	8	8	8	8	8	6.91874e-06	0.000108352	0.495956	0.0500056	8	8	8	8	8	8	8.34152e-05	0.000824789	0.496383
ZBTB7A	O95365	0.049445	13	10	10	11	10	9	0.71353	0.770308	-0.0180297	0.0500056	13	10	10	11	10	9	0.698641	0.773695	-0.0228148
LYPLA2	O95372	0.049445	24	8	8	19	8	8	0.532425	0.609975	-0.0353108	0.0500056	24	8	8	19	8	8	0.508763	0.607049	-0.0357567
IPO7	O95373	0.049445	105	31	30	83	30	28	7.47486e-05	0.000571457	-0.239565	0.0500056	105	31	30	82	30	28	0.00631075	0.0205129	-0.184009
ARIH2	O95376	0.049445	14	10	10	11	10	8	0.0852106	0.134508	0.0784008	0.0500056	14	10	10	11	10	8	0.982753	0.988648	-0.00104698
TNFAIP8	O95379	0.049445	6	4	4	5	4	4	0.596102	0.667582	-0.0324027	0.0500056	6	4	4	5	4	4	0.585875	0.67809	-0.0424089
MAP3K6	O95382	0.053739	1	1	1	1	1	1	0.139692	0.203225	-0.0543668	0.0542193	1	1	1	1	1	1	0.006822	0.0216743	-0.189774
SLU7	O95391	0.049445	19	16	16	16	16	15	0.00141987	0.0052348	0.301415	0.0500056	19	16	16	16	16	15	2.81923e-05	0.000384049	0.550781
PGM3	O95394	0.049445	19	13	13	16	13	12	0.533163	0.610579	0.0264248	0.0500056	19	13	13	16	13	12	0.221991	0.319944	0.0742337
MOCS3	O95396	0.049445	10	9	9	6	9	6	0.0134726	0.0303359	0.207312	0.0500056	10	9	9	6	9	6	0.725002	0.795214	0.0193114
CD2BP2	O95400	0.049445	15	11	11	15	11	11	0.00866996	0.0213397	-0.16516	0.0500056	15	11	11	15	11	11	0.479547	0.581093	-0.0461712
MED26	O95402	0.0496172	4	4	4	4	4	4	1.32907e-05	0.000169993	-0.431207	0.0501734	4	4	4	4	4	4	0.00032687	0.00223229	-0.811356
ZFYVE9	O95405	0.0511639	2	2	2	1	2	1	0.400609	0.485417	-0.0647201	0.051689	2	2	2	1	2	1	0.682401	0.75968	-0.0375929
SVIL	O95425	0.049445	17	15	15	16	15	14	0.555129	0.631589	0.0293418	0.0500056	17	15	15	16	15	14	0.106631	0.181061	-0.100213
PIGN	O95427	0.0501765	5	5	5	5	5	5	0.00158938	0.00570306	-0.173485	0.0507207	5	5	5	5	5	5	0.640313	0.726632	0.0188717
BAG4	O95429	0.049445	16	8	8	13	8	7	0.000743858	0.00322338	-0.344773	0.0500056	16	8	8	13	8	7	0.00130353	0.00608897	-0.401917
AHSA1	O95433	0.049445	87	21	21	69	21	20	0.00211866	0.00711906	0.156941	0.0500056	87	21	21	69	21	20	0.000552032	0.0032495	0.346983
PARN	O95453	0.049445	21	17	17	19	17	16	0.00730693	0.0186861	0.122092	0.0500056	21	17	17	19	17	16	0.578655	0.671696	0.0220098
TGDS	O95455	0.305931	1	1	1	1	1	1	1.19025e-05	0.000155426	0.685675	0.303984	1	1	1	1	1	1	0.000395601	0.0025689	0.488633
PSMG1	O95456	0.049445	10	6	6	6	6	4	0.800956	0.843097	-0.0196933	0.0500056	10	6	6	6	6	4	0.679258	0.757133	0.0316085
FMNL1	O95466	0.049445	55	32	32	48	32	30	0.000351718	0.00183605	-0.20589	0.0500056	55	32	32	48	32	30	6.34311e-05	0.000684632	-0.355174
SGPL1	O95470	0.049445	12	10	10	10	10	9	0.0409143	0.073876	0.0824664	0.0500056	12	10	10	10	10	9	0.682214	0.759652	-0.0225324
CTDNEP1	O95476	0.588818	1	1	1	1	1	1	0.267895	0.348679	-0.0621532	0.585033	1	1	1	1	1	1	0.107554	0.182202	0.0996897
ABCA1	O95477	0.049445	6	6	5	4	5	4	8.85179e-05	0.000651047	-0.262622	0.0500056	6	6	5	4	5	4	0.000759741	0.00412042	-0.266208
NSA2	O95478	0.049445	8	7	7	8	7	7	0.0973961	0.149733	-0.0781559	0.0500056	8	7	7	8	7	7	0.00184079	0.00793181	0.239731
H6PD	O95479	0.049445	30	20	20	25	20	20	0.0666219	0.110277	-0.0899932	0.0500056	30	20	20	25	20	20	0.675441	0.754035	0.0171887
SEC24A	O95486	0.049445	25	19	18	19	18	15	0.0129034	0.0292278	0.109202	0.0500056	25	19	18	19	18	15	0.0237939	0.0564337	0.131138
SEC24B	O95487	0.049445	24	18	17	20	17	16	0.194263	0.267323	0.0467635	0.0500056	24	18	17	20	17	16	0.0768803	0.140775	0.0896942
ADGRL2	O95490	0.049445	18	13	12	15	12	11	0.0315795	0.0597286	-0.210961	0.0500056	18	13	12	15	12	11	0.0484552	0.0980003	-0.145933
NPTXR	O95502	0.0953767	1	1	1	0	1	0				0.095312	1	1	1	1	1	1	0.276392	0.379773	0.308802
CBX6	O95503	0.421882	2	2	2	2	2	2	0.314848	0.398824	0.164603	0.419121	2	2	2	2	2	2	0.0165052	0.0427254	0.367145
NADK	O95544	0.050457	4	4	4	4	4	4	0.400928	0.485736	0.0326763	0.0509956	4	4	4	4	4	4	0.01913	0.0477841	-0.209836
TDP2	O95551	0.0514315	5	5	5	4	5	4	0.150911	0.217341	-0.102587	0.0519517	5	5	5	4	5	4	0.100095	0.172278	-0.125034
SFT2D2	O95562	0.0494451	3	2	2	2	2	1	0.189975	0.262915	0.134981	0.0500057	3	2	2	2	2	1	0.752907	0.818025	0.038845
MPC2	O95563	0.12844	3	1	1	2	1	1	0.00927912	0.0225653	0.136063	0.128019	3	1	1	2	1	1	0.139614	0.222917	0.0966007
ETHE1	O95571	0.049445	14	8	8	13	8	8	0.0225099	0.0454103	0.107484	0.0500056	14	8	8	13	8	8	0.0213453	0.0519399	0.160176
ACSL3	O95573	0.049445	29	20	19	24	19	19	3.1952e-05	0.000311416	0.301025	0.0500056	29	20	19	24	19	19	0.0492356	0.0991877	0.148775
POLR1A	O95602	0.049445	51	37	37	41	37	33	1.95492e-05	0.000223496	-0.303462	0.0500056	51	37	37	41	37	33	0.00096651	0.00486378	-0.193138
PCNT	O95613	0.049445	66	62	62	54	62	52	0.0010658	0.0041878	0.258005	0.0500056	66	62	62	53	62	51	0.0446233	0.0918479	0.143684
YEATS4	O95619	0.049445	9	6	6	7	6	6	0.0503988	0.0876103	0.0711587	0.0500056	9	6	6	7	6	6	0.0917275	0.161216	0.0835844
ADCY5	O95622	0.0526863	2	2	1	0	1	0				0.0531844	2	2	1	0	1	0
ZBTB11	O95625	0.049445	11	9	9	9	9	8	0.000258318	0.00146509	0.231851	0.0500056	11	9	9	9	9	8	5.0962e-05	0.000580208	0.395396
CNOT4	O95628	0.049445	4	4	4	4	4	4	0.0237779	0.0474365	-0.14479	0.0500056	4	4	4	4	4	4	0.293809	0.398988	-0.0771123
STAMBP	O95630	0.049445	11	7	7	11	7	7	0.261946	0.342212	0.0407618	0.0500056	11	7	7	11	7	7	0.828994	0.878665	-0.0100168
CPSF4	O95639	0.049445	9	6	6	8	6	6	0.00723724	0.0185547	0.11694	0.0500056	9	6	6	8	6	6	0.0012071	0.00575254	0.208639
NFATC1	O95644	0.049445	6	6	4	3	4	3	0.00253118	0.00816548	0.249982	0.0500056	6	6	4	3	4	3	0.496431	0.596251	0.049184
ASMTL	O95671	0.049445	23	15	15	18	15	12	0.0250902	0.0495724	0.0874881	0.0500056	23	15	15	18	15	12	0.531773	0.62857	-0.0374284
CDS2	O95674	0.049445	9	6	6	6	6	4	2.39319e-05	0.000252428	-0.693955	0.0500056	9	6	6	6	6	4	2.7702e-05	0.000378667	-0.810973
FGFR1OP	O95684	0.049445	10	6	6	9	6	6	0.087712	0.137734	-0.145932	0.0500056	10	6	6	9	6	6	0.0223813	0.0537854	-0.155574
PPP1R3D	O95685	0.049445	5	4	4	2	4	2	0.753529	0.804041	0.0174712	0.0500056	5	4	4	2	4	2	0.374057	0.481641	-0.0655336
BRD1	O95696	0.0494481	21	19	18	18	18	16	0.0135735	0.0304892	0.0956951	0.0500086	21	19	18	18	18	16	0.00119874	0.00572206	0.257478
POP4	O95707	0.0495082	1	1	1	1	1	1	0.0138173	0.0308494	0.172129	0.050067	1	1	1	1	1	1	0.825462	0.87588	0.0181641
HERC2	O95714	0.049445	43	38	38	35	38	30	1.07893e-05	0.000145915	-0.385462	0.0500056	43	38	38	35	38	30	0.000443305	0.00277734	-0.301193
RAB3D	O95716	0.049445	15	6	3	3	3	2	0.0639398	0.106542	-0.0869127	0.0500056	15	6	3	3	3	2	0.220253	0.318281	-0.0676558
SNAP29	O95721	0.049445	16	12	12	13	12	11	1.99505e-05	0.0002266	-0.802057	0.0500056	16	12	12	13	12	11	0.000159329	0.00131457	-0.554878
OXSR1	O95747	0.049445	24	14	11	16	11	11	0.700216	0.759133	0.0162351	0.0500056	24	14	11	16	11	11	0.822415	0.873839	-0.00799819
GGPS1	O95749	0.049445	12	9	9	10	9	9	0.0275561	0.053416	0.0906351	0.0500056	12	9	9	10	9	9	0.0810662	0.146981	-0.082861
HSPA4L	O95757	0.049445	91	39	34	65	34	34	8.70346e-08	6.7786e-06	0.713974	0.0500056	91	39	34	64	34	34	2.6969e-07	2.23997e-05	0.97228
PTBP3	O95758	0.049445	21	12	9	9	9	8	0.0107482	0.0253465	0.146407	0.0500056	21	12	9	9	9	8	0.0762511	0.139791	0.144457
TBC1D8	O95759	0.049445	13	11	11	10	11	8	0.00549228	0.0148879	-0.129506	0.0500056	13	11	11	10	11	8	3.92138e-05	0.000483711	-0.570323
STARD3NL	O95772	0.0513414	6	4	4	4	4	3	0.361033	0.446518	-0.0541178	0.0518633	6	4	4	4	4	3	0.348585	0.455432	-0.0429567
LSM8	O95777	0.049445	28	6	6	22	6	6	0.00179097	0.00626659	0.193747	0.0500056	28	6	6	22	6	6	0.0892686	0.157913	-0.206227
AP2A1	O95782	0.049445	98	44	32	57	32	31	0.00295688	0.00920846	-0.127882	0.0500056	98	44	32	57	32	31	0.0187438	0.0470945	-0.114863
WIZ	O95785	0.049445	18	15	15	15	15	13	0.0214425	0.0437322	-0.107358	0.0500056	18	15	15	15	15	13	0.309735	0.416401	-0.0521492
DDX58	O95786	0.049445	21	20	20	18	20	17	0.902739	0.926314	0.00491877	0.0500056	21	20	20	18	20	17	0.000877869	0.00454086	-0.246954
STAU1	O95793	0.049445	35	19	16	25	16	15	0.000102941	0.000729448	-0.253161	0.0500056	35	19	16	25	16	15	0.0228618	0.0546092	-0.147085
TTC4	O95801	0.049445	20	12	12	15	12	11	5.78243e-05	0.000472286	-0.349453	0.0500056	20	12	12	14	12	10	0.000987841	0.00493977	-0.27344
TMEM50A	O95807	0.049445	1	1	1	1	1	1	0.222459	0.299185	0.264653	0.0500056	1	1	1	1	1	1	0.00730179	0.022824	0.487108
BAG2	O95816	0.049445	25	11	11	18	11	11	0.284016	0.365355	0.0416549	0.0500056	25	11	11	18	11	11	0.0011458	0.0055545	0.200061
BAG3	O95817	0.049445	40	23	23	38	23	23	6.04048e-09	1.81694e-06	1.90651	0.0500056	40	23	23	37	23	22	1.3166e-08	5.11701e-06	2.0343
MAP4K4	O95819	0.049445	21	16	11	12	11	10	0.217615	0.293439	-0.0440179	0.0500056	21	16	11	12	11	10	0.0902426	0.159211	-0.0847062
MLYCD	O95822	0.049445	8	8	8	6	8	6	0.052305	0.0902941	0.136128	0.0500056	8	8	8	5	8	5	0.126664	0.206745	0.125017
CRYZL1	O95825	0.049445	14	10	10	13	10	10	0.141344	0.20518	0.0530897	0.0500056	14	10	10	13	10	10	0.922174	0.944151	0.00432291
AIFM1	O95831	0.049445	42	20	20	36	20	18	0.0870194	0.136864	-0.0564258	0.0500056	42	20	20	36	20	18	0.684708	0.761553	-0.0182023
EML2	O95834	0.049445	17	15	14	13	14	12	0.685933	0.745966	0.0156867	0.0500056	17	15	14	13	14	12	0.908358	0.935277	-0.00443099
LATS1	O95835	0.0494453	6	6	5	4	5	4	0.00292596	0.00913497	-0.175942	0.0500058	6	6	5	4	5	4	0.00163879	0.00726216	-0.222561
NUDT14	O95848	0.049445	4	3	3	3	3	2	0.00805817	0.0201639	0.182786	0.0500056	4	3	3	3	3	2	0.0488976	0.0986207	-0.130056
TSPAN13	O95857	3.55134	2	1	1	0	1	0				3.54041	2	1	1	0	1	0
TSPAN15	O95858	0.049527	1	1	1	1	1	1	0.0437381	0.0778628	-0.180148	0.0500854	1	1	1	1	1	1	0.193837	0.288161	-0.0748842
BPNT1	O95861	0.049445	18	16	16	14	16	14	0.000511964	0.00245647	-0.204692	0.0500056	18	16	16	14	16	14	0.0092057	0.0272515	-0.244463
SNAI1	O95863	0.049445	3	3	3	3	3	3	7.9998e-08	6.52171e-06	1.54421	0.0500056	3	3	3	3	3	3	8.97807e-09	4.74092e-06	1.85712
FADS2	O95864	0.049445	18	8	8	15	8	8	5.43526e-08	5.20202e-06	1.1089	0.0500056	18	8	8	15	8	8	6.41842e-07	3.49436e-05	1.00081
DDAH2	O95865	0.049445	16	10	9	11	9	8	0.148129	0.213965	-0.0576522	0.0500056	16	10	9	11	9	8	0.933491	0.952766	-0.00411085
ABHD16A	O95870	0.049445	23	17	17	21	17	16	0.203076	0.277566	0.0458532	0.0500056	23	17	17	21	17	16	0.145592	0.230731	0.0780022
GPANK1	O95872	0.049445	6	5	5	5	5	5	0.000295804	0.00161876	0.377094	0.0500056	6	5	5	5	5	5	0.0742076	0.136792	0.170329
C6orf47	O95873	0.049445	6	5	5	5	5	5	0.00131176	0.0049236	-0.235293	0.0500056	6	5	5	5	5	5	0.587769	0.679742	0.0394404
TXNDC12	O95881	0.049445	34	9	9	31	9	9	0.00133189	0.00497138	-0.198336	0.0500056	34	9	9	31	9	9	0.205002	0.300768	-0.0577642
TRUB2	O95900	0.0497539	4	4	4	3	4	3	0.000196906	0.00119945	-0.323808	0.050307	4	4	4	3	4	3	9.59781e-05	0.000914782	-0.42539
ECD	O95905	0.049445	20	14	14	17	14	13	0.000861991	0.00357714	0.17687	0.0500056	20	14	14	17	14	13	0.0215122	0.0521858	0.196645
TTLL1	O95922	6.23972	1	1	1	0	1	0				6.23223	1	1	1	0	1	0
SYF2	O95926	0.049445	12	7	7	9	7	7	0.00109179	0.00426498	-0.332969	0.0500056	12	7	7	10	7	7	0.00471251	0.0164128	-0.366509
EOMES	O95936	0.513277	1	1	1	0	1	0				0.509939	1	1	1	0	1	0
IGSF6	O95976	0.049454	1	1	1	0	1	0				0.0500143	1	1	1	0	1	0
RECK	O95980	0.049445	3	3	3	3	3	3	0.852864	0.886926	0.0138312	0.0500056	3	3	3	3	3	3	0.191085	0.284939	-0.19956
MBD3	O95983	0.049445	29	12	11	21	11	9	0.0436446	0.0777122	-0.119337	0.0500056	29	12	11	21	11	9	0.237071	0.336702	-0.0620803
TOP3B	O95985	0.049445	12	11	10	8	10	8	0.0681519	0.112337	0.189552	0.0500056	12	11	10	8	10	8	0.043479	0.0899597	-0.165728
NUDT3	O95989	0.049445	8	6	6	8	6	6	0.37329	0.457783	0.0427536	0.0500056	8	6	6	8	6	6	0.295204	0.40051	-0.0878755
PTTG1	O95997	0.92181	2	1	1	2	1	1	0.937277	0.953676	0.00614562	0.916348	2	1	1	2	1	1	0.000222136	0.00166861	0.516273
IL18BP	O95998	0.336817	1	1	1	0	1	0				0.334643	1	1	1	0	1	0
BCL10	O95999	0.0523005	7	6	6	7	6	6	0.713614	0.770308	-0.0187631	0.0528052	7	6	6	7	6	6	0.238253	0.338019	-0.0743495
NDUFB10	O96000	0.049445	13	7	7	12	7	7	0.0347797	0.0646735	0.086025	0.0500056	13	7	7	12	7	7	0.0583887	0.113536	0.124629
CLPTM1	O96005	0.049445	14	12	12	14	12	12	0.000280924	0.00155488	-0.202404	0.0500056	14	12	12	14	12	12	0.852061	0.895407	-0.00881629
ZBED1	O96006	0.049445	8	7	7	6	7	5	0.251069	0.331027	0.0590943	0.0500056	8	7	7	6	7	5	0.36815	0.47579	0.0393923
TOMM40	O96008	0.049445	29	9	9	23	9	8	0.0845112	0.133598	0.0782327	0.0500056	29	9	9	23	9	8	0.549601	0.645444	-0.0414929
PEX11B	O96011	0.049445	7	5	5	5	5	4	0.296054	0.37833	0.0561562	0.0500056	7	5	5	5	5	4	0.159378	0.247383	0.0921989
PAK4	O96013	0.049445	9	8	7	8	7	7	0.116403	0.174006	0.0638264	0.0500056	9	8	7	8	7	7	0.984427	0.989647	0.000839021
CHEK2	O96017	0.049445	19	15	14	16	14	14	0.0803072	0.128019	0.0676229	0.0500056	19	15	14	16	14	14	0.855441	0.897947	-0.00773261
APBA3	O96018	0.0495238	1	1	1	1	1	1	0.0698141	0.114558	0.225152	0.0500823	1	1	1	1	1	1	0.373734	0.481379	0.14753
ACTL6A	O96019	0.049445	40	14	14	31	14	12	0.0170103	0.0363629	-0.0994852	0.0500056	40	14	14	31	14	12	0.130504	0.211469	-0.0723143
CCNE2	O96020	0.0512384	3	3	2	1	2	1	0.0478481	0.0839163	0.321488	0.0517622	3	3	2	1	2	1	0.00486341	0.0168242	0.648081
NSD2	O96028	0.049445	19	19	19	15	19	15	0.0471776	0.08302	-0.0815841	0.0500056	19	19	19	15	19	15	0.120187	0.197989	0.0840363
MT-CYB	P00156	0.0494489	1	1	1	1	1	1	0.591739	0.663548	-0.096374	0.0500094	1	1	1	1	1	1	0.068355	0.128475	-0.233763
CYB5A	P00167	0.049445	10	5	5	7	5	4	0.00118077	0.00452939	-0.267876	0.0500056	10	5	5	7	5	4	0.0837037	0.150387	-0.118534
LDHA	P00338	0.049445	160	25	23	121	23	22	0.00722844	0.0185507	-0.241878	0.0500056	160	25	23	120	23	22	0.0474609	0.0964593	-0.168627
GLUD1	P00367	0.049445	68	27	12	32	12	12	0.137803	0.200911	0.0576525	0.0500056	68	27	12	32	12	12	0.119962	0.19773	0.066253
DHFR	P00374	0.049445	22	11	11	21	11	11	1.10594e-05	0.000147962	0.439578	0.0500056	22	11	11	21	11	11	4.67168e-05	0.000547604	0.459667
CYB5R3	P00387	0.049445	30	9	9	28	9	9	0.0477499	0.083858	0.0829801	0.0500056	30	9	9	28	9	9	0.0015683	0.00703196	0.213612
GSR	P00390	0.049445	34	18	18	32	18	17	0.0103422	0.0245885	-0.0980441	0.0500056	34	18	18	32	18	17	0.820853	0.872581	0.0186247
MT-CO1	P00395	0.049445	5	3	3	4	3	3	0.0116015	0.0270011	-0.242652	0.0500056	5	3	3	4	3	3	0.826376	0.876636	0.0120441
MT-CO2	P00403	0.049445	29	6	6	27	6	6	0.102242	0.15611	0.0785857	0.0500056	29	6	6	27	6	6	0.0250074	0.0585474	0.121789
SOD1	P00441	0.049445	48	8	8	43	8	8	0.00558502	0.0150737	-0.20243	0.0500056	48	8	8	43	8	8	0.288604	0.393146	-0.0868193
OTC	P00480	0.321844	2	1	1	1	1	1	0.000235171	0.00136306	-0.662904	0.319779	2	1	1	1	1	1	0.00113828	0.00552725	-1.08447
F13A1	P00488	0.049445	10	9	9	7	9	6	0.678774	0.740179	-0.0167617	0.0500056	10	9	9	7	9	6	0.511331	0.609446	-0.0310088
PNP	P00491	0.049445	98	16	16	83	16	16	0.000995123	0.00399469	-0.271759	0.0500056	98	16	16	83	16	16	0.00598568	0.0197656	-0.170152
HPRT1	P00492	0.049445	33	11	10	27	10	10	0.0278833	0.0539423	0.134441	0.0500056	33	11	10	27	10	10	0.0231015	0.0550911	0.140121
GOT2	P00505	0.049445	26	15	15	24	15	15	0.182735	0.254429	0.0594977	0.0500056	26	15	15	24	15	15	0.0621302	0.119242	0.0936081
ABL1	P00519	0.049445	17	15	13	10	13	10	0.131343	0.192814	0.0745901	0.0500056	17	15	13	10	13	10	0.720813	0.792014	-0.0177177
PGK1	P00558	0.049445	254	35	35	223	35	35	0.0300664	0.0574018	-0.118744	0.0500056	254	35	35	223	35	35	0.189728	0.283471	-0.0706032
AK1	P00568	0.049445	33	14	14	29	14	13	0.69196	0.751865	-0.012414	0.0500056	33	14	14	29	14	13	0.394678	0.50109	0.0380007
HP	P00738	0.0513414	2	1	1	2	1	1	0.000663157	0.002965	-0.430932	0.0518633	2	1	1	2	1	1	0.000445321	0.00278017	-0.301713
CFD	P00746	0.049445	2	2	2	2	2	2	0.0252133	0.0497705	0.193687	0.0500056	2	2	2	2	2	2	0.00130107	0.0060811	0.27376
PLAU	P00749	0.049445	5	4	4	5	4	4	0.106538	0.161611	0.0731086	0.0500056	5	4	4	5	4	4	0.00164199	0.00726894	0.22864
ADA	P00813	0.049445	10	9	9	10	9	9	0.80492	0.846247	0.0107325	0.0500056	10	9	9	10	9	9	0.0181933	0.0461098	0.176445
MT-ATP6	P00846	0.0973129	6	2	2	4	2	2	0.239937	0.318954	-0.0440842	0.0972261	6	2	2	4	2	2	0.0943985	0.16499	-0.127522
CA2	P00918	0.049445	236	21	21	199	21	21	0.00126584	0.00479041	-0.208418	0.0500056	236	21	21	199	21	21	0.166162	0.255348	-0.0845878
ASS1	P00966	0.049445	47	17	17	37	17	15	0.00175046	0.00613225	-0.15811	0.0500056	47	17	17	37	17	15	0.134885	0.216636	-0.0975823
OAS1	P00973	0.049445	6	5	5	5	5	5	0.0226219	0.0455729	0.154262	0.0500056	6	5	5	5	5	5	0.9124	0.937005	-0.00725057
SERPINA1	P01009	0.0494523	1	1	1	1	1	1	0.763141	0.812607	-0.161868	0.0500126	1	1	1	1	1	1	0.00149659	0.00677661	0.913173
AGT	P01019	0.049445	10	8	8	8	8	7	0.0113648	0.0265138	0.115804	0.0500056	10	8	8	8	8	7	1.88323e-07	1.9322e-05	0.774951
A2M	P01023	0.0749479	10	6	4	3	4	2	0.0543295	0.0932356	0.546404	0.0751286	10	6	4	3	4	2	1.90953e-05	0.000291384	0.868516
C3	P01024	0.122182	4	4	2	2	2	2	0.00150661	0.00548964	-0.39774	0.121826	4	4	2	2	2	2	0.0077098	0.0237607	0.373027
TIMP1	P01033	1.33583	1	1	1	1	1	1	4.17357e-07	1.70623e-05	0.664631	1.32874	1	1	1	1	1	1	4.42246e-07	2.92184e-05	1.69732
CST3	P01034	0.049445	11	5	5	9	5	5	2.99785e-06	6.05289e-05	-0.51776	0.0500056	11	5	5	9	5	5	5.46543e-07	3.28717e-05	-0.683139
CSTA	P01040	0.049445	17	7	7	16	7	7	0.267306	0.348068	-0.0642393	0.0500056	17	7	7	15	7	7	0.101838	0.174639	-0.17058
MYC	P01106	0.0575855	2	2	2	1	2	1	0.00583958	0.0156349	-0.223154	0.0580048	2	2	2	1	2	1	0.193415	0.287698	0.235831
NRAS	P01111	0.049445	23	9	3	5	3	3	0.0495508	0.08636	0.117715	0.0500056	23	9	3	5	3	3	0.069503	0.130212	0.153502
HRAS	P01112	6.2479	20	7	0	0	0	0				6.24044	20	7	0	0	0	0
KRAS	P01116	0.0673367	16	8	2	2	2	2	0.0832105	0.13202	0.105195	0.067617	16	8	2	2	2	2	0.000200591	0.0015481	0.292415
LDLR	P01130	0.049445	18	13	12	14	12	10	5.09057e-08	4.96755e-06	0.886719	0.0500056	18	13	12	14	12	10	1.38263e-06	5.20663e-05	0.829866
CD4	P01730	0.049445	4	4	4	4	4	4	0.000268201	0.00150937	-0.420107	0.0500056	4	4	4	4	4	4	0.0863113	0.153868	-0.179722
PIGR	P01833	0.0938277	1	1	1	0	1	0				0.0937808	1	1	1	0	1	0
IGHG1	P01857	0.049445	1	1	1	1	1	1	0.360989	0.446518	-1.12227	0.0500056	1	1	1	1	1	1	0.184023	0.276892	-0.908864
HLA-A	P01891	0.049445	20	7	4	7	4	4	0.00455249	0.0128724	-0.16111	0.0500056	20	7	4	7	4	4	0.00893069	0.0266181	0.223572
HLA-H	P01893	0.0514186	7	4	1	0	1	0				0.0519391	7	4	1	0	1	0
HLA-DRB1	P01911	0.0549508	7	7	5	5	5	5	0.540419	0.617026	0.0274613	0.0554113	7	7	5	5	5	5	0.000658642	0.00371541	0.284296
COL1A1	P02452	0.553242	1	1	1	1	1	1	0.927185	0.945282	-0.0217059	0.549665	1	1	1	1	1	1	0.863176	0.903099	0.0189977
CRYAB	P02511	0.049445	5	4	4	4	4	4	0.000221707	0.00130672	5.18874	0.0500056	5	4	4	3	4	3	1.22559e-05	0.000212071	4.05768
LMNA	P02545	0.049445	227	42	40	191	40	39	0.0755897	0.121812	-0.0922379	0.0500056	227	42	40	191	40	39	0.376029	0.483324	-0.0523319
APOE	P02649	0.0495671	5	5	2	2	2	2	0.441887	0.524861	-0.0598317	0.0501245	5	5	2	2	2	2	0.0019603	0.0083198	0.241717
APOC1	P02654	0.0525706	3	3	3	3	3	3	0.050898	0.0883197	-0.162874	0.0530706	3	3	3	2	3	2	0.0139583	0.0376526	0.272262
APOC2	P02655	0.049445	8	4	4	8	4	4	2.26092e-06	5.08298e-05	-0.787329	0.0500056	8	4	4	8	4	4	0.000135194	0.00116735	-0.583042
APOC3	P02656	0.049445	2	1	1	2	1	1	2.08391e-05	0.000231862	1.38655	0.0500056	2	1	1	2	1	1	1.50154e-05	0.000243979	1.12354
MBP	P02686	0.049445	4	4	4	2	4	2	0.627808	0.695147	-0.0604093	0.0500056	4	4	4	3	4	3	2.86558e-05	0.000386853	-0.486362
PMP2	P02689	0.227734	2	1	1	0	1	0				0.226404	2	1	1	0	1	0
LRG1	P02750	0.049445	3	3	3	2	3	2	2.13894e-05	0.000236477	0.66781	0.0500056	3	3	3	2	3	2	1.09725e-05	0.000198066	0.575277
TTR	P02766	0.781744	1	1	1	1	1	1	0.000160587	0.00102623	0.948334	0.77694	1	1	1	1	1	1	1.03329e-06	4.52829e-05	0.923228
ALB	P02768	0.049445	32	12	7	6	7	6	0.571484	0.645481	-0.875853	0.0500056	32	12	7	6	7	6	0.641548	0.727718	-0.299008
TFRC	P02786	0.049445	58	34	34	50	34	30	4.18586e-07	1.70623e-05	-0.610964	0.0500056	58	34	34	50	34	30	1.98103e-06	6.5941e-05	-0.710614
FTL	P02792	0.049445	17	7	7	14	7	7	4.51231e-06	8.03283e-05	0.567402	0.0500056	17	7	7	14	7	7	0.00010314	0.000954864	0.702122
FTH1	P02794	0.049445	12	7	7	11	7	7	2.55265e-06	5.50959e-05	0.61433	0.0500056	12	7	7	11	7	7	3.1394e-05	0.000413576	0.84397
MT-ND1	P03886	0.049445	6	3	3	4	3	2	0.012198	0.0280081	-0.257395	0.0500056	6	3	3	4	3	2	0.150866	0.236936	-0.10812
MT-ND2	P03891	0.0632707	1	1	1	1	1	1	0.039845	0.0723496	-0.287967	0.0636072	1	1	1	1	1	1	0.200151	0.295549	-0.0978765
MT-ND3	P03897	0.049445	1	1	1	1	1	1	0.170371	0.24013	0.312323	0.0500056	1	1	1	1	1	1	0.407035	0.513266	0.0904381
MT-ND4	P03905	0.049445	5	4	4	4	4	3	0.00450105	0.01276	-0.203826	0.0500056	5	4	4	4	4	3	0.175422	0.266618	-0.11549
MT-ND5	P03915	0.049445	3	3	3	3	3	3	0.0731085	0.118665	-0.119013	0.0500056	3	3	3	3	3	3	0.489473	0.590577	0.0353627
MT-ND6	P03923	0.0494459	1	1	1	0	1	0				0.0500065	1	1	1	0	1	0
HMGCR	P04035	0.049445	18	15	15	14	15	12	3.03971e-09	1.32473e-06	1.73769	0.0500056	18	15	15	14	15	12	2.36216e-07	2.15223e-05	1.45119
CAT	P04040	0.049445	302	29	29	231	29	29	0.496005	0.57681	0.0299017	0.0500056	302	29	29	230	29	29	0.494701	0.595074	-0.0427046
RAF1	P04049	0.049445	23	16	10	11	10	8	0.0174321	0.0370475	-0.121043	0.0500056	23	16	10	11	10	8	0.417753	0.523679	-0.0379576
GBA	P04062	0.049445	23	14	14	21	14	14	5.60211e-05	0.000459279	-0.249204	0.0500056	23	14	14	21	14	14	0.0131711	0.0360191	-0.121779
FUCA1	P04066	0.049445	7	5	5	6	5	5	0.00187707	0.00648977	0.261806	0.0500056	7	5	5	6	5	5	0.0221577	0.0534395	0.162168
ALDOA	P04075	0.049445	372	30	4	152	4	4	0.503344	0.582845	-0.0285161	0.0500056	372	30	4	151	4	4	0.00824075	0.0250235	-0.245566
CSTB	P04080	0.049445	11	4	4	11	4	4	0.177661	0.248474	-0.150163	0.0500056	11	4	4	11	4	4	0.0268171	0.0618383	-0.669501
ANXA1	P04083	0.049445	83	18	18	72	18	17	0.00686459	0.0178078	0.153696	0.0500056	83	18	18	72	18	17	0.000398118	0.00257869	0.339518
APOB	P04114	0.0543568	5	5	5	5	5	5	0.00389268	0.0113603	0.424594	0.0548269	5	5	5	5	5	5	5.59851e-06	0.000128825	0.488081
NR3C1	P04150	0.049445	25	21	21	22	21	19	0.0306414	0.0582811	-0.0936055	0.0500056	25	21	21	22	21	19	0.00163975	0.00726268	-0.20035
PRNP	P04156	0.0497239	3	3	3	3	3	3	0.000874656	0.00361146	-0.35526	0.0502777	3	3	3	3	3	3	0.000764464	0.00412648	0.391313
SOD2	P04179	0.049445	10	8	8	10	8	8	2.26008e-05	0.000243994	0.418678	0.0500056	10	8	8	10	8	8	2.50652e-06	7.48609e-05	0.711482
OAT	P04181	0.049445	24	13	13	22	13	13	0.0343383	0.0641261	0.103454	0.0500056	24	13	13	22	13	13	0.000887867	0.00457359	0.233018
TK1	P04183	0.049445	15	8	8	12	8	7	3.16283e-05	0.000310342	0.381162	0.0500056	15	8	8	12	8	7	5.48576e-05	0.000615718	0.44818
A1BG	P04217	2.82435	2	1	1	0	1	0				2.81397	2	1	1	0	1	0
CD74	P04233	0.049445	13	5	5	10	5	5	0.0871318	0.136995	-0.104454	0.0500056	13	5	5	10	5	5	0.00695401	0.022045	-0.140465
S100B	P04271	0.115346	1	1	1	1	1	1	0.0202014	0.0416786	-0.175082	0.115062	1	1	1	1	1	1	0.21323	0.310551	0.129913
SEMG1	P04279	0.0494468	4	4	4	3	4	3	0.00123573	0.00470591	-0.411751	0.0500074	4	4	4	4	4	4	0.00060408	0.00347505	-0.507735
TUBB4A	P04350	0.049445	284	20	3	27	3	3	0.272806	0.353593	-0.0588657	0.0500056	284	20	3	27	3	3	0.424378	0.529907	0.0385081
GAPDH	P04406	0.049445	654	34	34	534	34	34	0.0450773	0.0798394	-0.13357	0.0500056	654	34	34	534	34	34	0.233946	0.333318	-0.0989657
ASL	P04424	0.049445	27	15	15	23	15	15	0.00492017	0.0137208	0.147811	0.0500056	27	15	15	23	15	15	0.759933	0.823175	0.0126309
CAPNS1	P04632	0.049445	37	10	10	36	10	10	0.348068	0.433309	0.0368406	0.0500056	37	10	10	36	10	10	0.0688873	0.12928	0.0808123
HSPB1	P04792	0.049445	135	16	16	108	16	16	4.72925e-05	0.000408531	0.473807	0.0500056	135	16	16	108	16	16	1.54833e-05	0.000250055	0.793718
TYMS	P04818	0.049445	23	11	11	19	11	11	0.000148965	0.000966111	-0.247605	0.0500056	23	11	11	19	11	11	0.886498	0.920058	0.00939854
CYBB	P04839	0.049445	6	5	5	4	5	4	0.00342707	0.0103155	-0.334728	0.0500056	6	5	5	4	5	4	2.14146e-05	0.00031258	-0.667031
RPN1	P04843	0.049445	202	39	39	153	39	39	0.510429	0.589731	0.0382266	0.0500056	200	39	39	153	39	39	0.297429	0.402839	0.0552689
RPN2	P04844	0.049445	90	26	26	74	26	25	0.31448	0.398432	-0.0545353	0.0500056	90	26	26	74	26	26	0.983998	0.989444	0.00111707
GNAI2	P04899	0.049445	73	16	9	31	9	9	0.0901576	0.140763	-0.0713269	0.0500056	73	16	9	31	9	9	0.397261	0.503563	0.0428736
HIST1H2AE	P04908	0.0494466	411	11	2	12	2	2	0.0790493	0.126453	-0.0679832	0.0500071	411	11	2	12	2	2	0.20503	0.300768	0.12968
SLC4A2	P04920	0.049445	26	23	23	22	23	19	0.325252	0.410056	-0.0398764	0.0500056	26	23	23	22	23	19	0.857645	0.899553	0.00698625
GYPC	P04921	0.049445	3	2	2	3	2	2	1.62415e-08	2.72451e-06	-2.58678	0.0500056	3	2	2	3	2	2	3.16478e-08	8.11766e-06	-2.43365
ATP1A1	P05023	0.049445	110	43	39	87	39	38	3.69693e-05	0.000345271	-0.316543	0.0500056	110	43	39	86	39	38	0.00636004	0.0206169	-0.151218
ATP1B1	P05026	0.049445	7	6	6	7	6	6	0.00218278	0.00727844	-0.304691	0.0500056	7	6	6	7	6	6	0.0920907	0.161562	-0.0934788
APP	P05067	0.049445	25	16	15	21	15	14	1.0939e-07	7.51349e-06	1.10488	0.0500056	25	16	15	21	15	14	1.46686e-08	5.11701e-06	1.70135
ALDH2	P05091	0.049445	64	20	19	57	19	19	0.529834	0.607564	-0.0287203	0.0500056	64	20	19	57	19	19	0.107152	0.181662	-0.0765537
ITGB2	P05107	0.049445	54	22	21	46	21	20	0.0235742	0.0471431	-0.116728	0.0500056	54	22	21	44	21	20	0.577117	0.670178	0.0346691
S100A8	P05109	0.049445	16	8	8	13	8	7	3.72568e-05	0.000346842	-0.543093	0.0500056	16	8	8	13	8	7	1.97873e-06	6.5941e-05	-0.767831
HMGN1	P05114	0.049445	17	6	6	14	6	5	0.0348038	0.0647045	-0.13718	0.0500056	17	6	6	14	6	5	0.0176559	0.0450488	-0.263886
PRKCG	P05129	6.2479	2	2	0	0	0	0				6.24044	2	2	0	0	0	0
SLC25A5	P05141	0.049445	128	24	10	25	10	9	0.645126	0.711073	-0.0229808	0.0500056	128	24	10	25	10	9	0.166802	0.256197	0.0727344
ISG15	P05161	0.049445	4	3	3	4	3	3	0.178163	0.249096	0.0889499	0.0500056	4	3	3	4	3	3	0.314603	0.420999	-0.0963504
PCCA	P05165	0.049445	22	17	17	17	17	15	0.00026895	0.0015126	0.220557	0.0500056	22	17	17	17	17	15	0.00874957	0.0262126	0.134305
PCCB	P05166	0.049445	20	13	13	15	13	11	0.0023239	0.00764379	0.178673	0.0500056	20	13	13	15	13	11	0.352403	0.459251	-0.0401074
ALPP	P05187	0.049445	47	22	22	39	22	21	6.06918e-08	5.36284e-06	2.1034	0.0500056	47	22	22	40	22	21	4.42984e-10	2.16372e-06	3.10728
EIF2S1	P05198	0.049445	60	20	20	54	20	20	0.0804125	0.128117	-0.086051	0.0500056	60	20	20	54	20	20	0.188694	0.282322	0.0601267
HMGN2	P05204	0.049445	24	4	4	22	4	4	0.67883	0.740179	0.0329883	0.0500056	24	4	4	22	4	4	0.648393	0.733225	-0.0255179
ICAM1	P05362	0.049445	6	6	6	5	6	5	0.00139051	0.00515051	0.478178	0.0500056	6	6	6	5	6	5	3.31611e-05	0.000428442	0.621672
RPLP1	P05386	0.049445	48	4	2	13	2	2	0.000788122	0.00335454	-0.291819	0.0500056	48	4	2	13	2	2	0.061027	0.117539	-0.10395
RPLP2	P05387	0.049445	71	7	5	34	5	5	0.0100356	0.0239903	-0.283394	0.0500056	71	7	5	34	5	5	0.0613172	0.11802	-0.15331
RPLP0	P05388	0.049445	108	22	22	92	22	21	0.00285932	0.00896222	-0.196297	0.0500056	108	22	22	92	22	21	0.0270928	0.0622502	-0.186411
JUN	P05412	0.049445	5	4	3	2	3	2	0.000122922	0.000833786	1.35174	0.0500056	5	4	3	2	3	2	1.31717e-08	5.11701e-06	2.07032
POLR3D	P05423	0.049445	7	7	7	7	7	7	4.37427e-05	0.000387772	-0.448367	0.0500056	7	7	7	7	7	7	4.37834e-05	0.00052522	-0.401001
SSB	P05455	0.049445	119	26	26	104	26	25	0.27838	0.359466	-0.0418642	0.0500056	119	26	26	104	26	25	0.525945	0.622694	-0.0318882
SERPIND1	P05546	1.35605	1	1	1	1	1	1	0.0186085	0.0389356	0.375973	1.34889	1	1	1	1	1	1	0.0656501	0.124474	0.187383
ITGB1	P05556	0.049445	45	18	18	35	18	17	0.00281102	0.00885538	-0.232672	0.0500056	45	18	18	35	18	17	0.0190075	0.0475924	-0.188395
PRKCB	P05771	0.049445	29	16	11	16	11	10	0.000191297	0.00117265	0.260574	0.0500056	29	16	11	16	11	10	0.020745	0.0507422	0.137462
UROD	P06132	0.049445	25	11	11	22	11	9	0.163414	0.231895	-0.0609138	0.0500056	25	11	11	22	11	9	0.942352	0.958844	0.00456421
INSR	P06213	0.049445	28	23	23	20	23	17	0.0819305	0.13025	0.0608153	0.0500056	28	23	23	21	23	18	0.598817	0.689957	-0.019275
FYN	P06241	0.049445	14	7	1	1	1	1	0.000190303	0.00116902	0.530259	0.0500056	14	7	1	1	1	1	0.000226388	0.00169012	0.522426
GLA	P06280	0.049445	15	6	6	11	6	6	6.58051e-07	2.24226e-05	-0.66773	0.0500056	15	6	6	11	6	6	0.000757454	0.00411942	-0.466606
GSN	P06396	0.049445	174	34	13	54	13	11	0.00337207	0.0101781	-0.197992	0.0500056	174	34	13	55	13	11	0.0964076	0.167651	-0.131225
RB1	P06400	0.049445	43	27	27	35	27	25	2.69528e-05	0.00027466	-0.323544	0.0500056	43	27	27	35	27	25	0.000487878	0.00297954	-0.266116
PTMA	P06454	0.049445	45	5	5	37	5	5	1.59954e-07	9.2659e-06	-1.47464	0.0500056	45	5	5	37	5	5	3.95023e-06	0.000100145	-1.42256
CDK1	P06493	0.049445	56	18	16	45	16	16	0.242527	0.321221	0.0667835	0.0500056	56	18	16	45	16	16	0.718249	0.789892	0.0320633
ATP5F1B	P06576	0.049445	289	31	31	247	31	31	0.0844427	0.133538	0.0906202	0.0500056	289	31	31	245	31	31	0.601981	0.693086	0.0250611
C2	P06681	1.92683	1	1	1	1	1	1	0.11324	0.170163	-0.086497	1.91803	1	1	1	1	1	1	0.478902	0.58062	0.071179
S100A9	P06702	0.049445	22	6	6	18	6	6	0.000567156	0.00264845	-0.552677	0.0500056	22	6	6	18	6	6	4.88892e-06	0.000115895	-0.871825
S100A6	P06703	0.049445	63	9	9	38	9	8	0.000349269	0.001828	-0.37083	0.0500056	63	9	9	40	9	8	7.55627e-05	0.000771642	-0.684986
EIF4E	P06730	0.049445	23	7	7	22	7	7	0.527097	0.605221	-0.0302767	0.0500056	23	7	7	22	7	7	0.0117391	0.0328987	0.185042
ENO1	P06733	0.049445	667	32	27	473	27	26	0.0109755	0.0257709	-0.160249	0.0500056	667	32	27	471	27	26	0.203233	0.298716	-0.090722
PYGL	P06737	0.049445	146	48	37	99	37	37	0.191123	0.263917	-0.0419208	0.0500056	146	48	37	98	37	37	0.0713736	0.132747	-0.0776086
GPI	P06744	0.049445	119	25	17	68	17	16	0.00084181	0.0035185	-0.220441	0.0500056	119	25	17	68	17	16	0.0538003	0.106441	-0.107169
POLB	P06746	0.049445	11	10	10	9	10	9	0.0417658	0.0750423	0.0873389	0.0500056	11	10	10	9	10	9	0.0542248	0.107135	0.107167
NPM1	P06748	0.049445	180	17	17	160	17	17	0.150915	0.217341	-0.102643	0.0500056	180	17	17	161	17	17	0.242988	0.34334	-0.0726917
TPM3	P06753	0.049445	78	17	7	20	7	6	0.0129226	0.0292486	-0.171581	0.0500056	78	17	7	20	7	6	0.00511174	0.017489	-0.2963
ITGAV	P06756	0.0494453	12	12	12	10	12	10	0.0922023	0.143187	-0.0840629	0.0500059	12	12	12	10	12	10	2.22343e-05	0.000321194	0.443573
LPL	P06858	0.049445	3	3	3	2	3	2	2.64675e-06	5.57671e-05	0.733792	0.0500056	3	3	3	2	3	2	7.88708e-09	4.74092e-06	1.41734
HEXA	P06865	0.049445	27	16	16	24	16	15	0.0440889	0.0783753	0.0940128	0.0500056	27	16	16	24	16	15	0.176935	0.268356	-0.0742716
HIST1H2BJ	P06899	6.2479	275	17	0	0	0	0				6.24044	275	17	0	0	0	0
EPHX1	P07099	0.049445	34	18	18	31	18	17	0.370519	0.455345	-0.041365	0.0500056	34	18	18	31	18	17	0.241302	0.341512	0.0673802
DBI	P07108	0.049445	49	4	4	43	4	4	0.00608834	0.0161473	-0.230908	0.0500056	49	4	4	43	4	4	0.0419861	0.0875505	-0.177382
LDHB	P07195	0.049445	115	20	18	81	18	17	0.0173659	0.036956	-0.201073	0.0500056	115	20	18	82	18	17	0.119477	0.197117	-0.0926843
CENPB	P07199	0.049445	2	2	2	2	2	2	0.674005	0.736207	-0.0447807	0.0500056	2	2	2	2	2	2	0.26888	0.372207	-0.117277
GPX1	P07203	0.049445	14	9	9	11	9	8	0.00830122	0.0206183	0.116976	0.0500056	14	9	9	11	9	8	0.0075319	0.0233757	0.13224
THBD	P07204	0.049445	7	4	4	5	4	3	0.000147432	0.00095902	-0.49443	0.0500056	7	4	4	5	4	3	0.320253	0.426697	-0.0935529
PROS1	P07225	0.049445	6	6	5	5	5	5	0.000742473	0.00322219	0.188063	0.0500056	6	6	5	5	5	5	0.0261231	0.0606387	0.218104
P4HB	P07237	0.049445	352	36	36	296	36	34	0.00194717	0.00666869	-0.190007	0.0500056	353	36	36	297	36	34	0.117812	0.195104	-0.0805435
H1F0	P07305	0.049445	27	3	3	25	3	3	0.0588023	0.0992419	0.149432	0.0500056	27	3	3	25	3	3	0.193774	0.288133	-0.104972
ACYP1	P07311	0.049445	7	6	6	7	6	6	0.0559569	0.0953241	-0.0722476	0.0500056	7	6	6	7	6	6	0.869502	0.907483	0.00796443
FES	P07332	0.049445	41	27	25	32	25	21	0.000383953	0.00197528	0.200906	0.0500056	41	27	25	32	25	21	0.424665	0.530057	0.0358727
CSF1R	P07333	0.049445	5	5	3	3	3	3	0.208171	0.283332	-0.0782861	0.0500056	5	5	3	3	3	3	1.31505e-06	5.08233e-05	-0.950957
CTSD	P07339	0.049445	41	17	17	34	17	17	3.2787e-06	6.37948e-05	-0.574898	0.0500056	41	17	17	34	17	17	0.490585	0.59153	-0.0483571
ANXA2	P07355	0.049445	104	26	26	89	26	26	0.000165205	0.00104593	-0.305013	0.0500056	104	26	26	90	26	26	0.00119367	0.00570409	-0.282559
CAPN1	P07384	0.049445	108	37	36	85	36	36	0.999761	0.999875	-9.3891e-06	0.0500056	108	37	36	85	36	36	0.0329817	0.0727449	-0.136536
TUBB	P07437	0.049445	384	25	6	99	6	5	0.799914	0.842304	0.0104763	0.0500056	384	25	6	98	6	5	0.910062	0.936171	0.00475856
PRSS1	P07477	0.049445	3	2	1	1	1	1	0.73936	0.792509	-0.0974174	0.0500056	3	2	1	1	1	1	0.854265	0.897254	-0.0671423
PSAP	P07602	0.049445	26	13	13	24	13	12	0.00966123	0.0232804	-0.224982	0.0500056	26	13	13	24	13	12	0.113056	0.189425	-0.165604
HEXB	P07686	0.049445	40	18	18	36	18	18	0.456449	0.539294	0.0343223	0.0500056	40	18	18	36	18	18	0.91227	0.937005	-0.00480713
CTSL	P07711	0.049445	13	9	9	8	9	7	0.000115911	0.000795506	-0.325263	0.0500056	13	9	9	8	9	7	0.0649481	0.123509	-0.0862533
PFN1	P07737	0.049445	133	12	12	100	12	12	0.00616015	0.0162747	-0.221447	0.0500056	134	12	12	100	12	12	0.00809993	0.0246905	-0.384844
BPGM	P07738	0.1641	3	3	3	2	3	2	0.00423781	0.0121921	0.171759	0.163332	3	3	3	2	3	2	0.911662	0.936908	0.0090649
APRT	P07741	0.049445	31	13	13	27	13	13	0.00814226	0.0203161	0.149917	0.0500056	31	13	13	27	13	13	0.14736	0.232588	0.0672306
EPRS	P07814	0.049445	283	76	74	222	74	71	0.0125983	0.0287081	0.10162	0.0500056	283	76	74	222	74	71	0.0246418	0.057956	0.109809
CTSB	P07858	0.049445	17	10	10	16	10	10	2.13065e-06	4.85265e-05	-0.791088	0.0500056	17	10	10	16	10	10	0.998439	0.998778	7.37926e-05
HSP90AA1	P07900	0.049445	856	56	32	327	32	31	0.0245333	0.0486594	0.134571	0.0500056	856	56	32	327	32	31	0.000337513	0.00228706	0.472106
GALT	P07902	0.049445	11	7	7	10	7	6	0.0882557	0.138339	0.0616472	0.0500056	11	7	7	10	7	6	0.588169	0.680114	0.0260681
HNRNPC	P07910	0.049445	156	26	15	86	15	14	0.966077	0.975275	-0.00156066	0.0500056	156	26	15	85	15	14	0.275591	0.379078	0.0599473
UQCRH	P07919	0.049445	10	5	5	7	5	5	0.194324	0.267364	-0.116287	0.0500056	10	5	5	7	5	5	0.116137	0.19292	0.154069
LAMB1	P07942	0.049445	9	9	9	8	9	8	0.0132364	0.0298812	-0.259495	0.0500056	9	9	9	8	9	8	0.217814	0.315551	-0.0744538
YES1	P07947	0.049445	18	10	3	3	3	3	0.121123	0.180403	0.178363	0.0500056	18	10	3	3	3	3	0.681766	0.759346	-0.0628258
LYN	P07948	0.049445	55	22	18	41	18	18	0.0499378	0.0868956	0.0762094	0.0500056	55	22	18	41	18	18	0.177571	0.269087	0.0627064
RET	P07949	0.049445	16	15	15	14	15	13	0.000364955	0.00189494	-0.213642	0.0500056	16	15	15	14	15	13	0.782831	0.842536	-0.0112527
TPM2	P07951	0.134039	45	14	1	2	1	1	0.000721904	0.00315016	-0.46895	0.133561	45	14	1	2	1	1	0.000505205	0.00304384	-0.59393
FH	P07954	0.049445	91	22	22	85	22	22	0.607941	0.677969	0.0294339	0.0500056	91	22	22	84	22	21	0.749685	0.816026	0.0161531
ERCC1	P07992	0.0496085	6	5	5	3	5	2	2.39298e-05	0.000252428	0.503095	0.0501649	6	5	5	3	5	2	4.1845e-05	0.000507552	0.336573
THBS1	P07996	0.049445	5	5	5	4	5	4	5.04667e-07	1.8975e-05	1.92888	0.0500056	5	5	5	4	5	4	4.90836e-08	8.83444e-06	2.34756
SP1	P08047	0.049445	8	6	6	6	6	4	0.689495	0.74956	0.0179471	0.0500056	8	6	6	6	6	4	0.090829	0.15996	0.0770224
ZFY	P08048	0.049445	7	6	2	1	2	1	8.24656e-06	0.000120899	0.749768	0.0500056	7	6	2	1	2	1	2.77449e-06	7.9073e-05	0.95029
ANXA6	P08133	0.049445	233	54	54	193	54	51	0.777862	0.82485	-0.0138587	0.0500056	233	54	54	194	54	51	0.216578	0.31443	-0.079114
RHOC	P08134	0.049445	40	9	2	3	2	2	0.0141949	0.0314668	0.243357	0.0500056	40	9	2	3	2	2	0.00924853	0.0273319	0.361962
CD55	P08174	1.34594	1	1	1	1	1	1	0.000183295	0.00113476	0.536896	1.33882	1	1	1	1	1	1	8.98624e-07	4.22073e-05	0.916168
ABCB1	P08183	6.1659	1	1	1	1	1	1	0.101474	0.155155	0.192608	6.15812	1	1	1	1	1	1	0.172605	0.263162	-0.279993
SLC3A2	P08195	0.049445	96	23	23	76	23	23	1.24168e-05	0.0001607	0.435913	0.0500056	96	23	23	75	23	23	2.23314e-05	0.000321374	0.724794
GUSB	P08236	0.049445	19	12	12	17	12	11	0.00577892	0.0154868	0.123989	0.0500056	19	12	12	17	12	11	0.34122	0.448093	0.0464719
PFKM	P08237	0.049445	10	7	4	4	4	4	0.232867	0.310453	0.0505956	0.0500056	10	7	4	4	4	4	0.156993	0.244794	0.0713165
HSP90AB1	P08238	0.049445	834	63	25	231	25	25	0.0192464	0.0400301	0.119089	0.0500056	834	63	25	229	25	25	0.00120233	0.00573607	0.271521
SRPRA	P08240	0.049445	67	30	30	51	30	27	0.0180178	0.0379793	0.104916	0.0500056	67	30	30	52	30	27	0.115658	0.192543	0.104304
ASNS	P08243	0.049445	52	25	25	45	25	24	0.00208979	0.00704103	0.24725	0.0500056	52	25	25	45	25	24	0.000825928	0.0043365	0.276728
ELANE	P08246	2.89207	1	1	1	1	1	1	0.0181214	0.0381451	-0.217646	2.88162	1	1	1	1	1	1	0.00155822	0.00699394	-0.308866
CTSG	P08311	0.049445	14	7	7	10	7	7	0.00100761	0.00402075	0.250032	0.0500056	14	7	7	10	7	7	0.00017561	0.00140903	0.306614
HMBS	P08397	0.049445	31	14	14	29	14	14	0.00414062	0.011944	-0.247176	0.0500056	31	14	14	29	14	14	0.395586	0.501877	-0.0628344
PDHA1	P08559	0.049445	28	14	14	21	14	12	0.617578	0.686083	-0.017925	0.0500056	28	14	14	21	14	12	0.629745	0.718097	0.0220782
PLEK	P08567	0.049445	34	11	11	29	11	10	0.0321618	0.0607246	0.138381	0.0500056	34	11	11	29	11	10	0.00712233	0.0224076	0.238025
CD14	P08571	0.049445	1	1	1	1	1	1	0.0156555	0.0340641	-0.246138	0.0500056	1	1	1	1	1	1	0.0677356	0.127558	-0.14188
CYC1	P08574	0.049445	35	9	9	31	9	9	0.0441167	0.0784088	-0.10714	0.0500056	35	9	9	31	9	9	0.0597354	0.115562	0.117326
PTPRC	P08575	0.049445	83	40	39	69	39	37	0.00585015	0.0156536	-0.133754	0.0500056	83	40	39	69	39	37	0.0742642	0.136868	-0.0771514
SNRPB2	P08579	0.049445	23	8	6	14	6	5	0.397298	0.482275	0.0455259	0.0500056	23	8	6	15	6	6	0.102132	0.175024	0.114688
MELTF	P08582	3.27295	1	1	1	1	1	1	0.000421795	0.00211334	-0.80292	3.26216	1	1	1	1	1	1	0.717818	0.789618	-0.0618064
SNRNP70	P08621	0.049445	36	14	14	29	14	13	0.171344	0.241382	0.0464426	0.0500056	36	14	14	29	14	13	0.696389	0.771691	0.0164969
HCK	P08631	0.049445	36	17	13	22	13	13	0.000120438	0.000820768	0.259313	0.0500056	36	17	13	22	13	13	0.735706	0.80382	0.0273752
ITGA5	P08648	0.049445	20	17	17	17	17	15	0.00226069	0.00749808	-0.23424	0.0500056	20	17	17	17	17	15	0.946914	0.96212	0.00332184
NFIC	P08651	0.049445	10	7	6	7	6	5	7.24503e-06	0.000111069	-0.418728	0.0500056	10	7	6	7	6	5	0.000403507	0.00259321	-0.336237
VIM	P08670	0.049445	288	33	28	200	28	27	1.15102e-05	0.000152485	-0.400236	0.0500056	288	33	28	199	28	27	0.00094593	0.00478229	-0.274127
RPS17	P08708	0.049445	60	7	7	51	7	7	0.000212335	0.00126684	-0.367644	0.0500056	60	7	7	51	7	7	0.0502094	0.100678	-0.117976
GNAI3	P08754	0.049445	57	14	8	15	8	7	0.154113	0.221144	-0.0750294	0.0500056	57	14	8	15	8	7	0.69001	0.765887	-0.0173265
ANXA5	P08758	0.049445	162	27	26	138	26	25	0.343386	0.428459	-0.0303399	0.0500056	162	27	26	138	26	25	0.405972	0.512296	0.0372489
RPSA	P08865	0.049445	90	15	15	80	15	14	0.78559	0.831235	-0.0115075	0.0500056	90	15	15	80	15	14	0.842868	0.889586	0.0113546
IL6R	P08887	0.049445	6	5	5	3	5	3	3.26377e-05	0.00031598	-0.778662	0.0500056	6	5	5	3	5	3	3.5348e-06	9.20209e-05	-0.771777
CD63	P08962	0.0500437	11	2	2	5	2	2	0.106773	0.161873	-0.0823665	0.0505906	11	2	2	5	2	2	0.11331	0.189706	-0.106608
MRPL3	P09001	0.049445	15	12	12	13	12	10	0.0527245	0.0908206	0.0783083	0.0500056	15	12	12	13	12	10	0.655801	0.739111	0.0200239
SNRPA	P09012	0.049445	91	8	6	57	6	6	0.136013	0.198668	0.0521238	0.0500056	91	8	6	56	6	6	0.147036	0.232216	0.0679312
POU2F2	P09086	0.049445	7	5	2	1	2	1	0.0160606	0.0347032	-0.22567	0.0500056	7	5	2	1	2	1	0.193658	0.28801	0.145804
ENO2	P09104	0.049445	103	11	7	6	7	6	0.0217679	0.0442821	0.11386	0.0500056	103	11	7	6	7	6	0.00044535	0.00278017	0.405274
ACAA1	P09110	0.049445	22	14	14	21	14	14	0.00332042	0.0100535	0.15795	0.0500056	22	14	14	21	14	14	0.00365194	0.0134802	0.16
SRP19	P09132	0.049445	7	4	4	7	4	4	0.503056	0.582602	0.029207	0.0500056	7	4	4	7	4	4	0.0127814	0.0351756	0.186381
GSTP1	P09211	0.049445	81	11	11	70	11	10	0.964624	0.974016	0.00337622	0.0500056	81	11	11	70	11	10	0.998549	0.998778	-9.0911e-05
SNRPC	P09234	0.049445	9	2	2	8	2	2	0.0143019	0.0316718	-0.163738	0.0500056	9	2	2	8	2	2	0.12886	0.209467	-0.0946159
LGALS1	P09382	0.049445	224	9	9	180	9	9	0.000284618	0.00157234	-0.216436	0.0500056	224	9	9	180	9	9	0.954656	0.968096	0.00224525
QDPR	P09417	0.049445	9	5	5	7	5	5	0.182279	0.253916	0.070902	0.0500056	9	5	5	7	5	5	0.0150863	0.0399053	0.163715
HMGB1	P09429	0.049445	60	10	8	52	8	8	0.0995369	0.152675	-0.135474	0.0500056	60	10	8	52	8	8	0.388625	0.495436	-0.066654
FBP1	P09467	0.049445	15	12	11	14	11	11	0.352811	0.438188	0.0288447	0.0500056	15	12	11	14	11	11	0.101868	0.174639	-0.0931795
GSTM1	P09488	0.049445	42	13	4	12	4	4	0.00503938	0.0139452	0.233512	0.0500056	42	13	4	12	4	4	0.0155688	0.0408494	0.256887
TPM1	P09493	0.0496941	41	13	5	6	5	5	0.00333515	0.0100911	-0.209412	0.0502485	41	13	5	6	5	5	0.0104727	0.0300931	-0.220935
CLTA	P09496	0.13338	16	6	6	16	6	6	0.0734614	0.119086	-0.112736	0.132909	16	6	6	16	6	6	0.0479919	0.0971535	-0.168363
CLTB	P09497	0.0495703	21	8	8	18	8	8	0.00953814	0.0230538	-0.205267	0.0501276	21	8	8	18	8	8	0.0257843	0.0600602	-0.203315
ANXA4	P09525	0.049445	137	29	28	106	28	26	0.000753217	0.00324781	0.197272	0.0500056	137	29	28	109	28	26	0.632718	0.720451	0.0319309
CNP	P09543	0.049445	49	21	21	41	21	21	0.447997	0.530817	0.0407812	0.0500056	49	21	21	40	21	20	0.414956	0.52122	0.0396382
HMOX1	P09601	0.049445	65	15	15	55	15	15	2.61371e-05	0.000269664	3.31363	0.0500056	65	15	15	55	15	15	2.06569e-05	0.000303281	4.51694
DLD	P09622	0.049445	86	17	17	71	17	16	0.664302	0.727887	-0.0151528	0.0500056	86	17	17	70	17	16	0.0603928	0.116575	-0.19713
HNRNPA1	P09651	0.049445	268	20	18	188	18	17	0.0335444	0.0628993	0.0836209	0.0500056	270	20	18	188	18	17	0.423569	0.529219	0.0430881
SNRPA1	P09661	0.049445	27	11	11	24	11	11	0.259943	0.340033	-0.0534222	0.0500056	27	11	11	24	11	11	0.883346	0.917758	0.0119192
CTSH	P09668	0.049445	8	3	3	8	3	3	0.00614913	0.0162642	-0.134239	0.0500056	8	3	3	8	3	3	0.0031387	0.0119583	-0.159153
COX6C	P09669	0.284065	7	3	3	5	3	3	0.0224456	0.0453225	-0.130042	0.282283	7	3	3	5	3	3	0.0746066	0.137296	-0.15961
FGR	P09769	0.049445	7	6	4	2	4	2	2.36916e-05	0.000251414	0.431896	0.0500056	7	6	4	2	4	2	0.0355461	0.0769417	0.233164
PARP1	P09874	0.049445	218	50	50	202	50	48	0.159775	0.227769	-0.070792	0.0500056	218	50	50	202	50	48	0.380731	0.488073	0.0561259
POLA1	P09884	0.049445	28	26	26	25	26	23	0.102537	0.156452	-0.0743384	0.0500056	28	26	26	24	26	22	0.373762	0.481379	0.0463684
IFIT2	P09913	0.0494498	6	5	5	5	5	4	0.000140915	0.000927	0.269286	0.0500103	6	5	5	4	5	4	0.000173638	0.00139699	-0.436142
IFIT1	P09914	0.0494608	8	7	7	6	7	6	0.000855155	0.00355385	0.324403	0.0500209	8	7	7	6	7	6	0.63384	0.720975	-0.0595835
ALOX5	P09917	0.049445	10	8	8	7	8	6	0.278408	0.359466	-0.052685	0.0500056	10	8	8	7	8	6	0.000586991	0.00340595	-0.249746
FURIN	P09958	0.049445	4	4	4	4	4	4	1.29528e-06	3.47654e-05	-0.820351	0.0500056	4	4	4	4	4	4	0.00199031	0.00843007	-0.60342
LTA4H	P09960	0.049445	46	27	27	43	27	26	0.0218898	0.0444781	-0.10398	0.0500056	46	27	27	43	27	26	0.401442	0.508051	-0.0411367
ALDOC	P09972	0.049445	55	16	11	23	11	9	0.0177426	0.037547	0.128949	0.0500056	55	16	11	25	11	11	0.346491	0.45373	0.0459201
NUDT7	P0C024	0.0497564	7	5	5	6	5	5	2.98956e-05	0.000297015	0.365888	0.0503095	7	5	5	6	5	5	3.74343e-05	0.000467761	0.377053
H2AFZ	P0C0S5	0.049445	142	6	4	38	4	4	0.738024	0.791705	0.0316997	0.0500056	142	6	4	38	4	4	0.231393	0.330383	0.205217
HIST1H2AM	P0C0S8	6.2479	544	10	0	0	0	0				6.24044	544	10	0	0	0	0
TFPT	P0C1Z6	0.0519527	2	2	2	1	2	1	0.572394	0.646258	0.0458965	0.0524636	2	2	2	1	2	1	0.623476	0.712812	0.0237838
FBXO45	P0C2W1	0.0506986	3	3	3	2	3	2	0.708936	0.767009	-0.122238	0.0512325	3	3	3	2	3	2	0.809581	0.864287	0.0915548
OST4	P0C6T2	0.049445	1	1	1	1	1	1	0.404372	0.489025	-0.0891007	0.0500056	1	1	1	1	1	1	0.390883	0.497575	0.113158
CISD3	P0C7P0	2.84894	1	1	1	1	1	1	8.13863e-06	0.000119719	0.768875	2.83853	1	1	1	1	1	1	0.000190424	0.00148807	0.617221
SLFN14	P0C7P3	5.71432	2	2	2	0	2	0				5.70522	2	2	2	0	2	0
ATXN1L	P0C7T5	0.049448	4	4	4	3	4	3	0.00078513	0.00334615	-0.402955	0.0500085	4	4	4	3	4	3	5.64299e-06	0.000129294	-0.472091
ZNF688	P0C7X2	5.10138	1	1	1	0	1	0				5.0912	1	1	1	0	1	0
MSL3P1	P0C860	0.0546679	6	6	4	4	4	4	4.4371e-05	0.000390958	0.411003	0.055133	6	6	4	4	4	4	0.00987467	0.0287009	0.166117
JMJD7	P0C870	0.0496922	2	2	2	2	2	2	0.00751646	0.0191099	0.292785	0.0502467	2	2	2	2	2	2	0.110292	0.185722	0.146544
POLR2M	P0CAP2	0.049445	14	13	13	12	13	12	0.00286734	0.00897522	-0.279541	0.0500056	14	13	13	12	13	12	6.90874e-05	0.000727671	-0.379991
FAM200B	P0CF97	4.45872	1	1	1	0	1	0				4.4479	1	1	1	0	1	0
GPR89A	P0CG08	0.049445	10	6	6	10	6	6	0.0178692	0.0377599	0.193748	0.0500056	10	6	6	10	6	6	0.0102552	0.0295656	0.210344
DERPC	P0CG12	0.0607959	6	6	6	4	6	4	2.32841e-08	3.22392e-06	-2.89659	0.0611677	6	6	6	5	6	5	2.49478e-07	2.15223e-05	-2.07877
CHTF8	P0CG13	5.55059	1	1	1	0	1	0				5.54114	1	1	1	0	1	0
TMSB15A	P0CG35	3.83717	1	1	1	1	1	1	0.000805137	0.00339942	-1.26564	3.82618	1	1	1	1	1	1	0.000623141	0.0035519	-1.43855
POTEI	P0CG38	6.2479	216	7	0	0	0	0				6.24044	216	7	0	0	0	0
SP9	P0CG40	0.049445	4	4	4	4	4	4	0.000177983	0.00110738	0.421256	0.0500056	4	4	4	4	4	4	0.000125958	0.0011107	0.273823
ZNF865	P0CJ78	0.049445	3	2	2	3	2	2	0.0148335	0.0326235	0.185584	0.0500056	3	2	2	3	2	2	0.041502	0.0869478	0.12163
ZNF888	P0CJ79	0.919378	6	5	2	0	2	0				0.913927	6	5	2	0	2	0
TRAPPC2	P0DI82	0.0495214	4	2	2	4	2	2	0.106045	0.160958	0.0675993	0.05008	4	2	2	4	2	2	0.0519692	0.103547	0.153764
PET100	P0DJ07	0.261307	2	1	1	2	1	1	1.59463e-05	0.000192392	0.445102	0.259704	2	1	1	2	1	1	0.000915018	0.00466386	0.284686
SMIM13	P0DJ93	0.5203	1	1	1	1	1	1	5.20371e-05	0.000434789	-0.597863	0.516919	1	1	1	1	1	1	7.44094e-05	0.00076344	-0.53699
RGPD1	P0DJD0	0.0496114	90	33	3	2	3	1	0.581168	0.654133	-0.0375566	0.0501678	90	33	3	2	3	1	0.0264438	0.061269	-0.165001
SULT1A3	P0DMN0	0.049445	27	10	3	5	3	3	0.906384	0.928524	-0.00641155	0.0500056	27	10	3	5	3	3	0.00153715	0.00691719	-0.298618
INAFM2	P0DMQ5	0.0947958	1	1	1	1	1	1	0.0463694	0.0817959	-0.925682	0.0947378	1	1	1	1	1	1	0.0415204	0.0869595	-0.350053
HSPA1A	P0DMV9	0.049445	806	50	28	270	28	25	1.25113e-08	2.50072e-06	2.84093	0.0500056	804	50	28	267	28	25	1.01841e-05	0.000188168	3.00396
CBS	P0DN79	0.049445	26	17	17	23	17	16	0.00648361	0.0169636	0.14613	0.0500056	26	17	17	23	17	16	0.0636585	0.121587	0.0921119
CALM1	P0DP25	0.049445	91	11	11	72	11	10	0.0179463	0.0378678	-0.271569	0.0500056	90	11	11	74	11	10	0.0167006	0.0431556	-0.272603
POLR1D	P0DPB6	0.049445	8	3	3	6	3	3	0.26837	0.349036	0.0725114	0.0500056	8	3	3	6	3	3	0.000565913	0.00330786	0.306733
EEF1AKMT4	P0DPD7	0.049445	4	4	4	4	4	4	7.23086e-05	0.000558678	-0.398865	0.0500056	4	4	4	4	4	4	0.862804	0.902933	-0.0132535
ZBTB48	P10074	0.049445	6	6	6	5	6	5	0.546514	0.623005	0.0371423	0.0500056	6	6	6	5	6	5	0.0836782	0.150387	-0.177551
GLI4	P10075	0.108743	1	1	1	1	1	1	0.346475	0.431786	0.0647499	0.108529	1	1	1	1	1	1	0.064212	0.12243	0.217194
FDX1	P10109	0.298362	3	3	3	3	3	3	4.92969e-08	4.88656e-06	-0.808901	0.296472	3	3	3	3	3	3	2.1931e-05	0.000319299	-0.747861
SRGN	P10124	0.049445	5	2	2	4	2	2	2.54431e-05	0.000265538	-0.500513	0.0500056	5	2	2	4	2	2	0.00304722	0.0117121	-0.276828
CXCL8	P10145	1.83812	1	1	1	1	1	1	0.0052579	0.0143686	0.41285	1.82954	1	1	1	1	1	1	0.00116883	0.0056162	0.493432
RNASE2	P10153	0.049445	4	3	3	4	3	3	0.560782	0.636774	-0.0266977	0.0500056	4	3	3	4	3	3	0.127429	0.207761	-0.152617
RO60	P10155	0.049445	42	22	22	38	22	21	0.0428286	0.0765838	0.0893698	0.0500056	42	22	22	38	22	21	0.880372	0.91565	0.0067173
COX8A	P10176	0.198091	6	1	1	6	1	1	0.00428995	0.0123015	0.181375	0.197015	6	1	1	6	1	1	0.776898	0.837598	-0.0300103
MYB	P10242	0.049445	11	10	10	10	10	9	6.0677e-06	9.96771e-05	-0.730589	0.0500056	11	10	10	10	10	9	1.51111e-06	5.45e-05	-1.17211
MYBL2	P10244	0.049445	7	6	6	4	6	4	0.00173525	0.00609362	-0.139337	0.0500056	7	6	6	4	6	4	0.234204	0.333578	-0.0953582
GAA	P10253	0.049445	41	17	17	36	17	17	0.00081714	0.00344011	-0.221231	0.0500056	41	17	17	36	17	17	0.000126336	0.0011129	-0.38997
AR	P10275	0.0494559	4	4	4	4	4	4	3.93488e-05	0.000360168	0.395612	0.0500162	4	4	4	4	4	4	0.104229	0.177655	-0.16036
RARA	P10276	0.173479	4	4	4	4	4	4	0.0864177	0.136069	0.105987	0.172623	4	4	4	4	4	4	0.115396	0.192238	0.10467
RRAS	P10301	0.049445	7	4	3	4	3	3	0.00501852	0.0139194	0.127948	0.0500056	7	4	3	4	3	3	0.910092	0.936171	-0.0060128
ARAF	P10398	0.049445	24	19	13	15	13	13	0.844496	0.879691	0.0145378	0.0500056	24	19	13	15	13	13	0.751829	0.817544	0.0270399
HIST1H1E	P10412	0.049474	74	13	2	12	2	2	0.43973	0.523154	-0.132773	0.0500338	74	13	2	12	2	2	0.454609	0.558479	0.110966
BCL2	P10415	0.049445	10	4	4	10	4	4	0.0159542	0.034516	0.141658	0.0500056	10	4	4	10	4	4	0.00192965	0.00822508	0.206635
DLAT	P10515	0.049445	30	17	17	26	17	16	0.019149	0.039856	0.125092	0.0500056	30	17	17	26	17	16	0.393037	0.499879	0.0421983
PTPRF	P10586	0.049445	59	42	42	48	42	37	7.46939e-10	8.08532e-07	-1.51909	0.0500056	59	42	42	48	42	37	9.40185e-09	4.74092e-06	-1.29899
NR2F6	P10588	0.049445	2	2	2	2	2	2	0.758243	0.80828	0.0414003	0.0500056	2	2	2	2	2	2	0.0224295	0.0538865	-0.49233
TXN	P10599	0.049445	46	5	5	43	5	5	0.00228549	0.00755449	-0.172505	0.0500056	46	5	5	43	5	5	0.0787595	0.143569	-0.104681
COX5B	P10606	0.049445	11	5	5	11	5	5	0.00650933	0.0170152	0.158169	0.0500056	11	5	5	11	5	5	0.00180598	0.00780861	0.196004
CTSA	P10619	0.049445	10	8	8	8	8	7	2.46143e-06	5.39473e-05	-0.846939	0.0500056	10	8	8	8	8	7	0.000366336	0.00243137	-0.930186
MGST1	P10620	0.049445	3	3	3	3	3	3	0.0469663	0.0827316	-0.107637	0.0500056	3	3	3	3	3	3	0.014729	0.0391143	0.241002
PRKAR1A	P10644	0.049445	32	19	16	20	16	15	0.079408	0.12691	-0.100808	0.0500056	32	19	16	20	16	15	0.0260586	0.0605534	0.141041
KIT	P10721	0.050052	3	3	2	1	2	1	0.164557	0.233251	-0.124032	0.0505988	3	3	2	1	2	1	0.074505	0.137171	-0.215036
UROS	P10746	0.049445	9	7	7	8	7	6	0.309734	0.393281	-0.0494818	0.0500056	9	7	7	8	7	6	0.643367	0.729089	0.0235998
ESD	P10768	0.049445	61	12	12	54	12	12	0.32422	0.40905	-0.0712623	0.0500056	61	12	12	54	12	12	0.522421	0.619279	-0.0481187
HSPD1	P10809	0.049445	990	49	49	827	49	48	0.000338076	0.00178838	0.255034	0.0500056	990	49	49	821	49	48	0.000191704	0.00149539	0.386664
CLU	P10909	0.049445	6	5	5	5	5	4	7.73457e-09	2.23996e-06	2.01406	0.0500056	6	5	5	5	5	4	5.80732e-06	0.000130549	2.38045
HSPA5	P11021	0.049445	457	36	33	321	33	33	0.0119458	0.0275888	-0.186668	0.0500056	457	36	33	323	33	33	0.0172068	0.0440705	0.245542
LAMC1	P11047	0.049445	19	18	18	15	18	14	0.00428684	0.0123007	-0.139669	0.0500056	19	18	18	15	18	14	0.00558859	0.0187598	0.153371
CD37	P11049	0.049445	4	4	4	3	4	3	0.0697698	0.114506	-0.165458	0.0500056	4	4	4	3	4	3	0.883639	0.917864	0.0157206
ACP2	P11117	0.0494453	6	6	6	4	6	4	0.157369	0.225	-0.110824	0.0500059	6	6	6	4	6	4	0.0669849	0.126472	-0.335437
MAP2	P11137	6.06264	1	1	1	1	1	1	0.241325	0.320361	0.0841734	6.05447	1	1	1	1	1	1	0.0610256	0.117539	-0.120528
HSPA8	P11142	0.049445	1234	54	37	627	37	35	0.00976802	0.0234858	-0.130383	0.0500056	1234	54	37	615	37	35	0.0515921	0.102969	0.166564
SLC2A1	P11166	0.049445	20	6	6	19	6	5	0.000501219	0.00242089	0.281077	0.0500056	20	6	6	19	6	5	0.000115185	0.00103453	0.295259
SLC2A3	P11169	0.049445	6	2	2	6	2	2	7.62894e-06	0.000115014	0.782351	0.0500056	6	2	2	6	2	2	1.55779e-05	0.000251117	0.779193
EPB41	P11171	0.049445	14	12	11	9	11	8	0.0144058	0.0318615	-0.125405	0.0500056	13	11	10	9	10	8	0.632953	0.720531	-0.0283503
UMPS	P11172	0.049445	47	26	26	43	26	25	0.214488	0.29003	0.0371036	0.0500056	47	26	26	43	26	25	0.122707	0.201569	-0.0760004
PDHB	P11177	0.049445	50	14	14	43	14	13	0.231606	0.30915	-0.0647338	0.0500056	50	14	14	43	14	13	0.934863	0.953672	-0.00556993
DBT	P11182	0.049445	22	15	15	21	15	15	7.3239e-05	0.000561907	0.291123	0.0500056	22	15	15	21	15	15	0.000394283	0.0025689	0.274422
ITGAM	P11215	0.049445	34	24	23	27	23	21	1.80056e-05	0.000209418	-0.460031	0.0500056	34	24	23	27	23	21	8.41835e-05	0.000830017	-0.402349
PYGB	P11216	0.049445	92	40	26	49	26	25	0.0269877	0.0525711	-0.103969	0.0500056	92	40	26	49	26	25	0.153145	0.240089	-0.0799397
RALA	P11233	0.049445	17	8	4	3	4	3	0.0186539	0.0390117	-0.198808	0.0500056	17	8	4	3	4	3	0.102924	0.175966	0.115031
RALB	P11234	0.049445	16	7	3	2	3	2	0.000460193	0.00226028	-0.209882	0.0500056	16	7	3	2	3	2	0.185761	0.278689	-0.067684
BCR	P11274	0.049445	13	12	10	7	10	7	0.0019194	0.00660732	-0.186271	0.0500056	13	12	10	7	10	7	7.54937e-05	0.000771642	-0.32334
SPTB	P11277	0.232934	9	8	2	2	2	2	0.101242	0.154863	0.133641	0.23156	9	8	2	2	2	2	0.00022456	0.00167814	0.506795
LAMP1	P11279	0.049445	14	6	6	12	6	6	0.72951	0.785328	0.0133748	0.0500056	14	6	6	12	6	6	0.546526	0.642785	0.026091
PIM1	P11309	0.265077	1	1	1	1	1	1	2.34651e-06	5.2083e-05	1.0914	0.263445	1	1	1	1	1	1	0.00126637	0.00595363	0.687741
ACADM	P11310	0.049445	54	20	20	47	20	20	0.00231852	0.00762899	0.188479	0.0500056	54	20	20	47	20	20	0.0373212	0.0800684	0.109376
FGFR1	P11362	0.487995	3	2	1	1	1	1	0.0126217	0.0287464	-0.368917	0.48481	3	2	1	1	1	1	0.0101851	0.0294349	-0.277902
TOP1	P11387	0.049445	118	42	42	96	42	40	0.204824	0.279649	0.0530633	0.0500056	118	42	42	96	42	40	0.203254	0.298716	0.0507415
TOP2A	P11388	0.049445	160	70	55	94	55	50	0.000990722	0.00398252	-0.168765	0.0500056	160	70	55	94	55	50	0.0257829	0.0600602	0.103339
G6PD	P11413	0.049445	55	21	21	47	21	20	0.00252329	0.00814909	-0.187295	0.0500056	55	21	21	47	21	20	0.0825487	0.148895	-0.0998211
UBL4A	P11441	0.049445	6	5	5	5	5	4	0.00771643	0.0195103	-0.284939	0.0500056	6	5	5	5	5	4	0.0787814	0.143569	-0.157224
VDR	P11473	0.232934	2	1	1	2	1	1	0.00177364	0.00621094	0.394628	0.23156	2	1	1	2	1	1	0.00166013	0.00732694	0.259497
ESRRA	P11474	0.049445	5	5	5	5	5	5	5.25259e-07	1.91731e-05	-0.774397	0.0500056	5	5	5	5	5	5	1.315e-05	0.000223114	-0.52408
PC	P11498	0.049445	12	10	10	10	10	8	0.00652497	0.0170258	0.145403	0.0500056	12	10	10	10	10	8	0.0195091	0.0484472	0.213772
MTHFD1	P11586	0.049445	135	48	47	113	47	47	0.183428	0.255191	-0.0612442	0.0500056	135	48	47	113	47	47	0.884169	0.918284	-0.00638797
IGF2R	P11717	0.049445	69	53	53	59	53	46	0.00439692	0.0125354	-0.128699	0.0500056	69	53	53	59	53	46	0.222784	0.320981	-0.0626312
ADH5	P11766	0.049445	31	10	10	26	10	9	0.0919401	0.142907	-0.0803978	0.0500056	31	10	10	26	10	9	0.0209016	0.0510689	-0.170545
CDK4	P11802	0.049445	19	12	11	14	11	10	0.810392	0.850089	0.0133346	0.0500056	19	12	11	14	11	10	0.565541	0.660517	0.0233304
SRF	P11831	0.049445	2	2	2	2	2	2	0.020421	0.0420321	-0.18805	0.0500056	2	2	2	2	2	2	0.0652141	0.123891	-0.114923
PRPS2	P11908	0.049445	24	11	5	9	5	5	0.0376153	0.0688312	0.099723	0.0500056	24	11	5	9	5	5	0.713054	0.785467	-0.0215754
ODC1	P11926	6.05611	1	1	1	1	1	1	1.87831e-06	4.44025e-05	1.21201	6.04792	1	1	1	1	1	1	1.33712e-05	0.000223836	0.845971
PABPC1	P11940	0.049445	138	26	17	64	17	17	0.615139	0.684072	-0.0274156	0.0500056	138	26	17	64	17	17	0.400438	0.507074	0.0495256
PCNA	P12004	0.049445	59	15	15	54	15	15	0.529563	0.607414	-0.0280877	0.0500056	59	15	15	54	15	15	0.811127	0.865408	-0.011572
NEFH	P12036	0.0709039	9	3	2	2	2	2	0.000167035	0.00105126	-0.612872	0.0711368	9	3	2	2	2	2	0.000797338	0.00423429	-0.581403
COX6A1	P12074	0.049445	4	2	2	3	2	2	0.0482734	0.084539	-0.258322	0.0500056	4	2	2	3	2	2	0.610369	0.700814	0.0764519
HARS	P12081	0.049445	48	25	18	28	18	15	0.00257727	0.00828354	-0.172447	0.0500056	48	25	18	28	18	15	0.0535246	0.105968	-0.0998819
COL6A1	P12109	0.049445	11	10	10	9	10	9	0.919093	0.938129	-0.0037349	0.0500056	11	10	10	9	10	9	0.000623077	0.0035519	0.250181
SLC25A4	P12235	0.049445	91	17	3	3	3	3	0.143116	0.20741	0.0684317	0.0500056	91	17	3	3	3	3	0.000607843	0.0034898	0.295734
SLC25A6	P12236	0.049445	131	27	9	19	9	7	0.676075	0.737913	-0.0328906	0.0500056	131	27	9	19	9	7	0.548449	0.644525	0.0469973
IMPDH2	P12268	0.049445	86	25	23	68	23	22	0.730957	0.786401	-0.0167849	0.0500056	86	25	23	68	23	22	0.175004	0.266075	0.070287
TPR	P12270	0.049445	204	100	100	181	100	100	0.0211661	0.0432494	0.113991	0.0500056	204	100	100	181	100	100	0.404173	0.51047	0.046512
PIP	P12273	0.0494451	2	2	1	0	1	0				0.0500057	2	2	1	0	1	0
CKB	P12277	0.049445	36	14	14	29	14	13	0.0218854	0.0444781	0.100192	0.0500056	36	14	14	30	14	13	0.332106	0.438603	0.056583
FCGR1A	P12314	0.049445	9	7	3	2	3	2	0.0867926	0.136584	-0.225403	0.0500056	9	7	3	2	3	2	0.0078594	0.0241344	0.405351
FCGR2A	P12318	0.049445	12	5	5	9	5	5	4.0365e-06	7.39715e-05	-0.426221	0.0500056	12	5	5	9	5	5	0.00805532	0.0246061	-0.258572
ANXA3	P12429	0.049445	6	6	6	5	6	5	0.157067	0.224642	0.0705346	0.0500056	6	6	6	5	6	5	0.204454	0.300074	0.0649194
MYCL	P12524	0.92181	1	1	1	0	1	0				0.916348	1	1	1	0	1	0
BCKDHA	P12694	0.049445	17	14	14	17	14	14	0.000424505	0.00212326	-0.213322	0.0500056	17	14	14	17	14	14	0.000608748	0.00349039	-0.235264
RNASE3	P12724	0.114076	1	1	1	1	1	1	0.595559	0.66706	0.0697357	0.113805	1	1	1	1	1	1	0.168824	0.258618	-0.139558
SKI	P12755	0.179675	3	3	3	3	3	3	0.0730199	0.118547	0.0959701	0.178763	3	3	3	3	3	3	0.733362	0.802339	0.0129322
SKIL	P12757	0.049445	7	6	6	5	6	4	3.34107e-09	1.32473e-06	2.54837	0.0500056	7	6	6	5	6	4	9.78519e-09	4.74092e-06	2.11557
ACTN1	P12814	0.049445	340	55	33	175	33	33	0.53942	0.61637	-0.0279014	0.0500056	340	55	33	175	33	33	0.964925	0.975552	-0.00246096
ACE	P12821	0.211469	1	1	1	1	1	1	0.421591	0.505851	-0.0631685	0.210277	1	1	1	1	1	1	0.0352127	0.0764857	-0.318667
SRC	P12931	0.049445	14	8	4	2	4	2	0.272446	0.35318	0.110403	0.0500056	14	8	4	2	4	2	0.144465	0.22911	0.123565
PEPD	P12955	0.049445	10	9	9	10	9	9	0.00228757	0.00755852	-0.188925	0.0500056	10	9	9	10	9	9	0.367696	0.475415	-0.0676089
XRCC6	P12956	0.049445	231	42	42	202	42	39	0.929046	0.946552	0.00382615	0.0500056	231	42	42	203	42	39	0.335366	0.441868	0.0427116
LYL1	P12980	0.858265	1	1	1	1	1	1	0.453589	0.536641	0.108816	0.853093	1	1	1	1	1	1	0.109714	0.185	0.158453
XRCC5	P13010	0.049445	294	37	37	253	37	37	0.0193301	0.0401487	-0.157927	0.0500056	294	37	37	252	37	37	0.149209	0.234798	-0.0791951
UNG	P13051	0.049445	4	4	4	4	4	4	0.00643913	0.0168674	-0.179332	0.0500056	4	4	4	4	4	4	0.00617886	0.0202417	-0.208936
COX4I1	P13073	0.049445	27	7	7	22	7	7	0.0555799	0.0948588	-0.159206	0.0500056	27	7	7	22	7	7	0.0687187	0.128993	-0.091861
ALAS1	P13196	0.049445	34	23	23	27	23	20	2.3005e-08	3.22392e-06	3.92132	0.0500056	34	23	23	26	23	19	6.75678e-05	0.000713388	3.2112
IFI30	P13284	0.0494977	1	1	1	0	1	0				0.0500568	1	1	1	0	1	0
LAMP2	P13473	0.049445	24	6	6	20	6	6	0.0681763	0.112356	-0.107887	0.0500056	24	6	6	20	6	6	0.0770541	0.141026	-0.157289
RNH1	P13489	0.049445	59	19	19	52	19	18	3.88185e-05	0.000357448	-0.511418	0.0500056	59	19	19	52	19	18	2.57565e-06	7.56178e-05	-0.554752
CYBA	P13498	0.049445	4	3	3	3	3	3	0.016773	0.0359399	-0.232075	0.0500056	4	3	3	3	3	3	0.00112984	0.00550772	-0.936881
CCL5	P13501	0.159875	1	1	1	1	1	1	4.05122e-06	7.40855e-05	0.964493	0.159147	1	1	1	1	1	1	4.82852e-05	0.000559998	1.28905
MYH6	P13533	5.17319	3	2	1	1	1	1	0.541438	0.617947	0.0391465	5.16311	3	2	1	1	1	1	0.904711	0.932556	0.0110238
VCAN	P13611	0.050417	1	1	1	0	1	0				0.0509564	1	1	1	0	1	0
ITGA4	P13612	0.049445	25	18	18	21	18	18	0.000543121	0.00256922	-0.30702	0.0500056	25	18	18	21	18	18	0.0389934	0.0829822	-0.249949
EEF2	P13639	0.049445	442	50	49	356	49	47	0.00968273	0.0233257	-0.12068	0.0500056	438	50	49	358	49	47	0.528563	0.625539	-0.029337
PDIA4	P13667	0.049445	128	35	34	96	34	33	0.0109241	0.025691	-0.164755	0.0500056	129	35	34	96	34	33	0.128973	0.209573	0.097945
P4HA1	P13674	0.049445	48	23	23	42	23	21	2.75936e-05	0.000279883	0.375091	0.0500056	48	23	23	42	23	21	4.80993e-06	0.00011461	0.556303
TPT1	P13693	0.049445	96	8	8	83	8	8	0.0328965	0.0619107	-0.211367	0.0500056	96	8	8	83	8	8	0.816735	0.869476	0.0196355
ALAD	P13716	0.049445	12	7	7	10	7	6	0.73975	0.792687	-0.0159159	0.0500056	12	7	7	10	7	6	0.0156615	0.0409916	-0.15519
F3	P13726	1.27979	1	1	1	1	1	1	0.227188	0.304371	0.0603967	1.2729	1	1	1	1	1	1	0.0521965	0.103905	0.156296
HLA-E	P13747	0.049445	10	9	7	5	7	5	5.69524e-06	9.48084e-05	0.424136	0.0500056	10	9	7	5	7	5	0.000438425	0.00275866	0.344589
LCP1	P13796	0.049445	323	44	35	231	35	33	0.547255	0.623769	0.0253131	0.0500056	323	44	35	231	35	33	0.540153	0.636356	0.0296322
PLS3	P13797	0.049445	78	31	21	36	21	21	0.144372	0.209022	-0.0614744	0.0500056	78	31	21	36	21	21	0.415231	0.52142	0.036476
APEH	P13798	0.049445	76	23	23	62	23	23	0.0525569	0.0905857	-0.0918085	0.0500056	76	23	23	62	23	23	0.0171015	0.0438913	-0.123128
ETFA	P13804	0.049445	50	19	19	42	19	18	0.00443736	0.0126246	0.165759	0.0500056	50	19	19	42	19	18	0.0656773	0.124489	0.147481
GYS1	P13807	0.049445	41	27	27	33	27	22	0.67619	0.737946	0.0141901	0.0500056	41	27	27	33	27	22	0.986834	0.990696	-0.000604521
PRKAR2A	P13861	0.049445	62	20	18	50	18	18	0.0379948	0.0694237	0.0843196	0.0500056	62	20	18	51	18	18	0.722768	0.793162	0.0129469
ANXA8	P13928	0.049445	10	8	8	9	8	7	0.0136592	0.0306027	0.150254	0.0500056	10	8	8	9	8	7	0.0459474	0.0940627	0.114326
ENO3	P13929	0.0555618	102	10	5	4	5	4	0.0136806	0.0306303	-0.135016	0.0560126	102	10	5	4	5	4	0.0850888	0.152217	-0.106697
GTF2F2	P13984	0.049445	21	12	12	18	12	11	0.176531	0.247291	-0.0574099	0.0500056	21	12	12	18	12	11	0.143065	0.227387	0.084859
CD59	P13987	0.0581358	2	1	1	2	1	1	7.8659e-06	0.000116679	-0.912385	0.0585469	2	1	1	2	1	1	0.128772	0.209377	-0.169304
CCDC130	P13994	1.96748	2	2	2	1	2	1	0.190158	0.263084	-0.250031	1.95858	2	2	2	1	2	1	0.0384347	0.0820134	0.190658
MTHFD2	P13995	0.049445	28	14	14	24	14	13	1.00673e-06	2.96592e-05	0.558736	0.0500056	28	14	14	24	14	13	1.28549e-05	0.000219181	0.474389
GFAP	P14136	6.2479	10	3	0	0	0	0				6.24044	10	3	0	0	0	0
MIF	P14174	0.049445	114	4	4	87	4	4	0.500543	0.580617	-0.0364834	0.0500056	114	4	4	87	4	4	0.0231284	0.0551402	0.129205
CD99	P14209	0.049445	7	2	2	6	2	2	2.62812e-05	0.000270055	-0.956578	0.0500056	7	2	2	6	2	2	8.085e-07	3.91718e-05	-1.11034
PRKCSH	P14314	0.049445	56	13	13	37	13	12	0.0174169	0.0370374	-0.172602	0.0500056	56	13	13	37	13	12	0.362904	0.470405	-0.0464291
IRF2	P14316	0.049445	3	3	3	3	3	3	0.00599324	0.0159387	-0.274338	0.0500056	3	3	3	3	3	3	1.16001e-06	4.77189e-05	-0.59614
HCLS1	P14317	0.049445	74	20	20	64	20	19	9.82182e-08	7.11647e-06	-1.10928	0.0500056	74	20	20	64	20	19	1.0489e-06	4.52939e-05	-1.0327
FDPS	P14324	0.049445	47	12	12	43	12	10	0.572389	0.646258	0.0407931	0.0500056	47	12	12	43	12	10	0.121231	0.19937	0.105603
TRIM27	P14373	0.049445	6	6	6	5	6	5	0.130932	0.192406	-0.0729111	0.0500056	6	6	6	5	6	5	0.946518	0.962072	0.00516278
CPM	P14384	0.049445	42	16	16	31	16	16	2.50922e-05	0.00026276	-0.49349	0.0500056	42	16	16	31	16	16	0.000269359	0.00193819	-0.260834
COX7A2	P14406	0.049445	9	4	4	8	4	4	0.169314	0.238831	0.0601099	0.0500056	9	4	4	8	4	4	0.383544	0.490597	0.0445277
NID1	P14543	0.049445	9	9	8	5	8	5	0.00011912	0.000813053	0.348577	0.0500056	9	9	8	5	8	5	4.63318e-05	0.00054567	0.671345
AKR1A1	P14550	0.049445	37	17	16	31	16	15	0.0194826	0.0404148	-0.0996705	0.0500056	37	17	16	31	16	15	0.0576162	0.11246	-0.0979365
PKM	P14618	0.049445	381	40	40	269	40	38	0.0350426	0.0650514	-0.0883433	0.0500056	381	40	40	270	40	38	0.0351205	0.0763425	-0.148933
ACYP2	P14621	0.049445	5	5	5	5	5	5	0.0607567	0.102214	-0.0970855	0.0500056	5	5	5	5	5	5	0.753269	0.818025	-0.015542
HSP90B1	P14625	0.049445	459	49	48	353	48	48	0.00323706	0.00985235	-0.140965	0.0500056	459	49	48	349	48	48	0.0818855	0.147944	0.0805877
CCNB1	P14635	0.049445	8	7	7	6	7	6	0.777572	0.824651	-0.0129609	0.0500056	8	7	7	6	7	6	0.00969891	0.0283554	0.191897
MYL6B	P14649	0.049445	19	6	4	4	4	4	0.789309	0.834057	-0.016797	0.0500056	19	6	4	4	4	4	0.0141784	0.0380221	-0.186121
SNRPB	P14678	0.049445	19	7	1	1	1	1	0.0494316	0.0862039	-0.718056	0.0500056	19	7	1	2	1	1	0.0880652	0.156228	-0.608085
IDE	P14735	0.049445	41	31	31	34	31	28	0.00238028	0.00777148	-0.158493	0.0500056	41	31	31	34	31	28	0.0584561	0.113616	-0.111482
IL1R1	P14778	0.178245	1	1	1	0	1	0				0.177346	1	1	1	0	1	0
COX6B1	P14854	0.049445	8	5	5	7	5	5	8.61202e-06	0.000124996	-0.781164	0.0500056	8	5	5	7	5	5	0.000434668	0.00274191	-0.479488
POU2F1	P14859	0.049445	13	10	7	8	7	7	0.000430719	0.00214818	-0.264615	0.0500056	13	10	7	8	7	7	0.220148	0.318182	-0.100625
HNRNPL	P14866	0.049445	131	24	23	107	23	22	0.00877062	0.0215323	0.133671	0.0500056	131	24	23	106	23	22	0.0171119	0.0439049	0.138395
DARS	P14868	0.049445	75	34	34	63	34	31	0.497763	0.578084	0.0235261	0.0500056	75	34	34	63	34	31	0.482835	0.584355	0.0343259
ETS1	P14921	0.0495214	3	3	3	2	3	2	0.231343	0.30898	0.191975	0.05008	3	3	3	2	3	2	0.0998105	0.172055	0.105864
JUP	P14923	0.182059	2	2	1	1	1	1	0.259471	0.339691	0.262789	0.181125	2	2	1	1	1	1	0.168325	0.25808	-0.785456
UQCRB	P14927	0.049445	16	7	7	16	7	7	0.0288265	0.0554543	-0.146317	0.0500056	16	7	7	16	7	7	0.0965406	0.167848	-0.117661
ETS2	P15036	0.11639	2	1	1	1	1	1	0.00143729	0.00528744	0.489236	0.116094	2	1	1	1	1	1	0.605784	0.696971	0.0932127
BRAF	P15056	0.049445	20	15	9	7	9	7	0.872535	0.902005	-0.00728636	0.0500056	20	15	9	7	9	7	0.0206892	0.0506542	-0.13178
GLUL	P15104	0.049445	15	10	10	13	10	9	1.80266e-07	1.01449e-05	0.938594	0.0500056	15	10	10	13	10	9	7.60636e-06	0.000156241	0.724598
AKR1B1	P15121	0.049445	35	19	18	28	18	16	0.0853297	0.134554	-0.0801538	0.0500056	35	19	18	28	18	16	0.0277104	0.0633122	-0.186779
ANPEP	P15144	0.049445	72	32	32	66	32	32	0.00095954	0.00388222	-0.189055	0.0500056	72	32	32	66	32	32	0.00342479	0.0128423	-0.201054
PVR	P15151	0.051091	7	5	5	5	5	4	1.01318e-05	0.000139403	-0.550932	0.0516175	7	5	5	5	5	4	0.000290775	0.00204904	-0.322427
RAC2	P15153	0.0561055	13	7	2	4	2	2	0.991402	0.994252	0.0011801	0.0565477	13	7	2	4	2	2	0.0402559	0.0849642	0.166083
GSPT1	P15170	0.049445	69	20	20	61	20	20	0.0389484	0.0709284	-0.0746407	0.0500056	69	20	20	61	20	20	0.0343602	0.075158	-0.183051
IFNGR1	P15260	0.0494983	1	1	1	1	1	1	0.0281152	0.0543428	0.299801	0.0500574	1	1	1	1	1	1	2.04416e-05	0.000301643	0.801134
ARSA	P15289	0.049445	9	7	6	5	6	3	0.000415778	0.00209473	0.262903	0.0500056	9	7	6	5	6	3	0.697487	0.772809	0.0204665
B4GALT1	P15291	0.049445	6	6	6	5	6	5	3.15913e-05	0.000310328	0.476701	0.0500056	6	6	6	5	6	5	0.000115931	0.00104016	0.425585
ACPP	P15309	0.049445	10	7	7	9	7	6	0.0520959	0.090058	-0.070055	0.0500056	10	7	7	9	7	6	0.155384	0.242799	-0.0690456
EZR	P15311	0.049445	168	40	27	90	27	27	0.0130869	0.0295896	-0.101103	0.0500056	168	40	27	90	27	27	0.107207	0.18172	-0.0751408
ATF2	P15336	0.049445	16	12	8	8	8	7	0.0331583	0.0623227	-0.180093	0.0500056	16	12	8	8	8	7	0.0106381	0.0305081	-0.255157
UCHL3	P15374	0.049445	19	7	7	16	7	7	0.284002	0.365355	-0.0478821	0.0500056	19	7	7	16	7	7	0.00224621	0.00927519	0.177086
FOSL1	P15407	0.050417	1	1	1	1	1	1	0.000618782	0.00281714	0.284956	0.0509564	1	1	1	1	1	1	0.000270059	0.00193843	0.377252
FOSL2	P15408	0.049445	2	2	2	2	2	2	0.0684716	0.112715	0.0874755	0.0500056	2	2	2	2	2	2	0.00572897	0.0190623	0.19646
VAV1	P15498	0.049445	50	29	28	39	28	26	0.43483	0.518456	-0.0322324	0.0500056	50	29	28	39	28	26	0.00216256	0.00898936	-0.212829
CSF2RA	P15509	0.049445	9	7	7	7	7	6	0.000100676	0.000716842	0.316543	0.0500056	9	7	7	8	7	7	2.14337e-05	0.00031258	0.417543
CD46	P15529	0.049445	2	2	2	1	2	1	9.60497e-05	0.000692431	-0.907917	0.0500056	2	2	2	1	2	1	0.0500457	0.10042	-0.384352
NME1	P15531	0.049445	55	12	7	27	7	7	0.0133014	0.0299969	-0.107423	0.0500056	55	12	7	27	7	7	0.259964	0.362462	-0.0560606
NQO1	P15559	0.049445	17	10	10	16	10	9	3.88468e-05	0.000357448	-0.330218	0.0500056	17	10	10	16	10	9	0.0874435	0.155346	-0.122833
GNS	P15586	0.049445	25	13	13	22	13	13	0.0216355	0.0440641	-0.118181	0.0500056	25	13	13	22	13	13	0.963018	0.9745	-0.00231908
ZNF250	P15622	0.173479	1	1	1	1	1	1	0.00943847	0.0228699	0.230908	0.172623	1	1	1	1	1	1	0.690887	0.766763	0.0582147
VEGFA	P15692	2.50999	1	1	1	1	1	1	1.28127e-10	4.32287e-07	2.80876	2.50005	1	1	1	1	1	1	7.2896e-07	3.70206e-05	2.70337
PHKG2	P15735	0.049445	9	9	9	9	9	9	0.000347818	0.00182337	0.199945	0.0500056	9	9	9	9	9	9	0.559114	0.654414	0.0271558
CD1D	P15813	0.049445	1	1	1	1	1	1	0.0510898	0.0885469	-0.444382	0.0500056	1	1	1	1	1	1	0.000770249	0.00414163	-0.63514
ARSB	P15848	0.049445	17	14	14	14	14	11	0.0104916	0.0248692	0.129645	0.0500056	17	14	14	14	14	11	0.001404	0.00646478	0.206763
RPS2	P15880	0.049445	83	16	16	75	16	16	0.00158445	0.00569131	-0.221673	0.0500056	83	16	16	75	16	16	0.0892203	0.15786	-0.0764616
ST6GAL1	P15907	0.374938	1	1	1	1	1	1	0.0433692	0.0773798	-0.161198	0.372495	1	1	1	1	1	1	0.0292435	0.0660706	0.275568
TCF3	P15923	0.049445	5	4	4	4	4	3	3.90847e-05	0.000358502	-0.828397	0.0500056	5	4	4	4	4	3	0.000503396	0.00303604	-0.432021
DSP	P15924	0.0498297	4	4	4	2	4	2	0.353204	0.438514	0.276863	0.0503811	4	4	4	3	4	3	0.0345308	0.0754744	-1.59564
RPA2	P15927	0.049445	27	12	12	26	12	12	0.0228208	0.0458782	0.096829	0.0500056	27	12	12	26	12	12	0.0156417	0.0409766	0.212059
COX7C	P15954	0.0495509	6	2	2	5	2	2	0.0578516	0.0978932	-0.110045	0.0501087	6	2	2	5	2	2	0.0245287	0.0577524	-0.153263
TIMP2	P16035	0.0901103	1	1	1	1	1	1	8.23784e-08	6.59254e-06	1.6165	0.0901065	1	1	1	1	1	1	4.54551e-07	2.9364e-05	1.55858
ALOX15	P16050	2.23535	1	1	1	0	1	0				2.22589	1	1	1	0	1	0
CD44	P16070	0.049445	24	10	10	19	10	10	0.00021133	0.00126176	-0.428549	0.0500056	24	10	10	19	10	10	0.00244386	0.00989457	-0.338013
NQO2	P16083	0.049445	6	6	6	6	6	6	0.569954	0.644087	-0.0390872	0.0500056	6	6	6	6	6	6	0.0457307	0.0937733	0.0975774
H2AFX	P16104	0.167058	114	10	3	11	3	3	0.69095	0.751048	0.017625	0.166261	114	10	3	11	3	3	0.00808113	0.024659	0.172378
ACAN	P16112	2.4112	1	1	1	1	1	1	0.322269	0.407	-0.0913222	2.40141	1	1	1	1	1	1	0.698197	0.773307	0.0519306
PFKFB1	P16118	6.2479	7	5	0	0	0	0				6.24044	7	5	0	0	0	0
SPN	P16150	0.049445	19	9	9	16	9	9	9.56416e-09	2.3277e-06	-1.79512	0.0500056	19	9	9	16	9	9	1.09164e-07	1.46433e-05	-1.95049
CBR1	P16152	0.049445	31	15	13	25	13	12	0.827165	0.865359	-0.0110129	0.0500056	31	15	13	25	13	12	0.586073	0.67823	-0.0238728
ACADS	P16219	0.049445	23	11	11	17	11	9	0.0147604	0.032481	0.172592	0.0500056	23	11	11	17	11	9	0.393684	0.500556	0.0469881
CREB1	P16220	0.049445	10	5	3	5	3	3	0.000161315	0.00102937	-0.669657	0.0500056	10	5	3	5	3	3	6.43904e-07	3.49436e-05	-0.914605
GLB1	P16278	0.049445	17	10	10	14	10	10	8.89737e-07	2.71205e-05	-0.587366	0.0500056	17	10	10	14	10	10	4.22579e-06	0.000104933	-0.640181
PECAM1	P16284	0.049445	32	22	22	29	22	21	0.000107875	0.000755819	-0.304791	0.0500056	32	22	22	30	22	22	0.0030548	0.0117309	-0.230681
PPP3CB	P16298	0.049445	17	12	5	4	5	4	0.298826	0.381425	-0.0511049	0.0500056	17	12	5	4	5	4	0.413613	0.519607	0.0384944
NCK1	P16333	0.049445	21	14	12	15	12	11	0.103567	0.157674	0.0600022	0.0500056	21	14	12	15	12	11	0.280793	0.384366	0.0555364
GCFC2	P16383	0.049445	15	14	14	13	14	13	5.8815e-05	0.000478144	-0.377097	0.0500056	15	14	14	13	14	13	0.00113669	0.0055226	-0.286883
HIST1H1B	P16401	0.049445	67	12	8	37	8	7	0.285188	0.366376	0.0898966	0.0500056	67	12	8	37	8	7	0.671249	0.75099	0.0360463
HIST1H1D	P16402	0.0501394	73	14	3	11	3	3	0.334706	0.419549	-0.122955	0.0506844	73	14	3	11	3	3	0.491065	0.591925	-0.0771752
HIST1H1C	P16403	0.0494558	72	13	3	11	3	3	0.63606	0.703302	-0.0751767	0.050016	72	13	3	11	3	3	0.784049	0.843638	0.0299376
POR	P16435	0.049445	81	32	32	66	32	30	0.00348141	0.0104394	0.146219	0.0500056	81	32	32	66	32	30	0.0028298	0.0110617	0.219165
MGMT	P16455	0.049445	8	5	3	4	3	3	0.0733754	0.118969	-0.0690949	0.0500056	8	5	3	4	3	3	0.231312	0.330376	0.068805
FER	P16591	3.92615	3	3	1	0	1	0				3.91517	3	3	1	0	1	0
ATP2A2	P16615	0.049445	126	41	25	70	25	25	0.177279	0.24814	0.0443743	0.0500056	126	41	25	69	25	24	0.133902	0.215476	0.0673366
CD36	P16671	0.049445	5	4	4	4	4	4	0.00260554	0.00833755	-0.195003	0.0500056	5	4	4	4	4	4	0.185589	0.278621	-0.120365
CPE	P16870	0.0502717	1	1	1	0	1	0				0.050814	1	1	1	0	1	0
PLCG2	P16885	0.049445	108	52	52	96	52	49	0.105374	0.159996	0.0516993	0.0500056	108	52	52	96	52	49	0.102167	0.175049	-0.0769789
FAH	P16930	0.049445	34	14	14	32	14	13	0.00106707	0.00418903	-0.298456	0.0500056	34	14	14	32	14	13	0.0851254	0.152252	-0.155947
STMN1	P16949	0.049445	51	12	11	41	11	11	0.00199677	0.00679321	-0.384588	0.0500056	51	12	11	41	11	11	0.00202004	0.00852133	-0.352695
YBX3	P16989	0.049445	56	9	6	8	6	6	1.51159e-05	0.000186501	-0.885141	0.0500056	56	9	6	8	6	6	3.44198e-07	2.58771e-05	-0.820008
ZFX	P17010	0.049445	8	7	3	3	3	3	0.971134	0.978086	0.00360451	0.0500056	8	7	3	3	3	3	0.682415	0.75968	0.0358947
ZNF708	P17019	0.354157	3	3	1	0	1	0				0.351859	3	3	1	0	1	0
ZNF22	P17026	0.0622572	4	3	3	4	3	3	0.869389	0.899926	-0.0138982	0.062608	4	3	3	4	3	3	0.137947	0.220579	0.156505
ZNF24	P17028	0.049445	7	5	5	5	5	4	0.713074	0.770297	-0.0262643	0.0500056	7	5	5	5	5	4	0.607366	0.698402	0.0774144
ZKSCAN1	P17029	0.049445	9	9	9	7	9	7	7.32504e-06	0.000111959	0.454712	0.0500056	9	9	9	7	9	7	2.472e-05	0.000346407	0.521132
ZNF25	P17030	0.0494454	2	2	2	2	2	2	0.000142433	0.000934168	0.403423	0.050006	2	2	2	2	2	2	0.0001995	0.00154453	0.339335
ZNF43	P17038	2.37975	4	3	1	1	1	1	0.000161084	0.00102865	0.666866	2.37001	4	3	1	1	1	1	4.27201e-05	0.00051673	0.645128
ZSCAN20	P17040	0.049445	2	2	2	1	2	1	0.112819	0.169647	0.164654	0.0500056	2	2	2	1	2	1	0.316069	0.422766	0.0831473
NAGA	P17050	0.049445	22	8	8	18	8	7	0.187746	0.26034	0.0589132	0.0500056	22	8	8	18	8	7	0.114956	0.191805	0.069574
HSPA6	P17066	0.049445	265	37	26	92	26	22	4.40453e-07	1.77054e-05	4.70766	0.0500056	265	37	26	90	26	23	2.84119e-05	0.000384908	3.77799
HMGA1	P17096	0.049445	29	5	5	26	5	5	0.00317026	0.00969981	-0.223983	0.0500056	29	5	5	26	5	5	0.0220775	0.0533198	-0.218934
ZNF7	P17097	0.049445	3	3	3	3	3	3	0.265935	0.346691	-0.0648578	0.0500056	3	3	3	3	3	3	0.111233	0.186874	-0.0840626
ZNF8	P17098	0.0495318	5	5	5	3	5	3	0.0944416	0.145989	-0.260601	0.0500901	5	5	5	3	5	3	0.291104	0.395994	-0.208635
TMEM11	P17152	4.65512	2	2	2	2	2	2	0.0164526	0.0353924	0.172541	4.64444	2	2	2	2	2	2	0.0236784	0.0561925	0.13807
GOT1	P17174	0.049445	18	16	16	16	16	14	0.0448313	0.0795007	0.103751	0.0500056	18	16	16	17	16	15	0.000276054	0.0019701	0.310233
PRKCA	P17252	0.049445	30	17	12	18	12	12	0.0688369	0.113167	0.0812465	0.0500056	30	17	12	18	12	12	0.119389	0.197083	0.0824013
JUNB	P17275	0.049445	7	7	6	6	6	6	0.0521153	0.0900737	-0.198227	0.0500056	7	7	6	6	6	6	0.616305	0.706466	0.0387209
ITGA2	P17301	3.852	2	2	2	1	2	1	0.00409986	0.0118617	-0.217495	3.84101	2	2	2	1	2	1	0.112829	0.189145	-0.103035
UBTF	P17480	0.049445	66	29	29	55	29	28	0.000206748	0.00124206	-0.269513	0.0500056	66	29	29	55	29	28	0.00521491	0.0177514	-0.164837
JUND	P17535	0.049445	6	6	5	5	5	5	0.000164924	0.00104593	0.527489	0.0500056	6	6	5	5	5	5	0.000525987	0.00313543	0.467333
ATF7	P17544	0.049445	14	10	6	7	6	6	2.62842e-05	0.000270055	-0.395242	0.0500056	14	10	6	7	6	6	0.00881715	0.0263427	-0.24768
NDUFB7	P17568	0.049445	12	6	6	11	6	5	0.648647	0.713889	-0.0223437	0.0500056	12	6	6	11	6	5	0.0320082	0.0710108	0.126004
PRKACA	P17612	0.049445	33	18	9	14	9	8	0.149968	0.216334	-0.0627551	0.0500056	33	18	9	14	9	8	0.0168079	0.0433162	-0.165553
CAPN2	P17655	0.049445	128	27	26	90	26	26	0.264386	0.344832	-0.0410846	0.0500056	128	27	26	91	26	26	0.370478	0.478091	-0.0385735
DES	P17661	0.0741549	28	4	1	5	1	1	0.000206165	0.00124096	-0.396236	0.0743457	28	4	1	5	1	1	1.50662e-05	0.000244224	-0.418796
CEBPB	P17676	0.049445	5	5	5	5	5	5	3.10238e-05	0.000305441	0.442548	0.0500056	5	5	5	5	5	5	0.000346818	0.00232841	0.566177
HLA-G	P17693	0.287429	2	2	1	0	1	0				0.285622	2	2	1	0	1	0
PTPN2	P17706	0.049445	13	12	12	10	12	10	0.00104243	0.00412198	-0.18126	0.0500056	13	12	12	10	12	10	0.00415067	0.0148963	-0.255095
AMD1	P17707	0.049445	3	3	3	2	3	2	0.00263292	0.00840664	-0.323155	0.0500056	3	3	3	2	3	2	0.24206	0.342363	-0.100613
TPH1	P17752	3.91132	2	2	2	1	2	1	0.715936	0.772241	-0.0253481	3.90033	2	2	2	1	2	1	0.418242	0.524062	-0.130633
CTPS1	P17812	0.049445	104	31	28	79	28	25	0.0619632	0.103883	-0.0657755	0.0500056	104	31	28	79	28	25	0.909431	0.935829	-0.00458643
ENG	P17813	0.049445	9	8	8	8	8	8	3.72593e-07	1.58543e-05	-0.589678	0.0500056	9	8	8	8	8	8	0.0356939	0.0771467	-0.169758
DDX5	P17844	0.049445	139	35	28	90	28	26	0.733827	0.788322	-0.0175658	0.0500056	139	35	28	89	28	26	0.793601	0.85129	-0.0165338
PFKL	P17858	0.049445	96	32	26	60	26	25	0.492315	0.573896	0.0261244	0.0500056	96	32	26	60	26	25	0.973092	0.980853	0.00140457
XBP1	P17861	0.049445	4	3	3	4	3	3	2.96432e-08	3.65145e-06	2.3804	0.0500056	4	3	3	4	3	3	1.35472e-07	1.61843e-05	1.84755
GM2A	P17900	0.049445	9	7	7	6	7	6	0.290312	0.371973	0.0504806	0.0500056	9	7	7	6	7	6	0.501875	0.601299	-0.0639004
LGALS3	P17931	0.049445	14	5	5	14	5	5	6.47809e-06	0.000103685	-0.538104	0.0500056	14	5	5	14	5	5	0.0119664	0.0334057	-0.22837
SPI1	P17947	0.049445	10	5	5	9	5	5	0.00396775	0.0115407	-0.390596	0.0500056	10	5	5	9	5	5	0.0290234	0.0656924	-0.124632
PSMC3	P17980	0.049445	99	24	24	85	24	24	0.284344	0.36555	0.0396889	0.0500056	99	24	24	86	24	24	0.118303	0.195623	0.0976715
TCP1	P17987	0.049445	122	30	30	97	30	29	0.41732	0.501641	-0.0521027	0.0500056	121	30	30	97	30	29	0.0693984	0.1301	0.135425
PTPN1	P18031	0.049445	30	18	18	25	18	18	0.010627	0.025132	-0.135733	0.0500056	30	18	18	25	18	18	1.2217e-05	0.000212071	-0.480992
IGFBP2	P18065	3.852	1	1	1	1	1	1	0.350744	0.436098	-0.0739258	3.84101	1	1	1	1	1	1	0.0917969	0.161241	0.0772412
ERCC2	P18074	0.049445	23	19	19	20	19	17	0.00518215	0.014224	-0.150395	0.0500056	23	19	19	20	19	17	0.00699861	0.0221485	-0.179413
RPL35A	P18077	0.0496056	10	5	5	9	5	4	0.0037879	0.0111252	-0.331233	0.0501621	10	5	5	10	5	5	0.00207482	0.00871606	-0.515851
ITGB5	P18084	0.0494705	3	3	2	2	2	2	6.31627e-06	0.000101655	0.536218	0.0500303	3	3	2	2	2	2	0.378226	0.485646	-0.137604
ARF4	P18085	0.049445	64	10	6	20	6	6	0.0151267	0.033145	0.116255	0.0500056	64	10	6	20	6	6	0.0032031	0.0121506	0.227202
RPL7	P18124	0.049445	50	16	16	44	16	16	0.00319726	0.0097594	-0.20231	0.0500056	50	16	16	44	16	16	0.648726	0.733317	-0.0184922
VCL	P18206	0.049445	176	65	65	151	65	61	0.00269526	0.00856495	-0.149097	0.0500056	176	65	65	151	65	61	0.0578448	0.11277	-0.102138
PTPRA	P18433	0.049445	10	10	9	9	9	9	0.376537	0.461192	-0.0310081	0.0500056	10	10	9	9	9	9	0.256488	0.358409	-0.0482928
NAT1	P18440	0.049445	19	8	8	16	8	8	0.560794	0.636774	-0.0241288	0.0500056	19	8	8	16	8	8	4.16012e-05	0.000507419	-0.399228
IL1RN	P18510	0.049445	2	2	2	2	2	2	0.877442	0.90579	-0.00630486	0.0500056	2	2	2	2	2	2	0.426863	0.531962	-0.0699858
SON	P18583	0.049445	98	53	53	80	53	48	0.00244886	0.00795582	-0.131593	0.0500056	98	53	53	80	53	48	0.31292	0.419713	-0.0459058
NELFE	P18615	0.049445	33	18	18	28	18	17	0.000484486	0.00235704	-0.249363	0.0500056	33	18	18	28	18	17	0.0372082	0.0798849	-0.120754
RPL17	P18621	0.049445	145	15	14	128	14	14	0.129421	0.190667	-0.1405	0.0500056	145	15	14	128	14	14	0.20544	0.301312	0.126384
PGAM1	P18669	0.049445	161	16	10	94	10	10	0.0225579	0.0454755	-0.208551	0.0500056	160	16	10	93	10	10	0.172971	0.263483	-0.111573
RCC1	P18754	0.049445	36	13	13	31	13	13	0.0292968	0.056228	0.12608	0.0500056	36	13	13	31	13	13	0.0155022	0.0407519	0.164172
ATF1	P18846	4.18099	6	3	1	1	1	1	0.000808382	0.00341147	-0.34334	4.17005	6	3	1	1	1	1	0.00723099	0.0226595	-0.498282
ATF3	P18847	0.0520634	5	5	5	4	5	4	5.09358e-06	8.7809e-05	2.85324	0.0525723	5	5	5	4	5	4	1.6978e-05	0.000268234	4.15662
ATF6	P18850	0.0494464	2	2	2	1	2	1	2.44898e-06	5.39457e-05	1.01005	0.0500069	2	2	2	1	2	1	0.000615026	0.00351484	0.86669
LIG1	P18858	0.049445	42	30	30	36	30	27	0.0833328	0.132094	0.0691471	0.0500056	42	30	30	36	30	27	0.0138179	0.0373419	0.12387
ATP5PF	P18859	0.049445	16	2	2	16	2	2	0.34527	0.430502	-0.0587847	0.0500056	16	2	2	16	2	2	0.298848	0.404258	-0.0766379
XRCC1	P18887	0.049445	19	16	16	17	16	15	0.0213898	0.0436452	-0.183496	0.0500056	19	16	16	17	16	15	0.396861	0.503202	-0.0536956
PAM	P19021	1.86359	1	1	1	0	1	0				1.85494	1	1	1	0	1	0
CDH2	P19022	0.049445	5	5	5	4	5	4	2.43357e-06	5.37418e-05	-1.2762	0.0500056	5	5	5	4	5	4	2.00953e-07	2.01438e-05	-1.83603
MYL12A	P19105	0.049445	96	10	1	6	1	1	0.612851	0.681875	-0.0363066	0.0500056	96	10	1	6	1	1	0.0234606	0.0558253	0.148158
PLCG1	P19174	0.049445	28	25	25	23	25	21	0.97255	0.979099	0.00122582	0.0500056	28	25	25	23	25	21	0.757657	0.821116	-0.0124488
CD58	P19256	0.0533407	3	2	2	2	2	2	0.0861541	0.135678	-0.308753	0.0538277	3	2	2	2	2	2	0.045437	0.0932148	-0.247245
NCL	P19338	0.049445	392	45	45	333	45	42	0.00387976	0.0113301	-0.207941	0.0500056	392	45	45	336	45	43	0.0185252	0.0466932	-0.135306
HK1	P19367	0.049445	65	37	35	53	35	34	0.0316562	0.0598476	0.088277	0.0500056	65	37	35	53	35	34	0.403752	0.51016	0.0380234
POLR2C	P19387	0.049445	16	10	10	15	10	10	0.0791859	0.126648	0.0670433	0.0500056	16	10	10	15	10	10	0.571676	0.665899	0.0313468
POLR2E	P19388	0.049445	13	8	8	12	8	7	0.0166046	0.0356402	0.177895	0.0500056	13	8	8	12	8	7	0.0317476	0.0705944	0.201828
CD53	P19397	2.37459	1	1	1	1	1	1	0.000286814	0.00158131	-0.370567	2.36486	1	1	1	1	1	1	0.0164258	0.0426084	-0.251011
NDUFV2	P19404	0.049445	20	11	11	18	11	11	0.0025941	0.00831007	-0.197311	0.0500056	20	11	11	18	11	11	0.00644528	0.0208178	-0.153526
GGT1	P19440	0.049445	14	12	12	13	12	12	0.00145224	0.00532271	-0.228565	0.0500056	14	12	12	13	12	12	0.00485453	0.0168068	-0.232759
ERCC3	P19447	0.049445	9	8	8	6	8	6	0.000878243	0.00361876	0.218579	0.0500056	9	8	8	6	8	6	0.000299685	0.00209356	0.385731
TRIM21	P19474	0.049445	39	23	22	36	22	22	0.0256745	0.0505341	-0.0928813	0.0500056	39	23	22	36	22	22	0.0115511	0.032475	-0.170489
TFEB	P19484	0.049445	16	9	8	12	8	7	5.88704e-05	0.000478144	-0.352139	0.0500056	16	9	8	12	8	7	0.000292217	0.00205684	-0.362932
EIF2AK2	P19525	0.049445	34	16	16	30	16	16	0.0335351	0.0628954	-0.12303	0.0500056	34	16	16	30	16	16	0.0627644	0.120142	-0.110407
TFE3	P19532	0.0505647	6	6	5	4	5	4	0.000834568	0.00349829	0.263577	0.0511012	6	6	5	4	5	4	7.78156e-05	0.000787749	0.337063
WT1	P19544	0.049445	4	2	2	2	2	1	0.943536	0.958815	0.00472929	0.0500056	4	2	2	2	2	1	0.806184	0.861398	-0.011145
SRM	P19623	0.049445	33	12	12	28	12	12	0.0478411	0.0839163	0.0724229	0.0500056	33	12	12	28	12	12	0.194427	0.288662	-0.075989
SLC9A1	P19634	0.049445	8	7	7	6	7	6	0.395323	0.480346	-0.0431232	0.0500056	8	7	7	6	7	6	0.182973	0.275884	0.0959485
CSNK2A2	P19784	0.049445	25	14	13	21	13	13	0.00288241	0.00900545	0.136491	0.0500056	25	14	13	21	13	13	0.0473067	0.0962252	0.109876
RXRA	P19793	0.049445	19	14	7	9	7	7	2.59227e-05	0.00026851	-0.345325	0.0500056	19	14	7	9	7	7	0.00105551	0.00523315	-0.230316
AOC1	P19801	0.0507237	7	6	6	5	6	4	1.88377e-05	0.000216782	-0.439996	0.0512572	7	6	6	5	6	4	0.000223371	0.00167499	-0.425476
NFKB1	P19838	0.049445	39	27	27	32	27	25	0.112888	0.169692	0.0597316	0.0500056	39	27	27	33	27	25	0.0829012	0.149345	0.0818116
NCF2	P19878	0.049445	29	20	19	24	19	17	1.07701e-05	0.000145881	-0.341085	0.0500056	29	20	19	24	19	17	0.000144894	0.0012304	-0.321214
TYMP	P19971	0.049445	42	19	19	32	19	17	8.39435e-06	0.000122859	-0.365522	0.0500056	42	19	19	32	19	17	0.00129494	0.00606731	-0.317623
ATP2B1	P20020	0.049445	26	20	10	11	10	10	0.0362174	0.066834	-0.0936019	0.0500056	26	20	10	11	10	10	0.131445	0.212757	0.0606625
EIF2S2	P20042	0.049445	60	23	23	53	23	23	0.199196	0.27312	-0.067194	0.0500056	60	23	23	53	23	23	0.0254776	0.0595046	0.144066
ANXA7	P20073	0.049445	48	18	18	37	18	16	0.0776671	0.124539	0.0635181	0.0500056	48	18	18	37	18	16	0.869742	0.907624	-0.00697964
SDS	P20132	0.049445	1	1	1	1	1	1	0.00187184	0.00647684	0.317998	0.0500056	1	1	1	1	1	1	1.06642e-06	4.54459e-05	0.878132
CD33	P20138	0.049445	6	6	6	6	6	6	6.38366e-07	2.2194e-05	-1.4318	0.0500056	6	6	6	6	6	6	7.4894e-07	3.75374e-05	-1.41859
AZU1	P20160	0.0594895	2	2	2	2	2	2	0.122473	0.182185	0.0930815	0.0598803	2	2	2	2	2	2	0.272583	0.376084	0.0730814
TBP	P20226	0.049445	5	5	5	5	5	5	0.143606	0.208052	0.131451	0.0500056	5	5	5	5	5	5	0.687357	0.763623	0.0319711
CCNA2	P20248	0.049445	16	13	12	11	12	11	0.286661	0.36816	-0.0434075	0.0500056	16	13	12	11	12	11	0.0424117	0.0882962	0.0892298
BTF3	P20290	0.049445	51	10	8	40	8	7	0.000147986	0.000961193	-0.35841	0.0500056	51	10	8	40	8	7	0.627609	0.716505	0.0215086
ALOX5AP	P20292	0.049445	5	3	3	4	3	3	0.460809	0.543675	0.0559186	0.0500056	5	3	3	4	3	3	0.701545	0.776122	-0.0290175
TNFRSF1B	P20333	0.0495182	1	1	1	0	1	0				0.0500769	1	1	1	0	1	0
RAB3A	P20336	0.379095	12	5	2	2	2	2	0.221657	0.298198	-0.10883	0.376622	12	5	2	2	2	2	0.0462638	0.0945993	-0.163459
RAB3B	P20337	0.0805136	20	3	1	2	1	1	1.00868e-05	0.000139403	-0.387154	0.0806247	20	3	1	2	1	1	0.0077807	0.0239434	-0.53139
RAB4A	P20338	0.049445	16	9	6	7	6	6	0.0194406	0.0403474	-0.105317	0.0500056	16	9	6	7	6	6	0.0769007	0.140775	-0.0926886
RAB5A	P20339	0.049445	17	8	5	8	5	5	0.0919017	0.142873	0.0789902	0.0500056	17	8	5	8	5	5	0.576702	0.669875	0.0271642
RAB6A	P20340	0.049445	21	13	7	10	7	7	0.900315	0.924588	0.00577641	0.0500056	21	13	7	10	7	7	0.197831	0.29289	-0.0861957
MSH3	P20585	0.049445	33	25	25	30	25	24	0.874434	0.903541	0.00497292	0.0500056	33	25	25	30	25	24	0.261914	0.364764	-0.0509968
MX2	P20592	0.049445	20	20	19	16	19	16	0.000110526	0.000768219	0.292291	0.0500056	20	20	19	16	19	16	0.0303929	0.0681204	-0.101885
PSMB1	P20618	0.049445	35	11	11	31	11	11	0.0010234	0.00407155	0.262933	0.0500056	35	11	11	30	11	11	0.00500267	0.017224	0.200121
M6PR	P20645	0.049445	19	6	6	15	6	5	5.27427e-06	9.00341e-05	0.879305	0.0500056	19	6	6	15	6	5	4.60055e-08	8.83444e-06	1.06201
ATP4A	P20648	2.30755	11	5	1	1	1	1	0.00179535	0.00626996	-0.615821	2.29795	11	5	1	1	1	1	0.00866967	0.0260359	-0.485288
COX5A	P20674	0.049445	17	5	5	16	5	5	0.00373227	0.0109951	-0.210701	0.0500056	17	5	5	16	5	5	0.449408	0.553572	-0.0592595
LMNB1	P20700	0.049445	205	43	39	153	39	36	0.0109	0.0256559	-0.121424	0.0500056	205	43	39	154	39	36	0.0505084	0.101168	-0.135201
ITGAL	P20701	0.049445	42	21	21	33	21	19	0.0277237	0.0536812	-0.101624	0.0500056	42	21	21	33	21	19	0.516466	0.613638	0.0327549
ITGAX	P20702	0.0494514	9	8	7	6	7	6	0.128379	0.189548	-0.107481	0.0500118	9	8	7	6	7	6	0.313952	0.420557	-0.0473734
PZP	P20742	5.02957	5	3	1	0	1	0				5.01929	5	3	1	0	1	0
CAST	P20810	0.049445	54	26	26	48	26	26	0.00977817	0.0235022	-0.177454	0.0500056	54	26	26	48	26	26	0.00604653	0.0199063	-0.295903
IMPDH1	P20839	0.049445	35	16	14	24	14	14	0.9677	0.976013	-0.00179941	0.0500056	35	16	14	24	14	14	0.580992	0.67396	0.0309288
FLG	P20930	0.049445	3	3	3	3	3	3	0.37776	0.462095	-0.571666	0.0500056	3	3	3	3	3	3	0.0489536	0.0986652	-1.44208
AGA	P20933	0.049445	11	8	8	11	8	8	0.0204087	0.0420168	0.0956224	0.0500056	11	8	8	11	8	8	0.00280156	0.010971	0.173051
RASA1	P20936	0.049445	25	16	16	22	16	15	0.00899877	0.0220124	0.130966	0.0500056	25	16	16	21	16	14	0.0464768	0.0949682	0.105518
PTMS	P20962	0.0494454	6	4	4	6	4	4	9.12183e-05	0.000665252	-0.358305	0.050006	6	4	4	6	4	4	0.00178348	0.00774203	-0.401911
CDK11B	P21127	0.049445	47	33	3	4	3	3	0.380525	0.464825	-0.0351616	0.0500056	47	33	3	4	3	3	0.641603	0.727718	-0.0272151
GSTM3	P21266	0.049445	20	13	12	14	12	10	0.000250504	0.0014282	0.23759	0.0500056	20	13	12	14	12	10	0.221936	0.319944	0.135468
ATP6V1B2	P21281	0.049445	108	30	30	93	30	30	0.268318	0.349021	0.0456867	0.0500056	108	30	30	95	30	30	0.033442	0.0735555	0.097592
ATP6V1C1	P21283	0.049445	56	25	24	51	24	24	0.00264321	0.00842409	0.173858	0.0500056	56	25	24	51	24	24	3.23446e-05	0.000422904	0.405558
CSRP1	P21291	0.049445	20	7	7	20	7	7	0.00538708	0.0146391	-0.254118	0.0500056	20	7	7	20	7	7	0.0586632	0.113855	-0.133539
NF1	P21359	0.049445	42	38	37	35	37	34	0.0699229	0.114693	-0.0719454	0.0500056	42	38	37	35	37	34	4.57381e-05	0.00054196	-0.376505
ACO1	P21399	0.049445	43	28	28	33	28	23	0.0368967	0.0677721	0.104754	0.0500056	43	28	28	33	28	23	0.472022	0.57448	0.0291046
TNFAIP3	P21580	0.0901103	1	1	1	0	1	0				0.0901065	1	1	1	0	1	0
NT5E	P21589	0.0494903	3	3	3	0	3	0				0.0500496	3	3	3	0	3	0
TAF1	P21675	0.049445	35	29	29	31	29	27	0.00930699	0.0226268	0.147855	0.0500056	35	29	29	31	29	27	0.00819797	0.0249283	0.135026
C5AR1	P21730	0.251828	1	1	1	1	1	1	0.741231	0.793734	-0.0696394	0.250301	1	1	1	1	1	1	0.455485	0.559319	0.140865
VDAC1	P21796	0.049445	156	21	20	103	20	19	0.90349	0.926866	-0.00807326	0.0500056	157	21	20	103	20	19	0.269198	0.372446	-0.0765365
SDHB	P21912	0.049445	21	10	10	18	10	10	0.000334925	0.0017758	0.241136	0.0500056	21	10	10	18	10	10	0.00881348	0.0263408	0.178806
CD9	P21926	0.0528407	3	2	2	3	2	2	0.00330334	0.0100087	-0.240492	0.0533362	3	2	2	3	2	2	0.95183	0.965784	-0.00400788
BCKDHB	P21953	0.049445	9	6	6	9	6	6	0.00969668	0.0233529	-0.112717	0.0500056	9	6	6	9	6	6	0.481045	0.582666	0.0287397
COMT	P21964	0.049445	63	14	14	50	14	13	0.00261156	0.00835122	-0.137877	0.0500056	63	14	14	50	14	13	3.09339e-05	0.000409992	-0.361864
TGM2	P21980	0.0494719	5	5	5	3	5	3	0.0254873	0.0502132	-0.158143	0.0500318	5	5	5	3	5	3	0.00185074	0.0079666	-0.291547
MMUT	P22033	0.049445	24	20	20	22	20	19	0.00883932	0.0216832	0.140795	0.0500056	24	20	20	22	20	19	0.892299	0.924088	-0.00692705
OSBP	P22059	0.049445	54	27	27	46	27	26	0.648984	0.713972	-0.0228808	0.0500056	54	27	27	46	27	26	0.451523	0.555236	0.0365455
PCMT1	P22061	0.049445	23	9	9	19	9	9	0.000271274	0.00152077	0.213259	0.0500056	23	9	9	19	9	9	0.774469	0.835407	0.0157595
FUT4	P22083	0.049445	7	6	6	5	6	4	0.00208453	0.00702604	0.158014	0.0500056	7	6	6	5	6	4	0.00219679	0.00910993	0.189841
FBL	P22087	0.049445	40	12	11	32	11	9	0.350758	0.436098	-0.0582669	0.0500056	40	12	11	32	11	9	0.600776	0.691922	0.038883
RPS4Y1	P22090	0.049445	46	12	2	4	2	2	0.0343196	0.0641186	0.252464	0.0500056	46	12	2	4	2	2	0.129935	0.210939	-0.339168
GART	P22102	0.049445	89	38	38	77	38	36	0.997081	0.998224	0.000150389	0.0500056	89	38	38	77	38	36	0.410982	0.516973	-0.0483822
PAICS	P22234	0.049445	51	16	16	46	16	16	0.0014476	0.00531232	-0.222774	0.0500056	51	16	16	46	16	16	0.00243331	0.00986559	-0.25145
SCP2	P22307	0.049445	70	23	23	63	23	23	0.0135333	0.0304335	0.117046	0.0500056	70	23	23	63	23	23	0.871956	0.909283	-0.00615789
UBA1	P22314	0.049445	248	52	52	217	52	52	0.268471	0.349042	0.0400197	0.0500056	248	52	52	217	52	52	0.708895	0.782071	0.0163161
NME2	P22392	0.049445	74	12	7	46	7	6	0.0165621	0.0355752	-0.153144	0.0500056	74	12	7	46	7	6	0.0344696	0.0753784	-0.172194
USF1	P22415	0.049445	11	6	3	5	3	2	0.000812647	0.0034245	-0.466108	0.0500056	11	6	3	5	3	2	0.00152015	0.00685837	-0.333729
FDXR	P22570	0.049445	12	11	11	11	11	10	0.000361598	0.00187975	0.200624	0.0500056	12	11	11	11	11	10	0.0152101	0.0401597	0.137393
HNRNPA2B1	P22626	0.049445	286	27	25	210	25	24	0.708813	0.767009	-0.0123856	0.0500056	286	27	25	210	25	24	0.669075	0.749615	0.023894
RFX1	P22670	0.049445	9	8	8	8	8	7	0.0770029	0.12361	0.0896336	0.0500056	9	8	8	8	8	7	0.0979367	0.169836	0.0995527
CBL	P22681	0.049445	48	25	22	38	22	20	0.139684	0.203225	0.0495964	0.0500056	48	25	22	38	22	20	0.175505	0.266698	0.0737556
PRKACB	P22694	0.049445	23	13	4	5	4	4	0.0023824	0.00777466	0.404225	0.0500056	23	13	4	5	4	4	0.000181482	0.00144013	0.39511
UQCRC2	P22695	0.049445	51	19	19	44	19	19	0.759995	0.80985	0.0158716	0.0500056	51	19	19	44	19	19	0.689437	0.765446	-0.0180175
SLC2A5	P22732	0.049445	15	8	8	15	8	8	0.000548741	0.00258841	-0.328613	0.0500056	15	8	8	15	8	8	0.0171377	0.0439453	-0.145776
EVI2A	P22794	0.049445	3	2	2	2	2	1	0.00876697	0.0215299	-0.235975	0.0500056	3	2	2	2	2	1	0.0268071	0.0618314	-0.231713
FECH	P22830	0.049445	20	12	12	15	12	10	0.154824	0.221981	0.0542797	0.0500056	20	12	12	15	12	10	0.508453	0.606763	0.0278509
PROZ	P22891	1.94489	1	1	1	1	1	1	0.0421633	0.0756458	0.282754	1.93605	1	1	1	1	1	1	0.232804	0.331939	0.0918268
XPA	P23025	0.049445	2	2	2	1	2	1	0.901422	0.925561	-0.0195481	0.0500056	2	2	2	1	2	1	0.0973204	0.168969	0.214672
CES1	P23141	0.049445	141	27	27	117	27	27	0.000441529	0.00218709	-0.208406	0.0500056	141	27	27	119	27	27	0.069056	0.129513	-0.093045
FBLN1	P23142	0.0696599	3	2	2	3	2	2	0.00137498	0.00510598	0.414208	0.0699093	3	2	2	3	2	2	0.000471543	0.00289193	0.419446
TCEA1	P23193	0.049445	38	16	14	30	14	13	0.251681	0.331633	-0.0397408	0.0500056	38	16	14	30	14	13	0.619271	0.708971	-0.022911
PTGS1	P23219	0.049445	8	7	6	6	6	5	0.00819045	0.0204121	0.179781	0.0500056	8	7	6	6	6	5	0.707951	0.781326	0.0279698
SFPQ	P23246	0.049445	155	30	29	114	29	26	0.000558361	0.00262	-0.18727	0.0500056	155	30	29	114	29	26	0.0100681	0.0291609	-0.14446
TUBG1	P23258	0.049445	31	16	16	31	16	16	0.918967	0.938113	0.00494989	0.0500056	31	16	16	31	16	16	0.164495	0.253438	0.0827929
PPIB	P23284	0.049445	79	16	15	66	15	15	0.000727512	0.00317125	-0.279151	0.0500056	79	16	15	66	15	15	0.419342	0.52499	-0.0444952
S100A1	P23297	0.185872	1	1	1	0	1	0				0.184904	1	1	1	0	1	0
HRC	P23327	0.049445	1	1	1	1	1	1	0.433255	0.517144	-0.108228	0.0500056	1	1	1	1	1	1	0.603328	0.694328	0.059267
ME2	P23368	0.049445	42	16	15	31	15	14	0.28863	0.370144	0.0360109	0.0500056	42	16	15	31	15	14	0.591718	0.683313	0.021505
WARS	P23381	0.049445	58	20	20	48	20	19	0.375876	0.460566	-0.039469	0.0500056	58	20	20	48	20	19	0.057252	0.111899	0.111222
RPS3	P23396	0.049445	102	24	24	84	24	24	0.0732867	0.118869	-0.0863659	0.0500056	102	24	24	84	24	24	0.197411	0.292396	-0.155625
GCSH	P23434	0.049445	7	3	3	7	3	3	0.00173221	0.00608541	0.236271	0.0500056	7	3	3	7	3	3	0.000491635	0.00298784	0.3693
RPS6KB1	P23443	0.049445	12	8	7	9	7	7	0.000712653	0.00312229	0.181416	0.0500056	12	8	7	9	7	7	0.292978	0.39817	0.06746
JAK1	P23458	0.049445	27	23	21	23	21	20	0.00136913	0.00509292	0.208747	0.0500056	27	23	21	23	21	20	0.0067539	0.0215833	0.163049
PTPRE	P23469	0.049445	22	19	18	19	18	16	9.78253e-06	0.000136971	0.39171	0.0500056	22	19	18	19	18	16	0.00113195	0.00551136	0.225171
PTPRG	P23470	0.24508	1	1	1	0	1	0				0.243608	1	1	1	0	1	0
PTPRZ1	P23471	3.57265	1	1	1	0	1	0				3.56172	1	1	1	0	1	0
SP100	P23497	0.049445	33	21	19	23	19	15	0.0558833	0.0952462	-0.0993092	0.0500056	33	21	19	23	19	15	0.05824	0.113348	-0.162157
NFYA	P23511	0.049445	8	2	2	6	2	2	0.0585348	0.0988803	-0.158875	0.0500056	8	2	2	6	2	2	0.494215	0.594653	-0.0314362
AHCY	P23526	0.049445	121	23	22	106	22	22	0.0415898	0.074817	-0.0987058	0.0500056	121	23	22	106	22	22	0.0119614	0.0334022	-0.148156
HIST1H2BO	P23527	6.2479	834	19	0	0	0	0				6.24044	834	19	0	0	0	0
CFL1	P23528	0.049445	117	18	12	58	12	10	0.372189	0.456882	-0.0641398	0.0500056	117	18	12	58	12	10	0.083138	0.149679	0.126797
EIF4B	P23588	0.049445	45	20	20	35	20	19	3.90733e-05	0.000358502	-0.691458	0.0500056	45	20	20	35	20	19	0.000515723	0.00308162	-0.405469
F8A3	P23610	0.049445	7	7	7	5	7	5	2.35108e-05	0.000250409	0.452367	0.0500056	7	7	7	5	7	5	0.00047927	0.00292902	0.248829
ATP2B4	P23634	0.049445	40	26	16	21	16	14	0.266435	0.347141	-0.047549	0.0500056	40	26	16	21	16	14	0.181609	0.274158	-0.0535108
ITPKA	P23677	0.049445	2	2	1	1	1	1	0.234926	0.313055	-0.143588	0.0500056	2	2	1	1	1	1	0.76502	0.827452	0.059831
DGKA	P23743	0.049445	12	10	10	9	10	8	0.00599117	0.0159381	0.161996	0.0500056	12	10	10	9	10	8	0.147144	0.232345	0.064086
CPT2	P23786	0.049445	78	33	33	67	33	30	0.346498	0.431786	0.0421532	0.0500056	78	33	33	68	33	30	0.81204	0.865652	0.00937547
DTYMK	P23919	0.049445	22	13	13	19	13	12	0.0628748	0.105053	0.0878804	0.0500056	22	13	13	19	13	12	0.114982	0.191805	0.0790922
RRM1	P23921	0.049445	68	32	32	56	32	31	0.636688	0.703907	-0.0158519	0.0500056	68	32	32	56	32	31	0.635298	0.722163	0.0200405
PRTN3	P24158	0.049445	5	4	4	4	4	4	0.00922537	0.0224596	-0.110765	0.0500056	5	4	4	4	4	4	0.133182	0.214703	-0.13258
CHM	P24386	0.049445	10	8	6	6	6	5	0.717498	0.773829	0.0202726	0.0500056	10	8	6	6	6	5	0.996387	0.997713	-0.000401129
KDELR1	P24390	0.049445	4	3	2	3	2	2	0.412289	0.497015	-0.0592554	0.0500056	4	3	2	3	2	2	0.00562669	0.0188371	0.186331
GADD45A	P24522	3.02763	1	1	1	1	1	1	7.21471e-08	6.05134e-06	2.47855	3.01703	1	1	1	1	1	1	3.74398e-07	2.72294e-05	2.64262
EEF1B2	P24534	0.049445	101	14	11	86	11	11	0.00160282	0.0057414	-0.27166	0.0500056	101	14	11	85	11	11	0.0136106	0.0368971	-0.206912
ATP5PB	P24539	0.049445	45	12	12	38	12	12	0.0147273	0.0324246	0.130322	0.0500056	45	12	12	38	12	12	0.553968	0.649523	0.0318918
TBXAS1	P24557	4.70264	1	1	1	1	1	1	0.011621	0.0270175	-0.228175	4.69201	1	1	1	1	1	1	0.405631	0.512122	0.0835996
ACP1	P24666	0.049445	17	6	6	14	6	6	0.905742	0.928303	-0.00641792	0.0500056	17	6	6	14	6	6	0.158916	0.24691	-0.0800827
PRKCH	P24723	1.04965	3	3	2	2	2	2	0.0701548	0.115016	-0.173405	1.04364	3	3	2	2	2	2	0.0525401	0.104486	0.175899
ACAT1	P24752	0.049445	67	20	20	62	20	20	0.257646	0.337809	0.064175	0.0500056	67	20	20	62	20	20	0.0681032	0.128112	0.146165
MYL9	P24844	0.049445	56	9	3	7	3	3	0.06195	0.103881	-0.134136	0.0500056	56	9	3	7	3	3	0.0130563	0.0357612	-0.202693
CCNC	P24863	0.0502664	3	3	3	3	3	3	0.0421352	0.0756111	0.157015	0.0508088	3	3	3	3	3	3	0.540151	0.636356	0.0552936
CCNE1	P24864	0.0518579	3	3	2	2	2	2	0.00107576	0.00421366	-0.288541	0.0523704	3	3	2	2	2	2	0.0982223	0.17023	-0.0965245
POLR2A	P24928	0.049445	89	59	59	77	59	56	0.0429236	0.0766948	0.098743	0.0500056	89	59	59	77	59	56	0.0190219	0.0476146	0.115993
CDK2	P24941	0.049445	23	14	10	14	10	10	0.0350065	0.0650121	0.100944	0.0500056	23	14	10	14	10	10	0.00946205	0.0278403	0.173714
CXCR2	P25025	0.0511639	4	3	3	3	3	3	1.73004e-05	0.000205071	-0.474965	0.051689	4	3	3	3	3	3	0.00330032	0.0124706	-0.282757
APC	P25054	0.049445	12	12	12	10	12	10	0.00043884	0.00217872	-0.29085	0.0500056	12	12	12	10	12	10	0.000860183	0.00447593	-0.349155
GRK2	P25098	0.049445	61	26	26	51	26	25	0.0249298	0.0492778	-0.101369	0.0500056	61	26	26	51	26	25	0.0352032	0.0764841	-0.120035
MCM3	P25205	0.049445	162	49	49	146	49	49	0.0338339	0.0633061	-0.0922694	0.0500056	162	49	49	146	49	49	0.870455	0.908152	-0.00674452
NFYB	P25208	0.049445	3	2	2	3	2	2	0.0184761	0.0387327	-0.204396	0.0500056	3	2	2	3	2	2	0.0564379	0.110606	-0.212712
AZGP1	P25311	0.049445	1	1	1	1	1	1	0.241139	0.320242	-0.495716	0.0500056	1	1	1	1	1	1	0.225497	0.324336	-0.886835
MPST	P25325	0.049445	22	12	12	19	12	10	0.68305	0.743479	-0.0174548	0.0500056	22	12	12	19	12	10	0.719411	0.790772	-0.018692
LAMA1	P25391	0.115092	2	2	2	2	2	2	0.00110131	0.00429639	-0.477969	0.11481	2	2	2	2	2	2	0.286877	0.391036	-0.0837645
RPS12	P25398	0.049445	28	6	6	26	6	6	0.000216908	0.00128539	-0.325652	0.0500056	28	6	6	26	6	6	0.245451	0.346147	-0.120117
BRD2	P25440	0.049445	17	14	12	13	12	12	3.88372e-05	0.000357448	-0.352739	0.0500056	17	14	12	13	12	12	0.367908	0.475568	-0.0466297
YY1	P25490	0.049445	19	12	12	18	12	11	0.585509	0.65783	-0.0264921	0.0500056	19	12	12	18	12	11	0.00203338	0.008568	0.2117
DNAJB1	P25685	0.049445	100	21	20	71	20	20	1.92352e-08	3.05071e-06	1.76528	0.0500056	100	21	20	68	20	20	9.28241e-08	1.38374e-05	1.7925
DNAJB2	P25686	0.049445	11	9	8	4	8	4	2.03555e-07	1.08933e-05	0.710632	0.0500056	11	9	8	4	8	4	1.82773e-06	6.22641e-05	1.1662
ATP5F1A	P25705	0.049445	291	41	41	235	41	41	0.248289	0.327758	0.0599027	0.0500056	289	41	41	235	41	41	0.653938	0.737678	0.0198569
CTSS	P25774	0.0494477	6	6	6	6	6	6	0.362576	0.447918	-0.0737585	0.0500082	6	6	6	6	6	6	0.390197	0.496871	-0.0642737
PSMA1	P25786	0.049445	46	14	14	29	14	14	0.0998259	0.153055	-0.0704572	0.0500056	46	14	14	31	14	14	0.0337828	0.0741839	-0.145286
PSMA2	P25787	0.049445	46	10	10	41	10	10	0.025863	0.0507771	-0.101968	0.0500056	46	10	10	41	10	10	0.0270957	0.0622502	-0.201054
PSMA3	P25788	0.049445	51	14	14	45	14	12	0.0588079	0.0992419	0.0864767	0.0500056	51	14	14	45	14	12	0.37866	0.48606	-0.0913632
PSMA4	P25789	0.049445	36	13	13	29	13	13	0.701899	0.760485	0.0206672	0.0500056	36	13	13	29	13	13	0.00315954	0.0120167	-0.23896
S100P	P25815	0.0494463	2	2	2	2	2	2	0.048163	0.0843966	-0.106806	0.0500069	2	2	2	2	2	2	0.0146067	0.03892	0.286646
ITGB7	P26010	0.0518737	4	4	3	2	3	2	0.000130545	0.000873942	-0.822975	0.052386	4	4	3	2	3	2	6.85662e-05	0.000723054	-0.506756
PTX3	P26022	0.049445	3	3	3	3	3	3	6.85516e-06	0.000107938	1.00144	0.0500056	3	3	3	3	3	3	4.89465e-07	3.07095e-05	1.21515
MSN	P26038	0.049445	289	48	36	188	36	36	0.00174181	0.00610758	-0.214904	0.0500056	289	48	36	188	36	36	0.12465	0.204222	-0.116095
DDX6	P26196	0.049445	61	22	22	54	22	20	0.0013265	0.00495972	0.186608	0.0500056	61	22	22	54	22	20	0.0015098	0.00682579	0.222744
CTNNA2	P26232	0.056326	7	7	1	0	1	0				0.0567648	7	7	1	0	1	0
DNMT1	P26358	0.049445	113	54	54	94	54	51	0.0030512	0.0094148	-0.131479	0.0500056	113	54	54	94	54	51	0.0925847	0.162232	-0.0714514
U2AF2	P26368	0.049445	60	14	14	51	14	14	0.214898	0.290449	0.0399092	0.0500056	60	14	14	51	14	14	0.791186	0.849746	0.0159304
RPL13	P26373	0.049445	28	9	9	23	9	9	4.30445e-06	7.75779e-05	-0.867789	0.0500056	28	9	9	23	9	9	7.5872e-05	0.00077299	-0.321151
CHML	P26374	0.260552	5	4	2	2	2	2	0.561746	0.637537	0.0347001	0.258955	5	4	2	2	2	2	0.0988668	0.171109	-0.174276
IVD	P26440	0.049445	39	20	20	33	20	20	0.113838	0.170826	0.0701134	0.0500056	39	20	20	33	20	20	0.220573	0.318545	0.0733553
S100A4	P26447	0.049445	60	5	5	47	5	5	0.00958674	0.0231391	-0.164036	0.0500056	60	5	5	47	5	5	0.132956	0.214446	-0.123947
MGAT1	P26572	0.049445	13	11	11	10	11	9	0.749307	0.800319	0.0100052	0.0500056	13	11	11	10	11	9	0.317754	0.42476	0.0470688
HMGB2	P26583	0.049445	31	7	6	26	6	6	0.447323	0.530162	0.0409603	0.0500056	31	7	6	26	6	6	0.470318	0.573175	0.0661144
PTBP1	P26599	0.049445	118	22	19	72	19	18	0.00690486	0.0178852	-0.1472	0.0500056	118	22	19	71	19	18	0.0268694	0.0619096	-0.132305
TARS	P26639	0.049445	103	31	28	89	28	28	0.00166455	0.00590721	0.191975	0.0500056	103	31	28	88	28	28	0.00731843	0.0228514	0.14101
VARS	P26640	0.049445	136	52	52	111	52	49	0.166663	0.235663	-0.0503791	0.0500056	136	52	52	111	52	49	0.879826	0.915191	-0.0073039
EEF1G	P26641	0.049445	154	27	27	125	27	26	0.0235816	0.047147	-0.153883	0.0500056	154	27	27	125	27	26	0.772494	0.833777	-0.0187297
ZFP36	P26651	0.049445	7	6	6	6	6	5	9.9359e-10	8.08532e-07	2.40572	0.0500056	7	6	6	6	6	5	6.79479e-09	4.74092e-06	1.85183
FKBP2	P26885	0.049445	17	8	8	15	8	7	0.0172717	0.0368094	-0.10871	0.0500056	17	8	8	15	8	7	0.00141326	0.00649368	0.214858
IL3RA	P26951	0.04961	8	5	5	7	5	5	4.06265e-07	1.68557e-05	1.1253	0.0501664	8	5	5	7	5	5	4.78737e-07	3.0699e-05	1.18916
STOM	P27105	0.049445	22	11	11	20	11	11	0.475571	0.557957	0.0307821	0.0500056	22	11	11	20	11	11	0.838595	0.886256	-0.00829146
AK4	P27144	0.049445	10	9	9	9	9	8	0.0029931	0.00928808	0.225138	0.0500056	10	9	9	9	9	8	0.00454807	0.0160022	0.244847
YWHAQ	P27348	0.049445	95	16	11	34	11	11	0.132038	0.193704	0.0567126	0.0500056	95	16	11	34	11	11	0.939178	0.95673	0.00669617
MAPK3	P27361	0.049445	21	10	6	7	6	4	0.00113562	0.0044066	0.191928	0.0500056	21	10	6	7	6	4	0.0225355	0.0540596	0.129579
MARK3	P27448	0.049445	25	19	15	14	15	13	0.00150512	0.00548648	0.206468	0.0500056	25	19	15	14	15	13	0.00129676	0.00606731	0.206317
ATP6V0C	P27449	0.049445	19	3	3	6	3	1	0.25547	0.335363	0.0677146	0.0500056	19	3	3	6	3	1	0.101535	0.174205	-0.146847
ARNT	P27540	0.049445	10	9	9	6	9	6	0.000769428	0.00329652	-0.258742	0.0500056	10	9	9	6	9	6	4.47863e-05	0.000532853	-0.499748
CERS1	P27544	0.049445	1	1	1	1	1	1	0.591423	0.663278	0.121845	0.0500056	1	1	1	1	1	1	0.0796415	0.144889	0.126976
RPL10	P27635	0.049445	41	9	9	28	9	9	0.00766353	0.0194216	0.179184	0.0500056	41	9	9	28	9	9	0.214479	0.311798	0.0885716
RPA1	P27694	0.049445	58	25	25	56	25	25	0.241816	0.320718	-0.0428986	0.0500056	58	25	25	56	25	25	0.129964	0.210939	-0.159779
APEX1	P27695	0.049445	73	16	16	62	16	15	0.15045	0.216778	-0.055583	0.0500056	73	16	16	62	16	15	0.549105	0.645035	0.0268518
CD82	P27701	0.049445	9	3	3	7	3	3	0.00161386	0.00577192	-0.298934	0.0500056	9	3	3	7	3	3	7.54212e-05	0.000771642	-0.378865
DCK	P27707	0.049445	17	11	11	17	11	11	0.959875	0.970894	0.00246172	0.0500056	17	11	11	17	11	11	0.277824	0.381199	-0.0549265
CAD	P27708	0.049445	110	66	66	94	66	62	0.14643	0.21165	-0.0581478	0.0500056	110	66	66	94	66	62	0.396488	0.502949	-0.0353507
CALR	P27797	0.049445	335	34	34	292	34	33	0.000777921	0.00332312	-0.168123	0.0500056	335	34	34	292	34	33	0.335538	0.442004	0.042653
PDE4A	P27815	1.52551	3	1	1	3	1	1	0.0129085	0.0292318	0.256105	1.51779	3	1	1	3	1	1	0.090239	0.159211	0.172448
MAP4	P27816	0.049445	91	46	46	81	46	44	0.000323559	0.00173065	-0.320231	0.0500056	91	46	46	81	46	44	0.00606947	0.0199517	-0.217346
CANX	P27824	0.049445	209	36	35	179	35	34	0.0296262	0.0566732	-0.12886	0.0500056	209	36	35	180	35	34	0.609135	0.699627	-0.0259499
PIK3R1	P27986	0.049445	37	27	23	28	23	21	0.00829242	0.0206141	0.1377	0.0500056	37	27	23	28	23	21	0.02025	0.0498871	0.151513
ITPKB	P27987	1.87262	3	3	2	0	2	0				1.86395	3	3	2	0	2	0
PSMB8	P28062	0.049445	34	12	12	27	12	12	0.0417217	0.0749925	0.0872434	0.0500056	34	12	12	27	12	12	0.460216	0.564065	-0.0372381
PSMB9	P28065	0.049445	19	10	10	14	10	10	0.83365	0.87016	0.00796509	0.0500056	19	10	10	14	10	10	0.108361	0.183179	-0.188525
PSMA5	P28066	0.049445	56	9	9	45	9	9	0.00271929	0.00862873	0.165766	0.0500056	56	9	9	45	9	9	0.886754	0.920202	-0.0110097
PSMB4	P28070	0.049445	33	9	9	25	9	7	0.896443	0.921696	-0.00457608	0.0500056	33	9	9	26	9	7	0.0388523	0.0827223	-0.297027
PSMB6	P28072	0.049445	9	6	6	9	6	6	0.0366809	0.0674467	-0.130952	0.0500056	9	6	6	9	6	6	0.00489883	0.0169266	-0.344988
PSMB5	P28074	0.049445	8	6	6	6	6	5	1.52605e-05	0.000187489	0.618714	0.0500056	8	6	6	6	6	5	0.000144144	0.00122762	0.458121
GSTM2	P28161	6.2479	19	6	0	0	0	0				6.24044	19	6	0	0	0	0
ABCD3	P28288	0.049445	45	21	21	39	21	19	0.0122264	0.0280659	0.120299	0.0500056	45	21	21	39	21	19	0.00430301	0.0153546	0.154556
TMOD1	P28289	0.049445	17	13	12	15	12	12	0.0389388	0.0709257	0.0821503	0.0500056	17	13	12	14	12	11	0.675704	0.754232	0.0176795
ITPRID2	P28290	0.049445	17	16	15	14	15	13	1.18888e-05	0.000155426	-0.417845	0.0500056	17	16	15	13	15	12	1.26547e-05	0.000216708	-0.451682
ELK4	P28324	6.1963	1	1	1	1	1	1	0.0729035	0.11849	0.0984309	6.18864	1	1	1	1	1	1	0.0128366	0.0353038	0.170664
PEX2	P28328	0.0623247	1	1	1	1	1	1	4.03038e-05	0.000366601	0.779553	0.0626746	1	1	1	1	1	1	0.000205033	0.00157542	0.705558
NDUFS1	P28331	0.049445	55	26	26	48	26	26	0.345396	0.430597	-0.0366048	0.0500056	55	26	26	48	26	26	0.000831385	0.00435466	-0.204146
POLD1	P28340	0.049445	63	34	33	47	33	29	0.682214	0.742941	-0.0134847	0.0500056	63	34	33	47	33	29	0.00121183	0.00576245	-0.194752
TEAD1	P28347	0.0494532	2	2	2	2	2	2	0.0148903	0.032734	0.11483	0.0500135	2	2	2	2	2	2	0.16125	0.249514	0.159156
MAPK1	P28482	0.049445	40	17	13	25	13	13	0.0423876	0.0759235	-0.0800225	0.0500056	40	17	13	25	13	13	0.931589	0.951281	-0.0055183
DUSP1	P28562	1.80021	2	2	2	2	2	2	9.87153e-08	7.11647e-06	3.37585	1.79173	2	2	2	2	2	2	1.6242e-06	5.73466e-05	3.14022
GCA	P28676	0.049445	12	6	6	10	6	6	0.295311	0.377602	-0.046878	0.0500056	12	6	6	10	6	6	0.266976	0.370454	-0.0639908
RXRB	P28702	0.049445	21	13	6	8	6	6	0.231372	0.30898	-0.0897206	0.0500056	21	13	6	8	6	6	0.0554964	0.109104	-0.102207
ERCC5	P28715	0.049445	22	19	19	21	19	19	0.610983	0.680311	0.0254969	0.0500056	22	19	19	21	19	19	0.0407404	0.0857791	-0.123357
RBL1	P28749	0.049445	15	13	13	11	13	10	0.0124672	0.0284799	-0.21593	0.0500056	15	13	13	11	13	10	3.44115e-05	0.000438344	-0.418731
GRN	P28799	0.049445	10	8	8	7	8	5	0.357067	0.44224	-0.0626711	0.0500056	10	8	8	7	8	5	0.00472389	0.0164328	0.231535
LAP3	P28838	0.049445	91	29	29	80	29	28	0.981047	0.986134	0.00103531	0.0500056	91	29	29	80	29	28	0.0526741	0.104688	0.13969
HSD11B1	P28845	0.0494612	2	2	2	2	2	2	4.47726e-07	1.77523e-05	-0.700929	0.0500213	2	2	2	2	2	2	0.100552	0.172859	-0.170258
CD38	P28907	0.049445	13	6	6	12	6	6	0.465944	0.548728	-0.0335876	0.0500056	13	6	6	12	6	6	0.167735	0.257398	-0.0923415
GTF2E1	P29083	0.049445	13	9	9	12	9	8	0.00678813	0.0176439	-0.202097	0.0500056	13	9	9	12	9	8	0.0715936	0.13311	-0.129664
GTF2E2	P29084	0.049445	20	11	11	18	11	11	4.23347e-05	0.000379143	-0.3454	0.0500056	20	11	11	18	11	11	0.0005159	0.00308162	-0.335782
TPP2	P29144	0.049445	97	51	51	83	51	48	0.0985092	0.151311	-0.0745635	0.0500056	97	51	51	83	51	48	0.0264196	0.0612291	-0.112376
IMPA1	P29218	0.049445	35	14	14	29	14	12	0.539335	0.616353	-0.0221246	0.0500056	35	14	14	29	14	12	0.296656	0.401946	0.0475769
PTPN6	P29350	0.049445	117	34	34	104	34	34	0.534715	0.612115	0.0371225	0.0500056	117	34	34	104	34	34	0.2018	0.29733	0.0847648
SHC1	P29353	0.049445	18	14	14	16	14	14	0.420091	0.504399	0.048843	0.0500056	18	14	14	16	14	14	0.319195	0.425968	0.0566912
MPG	P29372	0.049445	14	11	11	13	11	11	0.00157472	0.00566678	-0.212338	0.0500056	14	11	11	13	11	11	0.00976634	0.0285143	-0.171108
ARID4A	P29374	0.049445	19	19	19	16	19	16	0.00242181	0.0078797	0.218679	0.0500056	19	19	19	16	19	16	0.0739032	0.136399	0.107757
KDM5A	P29375	0.049445	13	13	12	12	12	12	0.000641471	0.00289176	0.188412	0.0500056	13	13	12	12	12	12	0.895336	0.926133	0.0058648
TKT	P29401	0.049445	153	26	26	134	26	26	0.00152048	0.00551939	-0.250681	0.0500056	153	26	26	135	26	26	0.0180383	0.0458369	-0.168913
CASP1	P29466	0.049445	43	16	13	32	13	12	0.312911	0.396675	-0.0336427	0.0500056	43	16	13	32	13	12	0.0864324	0.153989	-0.0688843
RBMS1	P29558	0.049445	7	5	4	5	4	4	0.0349664	0.0649514	-0.105768	0.0500056	7	5	4	5	4	4	0.410053	0.516251	0.0384905
PML	P29590	0.049445	36	24	24	32	24	24	0.928676	0.94647	-0.0032779	0.0500056	36	24	24	32	24	24	0.522983	0.619608	-0.031524
TYK2	P29597	0.049445	30	25	24	23	24	20	0.00574287	0.0153996	0.119564	0.0500056	30	25	24	23	24	20	0.00175056	0.00764477	-0.25741
EEF1D	P29692	0.049445	88	18	15	67	15	14	0.0170185	0.0363634	-0.175931	0.0500056	88	18	15	67	15	14	0.244324	0.344893	-0.0703696
OAS2	P29728	0.049445	22	16	16	19	16	16	0.00484945	0.0135583	0.181228	0.0500056	22	16	16	18	16	15	0.177779	0.269262	0.0852538
CRABP1	P29762	0.049445	17	11	11	15	11	11	0.0432466	0.0772084	-0.115549	0.0500056	17	11	11	15	11	11	0.0182627	0.0462184	-0.167852
MARCKS	P29966	0.049445	15	11	10	12	10	10	7.3483e-05	0.000562975	-0.494154	0.0500056	15	11	10	12	10	10	0.000812376	0.00429118	-0.485002
AQP1	P29972	0.049445	2	2	2	1	2	1	0.438436	0.52197	-0.0710791	0.0500056	2	2	2	2	2	2	0.167761	0.257398	-0.0885665
GNA11	P29992	0.049445	10	6	2	1	2	1	0.00731524	0.0187004	0.321802	0.0500056	10	6	2	1	2	1	0.00740104	0.0230644	0.298793
ALDH4A1	P30038	0.049445	21	16	16	20	16	16	0.0765805	0.123113	0.0738874	0.0500056	21	16	16	19	16	15	0.301854	0.40744	0.04458
PBLD	P30039	0.0495128	6	5	5	6	5	5	0.00183195	0.00636658	0.293239	0.0500716	6	5	5	6	5	5	0.00895426	0.0266408	0.160198
ERP29	P30040	0.049445	113	16	16	75	16	15	0.0435623	0.0775814	-0.124059	0.0500056	113	16	16	75	16	15	0.130264	0.211159	0.0694544
PRDX6	P30041	0.049445	246	21	21	207	21	20	0.729411	0.785319	-0.0149879	0.0500056	248	21	21	210	21	20	0.789619	0.848272	-0.0117697
BLVRB	P30043	0.049445	25	9	9	23	9	8	0.573597	0.64703	0.0401362	0.0500056	25	9	9	24	9	9	0.160025	0.248146	-0.100612
PRDX5	P30044	0.049445	40	9	9	36	9	9	0.71453	0.771105	0.0148346	0.0500056	40	9	9	36	9	9	0.104705	0.178207	-0.125342
DDT	P30046	0.049445	19	7	7	19	7	7	0.0107335	0.0253187	-0.215669	0.0500056	19	7	7	19	7	7	0.0869899	0.154666	-0.0939986
GCHFR	P30047	0.0494635	1	1	1	0	1	0				0.0500235	1	1	1	0	1	0
PRDX3	P30048	0.049445	45	11	11	44	11	11	0.152926	0.219869	0.0716502	0.0500056	45	11	11	44	11	11	0.477643	0.579672	0.0358323
ATP5F1D	P30049	0.049445	10	2	2	7	2	2	0.464257	0.547037	-0.0652059	0.0500056	10	2	2	7	2	2	0.0864587	0.154005	-0.156512
RPL12	P30050	0.049445	104	12	12	67	12	11	0.000731309	0.00318483	-0.211113	0.0500056	104	12	12	67	12	11	0.335245	0.441842	0.0524759
ECHS1	P30084	0.049445	33	16	16	26	16	14	0.113714	0.170699	0.0990185	0.0500056	33	16	16	26	16	14	0.0332295	0.0731619	0.137671
CMPK1	P30085	0.049445	28	10	10	24	10	10	0.052399	0.0903814	-0.109817	0.0500056	28	10	10	24	10	10	0.0981759	0.170217	-0.0955217
PEBP1	P30086	0.049445	52	11	11	45	11	11	0.0100612	0.0240383	-0.197266	0.0500056	52	11	11	45	11	11	0.687928	0.76416	-0.0294477
PDIA3	P30101	0.049445	258	32	31	213	31	31	0.000748502	0.00323387	-0.24547	0.0500056	258	32	31	214	31	31	0.997845	0.998647	0.00014097
PPP2R1A	P30153	0.049445	96	28	19	59	19	18	0.871733	0.901702	-0.0103087	0.0500056	96	28	19	59	19	18	0.0256816	0.0598528	0.160916
PPP2R1B	P30154	0.049445	50	24	15	19	15	14	9.50707e-06	0.000133758	-0.364539	0.0500056	50	24	15	19	15	14	3.76475e-06	9.72973e-05	-0.521534
CDC27	P30260	0.049445	21	20	20	18	20	18	0.79963	0.842107	-0.00826769	0.0500056	21	20	20	19	20	19	0.346889	0.453881	0.0439276
FCER1G	P30273	0.0494523	8	4	4	7	4	4	0.000650906	0.00292604	0.377352	0.0500127	8	4	4	7	4	4	0.000112985	0.00102224	0.358592
CCND3	P30281	0.049445	6	5	5	6	5	5	3.08685e-09	1.32473e-06	1.51421	0.0500056	6	5	5	6	5	5	6.69866e-08	1.12344e-05	1.40369
WEE1	P30291	0.049445	12	11	11	11	11	10	0.0072372	0.0185547	0.117763	0.0500056	12	11	11	11	11	10	0.0260124	0.0604943	0.149852
CDC25C	P30307	0.0494453	6	5	5	5	5	4	8.74516e-05	0.000645223	0.489435	0.0500059	6	5	5	5	5	4	0.4542	0.558105	-0.0732212
PPIF	P30405	0.049445	22	6	5	11	5	5	0.238045	0.316679	0.132358	0.0500056	22	6	5	11	5	5	0.933538	0.952766	0.0100458
NKTR	P30414	0.049445	21	18	18	19	18	16	0.000127742	0.000860456	-0.228643	0.0500056	21	18	18	19	18	16	0.0170208	0.0437355	-0.146786
NMT1	P30419	0.049445	46	17	14	27	14	14	0.000890338	0.00365823	-0.236733	0.0500056	46	17	14	27	14	14	0.0563009	0.110412	-0.166311
HLA-F	P30511	0.220505	1	1	1	0	1	0				0.219236	1	1	1	0	1	0
HMOX2	P30519	0.049445	37	17	17	32	17	17	0.0204354	0.0420518	-0.101475	0.0500056	37	17	17	32	17	17	0.758883	0.822241	-0.0154283
ADSS	P30520	0.049445	40	17	16	35	16	16	0.000109226	0.000761312	-0.257937	0.0500056	40	17	16	35	16	16	0.00605934	0.0199409	-0.184762
CHRNA5	P30532	2.22504	1	1	1	1	1	1	4.31358e-05	0.000384345	0.685175	2.21559	1	1	1	1	1	1	7.99674e-08	1.26799e-05	1.2743
LRPAP1	P30533	0.049445	25	17	17	24	17	17	4.63168e-06	8.15031e-05	-0.526157	0.0500056	25	17	17	23	17	17	0.00513697	0.017534	-0.282457
TSPO	P30536	0.049445	8	3	3	6	3	2	6.44214e-05	0.000511125	0.257222	0.0500056	8	3	3	6	3	2	0.0323785	0.071686	0.132981
ADSL	P30566	0.049445	53	20	20	44	20	15	0.126042	0.186856	-0.0700713	0.0500056	53	20	20	44	20	15	0.75274	0.818025	0.0134584
CLIP1	P30622	0.049445	53	44	42	42	42	36	0.16303	0.231527	0.0531279	0.0500056	53	44	42	42	42	36	0.0319182	0.0708645	0.149387
SRI	P30626	0.049445	21	8	8	19	8	8	0.383676	0.468107	-0.0282369	0.0500056	21	8	8	19	8	8	0.757639	0.821116	0.0119127
GNA15	P30679	0.403462	2	2	2	2	2	2	0.0103752	0.0246468	0.130866	0.400824	2	2	2	2	2	2	0.444951	0.549308	-0.0546189
SERPINB1	P30740	0.049445	31	18	17	25	17	16	0.948988	0.963233	0.00251659	0.0500056	31	18	17	25	17	16	0.661313	0.743306	-0.0258409
SLC7A1	P30825	0.049445	10	5	5	9	5	5	0.000218026	0.00129114	0.277816	0.0500056	10	5	5	9	5	5	0.0010338	0.00515184	0.328271
ALDH1B1	P30837	0.049445	14	9	9	11	9	7	0.000151817	0.000980963	-0.224805	0.0500056	14	9	9	11	9	7	0.00239105	0.00972138	-0.209299
POLR2B	P30876	0.049445	57	40	40	53	40	38	0.306791	0.390221	0.0315534	0.0500056	57	40	40	53	40	38	0.41263	0.518495	-0.0366984
SDHA	P31040	0.049445	64	23	23	50	23	22	0.00358363	0.0106653	0.170197	0.0500056	64	23	23	51	23	22	0.0401812	0.0849092	0.129566
CORO1A	P31146	0.049445	132	26	24	84	24	22	0.252978	0.333091	-0.0549862	0.0500056	132	26	24	82	24	22	0.0271208	0.0622585	-0.131782
GDI1	P31150	0.049445	93	26	16	28	16	16	0.00537907	0.0146264	-0.133588	0.0500056	93	26	16	28	16	16	0.102205	0.175079	-0.0943
S100A7	P31151	0.0495563	1	1	1	1	1	1	0.514269	0.593303	-0.515636	0.0501139	1	1	1	1	1	1	0.372673	0.480142	-1.01671
MAT2A	P31153	0.049445	60	17	17	47	17	17	0.244536	0.323587	-0.0545253	0.0500056	60	17	17	47	17	17	0.0117661	0.0329565	0.161782
HOXA10	P31260	0.049445	4	4	4	3	4	3	0.0140462	0.0311849	-0.132188	0.0500056	4	4	4	3	4	3	0.000310847	0.002143	-0.42913
HOXA13	P31271	0.049445	5	4	4	5	4	4	0.0023117	0.00761573	0.196215	0.0500056	5	4	4	5	4	4	0.781713	0.841644	-0.020577
TLX1	P31314	0.049445	1	1	1	1	1	1	0.00431016	0.0123351	-0.285519	0.0500056	1	1	1	1	1	1	0.0202942	0.0499254	-0.176266
PRKAR1B	P31321	2.14194	7	5	2	1	2	1	1.27064e-05	0.000163477	-0.414118	2.13267	7	5	2	1	2	1	0.00334088	0.0125853	-0.186578
PRKAR2B	P31323	0.049445	24	14	12	17	12	12	0.267768	0.348566	-0.0517777	0.0500056	24	14	12	17	12	12	0.403323	0.50984	-0.0399533
RRM2	P31350	0.049445	26	14	12	21	12	12	0.000746791	0.00323128	-0.243423	0.0500056	26	14	12	21	12	12	0.416552	0.52252	-0.0398466
SDC4	P31431	0.0688235	1	1	1	1	1	1	0.0401036	0.0726529	0.237921	0.0690841	1	1	1	1	1	1	0.0140764	0.0378528	0.403762
TIA1	P31483	0.049445	22	9	6	9	6	5	0.157521	0.225108	0.0522483	0.0500056	22	9	6	9	6	5	0.0272595	0.0625277	0.1308
FMO4	P31512	0.049445	1	1	1	1	1	1	0.000247429	0.00141813	1.05584	0.0500056	1	1	1	1	1	1	5.63392e-05	0.000625183	0.560977
DNAJA1	P31689	0.049445	104	18	18	95	18	17	1.19794e-06	3.31488e-05	0.658125	0.0500056	104	18	18	95	18	17	6.32571e-06	0.00013723	1.15805
AKT1	P31749	0.049445	32	18	12	16	12	11	5.51787e-05	0.000454508	-0.324769	0.0500056	32	18	12	16	12	11	1.71146e-05	0.000269903	-0.463582
AKT2	P31751	0.049445	32	21	15	17	15	14	0.284657	0.365855	-0.0547481	0.0500056	32	21	15	17	15	14	0.00288746	0.0112217	-0.254205
UQCRC1	P31930	0.049445	71	18	18	56	18	18	0.0330618	0.0621682	0.125618	0.0500056	71	18	18	56	18	18	0.034711	0.0757197	0.1605
HIBADH	P31937	0.049445	19	9	9	16	9	8	0.000538033	0.00255542	0.225783	0.0500056	19	9	9	16	9	8	0.00057835	0.00336702	0.224408
ATIC	P31939	0.049445	99	32	32	83	32	32	0.216298	0.29207	-0.069232	0.0500056	99	32	32	83	32	32	0.78622	0.845453	-0.0124379
HNRNPH3	P31942	0.049445	106	14	13	77	13	12	0.0295761	0.0566144	0.0944735	0.0500056	106	14	13	77	13	12	0.630315	0.718466	0.02828
HNRNPH1	P31943	0.049445	348	19	9	190	9	9	0.7159	0.772241	0.0125243	0.0500056	348	19	9	189	9	9	0.050004	0.100388	0.0869395
CASP14	P31944	0.0494532	3	3	3	2	3	2	0.667708	0.730701	-0.318587	0.0500135	3	3	3	2	3	2	0.143402	0.227756	-1.66408
YWHAB	P31946	0.049445	126	16	8	44	8	7	0.254357	0.334503	-0.055739	0.0500056	126	16	8	44	8	7	0.0209315	0.0510756	-0.255528
STIP1	P31948	0.049445	194	37	37	168	37	37	0.493113	0.574643	0.0260587	0.0500056	194	37	37	167	37	37	0.0185897	0.0468151	0.176044
S100A11	P31949	0.049445	93	6	6	75	6	6	0.018315	0.0384783	-0.182417	0.0500056	93	6	6	76	6	6	0.345807	0.453295	0.055056
INPP5B	P32019	0.049445	25	19	18	20	18	18	0.0220938	0.0447883	0.109205	0.0500056	25	19	18	20	18	18	0.166096	0.255306	-0.0596121
[truncated: 7,014 more rows]
