# Supplementary material for: Small molecule induced STING degradation facilitated by the HECT ligase HERC4
Source: Nat Commun. 2024 May 29;15:4584. doi: 10.1038/s41467-024-48922-w (PMC11137104; doi:10.1038/s41467-024-48922-w)
Supplement: Supplementary file 7 — Supplementary Data 4 [file 41467_2024_48922_MOESM7_ESM.zip]

Archive with 3 entries (3 files):
- Gene_RSA_dmso_com.csv
- readme.txt
- vectoral ranking_Mutlu.R
