# Supplementary material for: Small molecule induced STING degradation facilitated by the HECT ligase HERC4
Source: Nat Commun. 2024 May 29;15:4584. doi: 10.1038/s41467-024-48922-w (PMC11137104; doi:10.1038/s41467-024-48922-w)
Supplement: Supplementary file 7 — Supplementary Data 4 [file 41467_2024_48922_MOESM7_ESM.zip › Gene_RSA_dmso_com.csv]

gene.id	symbol	RSAup.dmso	RSAup.com	RSAdown.dmso	RSAdown.com	Q1.dmso	Q1.com	Q3.dmso	Q3.com
1	A1BG	-1.22999379	-1.122531348	-0.772359963	-0.552825644	0.147636364	-0.831540807	0.892482463	0.82614162
2	A2M	-0.362001639	-0.908315622	-1.092977358	-0.256667055	-0.623514764	-0.049629143	-0.266396737	1.165968392
9	NAT1	-1.608307572	-0.705365098	-0.383359525	-0.340258253	-0.504730083	-0.017678179	1.243024941	0.572246302
10	NAT2	-2.046331019	-0.499909772	-0.829561475	-0.87002719	0.335273886	-0.469080872	0.420640359	-0.109629974
12	SERPINA3	-0.36769702	-0.969123957	-0.700229492	-0.263426455	-0.976421926	-0.411853342	0.178831377	1.220882602
13	AADAC	-0.335594512	-0.881175285	-0.669977788	-0.603200905	-0.527846929	-0.244451795	0.514235266	0.107714169
14	AAMP	-0.235528624	-1.082866342	-1.135019005	-0.219111012	-0.775514303	-0.174745807	0.116897162	0.751440499
15	AANAT	-0.599384379	-1.289523601	-0.574876562	-0.473178866	-0.329352646	-0.055958397	0.795568205	1.470709804
16	AARS1	-1.109442073	-0.25555587	-0.987069426	-1.46939712	0.275099423	-1.170411026	0.632241589	-0.496426848
18	ABAT	-0.503712323	-1.086835569	-1.733792974	-0.184630153	-1.173762149	0.261172994	0.752363816	0.747913556
19	ABCA1	-0.254341242	-0.207224357	-1.30775626	-2.288156419	-1.476602434	-1.299607931	0.38275445	-0.915497178
20	ABCA2	-0.245542259	-1.229832271	-1.365839355	-1.251321851	-1.050281778	-1.485745761	-0.184272419	0.137124015
21	ABCA3	-1.714950229	-0.646361032	-1.244747225	-0.97105006	-1.430379174	-0.728596022	1.736708257	0.084423558
22	ABCB7	-1.050606608	-1.337534276	-1.190059996	-0.230825016	-0.240452623	0.052805297	0.081824853	0.599310457
23	ABCF1	-1.68420196	-1.102928202	-0.26580017	-0.182429685	0.275546303	-0.242316318	1.115592567	1.330162968
24	ABCA4	-1.273912562	-2.222851785	-0.689858092	-0.164589367	-0.668065896	0.865096961	0.611358095	1.123269227
25	ABL1	-1.225753547	-0.791642032	-0.486272603	-0.940387465	0.349025672	-0.825178259	0.759321531	0.764211548
26	AOC1	-0.837276653	-0.653946712	-0.294850756	-0.272181274	0.077128902	-0.207565509	1.040795736	0.923165481
27	ABL2	-1.158335744	-0.685906146	-0.339904058	-0.86810134	0.199533613	-1.079969197	0.573881561	0.682016836
28	ABO	-0.683378041	-0.816078653	-0.95689243	-0.47098182	-0.160947694	0.067632886	-0.05077125	0.272760431
29	ABR	-1.44419027	-0.202023957	-0.438284152	-1.093212644	0.149068856	-1.359701826	1.14524518	0.294133493
30	ACAA1	-0.21926626	-1.357192674	-1.379540239	-0.743200696	-1.526077329	0.428298655	0.141495782	1.099610663
31	ACACA	-1.499373017	-0.962747791	-0.191016514	-1.479076889	0.023444473	-0.749398755	0.975927432	1.030736163
32	ACACB	-0.980287058	-1.595334346	-0.823130836	-0.116504273	-0.499826046	0.121756558	-0.074998914	1.420663003
33	ACADL	-0.819304561	-1.83707087	-1.235047173	-0.073542381	-1.422344622	0.681875805	0.417651661	1.191712866
34	ACADM	-3.930277765	-0.210298125	-0.385660543	-2.254437599	-0.457968028	-0.649303058	2.699612585	0.230063919
35	ACADS	-0.968076861	-0.182853977	-0.268945456	-1.390982381	-0.215788055	-1.594263283	1.207908033	0.253273032
36	ACADSB	-0.501798529	-1.181872131	-0.842067214	-1.344513071	-0.211724322	-1.207212622	-0.00072531	0.827102937
37	ACADVL	-0.657292169	-1.405304521	-1.279820066	-0.558375622	-0.34181529	0.144962079	0.881000543	0.471939955
38	ACAT1	-1.257322125	-0.270152541	-0.086764462	-1.175025222	0.269571548	-1.131653047	1.438683477	-0.317061092
39	ACAT2	-1.87662276	-2.095666016	-0.194412498	-0.022877891	-0.192460059	0.628744344	1.108966473	1.694876153
40	ASIC2	-1.572625623	-1.003724759	-0.093573723	-0.368699848	0.546094215	-0.2000439	0.979278603	0.744512543
41	ASIC1	-1.027417165	-0.756361673	-0.602112917	-0.394887095	-0.555793643	-0.529670563	1.25905875	0.338320817
43	ACHE	-1.124098554	-0.172711302	-2.589197419	-0.943469081	-2.190493387	-1.17478446	-0.968138172	0.230464451
47	ACLY	-1.036084504	-0.751879275	-0.200844834	-1.601869874	-0.293974242	-0.513357756	1.267263901	0.926620417
48	ACO1	-1.805424376	-0.83171302	-0.135557587	-0.64218943	0.579593367	-0.394053729	1.235399981	0.533092582
49	ACR	-0.892662731	-2.419905081	-0.745891965	-1.59973257	-0.139409903	-1.041411243	0.430164994	-0.569912755
50	ACO2	-0.812831864	-0.512822547	-0.621806891	-0.613948581	-0.043986668	-0.668266247	0.326191913	0.245094842
51	ACOX1	-0.094263948	-2.007398588	-1.177608524	-0.632496267	-0.985545198	-0.92061094	-0.143683657	0.77833073
52	ACP1	-0.885473178	-1.107117083	-0.658507197	-0.380966539	-0.934235742	-0.221678335	0.217818426	0.356994383
53	ACP2	-1.142871365	-0.462317522	-0.718859433	-0.714261128	-0.464116105	-0.351638866	1.203031361	0.00714891
54	ACP5	-0.42434323	-2.967842908	-0.744797152	-0.070012271	-1.018595038	0.167301608	0.278039706	2.433212643
55	ACP3	-0.848993544	-1.303003587	-0.551645256	-0.171239831	-0.808855957	-0.076806045	0.605731598	0.732744748
56	ACRV1	-0.683090849	-1.272467684	-1.902584969	-0.654498828	-0.590733768	0.377808427	-0.271788561	0.530346475
58	ACTA1	-1.540757156	-1.215720294	-0.354391346	-0.381825252	0.093893082	0.047228187	0.640595808	0.89712215
59	ACTA2	-0.95327584	-1.703715362	-0.161157897	-0.625468695	-0.204295493	0.002787956	0.808966621	1.239949783
60	ACTB	-0.557367987	-0.337684101	-0.607343645	-0.634786236	-0.154956287	-0.418335111	0.103084026	0.077344418
70	ACTC1	-1.457496654	-0.783644935	-0.458898322	-0.991236967	0.374246599	0.040971329	1.295687844	0.256091708
71	ACTG1	-0.494868246	-0.467886459	-0.434162968	-0.49610675	-0.673104266	-0.286645177	0.609420825	0.215783594
72	ACTG2	-2.386568177	-1.646741542	-0.368670479	-0.119991587	-0.571696295	0.238316819	2.085535587	1.31931992
81	ACTN4	-0.349321909	-0.696297533	-2.254437599	-0.619707817	-1.835266193	-0.905617835	-0.372788972	0.910754947
86	ACTL6A	-1.672003813	-0.100091941	-0.153526229	-1.903048045	-0.185200508	-1.474675826	1.494023231	-0.72922207
87	ACTN1	-0.454609862	-0.383818896	-1.934076743	-1.135425316	-0.855703021	-1.239040889	0.692975436	0.597895794
88	ACTN2	-0.575433929	-1.416745324	-1.409322385	-0.526037315	-0.136597787	-0.796317436	0.000515797	1.08017369
90	ACVR1	-0.631028837	-0.744611413	-0.89483564	-0.625470357	-1.149934563	-0.547908381	0.558676612	0.265289438
91	ACVR1B	-0.466357443	-1.212541933	-0.693215681	-0.681017814	-0.476786367	-0.062319856	0.415895987	0.510934693
92	ACVR2A	-0.085974077	-1.082603289	-1.461673522	-2.267121609	-1.226893048	-2.07485306	-0.447902737	0.98234091
93	ACVR2B	-1.455891013	-0.408293662	-0.183443432	-1.102404518	-0.023818198	-1.074259592	1.042415421	0.035886937
94	ACVRL1	-1.021951883	-1.179926728	-0.217371383	-0.459984077	-0.043188345	0.321021494	1.253856798	0.402824839
95	ACY1	-1.730547644	-0.685624341	-1.99351872	-0.66944791	0.412656094	-0.581952699	1.747083861	0.044795865
97	ACYP1	-1.159448036	-0.736905687	-0.392600707	-0.23098357	-0.062516461	0.004808712	0.484674665	0.903927122
98	ACYP2	-1.156350274	-0.603397143	-0.297440658	-0.587400393	0.305218179	-0.203060215	0.882846559	0.263627678
100	ADA	-2.081614479	-0.739384763	-0.412676739	-0.633968643	-0.644436737	0.006465381	1.758799285	0.891759601
101	ADAM8	-0.712517216	-0.352719011	-0.903875108	-0.395123665	-1.158323069	-0.622583008	0.898950087	0.504909969
102	ADAM10	-0.578861131	-0.066300804	-0.557422014	-2.022254492	-0.822269186	-1.71832167	0.436311966	-0.69335628
103	ADAR	-0.048075541	-0.404832967	-2.478902655	-1.895100593	-1.733619688	-0.977548844	-0.490944814	-0.542322701
104	ADARB1	-0.956313371	-0.150936281	-0.885540785	-1.466589959	-0.071220253	-0.863707416	0.339011867	-0.267093475
105	ADARB2	-1.571330695	-0.842353354	-0.340912303	-0.781978806	0.389221224	-0.605276738	0.613358367	-0.04440134
107	ADCY1	-0.681274521	-1.278014544	-0.625151967	-2.366526339	-0.183993316	-2.187219138	0.946094759	1.46071918
108	ADCY2	-0.920265293	-1.039493536	-0.296457768	-1.873649619	-0.47296194	-1.913371927	1.168683336	1.01821638
109	ADCY3	-0.346837873	-3.075176525	-0.654405241	-0.536509008	-0.929620614	-0.44439962	0.319999232	1.829442731
111	ADCY5	-1.215395204	-1.090071101	-0.685250298	-0.766693602	-0.458528697	0.263159603	0.032165582	1.228480646
112	ADCY6	-1.036780926	-1.442601077	-0.324923219	-0.319216111	-0.288607916	0.030349025	0.435609484	0.60005577
113	ADCY7	-0.506296627	-0.502787484	-0.865563063	-1.505147644	-0.313066785	-0.310451178	0.371547256	0.719518323
114	ADCY8	-1.003826621	-0.82926932	-0.964310567	-1.048863537	0.109799608	-1.320653135	1.23884668	1.031623432
115	ADCY9	-1.895267871	-0.890625505	-0.109063415	-1.392836363	0.407588905	-0.242282834	1.111959512	0.025565163
116	ADCYAP1	-0.846381925	-0.839595171	-1.738440029	-0.598870606	-1.151149419	0.086946082	-0.217561954	0.191225678
117	ADCYAP1R1	-1.134144836	-2.050699277	-0.122196304	-0.109357387	-0.101924951	0.456479968	1.158262343	1.668338936
118	ADD1	-0.545707251	-0.243823991	-1.174755938	-1.169605174	-1.303751888	-0.583642771	-0.320191828	-0.314236352
119	ADD2	-0.718824749	-0.913850407	-0.645479754	-0.743955012	-0.425576753	-0.279845703	0.507233307	0.382503319
120	ADD3	-0.763998805	-1.145674265	-0.502713634	-0.640731618	-0.10996254	-0.929660451	0.208454264	1.121127445
123	PLIN2	-0.767512301	-0.489085883	-0.364866757	-0.486362089	-0.405429231	-0.440376441	0.377774067	0.227507116
124	ADH1A	-0.727508887	-0.905597956	-0.428370817	-0.906447076	-0.191152682	-0.270680919	0.653497242	-0.135229685
125	ADH1B	-1.200644091	-0.358777735	-0.480029514	-0.652297049	0.171908291	-0.78185162	0.367881121	0.505837103
126	ADH1C	-0.813575069	-0.425586544	-0.134043461	-0.437655472	0.467187147	-0.142988024	0.87440657	0.12178945
127	ADH4	-1.088154837	-1.907402002	-0.442005811	-0.034513266	-0.128828183	0.546872625	0.892505805	1.778877102
128	ADH5	-0.600016366	-0.118594744	-0.853760707	-1.752600733	-0.229459138	-0.907696818	0.213200408	-0.647870859
130	ADH6	-0.449099048	-1.255805848	-1.425556395	-0.90171282	-0.780511046	-0.053416994	0.026125449	0.357668052
131	ADH7	-1.821352497	-1.590484414	-0.514105669	-0.688617975	-0.457509036	0.06448843	0.446237793	0.399354792
132	ADK	-0.003147248	-0.598389683	-4.726162621	-0.866222563	-2.213959918	-0.111600896	-1.479379505	-0.04622728
133	ADM	-0.893233448	-0.259773629	-0.192992842	-1.829959225	-0.210035852	-0.552135034	0.891135237	-0.329452199
134	ADORA1	-0.894912219	-0.998423454	-0.297428428	-0.658931649	-0.474468883	-0.882459781	0.637653335	0.818365347
135	ADORA2A	-1.877500582	-1.196962086	-0.095310902	-0.663523896	-0.014847764	0.144346985	1.396471834	0.320999403
136	ADORA2B	-0.7447483	-0.604309129	-1.596428312	-0.767810878	-1.558648963	-0.190778168	1.010200401	0.464558375
140	ADORA3	-1.089231397	-0.238286901	-1.765646477	-0.767093923	-0.897692764	-0.593664653	0.873882129	-0.03316254
141	ADPRH	-1.018319983	-0.741873179	-0.486775049	-0.374228321	-0.210320834	-0.570176177	0.226336216	1.010578662
142	PARP1	-1.154328275	-0.592620779	-0.170838661	-0.451147489	-0.03263328	-0.596703098	1.014928197	0.631468477
143	PARP4	-1.417397168	-0.967494893	-0.094261772	-0.258238917	-0.011438696	0.179486027	1.077257835	0.67231981
146	ADRA1D	-1.904889866	-0.237836198	-1.309570618	-0.89688376	-1.478125403	-0.701838283	1.84354663	0.365529768
147	ADRA1B	-1.312519553	-0.733054993	-1.760322022	-0.386837677	-1.558686435	-0.414495393	0.572769274	0.713838088
148	ADRA1A	-0.72204698	-1.827497455	-0.828674157	-1.469616855	-0.211667613	-1.448728617	0.085191419	0.036311988
150	ADRA2A	-1.201991689	-0.396230926	-0.734674276	-0.933431119	-1.009888318	-1.218147506	1.398603138	0.220292981
151	ADRA2B	-0.719091454	-1.334219241	-0.402361778	-0.553497388	-0.003642475	-0.708891671	0.328452479	0.237577179
152	ADRA2C	-1.177203694	-0.804298434	-0.308360168	-0.78927021	0.024266161	0.058037694	0.460197684	0.635234668
153	ADRB1	-0.440647492	-1.962772612	-0.730530714	-0.550631383	-0.884897773	-0.459737781	0.676471856	0.320559999
154	ADRB2	-0.793022058	-1.551164691	-0.630013662	-0.705639071	-0.875428974	-0.995287431	1.048736875	0.347070455
155	ADRB3	-2.672024813	-0.878587762	-1.111488322	-0.695389877	-1.331408272	-0.886500562	1.608566983	1.137811691
156	GRK2	-1.21062901	-0.148816738	-0.526309068	-1.10326618	-0.16312641	-0.825385831	0.183411162	-0.05824236
157	GRK3	-0.477038435	-0.737851247	-0.850745752	-1.116335686	-0.239682485	-1.18170534	0.167118008	-0.279953078
158	ADSL	-0.111177834	-0.296942744	-1.174810631	-1.041863759	-1.377793809	-0.813606664	-0.052791386	0.469123009
159	ADSS2	-0.36679621	-4.071134557	-1.069625923	-0.023940058	-1.297702023	1.381509262	0.506212842	1.600487459
160	AP2A1	-0.86422225	-0.895346397	-0.459279515	-0.238172722	0.036804543	0.12902471	0.953560137	1.036823956
161	AP2A2	-0.702013287	-0.799863577	-1.159706203	-0.49199041	-1.36631416	-0.23217208	0.631344962	0.220925629
162	AP1B1	-5.466525272	-0.30925447	-0.00823912	-1.335421885	1.94280837	-0.568762463	2.375827974	-0.2478117
163	AP2B1	-0.782873079	-0.285850207	-0.664299594	-1.366451197	-0.171321791	-1.194013152	0.600324129	-0.419044778
164	AP1G1	-5.889896014	-0.326476091	-0.001911118	-0.602536869	1.880331222	-0.887014837	2.96796451	0.397236439
165	AEBP1	-0.884141748	-0.673126517	-0.279265734	-0.621279613	-0.443021111	-0.583356911	1.138297462	0.522658466
166	TLE5	-0.44563643	-0.813509422	-0.575251966	-1.096143741	-0.406449141	-0.320848416	0.682825152	-0.266559532
167	CRISP1	-0.646718666	-0.633177801	-0.36452291	-0.447119443	-0.067715706	-0.695101064	0.890230669	0.900979249
173	AFM	-0.337723415	-0.212330477	-0.707800122	-1.606828175	-0.656303586	-0.739841677	0.530287597	-0.439203063
174	AFP	-0.399753508	-0.339195842	-0.865631193	-0.961887254	-0.612973261	-1.089152586	-0.107796621	0.04248891
175	AGA	-0.869873297	-1.059354249	-0.38890243	-0.391792478	-0.347633141	-0.361546948	0.904378562	0.491496866
176	ACAN	-1.638048789	-0.769271183	-0.370646875	-0.269215756	-0.310679203	-0.026993177	1.192426289	0.528841446
177	AGER	-0.745564656	-0.507367153	-0.551517798	-0.562673338	-0.630687239	-0.490092433	0.563191891	0.758646109
178	AGL	-0.317193163	-0.18235063	-0.788001367	-1.17720245	-1.061377613	-1.080908682	0.083111032	-0.074756355
181	AGRP	-0.995848074	-0.642320293	-0.247107924	-0.452043371	0.199270007	-0.701586395	1.193791393	0.911107455
182	JAG1	-1.497799011	-1.073783182	-0.33742981	-0.938259255	-0.538656021	-0.08103728	1.603427914	-0.062664548
183	AGT	-0.337024203	-0.900156039	-0.49244429	-1.26112308	-0.42289037	0.010300719	0.411881263	1.15820619
185	AGTR1	-1.167595632	-0.0964042	-0.296105271	-1.59790967	-0.451117635	-0.991307229	1.0827929	-0.568964241
186	AGTR2	-1.58144246	-0.503608094	-2.271433664	-0.791222503	-0.484912653	-0.687625435	1.659665053	-0.051927996
187	APLNR	-0.482034693	-0.352198383	-2.16803883	-0.803998821	-1.991266671	-0.905573635	0.41795726	-0.06159438
189	AGXT	-0.703576061	-0.412916579	-1.167497951	-0.90315682	-1.37293616	-0.916423415	0.754421825	0.226839034
190	NR0B1	-0.424597846	-0.212631256	-1.063792665	-1.068392466	-0.72805935	-0.644275565	-0.247788198	-0.0684985
191	AHCY	-5.006704713	-0.942246344	-0.003777245	-1.588208009	1.613605649	-0.340168154	2.579153244	-0.198838126
196	AHR	-5.442351318	-0.047140455	-0.200304099	-1.760554519	1.937712743	-1.368266709	2.508642425	-0.193073869
197	AHSG	-0.51776215	-0.273456039	-0.63138073	-1.5549649	-0.558397858	-0.527619217	0.757498725	-0.11212551
199	AIF1	-1.195668797	-0.371883776	-0.447982043	-0.862630929	0.072854569	-1.079838652	0.715429535	0.348623153
202	CRYBG1	-0.480902557	-0.276542803	-0.871096981	-1.048059899	-1.129311849	-0.781830987	0.428649153	-0.23482476
203	AK1	-0.782365426	-0.131123507	-1.967580738	-1.946784606	-1.066989858	-1.227146587	-0.752429972	-0.460191506
204	AK2	-0.688756528	-1.723581502	-0.465311745	-0.231578312	-0.712193729	0.258839896	0.67636686	0.600024025
205	AK4	-0.707698081	-0.436277982	-0.338752896	-3.316343178	-0.540412218	-1.206813401	0.974067188	0.668136777
207	AKT1	-1.279108538	-0.399982205	-0.068704912	-1.360293164	0.364140637	-0.982628474	1.092565312	-0.258486291
208	AKT2	-2.154993179	-0.473347095	-0.090549948	-0.570040998	0.48638917	-0.850602069	0.992716542	0.715909266
210	ALAD	-2.008861718	-0.760349437	-0.078211509	-0.739371758	0.765266277	0.023555401	1.045392898	0.446879264
211	ALAS1	-0.449657569	-4.543288287	-0.628440837	-0.011346182	-0.893330461	1.212299883	0.68762415	2.614143339
212	ALAS2	-1.514535248	-0.95605026	-0.156262043	-0.812097909	0.327814433	-0.216961065	1.184996575	1.209415013
213	ALB	-0.423707654	-0.451994479	-1.281014608	-0.571025053	-1.125414124	-0.523818862	-0.020003128	0.138774392
214	ALCAM	-0.038672303	-0.514245501	-1.711610174	-0.618784499	-1.573603408	-0.196049632	-0.251440991	0.092602311
215	ABCD1	-0.226454402	-0.643943649	-2.113669402	-0.421493374	-1.963741071	-0.520081481	-0.323497256	0.592255592
216	ALDH1A1	-0.59527555	-1.421910925	-0.981015213	-0.312937644	-0.931855436	0.147320757	0.859226488	1.004362334
217	ALDH2	-0.69447994	-0.819968356	-1.100726351	-0.288291514	-0.536611603	-0.089466042	0.121243127	1.085034799
218	ALDH3A1	-1.265201438	-1.219049198	-0.514298134	-1.59705678	0.371716888	-1.739033406	0.741141275	0.697168037
219	ALDH1B1	-0.960609004	-1.593636571	-0.49460356	-0.53524116	-0.180957857	0.131551535	1.170470556	0.410832359
220	ALDH1A3	-0.999279242	-2.056162922	-0.814945547	-0.766459361	-0.575165956	0.253557842	1.23493738	1.966140416
221	ALDH3B1	-0.411061578	-0.579811075	-1.0790114	-1.624378493	-0.320201417	-0.63665859	-0.25746833	-0.444843833
222	ALDH3B2	-0.293083982	-0.946140116	-1.710906537	-1.067036369	-1.73322028	-1.33697208	0.107362659	-0.021676529
223	ALDH9A1	-0.030096453	-0.192028547	-4.958969718	-1.671910502	-2.081127574	-1.27520433	-1.656208805	-0.34917309
224	ALDH3A2	-0.496057632	-0.106639664	-0.631139093	-1.264247324	-0.21858098	-1.03147995	0.73996901	-0.021564269
225	ABCD2	-0.455783129	-1.171605278	-0.950126558	-2.296585415	-0.264244841	-1.146556316	-0.16927995	-0.919694679
226	ALDOA	-3.137912358	-0.581850573	-0.03020356	-0.637207152	0.910469846	-0.527178063	1.376699888	0.075170345
229	ALDOB	-0.141920417	-1.407385568	-0.749187193	-1.552788001	-0.905083019	0.458355008	0.029078627	0.838969655
230	ALDOC	-1.62762957	-0.412658024	-0.085672958	-0.797037059	0.103892651	-0.31500773	1.534215221	0.372815709
231	AKR1B1	-0.278205869	-0.665780752	-0.939283693	-0.577316914	-0.675533105	-0.858854001	0.373749998	0.936223366
238	ALK	-0.066879838	-1.138890781	-2.522835627	-1.368062078	-1.109033242	-1.038954788	-0.740254199	1.356920995
239	ALOX12	-0.540859928	-0.367315543	-0.36843436	-1.142871365	-0.207090543	-0.775583847	0.372553893	0.315488885
240	ALOX5	-0.346343068	-0.603892982	-1.939089698	-0.318379731	-0.457808857	-0.410374448	-0.256566919	0.619506421
241	ALOX5AP	-0.52852217	-0.189332519	-0.662887003	-1.038705239	-0.183127295	-0.725084762	0.372321678	-0.227563764
242	ALOX12B	-0.215843249	-1.289925831	-0.913429901	-0.624973254	-1.104048366	0.218440763	0.322284069	0.447178373
246	ALOX15	-0.458880805	-2.542204638	-0.821060115	-0.446294932	-0.260679924	-0.693793247	0.310054937	2.108376466
247	ALOX15B	-0.667670314	-0.549533858	-0.678025135	-0.629887745	-0.56244469	-0.668001635	0.817636537	0.806576604
248	ALPI	-0.561476085	-1.822521938	-0.832601581	-0.01274251	-0.150970458	0.600788792	0.252154479	1.829961923
249	ALPL	-0.35059666	-0.602264305	-0.813024418	-0.518583012	-0.843994162	-0.107812411	0.549906162	0.255998505
250	ALPP	-0.927221798	-1.711231229	-0.365444639	-0.904499248	0.149266183	-1.13721437	0.635598553	1.219276067
251	ALPG	-0.616975967	-0.251785542	-0.655636735	-1.224244699	-0.760923135	-1.001049791	0.881541844	0.351470576
257	ALX3	-1.278307931	-1.397752956	-0.446900712	-0.42830643	-0.593646841	-0.014234924	1.028396378	0.29528302
258	AMBN	-0.665611941	-1.222540931	-0.325512202	-0.461895675	-0.35278448	-0.037399465	0.434921166	0.255599726
259	AMBP	-0.305138674	-0.579137836	-1.4719029	-0.810240317	-1.090639264	-0.744642209	-0.257782714	-0.065884332
262	AMD1	-0.337997848	-0.241997593	-2.009698334	-1.341226436	-1.035031745	-1.22556862	-0.664255722	-0.41850762
265	AMELX	-0.672904195	-0.937509397	-0.941922794	-0.594715518	-0.307610665	-0.270529018	0.154256607	1.049593679
266	AMELY	-0.985962864	-0.989849056	-0.212656807	-0.431473905	-0.318573148	-0.672211906	1.223262918	1.066409332
267	AMFR	-0.567957135	-0.914063332	-0.514048866	-0.468378899	-0.625916366	-0.042354381	0.813315909	0.28526182
268	AMH	-0.098059832	-0.335131097	-1.802356521	-1.006407361	-1.463065978	-1.283275729	0.025093823	0.528539864
269	AMHR2	-1.205688	-1.136595933	-0.389765447	-1.116595977	-0.121314822	-0.323900115	0.344772919	1.134913859
270	AMPD1	-0.609144045	-0.340716612	-1.132560103	-0.854272889	-1.347612847	-1.095851073	0.489622924	0.350710112
271	AMPD2	-0.491516657	-0.933913852	-0.694333012	-0.573218652	-0.97084856	-0.591781807	0.73742998	0.719654222
272	AMPD3	-0.580145786	-1.246356868	-0.641035437	-0.377432852	-0.265536534	-0.597579826	0.072342598	0.764876095
273	AMPH	-2.349547885	-0.120580781	-0.602186964	-2.903355713	0.647573683	-1.805270518	1.654686124	0.096261136
274	BIN1	-1.708913224	-0.330180764	-0.389164914	-1.093801203	-0.221952167	-0.877454413	1.170057645	0.0408277
275	AMT	-0.343300256	-1.242026733	-0.740956704	-0.196365221	-0.995612406	-0.105351443	-0.008414159	1.271074582
276	AMY1A	-0.81968654	-1.283395335	-0.434736443	-0.570550921	0.03616679	-0.087997382	0.752737215	0.564584279
277	AMY1B	-0.81968654	-1.283395335	-0.434736443	-0.570550921	0.03616679	-0.087997382	0.752737215	0.564584279
278	AMY1C	-0.81968654	-1.283395335	-0.434736443	-0.570550921	0.03616679	-0.087997382	0.752737215	0.564584279
279	AMY2A	-0.230931749	-0.455640756	-1.173839921	-0.399577717	-1.163984544	-0.628394638	0.094233048	0.477917845
280	AMY2B	-0.88999365	-0.671628432	-1.018941867	-0.661504222	-0.245847363	-0.793621692	0.144539821	0.051678491
283	ANG	-0.128526717	-2.30097744	-1.619794316	-0.410509548	-1.257272757	-0.162658442	-0.086163074	1.577110849
284	ANGPT1	-0.824004652	-0.565563086	-1.569122255	-0.28779345	-0.474763648	-0.454813995	-0.141281627	0.651723712
285	ANGPT2	-2.20698675	-0.376680374	-0.729810938	-0.421304988	0.858087272	-0.36361779	1.25990036	0.309677527
286	ANK1	-0.508586771	-1.25075586	-1.060444873	-0.323511003	-1.290396321	0.291329898	0.587056061	0.987603402
287	ANK2	-0.520463367	-0.68987477	-0.311068258	-0.986321234	-0.223765466	-1.268238458	0.77256159	0.289877516
288	ANK3	-0.259338142	-0.590968542	-2.116498319	-1.054664456	-1.012966644	-0.439296573	0.403195052	0.70635298
290	ANPEP	-0.552200652	-0.451382155	-0.74855399	-0.400768048	-0.537229363	-0.427570049	0.380115373	0.670726856
291	SLC25A4	-0.818631501	-0.33028903	-0.359609582	-1.89796194	-0.569644763	-1.542796807	0.601647742	0.521761529
292	SLC25A5	-1.48319692	-0.377336515	-0.627312703	-0.582875059	-0.899217709	-0.362354434	0.728539821	0.215584814
293	SLC25A6	-1.438388192	-0.462854493	-0.143457292	-1.078157328	-0.047050927	-0.483540781	1.317022214	0.701845299
301	ANXA1	-0.333538413	-0.891608755	-1.005104137	-0.783285366	-0.731539518	-0.343866058	0.146247739	-0.045473523
302	ANXA2	-0.763336518	-0.244321216	-0.891357979	-1.002293952	-0.485728162	-0.999543879	-0.127543518	0.124777708
306	ANXA3	-0.850500162	-0.482151896	-0.771765687	-0.994719082	-0.01667494	-0.712669233	0.722405629	0.295713692
307	ANXA4	-0.553691285	-0.309302115	-3.522654774	-0.853933299	-2.559582119	-0.549442596	0.724332634	0.286055924
308	ANXA5	-1.330257346	-1.191914542	-0.420892352	-0.615681612	0.229587515	-0.149278018	0.563868029	0.096055949
309	ANXA6	-0.376720733	-0.505048034	-0.561582374	-0.776962678	-0.66156533	-0.441939034	0.460028189	-0.040445021
310	ANXA7	-0.64839821	-1.56662846	-0.601275859	-0.234684615	-0.59273665	0.228645713	0.450189451	0.592226632
311	ANXA11	-0.577963403	-0.785801946	-0.805312062	-1.475673943	-0.906077064	-0.628949681	0.300897258	0.725094011
312	ANXA13	-1.257352892	-0.307106597	-1.019667298	-0.854667401	-0.230341944	-0.799771432	1.309655547	0.127963888
313	AOAH	-0.54802411	-0.674460931	-0.297086393	-0.336392484	-0.399319855	-0.313831497	0.478931041	0.894420058
314	AOC2	-0.881809011	-2.226625085	-0.598461201	-0.158358812	-0.867920557	-0.046990975	0.476753816	2.058077586
316	AOX1	-1.284958661	-0.590296527	-0.140810964	-0.4649709	-0.012445328	-0.469745434	1.089730645	0.692385186
317	APAF1	-0.344507628	-5.73054952	-1.459710818	-0.017002628	-1.045421128	2.062364354	0.153251351	2.467102802
318	NUDT2	-0.557179053	-1.954269269	-0.781896574	-0.107253828	-0.728570594	0.740350538	0.815364167	0.92981141
319	APOF	-0.389393111	-0.092883	-1.280692005	-1.39279212	-0.92475214	-1.302684862	-0.205668408	-0.199659044
320	APBA1	-0.427773976	-2.051418189	-0.854125276	-0.096539885	-0.448094548	0.390415529	0.659171126	1.739767704
321	APBA2	-1.313004256	-0.671087037	-0.306087101	-0.407177881	-0.116406476	-0.527538094	0.907811388	0.471760823
322	APBB1	-1.288861038	-0.635811018	-0.784603607	-0.570217685	-1.006055826	-0.538254831	1.460425604	0.520719739
323	APBB2	-0.723815932	-1.194566394	-1.189018564	-1.101717495	-0.873030416	-0.452652534	0.336233711	1.095639629
324	APC	-0.551964116	-0.317817637	-2.443620211	-1.672750586	-1.469081313	-1.271844523	-0.969827842	-0.3835079
325	APCS	-1.179063985	-0.534682933	-0.625944329	-0.63862633	-0.72218026	-0.571650854	1.381373561	0.606314401
326	AIRE	-1.339310514	-1.270853014	-0.328443883	-0.615821174	-0.524685069	-0.090972028	1.243922799	0.095829643
327	APEH	-0.427353146	-0.575010908	-0.886916461	-1.923485686	-0.638160497	-1.869103191	0.658453341	-0.312193909
328	APEX1	-1.851357956	-0.15877602	-0.526498066	-2.201558722	-0.317515366	-2.108562624	1.61261217	-0.233007325
329	BIRC2	-0.948439034	-0.249697213	-0.973132635	-1.358644306	-0.096484832	-0.571933659	0.313823575	0.086915531
330	BIRC3	-0.450417281	-0.649878381	-0.528455137	-0.405197914	-0.788433226	-0.39933496	0.229146906	0.919005056
331	XIAP	-0.818900582	-0.542556392	-0.570172354	-0.729545588	-0.445886563	-0.520591324	0.138460005	0.121391407
332	BIRC5	-1.503799228	-0.66798716	-0.656924966	-1.135540516	0.117447304	-0.526821229	0.412265174	-0.045219339
333	APLP1	-0.599251227	-0.562162513	-0.807107445	-0.436273809	-0.546310654	-0.145748605	0.863608683	0.650353529
334	APLP2	-0.45129296	-0.832772402	-0.923971875	-0.756838632	-1.176967657	-0.604546491	0.688865775	1.09728359
335	APOA1	-0.377699528	-0.911809771	-1.247227291	-0.49879564	-0.801206757	0.029186543	-0.365142005	0.680812988
336	APOA2	-0.484456702	-0.047832718	-1.037046202	-3.077479083	-1.267601078	-2.557327213	-0.025040944	-1.138013764
337	APOA4	-0.672879301	-0.802882566	-0.256517269	-0.336055984	-0.403086382	-0.336908364	0.901078497	0.69010528
338	APOB	-0.872880129	-0.840046096	-0.22454137	-0.50978781	-0.254544902	-0.775342625	1.043156807	1.10336596
339	APOBEC1	-0.748404266	-1.026067388	-0.22779889	-0.340310116	-0.025670685	-0.276555982	0.669542171	0.416158131
341	APOC1	-0.503461215	-0.526792187	-0.489260976	-1.289166442	-0.555883898	-0.631771033	0.365334705	-0.239454434
343	AQP8	-1.466288958	-0.520817936	-0.191754756	-1.42573197	-0.274370236	-1.619245561	1.487659664	0.77378858
344	APOC2	-0.742761087	-0.790657283	-0.802697405	-0.272987329	-0.679985641	-0.393918099	0.451188076	0.522785498
345	APOC3	-0.119039005	-0.618560544	-0.953671304	-1.039729931	-0.892342211	-0.093498209	-0.171515506	0.257493245
346	APOC4	-1.403615215	-1.89348423	-0.239082795	-0.139230604	0.451801972	0.305766309	1.012243942	1.576477896
347	APOD	-0.684499324	-0.301009683	-1.761646943	-0.805962589	-0.990704384	-1.099401053	-0.334522287	0.425107639
348	APOE	-0.516386092	-0.51921839	-1.180287184	-0.860792039	-0.820978215	-1.152522022	-0.323146576	0.291143416
350	APOH	-0.673893122	-0.419073948	-1.166962424	-1.065609264	-0.845518812	-0.423668349	0.26837599	0.647329405
351	APP	-0.663784366	-0.201540903	-0.488998342	-0.936024475	-0.052242747	-0.900768717	0.356316855	0.293339447
353	APRT	-0.239101098	-0.114650456	-2.934227031	-1.350179251	-2.347213549	-1.559831084	0.366761155	0.077836059
354	KLK3	-0.556598849	-0.612981448	-1.211932708	-1.775126566	-0.667145943	-1.381656156	-0.342734254	0.878340648
355	FAS	-0.853274549	-0.903972417	-0.535293765	-0.671475521	-0.789986017	-0.268020321	1.110449333	0.530038387
356	FASLG	-0.902153024	-1.573637552	-0.708291721	-0.668367437	-0.829626057	0.11548768	0.014814086	0.591231998
357	SHROOM2	-1.457778696	-0.219126767	-0.204560602	-0.71201186	0.482511826	-0.865795251	1.127196344	0.329216204
358	AQP1	-0.339808175	-1.886808591	-0.771548344	-0.113597889	-0.417969181	0.278390288	-0.033365861	1.051990491
359	AQP2	-0.22213167	-0.434991478	-0.820654266	-0.670566658	-0.624744975	-0.287641031	0.222545218	0.043869918
360	AQP3	-1.044003706	-1.785255124	-0.540613264	-0.362497094	0.209485418	0.657026155	1.079027468	0.744105558
361	AQP4	-0.87520607	-0.210737706	-1.193780472	-0.790891419	-0.876481844	-0.649302017	0.898714488	0.289153366
362	AQP5	-0.058221678	-0.57816962	-1.461652194	-0.435672026	-1.392328972	-0.130571261	-0.479824477	0.484121799
363	AQP6	-1.624073695	-0.660358824	-0.579207048	-0.478803133	0.02056407	-0.736783252	1.219034627	0.930227281
364	AQP7	-0.58527255	-0.23129452	-0.254928916	-1.375681416	-0.39999906	-0.833277041	0.56205927	-0.440018492
366	AQP9	-0.339822329	-1.198991426	-1.605092912	-0.203830363	-0.857146548	-0.297700257	-0.570090112	0.683917132
367	AR	-0.1970349	-0.650408891	-1.065525218	-0.657082601	-1.247657857	-0.461284419	-0.248956824	0.206677296
368	ABCC6	-0.370163523	-0.116066635	-0.526512347	-1.257885542	-0.707783847	-0.917243147	0.183097943	-0.13568606
369	ARAF	-1.366320074	-0.567193915	-0.170578668	-0.346953715	0.105814717	-0.140867545	0.88387181	0.795704911
372	ARCN1	-1.041216646	-1.284026461	-0.525664181	-0.493175066	-0.162951295	-0.092619217	0.544806454	0.254361953
373	TRIM23	-1.98898973	-0.658247523	-1.566402628	-1.064829616	-1.11357185	-0.780862947	0.95585084	0.325194951
374	AREG	-1.876999332	-1.290146619	-0.289254312	-0.406600229	0.355036743	-0.130953267	0.919433611	0.323693003
375	ARF1	-0.504460188	-0.011330862	-0.577044073	-2.474384067	-0.453638122	-1.793648475	0.23215295	-0.795330364
377	ARF3	-1.522270006	-0.825694618	-0.544321707	-0.36433241	0.403300151	-0.579970429	0.688427803	1.090226484
378	ARF4	-2.877302537	-0.543647733	-0.04617097	-1.271695916	1.136038755	-0.750941353	1.984808922	-0.377745017
379	ARL4D	-0.452345266	-0.282749135	-0.951975341	-0.957290623	-0.659857136	-0.948390838	0.273263147	0.056959278
381	ARF5	-0.850745752	-0.682229502	-1.825623371	-0.716442862	-1.799104163	-0.216572697	0.218393515	0.00525443
382	ARF6	-0.194855324	-0.351102731	-0.956811161	-1.650647457	-1.07904359	-1.029528339	-0.116155861	-0.596478635
383	ARG1	-1.298720666	-1.250951354	-0.229513117	-0.106125882	0.372570774	0.196121548	1.055726212	1.124365265
384	ARG2	-1.409973345	-0.364507602	-0.308816727	-0.572359525	-0.492487708	-0.853147247	1.545671367	0.562916512
387	RHOA	-2.893389885	-3.772975727	-0.058149892	-1.338599896	0.690279801	0.060974074	1.720420859	2.243289041
388	RHOB	-0.300475118	-0.392592061	-1.202502374	-0.86002813	-0.931189679	-0.341244446	0.276611175	-0.102764757
389	RHOC	-0.75867312	-2.032842484	-0.52878247	-0.340716612	-0.523154405	0.777375878	0.499441022	1.01625324
390	RND3	-0.255241425	-0.801985883	-1.002870581	-0.697432927	-1.243530672	-0.314046872	0.333363077	0.527140284
391	RHOG	-0.091383263	-0.185027307	-1.717436357	-1.341175718	-1.405093747	-1.216368262	0.003961452	-0.418500451
392	ARHGAP1	-1.968202702	-0.390285184	-0.381380904	-0.636665504	0.745292248	-0.559973794	0.976610196	0.075603629
393	ARHGAP4	-0.75932529	-0.856200382	-0.684031604	-1.405051212	0.023983881	-1.605649441	0.451518246	1.117624143
394	ARHGAP5	-0.436976319	-0.528868004	-1.186976379	-0.78970358	-1.386766633	-0.731997466	0.671372109	0.223322925
395	ARHGAP6	-1.070173629	-0.352444981	-0.574306753	-1.379076072	-0.704939494	-0.61472602	0.30110047	-0.294707142
396	ARHGDIA	-0.129617948	-0.667923787	-1.782844101	-0.3615241	-1.775543431	-0.091169942	0.120533411	0.384120233
397	ARHGDIB	-0.522951191	-0.935416586	-0.695428101	-0.198825912	-0.803279692	0.157382615	0.369498088	0.666607096
398	ARHGDIG	-0.879926048	-0.410618705	-0.637695237	-0.970217173	-0.667383111	-0.317418572	1.134611206	0.110309578
399	RHOH	-0.04876636	-0.224128066	-2.919905564	-1.540868806	-1.834162124	-1.149831818	-0.367311257	-0.41959304
400	ARL1	-1.039577777	-1.218168357	-0.326730986	-0.355485401	0.228961658	-0.134509965	0.442837663	0.550625914
401	PHOX2A	-0.134743204	-0.54885078	-1.463943689	-1.056297499	-1.452003041	-1.32803025	0.134686095	0.805596
402	ARL2	-0.798593283	-0.043600182	-0.575846325	-2.097379876	-0.38726875	-1.294918304	0.787433188	-0.755709157
403	ARL3	-1.050656561	-0.36211194	-0.417388609	-0.375369583	-0.483354845	-0.432098247	0.87557189	0.523355721
405	ARNT	-2.231294017	-0.058201581	-0.099872397	-4.467917148	0.849708004	-2.61604635	1.612822088	-0.131853246
406	ARNTL	-1.439324401	-0.711708982	-1.070683977	-1.310011968	-0.607923906	-1.327018164	0.103887935	-0.000193832
407	ARR3	-0.789742361	-0.927502997	-0.568788346	-0.621196673	0.047082249	-0.907111899	0.139626741	1.183066239
408	ARRB1	-0.737176624	-0.761112093	-0.777028029	-0.622785656	-0.044145059	-0.307057739	1.003642179	0.950525174
409	ARRB2	-0.929234569	-0.163408557	-0.196869444	-0.71701753	-0.115034636	-0.91414016	0.851024075	0.014359739
410	ARSA	-0.223379154	-0.107496236	-1.096360494	-1.501472318	-0.822250184	-1.110173447	-0.000418931	-0.266865836
411	ARSB	-0.671867389	-0.346037694	-1.686397077	-2.162890149	-1.242915046	-1.019028812	0.431627939	-0.857950413
412	STS	-0.196251133	-0.290345021	-1.700975642	-0.857550853	-1.644996999	-1.148730056	-0.621849231	0.459175822
414	ARSD	-0.365909725	-1.674327472	-0.859139896	-0.291684789	-1.120077787	-0.308906513	0.113235357	0.49020167
415	ARSL	-0.20080325	-0.37111656	-0.777060181	-0.942066588	-0.669386299	-0.370818041	-0.037417252	0.245994405
416	ARSF	-0.193123174	-1.13031992	-0.933465428	-0.477038445	-0.943966096	0.136601206	0.193234398	0.596836208
417	ART1	-1.560657301	-0.969228716	-0.589395611	-0.241351795	0.536140763	-0.372291211	1.20960892	1.099301843
419	ART3	-0.191851583	-0.834561455	-0.967113048	-0.567803787	-0.766832698	-0.847798903	-0.181014326	0.803981842
420	ART4	-2.140960998	-0.436156835	-0.241982991	-1.547936576	0.477586924	-0.286214331	0.577359582	-0.009054998
421	ARVCF	-2.441381369	-0.716227849	-0.097020344	-0.613555154	0.218934179	-0.710823366	1.712786027	0.554794548
427	ASAH1	-1.480234911	-1.241740755	-0.574114291	-0.227089011	-0.839550332	-0.344596294	1.070919705	1.435563931
429	ASCL1	-0.634945756	-1.142302603	-0.897490701	-0.365829475	-0.829837321	-0.445306418	0.900680746	1.359795123
430	ASCL2	-0.345997947	-1.46036404	-1.23418952	-0.859390301	-0.409675152	-0.767538046	-0.180201993	0.463790302
432	ASGR1	-1.199550977	-0.437174515	-0.158892234	-1.161224721	0.214043382	-0.991254218	1.060497233	-0.016570909
433	ASGR2	-0.411504705	-0.8114375	-1.032166876	-0.193683769	-0.319305339	0.056219716	0.027826773	0.678143669
434	ASIP	-0.606134477	-0.37534875	-1.157460224	-0.817952664	-0.236378711	-0.365697499	0.006551397	0.409347812
435	ASL	-0.451187497	-0.543520778	-0.326790162	-0.678006068	-0.334312458	-0.686886295	0.432786469	0.800267241
438	ASMT	-1.562811632	-2.282737039	-0.134147185	-0.32851892	0.540573719	0.406543878	0.836861458	0.930968272
439	GET3	-1.267314763	-0.567414165	-0.539382721	-1.117804274	0.372876175	-1.381056035	1.244946248	0.827508777
440	ASNS	-0.222541112	-0.144707146	-1.605581193	-1.691998087	-1.42050744	-1.125010622	-0.570284067	-0.135085662
443	ASPA	-0.861644907	-0.282063601	-0.749896563	-1.312979489	-0.227209966	-0.708770658	-0.015614582	0.214557874
444	ASPH	-3.704459169	-1.91103934	-0.199191806	-0.295099879	1.193570429	-0.468262448	1.36077881	1.881428007
445	ASS1	-0.408232149	-0.899808112	-1.016136745	-0.500584393	-0.722599823	0.022671205	0.129943136	0.26734051
460	ASTN1	-1.143848652	-1.266549137	-0.421599437	-0.303728	-0.078984101	0.342301205	0.404017011	0.726651166
462	SERPINC1	-0.607676076	-0.136343713	-0.265082768	-1.210064589	-0.233579848	-1.45330304	0.872302503	-0.055661413
463	ZFHX3	-0.222578877	-0.188493872	-1.234604714	-0.881462661	-0.91226902	-0.87901692	-0.138448432	-0.117548193
466	ATF1	-0.862897981	-0.594506154	-0.517700183	-0.795544227	-0.776586355	-0.311783213	0.695152182	0.605620862
467	ATF3	-0.093734162	-0.174361941	-2.716185854	-1.916967559	-1.490228435	-1.353912027	-0.677264147	-0.350842289
468	ATF4	-0.702993101	-0.242310125	-0.69980833	-1.21475028	-0.016905489	-0.701891116	0.020934572	-0.342122736
471	ATIC	-3.788599267	-4.822408248	-0.046742166	-0.099553522	1.466515169	1.273841389	1.734284074	3.16123791
472	ATM	-0.167536101	-1.091592392	-2.800288906	-0.144253824	-1.544914891	0.060161271	-1.11090606	1.113169259
473	RERE	-0.772909072	-1.036544046	-0.273317071	-0.193912666	-0.292928374	-0.025783642	1.03608649	1.129355556
474	ATOH1	-0.726599744	-0.757438	-0.628801629	-0.571542355	-0.316081957	-0.251703663	0.084302574	1.026202798
475	ATOX1	-0.63009768	-0.709414384	-0.422829129	-0.707941382	-0.657554633	-0.45895676	0.895961253	0.911490153
476	ATP1A1	-1.02580583	-1.89888111	-0.597468896	-0.080469703	0.216260408	0.712876353	0.566276289	1.388948543
477	ATP1A2	-1.28592094	-0.801153126	-0.697914774	-2.284633975	-0.077719966	-2.047819504	0.400867553	0.302487895
478	ATP1A3	-1.449629163	-1.973503111	-0.108472423	-0.947290377	0.196128987	-0.712486416	1.028713932	0.975494555
479	ATP12A	-0.153110014	-0.466794415	-2.204061191	-0.72204698	-1.463528745	-0.248724624	-0.523124665	0.361712122
480	ATP1A4	-0.408850754	-1.78342273	-1.462702815	-2.244738038	-0.715599823	-1.666673487	-0.226729552	0.697694787
481	ATP1B1	-0.282709962	-1.855083278	-0.852863447	-0.497286521	-0.511453748	0.69060567	-0.096104793	1.027835819
482	ATP1B2	-1.170642347	-0.7486693	-0.458803905	-0.477117017	0.265990366	-0.444600382	0.644445048	1.017370773
483	ATP1B3	-1.564328349	-1.528760301	-0.636038693	-0.324592818	-0.421575965	0.270267331	0.077157018	0.629777754
486	FXYD2	-0.516228139	-0.663769214	-0.85010497	-1.082520138	-0.195315448	-0.838532236	0.284028213	-0.257619289
487	ATP2A1	-1.013985366	-0.246771901	-0.91093077	-0.898806592	-1.165446027	-1.036837339	1.247167779	-0.130152046
488	ATP2A2	-0.467347502	-0.008496366	-0.451367916	-4.889678278	-0.578197306	-2.362921713	0.267325369	-1.456023729
489	ATP2A3	-0.440112955	-0.161854051	-1.769683711	-2.767197527	-0.894438572	-1.967146479	0.189921262	-0.475980078
490	ATP2B1	-1.023235757	-0.446130214	-0.908894328	-1.290582503	-0.026806298	-1.467873263	1.069611891	0.680823569
491	ATP2B2	-0.449227249	-0.693119796	-1.307947871	-1.283922669	-0.272103347	-1.284134986	0.686513591	-0.33813744
492	ATP2B3	-0.521286311	-1.191882141	-0.711918846	-0.950274206	-0.873585213	-0.928198888	0.209373596	1.400813597
493	ATP2B4	-0.221365271	-2.504141374	-2.927993945	-0.489410292	-1.728056444	-0.344291977	-0.233257554	1.637019766
495	ATP4A	-1.827497455	-0.708122878	-0.863684019	-0.417642722	-0.618512052	-0.465247258	1.612347698	0.330183626
496	ATP4B	-0.63150681	-0.104434626	-0.485415455	-2.820501189	-0.307156385	-2.430203637	0.227927	-0.60792775
498	ATP5F1A	-1.463645392	-1.902361181	-1.168023028	-0.10874499	-0.533477204	0.51830422	0.164100096	1.7165147
501	ALDH7A1	-0.448414856	-0.096995984	-1.114422887	-1.751194965	-1.334045088	-1.388870889	-0.061470643	-0.258725065
506	ATP5F1B	-0.548782523	-0.658763022	-0.839929042	-0.358591567	-0.851126124	-0.05883943	0.805912046	0.842891816
509	ATP5F1C	-0.212679322	-1.665930954	-0.847540767	-0.428735266	-0.643566582	-0.192107002	0.198633559	1.73125513
513	ATP5F1D	-0.8084015	-1.465561598	-0.29089439	-0.657812952	-0.463346235	0.337835405	1.069863407	1.181588741
514	ATP5F1E	-0.655349524	-0.727420508	-0.499733818	-0.659053625	-0.15418194	-0.948282395	0.428853626	0.996598243
515	ATP5PB	-1.501020071	-0.843069642	-0.852358337	-0.30600544	0.505821816	-0.486700708	1.268672332	0.744772221
516	ATP5MC1	-0.451707631	-0.300006905	-0.665010632	-1.375517901	-0.608290987	-1.18083226	0.15211047	-0.215311009
517	ATP5MC2	-0.594212998	-1.276855821	-0.454147052	-0.428509655	-0.432896524	-0.59773919	0.505895866	1.406483341
518	ATP5MC3	-0.032943094	-0.313020929	-2.631748573	-0.823323811	-1.350839154	-0.475168809	-0.862973467	0.060266031
521	ATP5ME	-1.081565983	-2.874269876	-0.685530455	-0.032601744	-0.86124308	0.821259319	1.3030122	1.776731802
522	ATP5PF	-0.052486269	-1.139249141	-1.846947518	-0.11441012	-1.243536593	-0.043473308	-0.693843369	1.357176819
523	ATP6V1A	-0.357270165	-0.685996427	-1.177242511	-1.467551385	-0.393691701	-0.388501184	0.023754113	-0.20078046
525	ATP6V1B1	-0.459926492	-0.979879703	-0.574677075	-1.011650618	-0.790349455	-0.870124897	0.668512937	0.166643754
526	ATP6V1B2	-0.695244967	-0.468147679	-1.0060931	-0.381270965	-0.02343189	-0.602684394	0.313944104	0.430586807
527	ATP6V0C	-0.954938723	-0.977659351	-1.144243193	-0.760590185	-0.012473349	0.001380884	0.066137274	0.204833047
528	ATP6V1C1	-0.710236219	-0.363020198	-0.237122606	-1.267555121	-0.182383159	-0.995057173	0.586973534	-0.375377062
529	ATP6V1E1	-0.90171282	-0.314741937	-0.298243449	-0.926389277	-0.057368928	-1.212817231	0.669840538	0.027637482
533	ATP6V0B	-0.763748686	-1.423536149	-0.605828407	-0.2572599	0.027266605	0.0112034	0.370553577	1.177982732
534	ATP6V1G2	-0.238810861	-1.327765549	-1.249169948	-0.17712453	-0.590635297	0.21386028	0.116258613	1.115064799
535	ATP6V0A1	-0.806431284	-0.720906573	-0.382309507	-2.049983848	0.061404217	-2.019123322	0.876083674	0.482945589
537	ATP6AP1	-1.346205771	-1.390183372	-0.294583931	-0.558840625	0.418660978	-0.059312615	1.081158198	0.150192059
538	ATP7A	-0.287232481	-2.29995042	-0.957580263	-0.185195609	-0.66906973	0.900904904	0.342604926	1.182321693
539	ATP5PO	-1.090900744	-1.516710827	-2.525907165	-0.195550436	-2.163758272	0.166010256	0.897348835	1.634783455
540	ATP7B	-2.984714239	-2.185278839	-0.669467763	-0.124275552	0.048414413	-0.106413408	2.353225523	1.07542326
545	ATR	-0.587553061	-0.299391799	-0.586694674	-1.452719645	-0.286965068	-1.117695643	0.12261434	-0.221637937
546	ATRX	-1.441741133	-0.645793378	-0.275190012	-1.153495966	0.0687472	-0.648115919	0.514794918	-0.004778904
547	KIF1A	-0.70195123	-0.388222821	-0.620853763	-0.945062138	-0.469238659	-0.76966581	0.670944163	0.063291572
549	AUH	-0.949519322	-0.838180476	-1.560975173	-0.558130315	-0.887157865	0.000734576	-0.547759115	0.150847738
550	AUP1	-3.212813742	-0.173428121	-0.079067974	-2.099277936	1.086946156	-1.157077385	1.569088165	-0.36254398
551	AVP	-0.873520464	-1.333451388	-0.342084635	-0.107986419	0.111974967	0.349548957	0.863038527	0.926500333
552	AVPR1A	-1.220741797	-2.423998079	-0.400822601	-0.201822569	-0.052171766	-0.293413569	0.534048482	2.165354938
553	AVPR1B	-1.153372724	-1.657359296	-2.380359201	-0.709696213	-1.49957228	-0.939589852	-0.089183727	0.822713421
554	AVPR2	-0.430598913	-2.26522265	-0.895459284	-0.332842934	-1.150726293	-0.28434306	0.663318119	1.968536292
558	AXL	-0.531049562	-0.409750858	-1.439946784	-0.47804802	-0.869401596	-0.709569063	0.785555102	0.237111609
563	AZGP1	-0.259006839	-0.952161651	-1.013418272	-0.500958459	-0.764470302	0.168546682	0.402681963	0.211128924
566	AZU1	-0.887152529	-0.886696951	-0.721709973	-0.26470533	-0.997257311	-0.127306866	1.140649413	0.537265431
567	B2M	-0.459787457	-4.582159106	-0.709756138	-0.120951963	-0.690742767	1.279682075	0.69960843	1.498814591
570	BAAT	-0.362104296	-0.18334444	-0.753327508	-0.920918746	-0.385785667	-0.715458291	0.26639627	-0.145329964
571	BACH1	-0.155110772	-1.174994154	-2.403456806	-0.191265181	-1.451619587	0.246203543	-0.952837035	0.924897898
572	BAD	-0.517074953	-0.231421712	-0.574711082	-1.695319885	-0.529938624	-0.978962969	0.133970397	-0.619750729
573	BAG1	-1.302866077	-0.131395731	-0.722670209	-1.279789262	-0.69790968	-1.141154671	0.928278622	-0.228287189
575	ADGRB1	-0.268276554	-0.823630163	-1.427893244	-1.074623698	-0.750941647	-0.319959453	-0.040030628	0.022238838
576	ADGRB2	-0.254847272	-0.442062922	-2.362771595	-0.865797479	-1.023934181	-0.804943287	0.394925406	0.258659963
577	ADGRB3	-1.271731552	-1.880106517	-0.313422029	-1.181533123	0.108135636	-1.431240186	0.855351769	0.8814595
578	BAK1	-0.182252328	-2.899453621	-1.12214663	-0.12910311	-0.791183242	0.310875602	-0.22394148	2.400561902
579	NKX3-2	-0.705803071	-0.37458816	-0.711007911	-1.245759834	-0.986774187	-0.701909174	0.198380382	-0.361841266
580	BARD1	-1.153872567	-0.506360481	-0.337702436	-0.25866614	-0.539002843	-0.356275709	1.029307466	0.548838294
581	BAX	-0.769048862	-2.59441342	-0.229452781	-0.186162672	-0.35180671	0.11129516	0.630374729	2.073587626
582	BBS1	-0.577605751	-0.602120311	-0.739807344	-0.329529676	-0.134859585	-0.385153479	0.540779791	0.866298272
583	BBS2	-3.882106899	-0.453892134	-0.093114918	-1.604616973	0.001498299	-0.931659187	2.117752345	0.34010933
585	BBS4	-0.687612866	-1.42268372	-0.768109497	-0.326243623	-0.030352357	0.378136066	0.322029746	0.535111682
586	BCAT1	-0.235659178	-0.179644913	-2.310755802	-2.326194457	-2.063843271	-2.166693816	0.360633867	0.246113275
587	BCAT2	-1.651910327	-0.529674233	-1.776498154	-0.534870863	-0.116219405	-0.71335769	1.702339961	0.2850688
590	BCHE	-0.397428464	-2.438675319	-0.826559706	-0.443804519	-0.337248976	0.962394517	0.198335779	1.583362921
593	BCKDHA	-0.605643659	-0.737659072	-0.726990425	-0.295411194	-0.424252692	-0.086868492	0.396306561	1.007312248
594	BCKDHB	-0.363660748	-0.539328681	-0.672205615	-1.26299555	-0.383393582	-0.725398678	0.261162927	-0.372527507
595	CCND1	-0.230489017	-1.668952089	-2.024177916	-0.741591878	-1.33397859	-1.03076282	0.040359876	1.718400972
596	BCL2	-0.670936045	-0.134286626	-0.675562551	-1.179197963	-0.462794326	-1.32963199	0.541623033	0.134670941
597	BCL2A1	-0.449700751	-0.500877772	-0.492153926	-1.424128211	-0.745496833	-0.503021775	0.528271432	-0.469300402
598	BCL2L1	-0.738491923	-0.761729815	-0.385160763	-1.684838539	-0.22148114	-1.797279963	0.865420637	0.505988639
599	BCL2L2	-0.402514298	-0.879951331	-1.42909794	-0.554598018	-0.41234615	-0.577980763	0.000651134	0.928123777
602	BCL3	-0.89536214	-1.646937991	-0.532779823	-0.378248846	-0.408721398	-0.59864829	0.684610268	1.71855105
604	BCL6	-1.279865661	-0.612254552	-0.268782017	-0.537851011	-0.424363999	-0.099008425	1.454868397	0.271671782
605	BCL7A	-3.082202827	-1.172782853	-0.048361371	-0.358124475	0.797561214	0.316811146	1.864387916	0.748329908
607	BCL9	-0.178556462	-0.242042837	-1.35833647	-1.401327095	-1.256720447	-1.19405589	-0.360989016	0.076448799
608	TNFRSF17	-0.738568244	-1.156513328	-0.503380174	-1.445589964	0.008823342	-0.423075335	0.766736047	1.158974162
610	HCN2	-0.201951243	-0.829616738	-1.090199013	-0.791477464	-1.312517625	-1.083313139	0.085474862	1.094520881
611	OPN1SW	-2.0364964	-0.268492858	-0.092518318	-0.977111263	0.778939082	-0.980087836	1.029038629	0.305759303
613	BCR	-1.006130126	-1.522169044	-0.634814684	-0.324820582	-0.04617056	-0.319596146	0.078457218	1.234113488
617	BCS1L	-0.145773025	-3.270595006	-2.267090602	-1.300655459	-1.380686127	-1.522379285	-0.891435817	0.676983579
622	BDH1	-0.360344459	-1.051982615	-1.193435408	-0.539137166	-0.388503973	-0.466089127	-0.056204389	1.109983059
623	BDKRB1	-1.648532793	-0.605423912	-2.206866278	-0.2807459	-2.013140316	-0.13490157	1.700071662	0.869826516
624	BDKRB2	-0.459115949	-0.597484714	-1.159010996	-1.398646701	-0.260430373	-1.087571692	0.003349895	0.861138516
627	BDNF	-0.503435112	-1.538390325	-1.002272204	-0.16037155	-1.003689084	0.019246695	-0.205231044	1.442710136
629	CFB	-1.173948413	-1.540692747	-0.400794583	-0.285398501	0.316748954	0.530912391	0.95678641	0.900554044
631	BFSP1	-1.524431283	-0.158190538	-0.261906897	-1.46429548	0.127895481	-1.018872959	1.083348056	-0.4929571
632	BGLAP	-0.229533055	-0.062005775	-1.674061367	-1.184204354	-0.943533924	-1.360416368	-0.606609022	-0.147255128
633	BGN	-0.753096821	-0.38248841	-0.747337599	-2.2982499	-0.356830672	-1.668799533	0.484680528	0.141693439
634	CEACAM1	-0.414191048	-2.028530257	-0.63319005	-0.22560082	-0.315561893	0.595290876	0.122974632	1.127778434
635	BHMT	-1.757829142	-1.464867906	-0.156963116	-0.364351466	0.392046558	0.202520194	1.148659388	1.481556943
636	BICD1	-1.050197979	-0.868897325	-0.533660326	-0.341315119	0.136264906	-0.320155372	0.86300737	0.414769086
637	BID	-1.709255611	-0.588404643	-0.639862398	-0.95277082	-0.439320329	-1.233783396	0.454289882	0.682830694
638	BIK	-0.46063172	-0.660165987	-0.614838551	-0.442403564	-0.820418944	-0.389524857	0.558031452	0.801911194
639	PRDM1	-1.525587884	-2.032763803	-0.146373965	-0.174290123	0.001859619	-0.233765859	1.623201525	1.896318833
640	BLK	-0.181620319	-0.726352428	-0.958893882	-0.842782966	-0.760224832	-0.387713634	-0.17511908	0.555968236
641	BLM	-1.557695511	-0.409469535	-0.14207235	-1.375265577	-0.010423459	-0.76557541	0.81238047	-0.439797195
642	BLMH	-0.272225031	-0.132097176	-1.245949094	-1.712286661	-0.668794022	-0.86301468	-0.36444685	-0.62835017
643	CXCR5	-0.744743464	-1.941607515	-1.14623745	-0.103070173	-0.806984957	0.734277094	0.661112001	1.737128187
644	BLVRA	-0.355406341	-0.50299127	-1.194876965	-0.907153958	-0.82139992	-0.458374825	-0.332597927	0.103942722
645	BLVRB	-0.223785574	-0.86202787	-0.733446837	-1.707839505	-0.837532433	-1.811853654	0.239464044	0.008474324
646	BNC1	-0.38875216	-0.208583106	-1.167210198	-1.595846466	-0.435282647	-1.222345616	0.030469924	-0.567498117
648	BMI1	-0.044767419	-1.27217822	-3.332817782	-0.518080209	-2.073118932	0.377666531	-1.310914368	0.561288794
649	BMP1	-1.109791071	-0.590325673	-2.120351515	-0.882122062	-1.968204732	-1.172285387	-0.175348556	0.646305356
650	BMP2	-1.189317045	-0.855789945	-0.971022064	-0.575479267	-0.491026575	-0.856412464	1.079435357	1.117413544
651	BMP3	-0.496656936	-0.328563777	-0.492210436	-0.452721544	-0.307146474	-0.432947496	0.220459313	0.463834943
652	BMP4	-0.227824762	-0.07506112	-1.074589433	-2.742302621	-1.301903928	-1.219217671	0.183283856	-0.692140267
653	BMP5	-0.939587471	-0.562955167	-0.411974588	-0.385216398	-0.037702389	-0.144573715	0.365832167	0.669478022
654	BMP6	-1.495904209	-1.080555741	-0.596697336	-0.371407041	-0.86544973	0.257017493	1.602639622	0.600082776
655	BMP7	-1.333383454	-0.670824263	-0.359364957	-0.362438712	-0.569265303	-0.153711012	1.194452142	0.452079348
656	BMP8B	-2.425432805	-0.645165549	-0.102728201	-0.838077668	0.530510259	-0.069650202	1.216631159	0.365933513
657	BMPR1A	-1.907151714	-1.561219103	-0.216212997	-0.129560712	0.717377114	0.282804963	0.783191963	0.851190509
658	BMPR1B	-0.614869472	-0.581339269	-0.501024476	-0.44173314	-0.59204918	-0.687349701	0.568340841	0.84286659
659	BMPR2	-0.058087351	-0.606752385	-2.003919046	-0.426697257	-1.15662194	-0.529747354	-0.770379187	0.664329898
660	BMX	-0.802181944	-1.103353717	-1.091106852	-0.516271686	-0.786094925	-0.010368556	0.577961206	1.33056938
661	POLR3D	-0.082828926	-0.434366499	-1.815468787	-1.533820334	-1.458980616	-0.935440669	-0.678301537	-0.532930819
662	BNIP1	-0.081241048	-0.552779196	-1.720179941	-0.9537818	-1.738475176	-0.338020307	-0.030424295	0.053511405
663	BNIP2	-1.609319712	-0.885183017	-0.532470797	-0.256315964	0.208863568	0.096078233	0.733686591	0.756306506
664	BNIP3	-0.686188172	-0.996026341	-0.541021618	-0.332126356	-0.506234203	-0.061988095	0.17514717	0.864677326
665	BNIP3L	-0.519559374	-0.622683763	-0.61646341	-0.563669125	-0.473527466	-0.089982609	0.095889429	0.14533072
666	BOK	-0.733681897	-0.87583009	-0.93362971	-0.56097478	0.004869953	-0.122325605	0.446549612	0.14783711
667	DST	-0.54075237	-2.753880199	-0.406883076	-0.238448246	-0.170517316	1.092076964	0.574208373	1.438568876
668	FOXL2	-0.49323796	-0.641254882	-0.744644238	-1.955191037	-0.221914028	-1.961790328	0.035437435	0.795178441
669	BPGM	-0.216331676	-1.438405617	-1.012167382	-0.070207838	-0.711189201	0.474525752	0.313643479	1.090472893
670	BPHL	-1.260181761	-0.870132896	-0.267621448	-0.246992832	-0.255630891	0.110336919	1.440697546	0.569814471
671	BPI	-0.508474564	-0.624484365	-0.678609758	-0.309319801	-0.614439621	-0.492596323	0.037511189	0.652805487
672	BRCA1	-0.430233432	-0.418405242	-1.155398854	-1.894320129	-0.295668067	-0.76194866	-0.168242736	-0.276024504
673	BRAF	-0.09038472	-0.457251864	-2.033972614	-0.226189582	-1.998801164	-0.037917039	-0.774026157	0.56633975
675	BRCA2	-0.312256156	-0.333642846	-0.749298973	-0.710097877	-0.583835751	-0.619623598	0.490391883	0.205037326
676	BRDT	-1.68426295	-1.577680456	-0.403682385	-0.315953354	0.125119216	0.154090977	0.950160369	0.5589111
677	ZFP36L1	-0.750418635	-1.593180761	-1.29965894	-0.25382699	-1.004869062	0.558690912	-0.397558663	1.046603225
678	ZFP36L2	-0.25674842	-2.144565527	-1.35765387	-0.448690975	-1.512475473	0.829287317	0.035462384	1.442373905
680	BRS3	-0.832567399	-0.266116147	-0.413901985	-1.308018538	-0.223494378	-1.061177246	0.313724935	-0.010408526
682	BSG	-0.941458818	-0.432665832	-0.247573984	-0.810800457	0.159650261	-0.290271123	0.877933876	0.298427532
683	BST1	-0.083663223	-0.449109864	-2.395769367	-1.117741267	-1.49026919	-0.674867802	-0.949702952	0.669826379
684	BST2	-0.481397794	-1.388200055	-0.859015425	-0.608917412	-0.235086842	-0.889068088	-0.102860304	1.542635149
685	BTC	-0.587829923	-1.097330815	-0.523307185	-1.339788893	-0.78235447	-1.180073128	0.663548581	0.071546746
686	BTD	-0.607260619	-0.223869791	-0.577986282	-0.908061052	-0.105031625	-1.196087274	0.244980651	-0.036714612
687	KLF9	-0.092075308	-0.7325	-1.192058037	-0.279269902	-1.054594123	-0.22935267	-0.165578942	0.940545308
688	KLF5	-0.863839886	-1.127657228	-2.149279518	-0.148315703	-1.779203051	0.116974418	-0.836032972	1.061961323
689	BTF3	-0.338562295	-0.142540088	-1.231031606	-1.040115226	-0.886777402	-0.831970085	-0.354888703	0.062726208
694	BTG1	-0.519273363	-0.374228321	-0.618954911	-0.78673799	-0.191848569	-0.457818128	0.651057031	0.322444547
695	BTK	-0.935081035	-1.139159534	-1.203126135	-1.514702705	-0.929407215	-1.132045514	0.403540331	1.357175686
696	BTN1A1	-0.354199374	-0.627895368	-0.519626324	-0.639154221	-0.778886246	-0.097196764	0.232965465	0.239319197
699	BUB1	-1.376302991	-0.860824578	-0.154285236	-0.581847656	-0.020003841	-0.775108292	1.522658442	0.680515114
701	BUB1B	-0.275177908	-0.714076959	-0.712112875	-0.336564659	-0.822380847	-0.010361306	0.059622123	0.421179693
705	BYSL	-0.652484358	-1.219846109	-0.543699573	-0.284621346	-0.557357861	0.345518626	0.164330419	0.879805692
706	TSPO	-0.129540332	-0.205559128	-0.882611095	-1.395840948	-1.139467471	-1.102102813	-0.000933068	-0.451400255
708	C1QBP	-0.260629304	-0.63394053	-0.680660771	-1.325119263	-0.703402096	-1.473176634	0.186527854	0.901893604
710	SERPING1	-0.186247431	-0.464637335	-1.053480727	-1.059733717	-0.920436784	-0.251471638	0.25986111	0.161431161
712	C1QA	-0.102215445	-0.735443092	-2.297577883	-1.279467049	-2.059304764	-0.916876978	-0.188434677	1.005115255
713	C1QB	-1.809226321	-0.546909103	-0.089752212	-1.084712513	0.286123204	-0.613589337	1.170070849	0.803548916
714	C1QC	-0.685517218	-0.656243435	-0.950578509	-1.948185553	-0.550293236	-0.69631681	-0.169633905	0.408933483
715	C1R	-1.438033696	-1.275994418	-0.897306314	-0.462115767	0.042427251	0.379956063	0.24612996	0.648392788
716	C1S	-0.267512262	-1.916241455	-0.878372299	-0.041463026	-1.090245292	0.573970352	0.235312396	1.885071345
717	C2	-1.442912576	-1.460260394	-0.100555429	-0.189713829	0.132471278	0.486584015	1.565920368	1.044072394
718	C3	-1.834346531	-0.498737017	-0.309093306	-0.55465226	0.267311297	-0.833791342	0.693383134	0.159357074
719	C3AR1	-0.601906429	-0.282767636	-1.236246813	-0.804773761	-0.110044987	-1.098299737	0.09547083	0.445856726
720	C4A	-0.817881004	-0.422618044	-0.783221609	-0.742556402	-0.507479981	-0.619080574	0.786539798	0.135660509
721	C4B	-3.207825468	-0.875465635	-0.055897389	-0.463528444	1.26156493	0.114141426	1.866806618	0.573171093
722	C4BPA	-0.248309032	-0.378998497	-1.141088874	-0.659316475	-1.081084915	-0.760553532	-0.054857369	0.589075465
725	C4BPB	-0.567341863	-0.194098406	-0.714199643	-0.996458875	-0.478464595	-0.68975461	0.122004432	-0.137092867
726	CAPN5	-0.088939193	-1.873167022	-1.959532609	-1.236283378	-1.599067276	-0.759377038	-0.031885101	-0.355932063
727	C5	-0.958674641	-0.387408727	-0.375612537	-1.694183909	-0.283946088	-1.803424861	0.437061451	0.602867149
728	C5AR1	-1.53120809	-1.46787719	-0.408569548	-0.15919303	0.522024096	0.243970289	0.86347889	1.275093565
729	C6	-0.394192317	-0.277514788	-1.884310507	-0.81386061	-0.897376887	-0.550716584	-0.639909877	-0.068525679
730	C7	-0.523047968	-0.220495101	-1.254579003	-1.408156172	-1.437578778	-1.607406066	0.776003116	0.331718643
731	C8A	-0.806858308	-0.931581027	-0.508814019	-0.789789594	-0.271295338	-1.081535003	0.778390604	1.186141087
732	C8B	-1.021662474	-1.064292683	-0.389700841	-0.272762305	-0.023440927	0.000304561	0.344829394	0.984435912
733	C8G	-0.570705202	-0.799773662	-0.566954981	-1.515446717	-0.140872204	-1.255442582	0.1411677	1.066503813
734	OSGIN2	-0.487521792	-0.659132901	-0.509378268	-0.648304005	-0.766485287	-0.403016776	0.730066586	0.356808322
735	C9	-0.837084102	-1.135762893	-0.359490332	-0.652947606	-0.179466208	-0.94268297	0.63704638	1.354482689
738	VPS51	-0.064836181	-0.162655184	-3.15358305	-2.529670705	-1.253666369	-1.326273227	-0.77441429	-1.021424168
740	MRPL49	-0.302885986	-2.13908384	-1.030855502	-0.063322332	-1.265141884	0.82670857	0.399266161	1.128824086
741	ZNHIT2	-0.116150572	-0.116940902	-1.640415596	-1.709532697	-1.692222113	-1.007417551	0.068074834	-0.62673206
744	MPPED2	-0.799055625	-1.42876339	-0.828810644	-0.284229815	-0.10551246	0.469393488	0.450290776	1.152284085
745	MYRF	-0.550196469	-0.258676574	-0.99905602	-1.38971364	-0.548179998	-1.062602311	-0.202847501	-0.220014571
746	TMEM258	-1.817172968	-1.008020291	-0.167984632	-1.828959765	0.493414581	-1.88845356	1.170243808	0.923990169
747	DAGLA	-0.428623497	-0.166877444	-1.163942728	-1.29998276	-0.297735467	-1.522026764	0.051028685	-0.049977886
752	FMNL1	-1.258485804	-1.277891286	-0.86810134	-0.272601206	-0.946236326	-0.058128176	1.439721811	0.695932756
753	LDLRAD4	-0.181200288	-0.384437634	-0.771192629	-0.848708808	-0.872382262	-0.843564092	-0.033030156	0.246017791
754	PTTG1IP	-0.411726363	-0.562356048	-0.475862095	-0.718686029	-0.319025024	-0.541202021	0.23924933	0.352757946
755	CFAP410	-0.349266681	-1.243916606	-0.800768041	-0.427274286	-0.404807275	-0.666342665	0.206573216	1.437025236
757	TMEM50B	-0.322357492	-0.376801057	-1.561508099	-1.030067397	-0.679891514	-0.89564585	-0.548066485	-0.222489777
758	MPPED1	-0.317102279	-0.628871528	-1.114619584	-0.585416686	-0.903428731	-0.116955021	-0.281017599	0.663664065
759	CA1	-0.299044207	-1.054947509	-1.120189376	-0.367407498	-0.575597153	-0.58425041	0.156373796	1.078972603
760	CA2	-2.445562098	-0.436251145	-0.063783323	-0.478983623	0.105341381	-0.722063296	1.734701996	0.668121376
761	CA3	-0.706001708	-0.40893891	-2.18899706	-1.232693451	-1.450135482	-1.472244314	-0.048261458	0.480099962
762	CA4	-0.351551692	-0.177312446	-0.948006412	-3.194102801	-0.630351256	-2.601779647	0.085035281	-0.900254764
763	CA5A	-0.158003948	-0.657587111	-2.541415726	-1.001174282	-1.624528933	-0.355731053	0.194605804	0.256794035
765	CA6	-0.483888162	-1.248183636	-2.107509456	-0.208321672	-1.066464566	0.022914712	0.275513912	1.439208442
766	CA7	-0.405895681	-0.479364127	-1.824283363	-1.05687914	-1.415241161	-1.056211924	0.419246941	0.724240228
767	CA8	-0.875616113	-1.535264236	-0.266010816	-0.859176167	-0.359119299	-0.060179922	0.886315411	0.231895375
768	CA9	-2.267656258	-0.511506444	-0.833860914	-0.526317166	0.884626942	-0.621472765	1.799485584	0.504847565
770	CA11	-0.920647086	-0.709252903	-1.492263804	-0.34385869	-0.13074058	-0.547987229	0.756989262	0.75945814
771	CA12	-0.836775846	-1.253076119	-0.46280533	-0.32006282	-0.217492379	-0.211581595	0.551736193	0.656898395
773	CACNA1A	-0.328979802	-0.15914339	-0.748533521	-1.363437356	-0.792874874	-0.779150779	-0.014337758	-0.373679417
774	CACNA1B	-0.484043115	-1.585935337	-0.924559064	-0.148475688	-1.177278794	0.555047262	0.339533957	0.949207239
775	CACNA1C	-0.420856759	-0.700004011	-1.204269126	-1.155835168	-0.826986089	-0.541690248	0.648961962	0.09288806
776	CACNA1D	-0.24011465	-0.759155216	-1.456907899	-0.652960423	-0.587419359	-0.775290744	-0.472231396	0.499825793
777	CACNA1E	-0.512236439	-0.516602052	-0.363427551	-0.806664869	-0.425062305	-0.560171133	0.611680859	0.128745748
778	CACNA1F	-0.0284608	-0.192461241	-2.486492399	-1.356743131	-1.628024041	-0.988304154	-0.372436658	-0.290951918
779	CACNA1S	-1.085174104	-1.030040544	-0.390518731	-0.215102356	-0.542474026	-0.099522153	1.221977608	0.921860618
780	DDR1	-1.928867812	-0.04683738	-0.358343679	-2.183396209	-0.567526876	-1.380522339	1.284091864	-0.85098847
781	CACNA2D1	-0.489794144	-0.394540224	-1.664843479	-0.57007655	-1.707044112	-0.338816009	0.307568676	0.287000765
782	CACNB1	-0.44896642	-0.488519599	-0.888817619	-0.801328443	-1.145316782	-1.094726217	0.686687532	0.419075686
783	CACNB2	-0.737626864	-0.920803783	-0.609754433	-0.377052333	0.007987647	-0.074811861	0.100736138	0.882403948
784	CACNB3	-0.670268173	-2.289078474	-0.486584962	-0.075784703	-0.623901494	0.665020786	0.935708693	1.374470431
785	CACNB4	-1.025316596	-1.165759589	-0.253430266	-0.706598271	-0.397433719	-0.481810785	0.698391297	0.817620461
786	CACNG1	-1.360445947	-0.600477072	-0.863386082	-1.285457692	-0.502723101	-0.420617371	1.512011384	-0.185703916
788	SLC25A20	-1.831191799	-0.650610719	-0.336902761	-0.612026583	-0.173281811	-0.281215359	1.803578265	0.675880324
790	CAD	-0.302120989	-0.072919183	-1.073309218	-1.506140592	-0.739395499	-1.23798404	-0.254038921	-0.518424535
793	CALB1	-0.036957426	-0.4594646	-2.545802261	-1.2109562	-1.461160472	-1.454005399	-0.762294984	0.650508969
794	CALB2	-0.568645467	-0.31448734	-0.631803675	-1.730928518	-0.483396909	-1.259191415	0.0817305	0.496220917
795	S100G	-1.619575298	-0.483026813	-0.120727661	-0.455347686	0.201178884	-0.551117733	1.135242155	0.538206672
796	CALCA	-1.309587053	-0.873664478	-0.156080472	-0.308839441	0.39867147	-0.120051442	0.772113452	0.868957329
797	CALCB	-0.509704935	-1.124071757	-0.607905647	-1.007886533	-0.878410629	-1.284288434	0.188524905	0.877192365
799	CALCR	-0.32789318	-0.566192599	-1.240532236	-0.850174181	-0.43735596	-0.738241867	0.132547591	0.414381104
800	CALD1	-1.747772681	-1.737838769	-0.397351067	-0.208896496	0.314361597	0.634556369	0.434873063	1.057090723
801	CALM1	-0.761251635	-1.865442107	-0.398299278	-0.794659546	-0.449571771	0.696109585	0.333711716	1.358632665
805	CALM2	-1.774610284	-2.010779283	-0.090210575	-0.292690418	0.652344756	0.767810718	0.99413044	1.129548299
808	CALM3	-1.349688031	-0.668579942	-0.245672688	-0.335060118	0.269311395	-0.133826546	1.074550796	0.657599242
810	CALML3	-0.898856385	-1.082624866	-0.47901064	-0.761814025	-0.307990489	0.050767359	0.23526767	0.498659978
811	CALR	-0.719102263	-4.90736764	-0.247616283	-0.004197345	-0.175467123	1.833788879	0.78218332	2.519055694
813	CALU	-0.277345346	-0.049336093	-1.871268324	-2.822506732	-1.510583695	-1.249391219	-0.705830295	-0.696458253
814	CAMK4	-0.70868865	-0.113616522	-0.43881825	-1.920977261	-0.012139348	-1.942178478	0.370965077	-0.308070079
815	CAMK2A	-1.187839654	-0.315611858	-2.266094166	-0.438952564	-2.045693552	-0.55149337	1.386710818	0.498097446
816	CAMK2B	-0.088605952	-0.499807485	-1.613661464	-0.531523058	-1.533091298	-0.56553314	-0.574637498	0.748142747
817	CAMK2D	-0.517409768	-0.387486096	-1.017973707	-0.655380746	-0.194081482	-0.3478403	-0.109589865	0.587156183
818	CAMK2G	-1.126982806	-0.858631524	-0.233602129	-0.262507999	0.286520001	0.101839625	1.197048161	0.541501409
819	CAMLG	-1.296883667	-0.572355272	-0.140730251	-1.04881745	-0.0653181	-0.877233175	1.22867956	0.418359342
820	CAMP	-0.513530704	-0.41356652	-0.626091897	-0.386764473	-0.623754947	-0.610739166	0.646705234	0.639983173
821	CANX	-1.22720359	-0.260382361	-0.399389209	-1.309587053	-0.286834278	-0.880761181	0.332543541	-0.399912156
822	CAPG	-0.494528524	-0.427009179	-0.772047063	-0.644225709	-0.647855938	-0.870940047	0.741146232	0.183802846
823	CAPN1	-0.284203261	-1.156760336	-0.735972238	-1.526193456	-1.010726049	-1.690847562	0.09298169	1.371872316
824	CAPN2	-2.240818607	-0.436731817	-0.099419794	-1.814061297	0.683928826	-1.67471964	0.954645193	0.629287621
825	CAPN3	-0.12331497	-0.732695864	-1.388208335	-1.034603973	-1.380973099	-0.523909006	-0.068804585	0.239073329
826	CAPNS1	-1.205442482	-0.567039418	-0.431352381	-1.061005095	0.336193147	-1.331679027	0.653201799	0.309650341
827	CAPN6	-0.018435331	-0.117408068	-2.097196281	-1.723680367	-1.667494308	-1.665710321	-0.594044058	-0.497500677
828	CAPS	-1.353184163	-0.271072464	-0.343047062	-1.526633561	-0.116248372	-1.166878221	1.50630969	-0.529038494
829	CAPZA1	-0.179315373	-1.019160424	-2.239064159	-0.327005009	-1.243552632	-0.075365315	-0.878373221	1.261512086
830	CAPZA2	-2.450711944	-0.34107456	-0.775585484	-0.637383814	-0.828654901	-0.701287051	2.112528846	0.537905882
831	CAST	-0.886696951	-0.287923948	-0.387636404	-1.036668748	-0.358773164	-0.860983325	0.347124538	-0.227232086
832	CAPZB	-0.675033074	-0.325735686	-0.68673142	-1.063588663	-0.571434855	-1.039541038	0.554339526	0.118433954
833	CARS1	-0.522994921	-0.065004202	-1.642369582	-2.004766503	-0.672726364	-1.205368968	-0.335098603	-0.57790899
834	CASP1	-0.111202189	-0.923987438	-2.348923721	-0.130480203	-0.919730555	-0.042509297	-0.679625441	0.983137282
835	CASP2	-0.62056644	-0.929128581	-0.400570448	-0.965683078	-0.292339195	-0.922575439	0.785696659	0.82799945
836	CASP3	-0.900090186	-2.49685093	-0.256108235	-0.026464993	-0.260943188	0.780309231	0.550437815	2.157359987
837	CASP4	-1.269768402	-0.353256176	-0.320943851	-0.774758682	0.374282642	-1.065001168	0.537540196	0.555599231
838	CASP5	-0.079889567	-0.482828896	-1.344730434	-1.030380995	-1.112587416	-1.116375836	-0.423870757	0.479166944
839	CASP6	-0.546682173	-0.908761361	-0.411011568	-0.618023331	-0.165219467	-0.834492418	0.644986384	1.16632272
840	CASP7	-1.455166357	-0.053703777	-0.464860992	-3.216277581	-0.59079029	-1.999653806	0.475415524	-1.306694963
841	CASP8	-1.250692163	-1.076858931	-1.653336826	-0.583529446	-1.701003963	-0.212932129	-0.198047678	0.126862366
842	CASP9	-1.48313134	-4.655183794	-0.321565094	-0.004687564	-0.195318214	1.75621913	1.034075306	2.816857726
843	CASP10	-0.650420659	-0.902030434	-0.894806644	-0.897834623	-0.513383499	-0.299972072	-0.130460321	-0.023837751
844	CASQ1	-0.294320718	-0.282618335	-1.098638917	-1.260362753	-0.89770449	-0.511272104	0.112923647	-0.37064873
845	CASQ2	-0.75725294	-0.430747171	-0.350336103	-0.585203164	-0.361917837	-0.574495646	0.719136928	0.344514097
846	CASR	-0.869674908	-0.398643738	-0.815000795	-0.619729535	0.108966464	-0.416280084	0.343193564	0.619473783
847	CAT	-0.532806589	-1.865209209	-0.719255008	-1.103374787	-0.196785912	-1.233199005	0.358627052	1.852516269
857	CAV1	-0.510581575	-0.598573456	-0.463240068	-0.868956634	-0.204482208	-0.659012467	0.343390295	0.52727387
858	CAV2	-0.212222629	-0.447973367	-1.608269657	-0.557502112	-1.265402055	-0.271734099	-0.571664202	0.401448809
859	CAV3	-0.452043849	-0.640530491	-0.389127401	-0.913779437	-0.268266654	-0.644729509	0.628663692	0.291203041
860	RUNX2	-1.855011088	-0.948222712	-0.065272766	-0.133899926	0.691834899	-0.089877006	1.257857437	0.836826887
861	RUNX1	-1.844864362	-2.284794046	-0.094143272	-0.047815669	-0.01091889	0.537577437	1.482155685	1.742769502
862	RUNX1T1	-0.875217891	-0.281190826	-0.468870323	-0.881691338	0.113291333	-0.514274585	0.833834154	0.41728539
863	CBFA2T3	-0.208147188	-0.827301434	-1.842276975	-0.640027537	-1.121616397	0.077036333	-0.384019882	0.652521463
864	RUNX3	-3.321177469	-0.969343297	-0.273363438	-0.287969427	-0.432601514	-0.063468993	2.49043234	0.584355005
865	CBFB	-1.346502848	-0.600047077	-0.225664951	-0.958340754	0.095928582	-0.37115474	1.277695568	-0.056103
866	SERPINA6	-0.562530379	-0.974595696	-1.513873875	-0.719345169	-1.612835085	-0.712306637	0.704333004	1.226160158
867	CBL	-0.424810196	-3.094550339	-0.563321683	-1.186960837	-0.623277143	-0.876256489	0.482116449	1.5304248
868	CBLB	-1.449447506	-0.518625182	-0.680221019	-0.909271154	0.036483378	-1.196896772	0.526136307	0.134215502
869	CBLN1	-1.594629814	-3.15161205	-0.141098978	-0.015758588	-0.066282445	0.98455262	0.815108165	2.523289124
871	SERPINH1	-0.09762368	-0.097751283	-1.227971713	-2.195867983	-0.972510084	-1.121534835	-0.008699517	-0.872904556
873	CBR1	-1.027618248	-1.060597522	-0.712254018	-0.378762619	-0.988198107	-0.599426357	0.160352159	1.097028777
874	CBR3	-0.087466941	-0.714545681	-2.198390529	-1.337124295	-2.007028049	-0.601166491	-0.376603344	-0.416000299
875	CBS	-0.404862474	-0.39734792	-0.898433528	-0.827062837	-0.32760696	-0.50985185	0.055998884	0.547963727
881	CCIN	-2.304770057	-1.925985774	-0.106908836	-0.122417913	0.90074774	0.229223335	1.70535634	1.46583444
883	KYAT1	-0.450710181	-1.22214539	-1.500809305	-0.443421223	-1.087094911	-0.690279639	0.68844803	1.422537565
885	CCK	-0.770972356	-0.337352517	-0.523436845	-1.515765001	-0.782490596	-1.449344995	0.877349804	0.410521559
886	CCKAR	-0.050230419	-0.238144741	-2.174756612	-3.475820055	-1.209298537	-2.284964253	-0.690732509	-0.777971141
887	CCKBR	-0.182885813	-1.262343698	-1.476190595	-0.730797572	-1.228000222	-1.02215878	-0.499821047	0.423176743
889	KRIT1	-1.999987664	-0.55465226	-0.720677697	-0.469016432	-0.996535967	-0.294312083	1.539751091	0.81199536
890	CCNA2	-1.121542384	-1.51851638	-0.349131949	-0.163524706	-0.143034438	0.069821246	0.870323389	1.258532466
891	CCNB1	-0.498561159	-0.875825321	-0.69894307	-0.415469599	-0.227229209	0.049440924	0.384450083	0.565212101
892	CCNC	-0.005995356	-1.226589206	-4.486661332	-0.281362526	-2.10696526	-0.188956448	-1.543938074	1.425495436
894	CCND2	-2.156904401	-0.754077722	-0.080638939	-0.525260744	0.835141646	-0.619232857	1.27409551	0.89672642
896	CCND3	-1.678677048	-1.655302522	-0.088819687	-0.192058761	0.064767958	0.080359219	1.425254785	1.723583779
898	CCNE1	-1.803712997	-2.352017167	-0.527326711	-0.604415828	0.491162108	0.124010713	0.728658285	2.125120024
899	CCNF	-0.567778229	-0.670826275	-0.951108774	-0.657583698	-0.144065866	-0.946559581	0.3373399	0.941139371
900	CCNG1	-0.882494788	-0.877255448	-0.518215173	-0.406093659	0.118278066	-0.364557179	0.19169364	0.519894804
901	CCNG2	-0.972658606	-1.165177413	-0.474689135	-0.414426144	-0.1416899	-0.175795943	0.625178999	0.573310039
902	CCNH	-0.256525692	-0.048990349	-1.162947525	-1.634092522	-0.967148617	-1.717689404	-0.021930748	-0.449054579
904	CCNT1	-0.929407283	-0.193369894	-1.016677112	-1.209767632	-0.977562335	-1.453183169	1.17598048	0.160311728
905	CCNT2	-0.658785791	-2.442107407	-0.841106707	-0.036222976	-0.585903458	0.727671981	-0.089170942	1.75667774
908	CCT6A	-1.678300556	-1.21184983	-0.346452368	-0.143652022	0.153973424	0.014172867	0.666822664	0.807427557
909	CD1A	-1.563695141	-0.528369369	-0.17514964	-0.385689355	-0.237675639	-0.180642815	1.083695903	0.662870638
910	CD1B	-0.604566272	-0.143171947	-0.944078933	-2.835774345	-0.461205132	-1.822181583	-0.165551872	-0.562126345
911	CD1C	-2.478687875	-0.009549054	-1.176776899	-2.65328733	-1.191258905	-2.222239952	-0.321236985	-0.620218332
912	CD1D	-0.163792785	-0.578305389	-1.745201487	-1.150905192	-1.327835622	-1.406561552	-0.643434436	0.651227134
913	CD1E	-0.25074843	-0.164262696	-2.114524192	-3.047707656	-1.370661232	-1.363937419	-0.821360831	-0.951301454
914	CD2	-0.491941407	-0.478921181	-0.801924477	-1.313441055	-0.824037798	-1.530954473	0.738040434	0.723598172
915	CD3D	-0.315091295	-0.581332907	-2.462168141	-0.860796972	-1.0554364	-0.524334196	-0.977720071	-0.10330551
916	CD3E	-1.069328521	-0.31206092	-0.24051368	-0.577822515	0.249377399	-0.859248018	1.217314064	0.492570673
917	CD3G	-0.394164384	-1.701942904	-0.965434329	-0.189408776	-0.725457817	0.553943934	-0.17965597	1.266020365
919	CD247	-0.231599454	-1.457819459	-0.677730396	-0.575674999	-0.77244499	0.003952824	0.248464363	0.134121702
920	CD4	-2.092090301	-1.072361974	-0.559579603	-0.398554277	0.364272252	-0.230099695	1.938418585	0.846075206
921	CD5	-0.433280787	-0.123304854	-1.566916059	-1.311720299	-0.292082369	-1.305232442	-0.187515774	-0.401427123
922	CD5L	-0.296906405	-0.285435303	-3.156571315	-1.213112065	-1.078533437	-1.030576354	-0.866650837	0.052019958
923	CD6	-0.094123376	-0.040680879	-1.650486427	-2.439831259	-1.699095091	-1.520834446	-0.272902601	-0.981661746
924	CD7	-1.476591265	-1.874181139	-0.427604791	-0.172126354	0.057828279	0.648475964	0.896364972	0.730658422
925	CD8A	-0.574918007	-1.117839127	-0.413032425	-0.130488989	-0.644771085	0.28129983	0.764591206	0.945004999
926	CD8B	-0.837235287	-0.264668297	-0.691572285	-1.151264233	-0.643977237	-1.008941524	0.027213696	-0.039469852
928	CD9	-1.929454355	-1.253842238	-0.355583854	-0.905846314	0.473766531	0.141382324	1.349153386	1.442809838
929	CD14	-0.707326016	-0.837536163	-0.538582208	-0.306087101	-0.032950423	-0.036133267	0.595432577	1.101152559
930	CD19	-0.377274992	-0.400704806	-1.700871919	-1.080861311	-0.934369574	-0.874494825	-0.25652799	0.19895792
931	MS4A1	-0.103944244	-0.339223077	-1.304846028	-1.662113095	-1.33152715	-0.527438024	-0.3108894	-0.200562247
932	MS4A3	-1.61826346	-1.379898761	-0.604244399	-0.755866683	-0.874078097	0.441743008	1.680708751	0.504608463
933	CD22	-1.134515627	-0.800639767	-1.622439437	-0.316645527	-1.404373568	-0.402625961	1.345233324	0.633036353
939	CD27	-0.372903262	-0.184120608	-1.302976238	-2.271433664	-0.370556447	-1.539745812	0.462807708	0.255958075
940	CD28	-0.07405716	-0.378772195	-1.616173959	-0.861298508	-1.075309339	-0.782029512	-0.565071546	-0.012531469
941	CD80	-0.277684356	-0.290606556	-0.522042362	-1.071607622	-0.740373565	-0.497152587	0.34826664	-0.25004566
942	CD86	-0.753508247	-0.58118253	-0.277627937	-1.102815794	-0.1531945	-0.127440528	1.018091642	0.244892169
943	TNFRSF8	-0.76684484	-0.618969435	-0.358105664	-0.88133362	-0.245834432	-0.913633362	1.031102534	0.680165958
944	TNFSF8	-1.165437257	-0.277224393	-0.791266538	-1.462022807	-0.256385022	-1.645211173	1.158947721	-0.110727899
945	CD33	-0.815204367	-0.382118466	-0.452338747	-2.258624395	0.06878967	-0.498874997	0.267895454	0.595673837
946	SIGLEC6	-2.076269416	-0.873961044	-0.116228053	-0.76396629	0.797470181	-0.690339445	1.506909521	0.397105874
947	CD34	-0.814661756	-2.485740411	-0.549326242	-0.27690051	-0.286797098	-0.283973762	0.172205679	1.030707558
948	CD36	-0.322532631	-0.986177863	-0.788453984	-0.401864695	-0.53979284	-0.576969791	0.482496884	1.235154022
949	SCARB1	-0.439892761	-1.252699053	-0.514596534	-0.599898924	-0.28387877	-0.255100108	0.195989671	1.1087386
950	SCARB2	-0.187452368	-0.343748797	-1.510141068	-1.143533071	-0.881658243	-1.054585148	-0.115335872	0.001564857
951	CD37	-0.754415362	-1.226687069	-0.118802742	-0.37513385	-0.010155623	-0.594711073	0.910355229	1.165364665
952	CD38	-0.32359016	-1.174480002	-0.674219731	-0.276348925	-0.443636588	0.146167543	0.191934377	0.516720123
953	ENTPD1	-1.477034543	-0.213692425	-0.286602449	-0.879304672	0.019178327	-1.14102361	1.35806246	0.217220581
954	ENTPD2	-0.862329282	-0.547312317	-0.281323115	-0.416372451	-0.446476868	-0.190256285	0.615717456	0.689445036
955	ENTPD6	-0.834491109	-1.287226987	-0.221959201	-0.236717399	0.083938235	-0.057086005	0.683581182	1.011968534
956	ENTPD3	-1.961099651	-0.72859957	-0.395079183	-0.32169332	0.03984949	0.00068869	1.257667582	0.443135116
957	ENTPD5	-0.258912776	-0.97157364	-0.847935134	-0.122115712	-0.932264452	0.033902133	-0.08721324	1.222848354
958	CD40	-1.287108144	-1.605825394	-0.742234764	-0.252544318	-0.492272013	0.565895901	0.017157657	0.602708712
959	CD40LG	-0.313822031	-0.068004931	-0.544365704	-1.092977358	-0.805797135	-1.346438865	0.492938944	-0.264293931
960	CD44	-0.395961765	-0.620747812	-2.341874962	-0.415615694	-0.963535018	-0.641319034	0.308107856	0.312281445
961	CD47	-1.790876137	-0.313072184	-0.988475512	-1.099275498	-1.230709827	-0.516821041	1.462278441	-0.268796079
962	CD48	-0.252596657	-0.269126264	-1.286342159	-1.700769948	-0.868710764	-0.5348674	0.080896065	-0.177877618
963	CD53	-1.028796942	-1.607707214	-0.382585688	-0.14104518	0.07766907	0.075387715	0.354201464	1.13342965
965	CD58	-0.351754013	-0.769397998	-1.078333493	-0.881284799	-0.401125748	-0.720671008	0.253446303	-0.117433247
966	CD59	-0.612286436	-0.565074164	-0.403715041	-1.740075552	-0.248447532	-0.509386615	0.876785242	-0.371460194
967	CD63	-0.179925865	-0.946204749	-1.860094603	-1.117849259	-1.820673305	-0.199330611	0.246619546	-0.005202986
968	CD68	-1.388107458	-1.295629728	-0.435704287	-0.304256776	0.04693111	-0.055831754	0.333221387	0.578961062
969	CD69	-0.543928065	-0.511117373	-0.285531346	-0.470750323	-0.335544255	-0.199135602	0.521228096	0.342660288
970	CD70	-2.691072326	-0.98240211	-1.435616757	-0.383079242	-1.566455061	0.189839778	0.481743988	0.496732457
971	CD72	-1.648885892	-0.657552465	-0.120276673	-0.401692333	0.586906568	-0.171691812	0.954552493	0.637997965
972	CD74	-0.587881645	-0.956443105	-0.445143198	-0.564026402	-0.687098814	-0.844390553	0.787079444	1.068310932
973	CD79A	-1.031852055	-0.463697812	-0.890143105	-0.918775632	-0.987925983	-1.205101378	1.26323174	0.46658975
974	CD79B	-0.348539667	-0.182475948	-1.151499857	-1.154101208	-1.186327304	-1.40966223	0.242691843	-0.019844022
975	CD81	-0.493642892	-1.219802759	-0.710030434	-0.209352586	-0.738755649	0.081515941	0.021435303	1.028802685
976	ADGRE5	-0.950766872	-0.891540431	-0.857981741	-0.699596419	0.166684966	-0.989752054	0.474701193	1.149813223
977	CD151	-1.005668995	-1.038404275	-0.227850636	-0.315342941	0.197850819	-0.126297841	1.240973672	1.277023194
978	CDA	-0.381647409	-0.97477243	-1.318365345	-0.423877006	-1.483487565	0.184481764	0.594525071	0.821471365
983	CDK1	-0.796942374	-0.647034398	-0.285717343	-0.86073296	0.033496886	-1.152511992	1.059507263	0.332065002
987	LRBA	-1.340171006	-2.317097971	-0.176056622	-0.211337033	-0.153712478	0.013732567	1.498152933	1.293828006
988	CDC5L	-0.085678945	-0.528617722	-2.703356445	-0.693616993	-2.24135027	-0.98351704	-0.012969464	0.387305024
990	CDC6	-1.1300594	-1.318382563	-0.471444889	-0.427860103	0.289140491	0.218164074	0.812040981	0.601738034
991	CDC20	-0.147484034	-0.31861551	-1.058485839	-1.41453526	-0.945134918	-0.448234597	-0.244083076	-0.056940948
993	CDC25A	-1.418100678	-2.898428824	-0.399454703	-0.096557544	-0.627584336	0.925426861	0.673414604	1.491531176
994	CDC25B	-1.068249007	-1.020073915	-0.67987597	-0.699601049	-0.956350236	0.21468312	1.293186521	0.937295003
995	CDC25C	-0.43602487	-1.302078641	-0.861916184	-0.417261208	-0.665311907	0.266242796	-0.105292992	0.662234409
996	CDC27	-0.702355385	-0.634075303	-0.633933177	-1.147915858	-0.017619468	-0.079664591	0.079584427	-0.03667601
997	CDC34	-1.145011488	-0.315740143	-0.178996468	-0.470694463	-0.11720553	-0.694809066	0.713756231	0.445113467
998	CDC42	-1.162541411	-0.86971724	-0.289334159	-1.016084486	0.243976347	0.086937973	1.146540104	1.130419964
999	CDH1	-0.40469262	-0.324917467	-1.171161633	-0.986039058	-0.474294151	-1.106211733	0.027161125	0.008972297
1000	CDH2	-0.724629027	-0.898147884	-2.023736795	-0.710991232	-1.91247944	-0.992913486	0.992071356	1.15645176
1001	CDH3	-0.192244331	-1.021923533	-1.190339444	-0.439763238	-1.389048533	-0.200637918	0.272816059	1.240237745
1002	CDH4	-0.531609652	-0.406658312	-0.935551957	-0.737271033	-1.187172543	-0.452217248	0.786040976	0.060922201
1003	CDH5	-0.363846408	-1.063038013	-0.728845052	-0.549439869	-1.004571966	-0.148897849	0.097241891	0.160013144
1004	CDH6	-1.506315095	-0.443386567	-0.357739886	-0.829954078	0.10744187	-1.121430252	0.773029942	0.284149076
1005	CDH7	-0.574978723	-0.973618571	-0.339686121	-0.362042078	-0.472691085	-0.575839384	0.551430491	0.925153403
1006	CDH8	-0.418913737	-0.323225285	-0.708322249	-1.404148014	-0.768619421	-1.6048009	0.014813362	0.031627055
1007	CDH9	-0.796137273	-0.248825344	-0.932238632	-0.561191175	0.052767823	-0.687870723	0.373873202	0.32039126
1008	CDH10	-0.825435112	-0.654097492	-0.811847924	-0.703722385	-0.372548162	-0.114305672	-0.066229958	0.01564483
1009	CDH11	-0.933086842	-0.101751435	-2.943783331	-2.339666621	-1.806005249	-1.448636062	0.289962279	-0.92067929
1010	CDH12	-1.662113095	-0.280610852	-0.512616045	-1.154270101	0.157478081	-1.188407457	0.691698461	-0.113906701
1012	CDH13	-0.94239016	-0.645824743	-1.598738204	-0.480915004	-0.343479045	-0.288513117	-0.231514723	0.234175932
1013	CDH15	-0.197789201	-0.461251941	-1.225343024	-0.44945966	-1.144712628	-0.61652267	-0.137769482	0.27026097
1014	CDH16	-0.990997656	-1.303513054	-0.507837751	-0.24982442	-0.764427471	-0.083512314	1.227296122	1.194827185
1015	CDH17	-0.549602217	-0.468812502	-1.265828044	-0.975029787	-1.44582731	-0.34523214	0.807014948	-0.148700363
1016	CDH18	-0.341234663	-0.773074343	-0.608848193	-0.337944239	-0.416173566	-0.084777607	0.394590769	0.419238188
1017	CDK2	-0.430082953	-1.892760043	-1.41204466	-0.077658261	-1.069490269	0.313290007	0.360454043	1.664638027
1018	CDK3	-0.659467162	-0.747288781	-0.416971553	-0.789519172	-0.474078442	-1.029086126	0.559800898	0.654952805
1019	CDK4	-3.224870983	-1.671505233	-0.061119035	-0.044674219	0.929133322	0.598662335	1.923527112	1.262866207
1020	CDK5	-0.270651197	-0.922195007	-1.71875268	-0.208147188	-1.505354653	-0.077465566	0.421707748	0.978869343
1021	CDK6	-0.951758667	-1.915379169	-0.700100485	-0.614158401	-0.008185919	0.260018149	0.311882563	0.4435758
1022	CDK7	-0.591589433	-0.175188158	-0.643136793	-0.890497366	-0.916423475	-0.844784649	0.855183975	-0.123902191
1024	CDK8	-0.012007312	-0.819574119	-6.302112465	-0.834561455	-2.332199623	-1.071912736	-2.157951162	0.886757562
1025	CDK9	-0.181467063	-0.520451501	-1.572099375	-0.911757764	-0.722526463	-0.422188893	-0.332910924	0.271330046
1026	CDKN1A	-0.044458283	-0.257941553	-2.722225723	-1.847449217	-1.71209269	-1.899513844	-0.493928589	0.032468602
1027	CDKN1B	-0.232166634	-1.266027234	-2.230667924	-0.731847964	-1.944734057	-1.023106276	-0.381015935	1.019196936
1028	CDKN1C	-0.520773041	-0.566663033	-0.767609467	-0.842496505	-0.562819333	-0.141461641	-0.0301537	0.223662005
1029	CDKN2A	-2.604681125	-2.636580347	-0.059849469	-0.248591482	1.027136882	0.502600144	1.473961553	2.275643175
1030	CDKN2B	-2.2803388	-0.84986377	-0.131980823	-0.526893617	0.658076518	-0.070262781	0.844536874	0.182991522
1031	CDKN2C	-0.055907157	-0.09351526	-3.826044013	-3.721626497	-1.666315302	-1.827559759	-1.481787244	-1.498436712
1032	CDKN2D	-1.12050377	-0.560341933	-0.631695557	-0.740217311	-0.903664883	-0.147364597	1.335235785	0.038628867
1033	CDKN3	-0.378883141	-0.138183035	-1.306813811	-1.175219058	-0.512245314	-1.110020336	-0.401734195	-0.247008485
1036	CDO1	-1.061844636	-1.048092506	-0.246319316	-0.384636044	-0.383471742	-0.493235311	0.972246557	0.352263858
1038	CDR1	-0.040348437	-0.542206067	-1.051923124	-0.146868534	-1.38304497	0.553883759	-1.38304497	0.553883759
1039	CDR2	-0.072699095	-0.483836527	-2.148492862	-0.937869751	-1.111561872	-1.171014955	-0.835744844	-0.069906296
1040	CDS1	-0.114753936	-0.398666237	-1.285995884	-0.706779435	-1.018019743	-0.58745663	-0.388900593	0.523325312
1041	CDSN	-0.497535601	-1.044726589	-1.469888051	-0.817802591	-0.806656151	-0.582512388	-0.483521111	0.348103406
1043	CD52	-0.588114058	-1.050417655	-0.51691593	-0.337480737	-0.379629087	0.053011653	0.591379014	0.655576723
1044	CDX1	-1.524982789	-0.103252084	-1.415844208	-1.264129344	-1.551807134	-0.964603305	1.622473125	-0.217774955
1045	CDX2	-1.638860093	-0.415081146	-0.711204745	-0.755684435	0.581452769	-0.312275177	1.443918388	-0.023545355
1046	CDX4	-2.456353592	-0.839080323	-0.206607639	-0.307996974	0.086255555	0.086681756	1.505196207	0.464695896
1047	CLGN	-0.607645938	-0.924820208	-0.949557039	-0.150436879	-0.603553231	0.028785091	0.329202501	1.181139772
1048	CEACAM5	-0.407852528	-2.322958864	-0.70999742	-0.056807311	-0.86429034	0.634763446	0.326897862	1.699022826
1050	CEBPA	-1.226061729	-1.063190055	-0.251912363	-0.872445597	-0.10273028	-0.218521262	0.558736855	0.048803968
1051	CEBPB	-1.74161511	-1.156881473	-0.19770706	-0.556749367	0.578450589	0.306495941	1.573716783	0.535743846
1052	CEBPD	-0.061933864	-0.65049914	-2.000736526	-1.417509727	-1.505713431	-1.488517235	-0.536136857	0.919699582
1053	CEBPE	-1.352859056	-1.029478074	-0.197966514	-0.743640829	0.385689036	-0.935587164	0.962417641	1.269943764
1054	CEBPG	-2.09844873	-1.546010567	-0.331689959	-0.69475332	0.807497612	-0.134349173	0.988816889	1.362617278
1056	CEL	-0.587997833	-1.134719984	-1.8821798	-0.621158151	-1.830677493	-0.414469637	0.530734291	0.408973538
1058	CENPA	-0.173175395	-0.4785635	-1.457819459	-0.590468581	-0.733817378	-0.276085948	-0.227271302	0.119669365
1059	CENPB	-3.505296235	-0.772597938	-0.023233543	-0.472089828	1.370576205	-0.50480855	1.631574279	0.457911509
1060	CENPC	-0.620070458	-0.967487477	-0.61564264	-0.456502976	-0.138005046	-0.305115772	0.373351412	0.791140957
1062	CENPE	-1.459058606	-0.765757522	-0.229943701	-1.56182888	-0.000921774	0.001560264	0.601012241	0.639353224
1063	CENPF	-0.922348079	-0.551998047	-0.873661823	-1.183260119	-0.281760356	-0.576883363	-0.114282952	0.167960153
1066	CES1	-0.298163476	-0.249744248	-0.769122758	-1.477465125	-0.926438932	-1.040225521	0.123066908	-0.077713099
1068	CETN1	-1.131741755	-3.178201363	-0.803566187	-0.451884656	-0.298192911	-0.584307721	-0.060060537	2.532826736
1069	CETN2	-1.441556172	-1.237100142	-0.038687919	-0.249891591	0.371469363	0.146855002	1.564967882	1.432457865
1070	CETN3	-0.371471145	-0.779086968	-1.388781528	-0.327814407	-1.283545712	-0.326580125	0.505185464	1.047037177
1071	CETP	-0.08377002	-1.719954783	-2.619807337	-0.81429478	-1.670274938	-1.107043535	-0.020441218	0.666480216
1072	CFL1	-0.299704148	-0.991517053	-0.598115469	-0.592260497	-0.543945909	-0.245917816	0.111847531	0.62804157
1073	CFL2	-0.751070764	-0.882443774	-0.478553261	-0.686417682	0.018145633	-0.976878233	0.235838187	0.417872957
1075	CTSC	-1.025590496	-1.824501021	-1.050514079	-0.361317002	-0.393909464	0.171554479	1.257755152	0.384315493
1080	CFTR	-0.455221157	-0.632187395	-0.808297669	-0.599384379	-0.264925202	-0.441717568	0.362564804	0.215241516
1081	CGA	-0.784127514	-0.433039022	-0.315961966	-0.799425899	-0.083429401	-0.9827857	1.04599076	0.313186132
1082	CGB3	-1.331815881	-1.094342227	-0.096156129	-0.265707883	0.40456563	-0.2522392	1.49148963	1.032264398
1084	CEACAM3	-1.723216691	-2.568113686	-0.224928914	-0.163875648	0.142974105	-0.114248795	0.928843816	2.243464015
1087	CEACAM7	-1.980355769	-0.34953377	-0.296162179	-1.067368314	0.349341133	-0.778635213	1.88181972	0.550943986
1088	CEACAM8	-0.464618298	-0.443715271	-0.952566397	-0.807465817	-1.201776519	-0.276311905	-0.139047181	-0.06392562
1089	CEACAM4	-1.477424316	-0.427826609	-0.305926172	-0.538850909	0.13979935	-0.659969482	1.032593305	0.657880798
1101	CHAD	-0.400790606	-0.219944548	-2.79366012	-1.030702317	-1.356195462	-1.304039662	0.201423239	0.314093868
1102	RCBTB2	-1.022147323	-1.180772475	-0.32184955	-1.19759538	-0.264130164	-0.267166117	0.440384765	1.390880087
1103	CHAT	-0.543906748	-1.561753314	-0.718259219	-0.372175831	-0.167542526	0.210775409	0.00652158	1.471593411
1104	RCC1	-0.56737876	-0.34312636	-0.263691864	-0.822741465	-0.352350317	-1.115592914	0.827552603	0.457209196
1105	CHD1	-1.107586168	-0.244733775	-1.708083175	-1.423761963	0.104028965	-1.076242485	0.778302005	-0.133281612
1106	CHD2	-0.162479434	-0.011468598	-0.89340356	-3.585873212	-1.14898081	-1.775082295	0.029057957	-1.448789874
1107	CHD3	-0.255791733	-0.271280632	-0.787378158	-1.376045377	-0.614922851	-1.004107521	-0.045876376	-0.440196956
1108	CHD4	-1.09195537	-0.586130091	-0.184627422	-0.43856517	-0.079327733	-0.682724442	1.311743581	0.582975034
1109	AKR1C4	-1.132915248	-1.248715951	-0.1920123	-1.091106852	-0.274970839	-0.326418183	1.344280173	0.592451519
1111	CHEK1	-0.677673239	-0.575732164	-0.797272461	-0.844289184	-0.486728341	-0.161152422	0.282351195	0.38542743
1112	FOXN3	-3.843018562	-1.31482432	-0.757438	-0.428669611	-1.031504336	-0.668032529	2.673100652	0.546659936
1113	CHGA	-0.173730213	-0.883492174	-0.930163954	-0.523350632	-0.732184012	0.120021407	0.017983052	0.423189846
1114	CHGB	-0.381432419	-0.337024203	-0.707189335	-0.523498863	-0.963517831	-0.419227954	0.470546378	0.33027764
1116	CHI3L1	-0.103902776	-0.630613115	-1.484376392	-0.409379326	-0.94832501	-0.082864652	-0.39270218	0.35525837
1117	CHI3L2	-1.534401475	-0.700453678	-0.167430967	-0.360143851	0.524112278	-0.573387246	1.12056622	0.84085954
1118	CHIT1	-0.668335744	-0.453715493	-0.417275679	-1.075339494	-0.399179712	-0.880603926	0.497342982	0.690449036
1119	CHKA	-0.519304768	-0.093178424	-1.355234473	-1.264146003	-1.511204726	-1.312012676	0.771033479	-0.373215654
1120	CHKB	-0.38350337	-1.886864136	-1.163464974	-0.292541323	-0.355791768	0.236900763	0.204264908	0.488851098
1121	CHM	-2.230108217	-1.573188212	-0.189586718	-0.144598107	0.868587338	-0.037578357	1.274301795	1.671950364
1122	CHML	-0.184694096	-0.320106805	-1.554595294	-0.707189335	-0.706063	-0.702756255	-0.544448585	0.432982645
1123	CHN1	-0.372269653	-0.26497173	-0.789149025	-1.99351872	-0.610321625	-0.542951969	0.299913103	-0.032702653
1124	CHN2	-0.199075418	-1.614844125	-1.651732198	-1.032697904	-1.700017673	-0.536516698	-0.006561208	0.299154247
1128	CHRM1	-1.316544655	-0.992334107	-0.18183035	-0.176325002	0.402795873	-0.237922025	1.122820207	0.818235691
1129	CHRM2	-0.502455512	-0.497522205	-0.678914909	-0.881017016	-0.420634694	-1.028723348	0.436669861	0.702893588
1130	LYST	-0.405871822	-0.017941999	-1.138057163	-3.135578059	-0.595494216	-1.916715515	0.169497845	-1.276334401
1131	CHRM3	-0.574737568	-1.174646097	-1.320206075	-0.149293095	-1.48494221	0.304340201	0.306172409	1.327576432
1132	CHRM4	-1.380776967	-0.250019899	-1.598885249	-0.901335964	-1.666137532	-0.850170442	0.831184416	-0.131708919
1133	CHRM5	-1.305824719	-0.327972039	-0.475733704	-1.296290914	0.39595623	-0.433856982	1.239858769	0.223453586
1134	CHRNA1	-0.737309725	-0.892135679	-0.466296135	-0.494900674	-0.250867827	-0.372359644	0.250216891	0.724725866
1135	CHRNA2	-0.564114866	-2.165626585	-0.414330691	-0.243795267	-0.646417645	0.838820802	0.44950397	1.249238831
1136	CHRNA3	-0.810173383	-0.797272461	-0.64849242	-0.465584819	0.064881601	-0.422335195	0.510916643	0.251222825
1137	CHRNA4	-0.870403772	-0.503985014	-0.809463153	-0.538013383	-0.945049243	-0.811832978	0.195613029	0.555382877
1138	CHRNA5	-1.540409417	-1.043143817	-0.209022838	-0.331901959	-0.054945892	-0.208936331	1.635176345	1.094718796
1139	CHRNA7	-0.411157387	-0.926377415	-1.317606948	-0.890028749	-0.978232881	-0.301211982	-0.11468378	0.401658717
1140	CHRNB1	-0.374034587	-0.223347703	-1.444911034	-0.943298229	-0.646129719	-1.226118976	-0.288933466	-0.068729178
1141	CHRNB2	-0.424867286	-0.065541777	-2.991925271	-1.353812386	-1.843237296	-1.144651746	0.214317736	-0.203568555
1142	CHRNB3	-0.497502146	-0.492685857	-1.039208561	-1.304326269	-0.847932387	-1.508450602	0.180926181	0.727149308
1143	CHRNB4	-0.710499985	-1.69303413	-0.420468554	-0.443034038	-0.65478332	0.418645421	0.671754781	0.760886501
1144	CHRND	-2.800884977	-1.801622447	-0.764820169	-0.793064118	-1.039508875	-1.085406301	2.000076773	1.814151206
1145	CHRNE	-0.706416052	-0.169722041	-0.139106415	-2.217796491	-0.087938152	-0.987412804	0.972930869	-0.521340719
1146	CHRNG	-0.167758115	-0.115883596	-1.031787019	-1.129374716	-0.752065383	-0.944759187	0.05080838	-0.244133217
1147	CHUK	-0.183821941	-0.673064267	-1.079586886	-0.372917273	-0.959821941	-0.592002052	0.254721877	0.943769327
1149	CIDEA	-0.029458774	-0.742467892	-2.587020564	-0.655884861	-1.60650287	0.008891148	-0.681109255	0.395575359
1152	CKB	-0.82248794	-1.210791746	-0.255304823	-0.121632612	0.074006981	0.11003664	0.55240418	0.877054767
1153	CIRBP	-0.05686391	-0.931236816	-1.762975975	-0.401999703	-1.22957653	-0.245336474	-0.14213445	0.695269063
1154	CISH	-1.022182923	-1.006520779	-0.565308183	-0.222320786	0.216986371	0.206890337	0.662799374	0.743998634
1155	TBCB	-0.974628328	-0.3911981	-0.959137744	-1.079114012	-0.237130273	-0.816665738	0.096045494	0.292292473
1158	CKM	-1.006167153	-0.758177603	-0.218530388	-0.713555317	0.107626998	-0.224245422	0.660480451	0.00749618
1159	CKMT1B	-0.616756485	-1.652979957	-0.486276799	-0.447863376	-0.507117994	0.136518106	0.560548643	1.722126536
1160	CKMT2	-0.645272424	-1.952303085	-0.807891053	-0.537885098	-0.800790701	-0.732730344	0.56429719	0.750646406
1161	ERCC8	-0.033937587	-0.16592169	-2.290084601	-1.661578413	-2.056617826	-1.038692728	-0.60253408	-0.601934164
1163	CKS1B	-0.993195893	-1.254892209	-0.278263389	-0.247368978	-0.078458587	-0.01760096	0.781050427	0.994925137
1164	CKS2	-0.184229412	-0.226841809	-1.717825331	-1.162072124	-1.129601273	-0.806630756	0.031375344	-0.192223812
1173	AP2M1	-0.490341027	-0.900153159	-0.684465644	-0.347920142	-0.784301227	-0.198336964	0.514680585	0.809836934
1174	AP1S1	-1.291709006	-0.862545804	-0.440378781	-0.334353479	0.387534558	-0.18426753	0.866142947	0.52503853
1175	AP2S1	-0.238202442	-1.015369264	-0.922561838	-0.880607725	-0.592041738	-0.085839242	0.022340741	0.27077421
1176	AP3S1	-0.377294166	-0.432122941	-1.434993262	-0.372960899	-0.364759729	-0.353619173	0.046937875	0.393592947
1178	CLC	-3.749567482	-1.82072614	-0.119080853	-0.158917299	1.169196742	0.325673841	1.299109441	1.061779289
1179	CLCA1	-0.32461987	-1.11189335	-0.458631251	-0.481939063	-0.476548683	-0.234091072	0.410270939	0.553452744
1180	CLCN1	-2.118102844	-1.154605782	-0.973891663	-0.258539516	-1.218736675	0.013609458	1.605235723	0.576358146
1181	CLCN2	-0.860051929	-0.532470797	-0.586881402	-0.480927215	-0.177963146	-0.592348843	0.170138729	0.702569681
1182	CLCN3	-0.093466618	-0.35140398	-2.713989695	-1.493486378	-1.357811977	-0.770830301	-0.990070009	-0.510316121
1183	CLCN4	-2.517211487	-1.822941337	-2.164996902	-0.079623724	-1.98996034	0.675151604	1.524673024	1.331577117
1184	CLCN5	-0.089141845	-1.591550786	-1.162231262	-0.3774424	-1.31100603	0.211419927	-0.232775743	0.361747976
1185	CLCN6	-0.231671597	-0.530834072	-0.992525545	-0.556320246	-1.142754	-0.765951255	0.352979304	0.458779011
1186	CLCN7	-0.118408224	-0.89339678	-1.171278324	-1.093716192	-1.013892967	-1.359998479	0.090280683	-0.120219954
1187	CLCNKA	-0.608543938	-0.532816565	-0.540243616	-0.493986097	-0.649417256	-0.717924483	0.622306772	0.349354357
1188	CLCNKB	-0.237133106	-0.26586833	-1.639234828	-0.895511025	-0.92504627	-0.717993683	-0.588253681	0.106495589
1191	CLU	-0.907170849	-1.90432011	-0.538585338	-0.125537473	-0.536275596	0.214546316	1.158211971	0.863805813
1192	CLIC1	-0.515685953	-0.923320065	-1.11159958	-0.541536784	-0.81407073	-0.360176349	0.766580564	1.179384459
1193	CLIC2	-1.358131321	-0.282163852	-1.002496591	-0.782257899	-0.996570112	-0.611491745	1.179122138	0.219265649
1195	CLK1	-0.515533199	-1.991286691	-0.679788676	-0.862932813	-0.95602853	-0.100514868	0.424804374	1.625761493
1196	CLK2	-0.856791012	-0.600117856	-0.915927145	-1.35258218	-0.540797956	-1.123016895	0.517774155	0.863683492
1198	CLK3	-0.034257767	-1.406436524	-2.223496747	-0.808727423	-1.581984233	-1.101743121	-0.431018059	1.172998306
1200	TPP1	-0.709574637	-3.380218881	-0.430819195	-0.96587954	-0.011481353	1.334910127	0.536349216	1.84090159
1201	CLN3	-0.04824227	-1.081767463	-2.227716316	-0.595905065	-1.301015683	0.257654413	-0.872899576	0.605539632
1203	CLN5	-0.241893426	-0.703177972	-0.962510075	-0.38736035	-0.60356118	-0.373040258	0.018362066	0.973082245
1207	CLNS1A	-0.173983317	-0.441720279	-2.035121548	-2.034408011	-0.788790266	-0.482212669	-0.304326799	-0.277851126
1208	CLPS	-0.320916845	-0.592332857	-0.798504405	-0.359142708	-0.540440663	-0.57181465	0.225695289	0.423079651
1209	CLPTM1	-0.306462536	-0.283247542	-1.217637709	-0.933497291	-0.816165384	-1.218149552	0.139427427	0.092022444
1211	CLTA	-1.376810306	-0.747501936	-0.405299309	-0.63743511	-0.174225691	-0.441894275	1.211390192	0.268102104
1212	CLTB	-0.106617546	-0.861823518	-2.304575879	-0.315053467	-0.938358665	-0.294873889	-0.554460486	0.609732171
1213	CLTC	-0.503159164	-0.559057747	-1.15829603	-0.858130841	-0.210124871	-0.851010828	0.187187161	-0.03916079
1215	CMA1	-0.384482135	-0.301169795	-0.487277416	-0.74503818	-0.593535171	-0.831293641	0.598453883	0.157603752
1230	CCR1	-2.198392149	-1.886595838	-0.686188172	-0.140994868	0.85474948	0.706690465	1.189808948	1.542006936
1232	CCR3	-1.062929341	-0.960261273	-1.938060849	-0.408143312	0.063245563	-0.123318927	1.289503588	0.321513124
1233	CCR4	-0.428780399	-0.976641627	-0.719506882	-0.847685868	-0.995410142	-0.91574583	0.346558924	1.227631507
1234	CCR5	-0.917119132	-0.972617901	-0.630816142	-0.319773847	-0.903016387	-0.293819904	0.745390725	0.974357577
1235	CCR6	-3.497785831	-1.094855729	-0.994391508	-0.612736956	-0.657415119	0.039040531	2.555485187	0.581498408
1236	CCR7	-0.897172487	-0.542224796	-0.495044826	-0.842207241	-0.555958368	-0.166511291	0.491527186	-0.089858421
1237	CCR8	-0.518223133	-0.96587954	-0.451076697	-1.317242349	-0.568480685	-1.156073677	0.579426954	-0.40479031
1238	ACKR2	-2.689857631	-1.257885542	-0.224384193	-1.299843068	1.06129838	-0.013128897	1.670497714	0.30174951
1240	CMKLR1	-0.509760974	-0.615936135	-0.430724525	-0.951489041	-0.647997099	-0.918114111	0.500569621	0.099583672
1241	LTB4R	-0.946140116	-1.044864387	-0.509592887	-0.2914814	-0.111490188	-0.462329548	0.247632004	0.896373937
1244	ABCC2	-1.153304943	-1.413981342	-1.392853608	-0.605685304	0.057458446	-0.775623274	0.847257273	0.985632608
1258	CNGB1	-1.121454455	-1.667885089	-0.631382178	-1.024646594	0.2830512	-1.240192819	0.599496629	1.137139156
1259	CNGA1	-0.223764402	-0.407286422	-1.4437005	-0.530358041	-1.427726466	-0.567910608	0.337673457	0.355388572
1260	CNGA2	-0.342493737	-0.33266054	-1.176401376	-1.438012535	-0.58431417	-0.995467529	-0.28026228	0.145431342
1261	CNGA3	-0.392447895	-1.238308839	-0.729082815	-0.735474485	-1.004856438	-0.86312613	0.487838046	1.153210226
1262	CNGA4	-0.406545939	-0.713739397	-0.592193563	-0.35354131	-0.700848146	-0.010496443	0.18416382	0.852861626
1263	PLK3	-0.355912544	-1.984507865	-0.839927954	-0.875050223	-0.629579226	0.322582192	0.558007313	0.453768153
1264	CNN1	-1.214823362	-0.534585486	-0.242340842	-1.687812318	0.028432612	-0.770576351	0.688653198	-0.615762642
1265	CNN2	-0.429983792	-0.358831775	-0.792904855	-0.664918923	-0.29599615	-0.533428639	0.268062452	0.56404813
1266	CNN3	-0.77159642	-1.021922946	-0.589364495	-0.238671098	-0.353972427	-0.320694269	0.324235469	1.186119007
1267	CNP	-0.300314979	-0.415977407	-1.249003945	-1.004279571	-0.893081967	-0.885896735	0.419217577	0.155318028
1268	CNR1	-1.209075208	-1.094613009	-1.805027219	-1.664481323	-1.789240068	-1.785345408	1.404178617	0.040439519
1269	CNR2	-0.622262245	-0.850622437	-0.413129574	-0.856493905	-0.090921131	0.093936886	0.784847599	1.063469105
1270	CNTF	-0.918183976	-0.049362071	-1.416681338	-2.563838491	-0.3109609	-1.835147532	0.022913726	-1.034975057
1271	CNTFR	-1.580141835	-2.20712477	-0.68600013	-0.482754178	-0.692546705	-0.255774394	1.659346213	0.579018878
1272	CNTN1	-1.112781461	-0.725477455	-0.368827413	-0.283948101	-0.300747875	-0.345016313	1.329886962	0.989735294
1277	COL1A1	-1.720568711	-0.792519645	-1.646407114	-0.976348056	-1.696064194	-0.98042626	1.740460214	0.507258506
1278	COL1A2	-0.733112975	-0.173201037	-0.519433365	-1.698171304	-0.778630811	-1.039884234	0.748317005	-0.165361251
1280	COL2A1	-0.82541632	-1.528164874	-0.493608416	-0.07795564	-0.307002494	0.041731997	0.807863926	1.64244042
1281	COL3A1	-0.716823075	-0.121124384	-1.044278582	-0.872503701	-0.378290803	-0.906595158	-0.234627284	0.083865628
1282	COL4A1	-0.957942369	-0.713003265	-0.689353856	-0.36887372	-0.133322128	-0.011035182	0.508211296	0.373805102
1284	COL4A2	-1.330843519	-0.349898152	-0.819886187	-0.834790359	-0.488663675	-0.760418999	-0.07265439	0.165139464
1285	COL4A3	-0.158340882	-0.344050738	-1.050423826	-0.952587585	-1.180217196	-0.916095575	-0.238375688	0.542843249
1286	COL4A4	-0.611470801	-0.201721156	-0.236977206	-0.803399833	-0.179788816	-0.929145126	0.627181251	-0.06111933
1287	COL4A5	-1.375681416	-1.740698628	-0.425618532	-0.26051438	0.436647103	0.377446999	1.053205955	0.681887761
1288	COL4A6	-0.345523489	-0.557699826	-0.862511147	-1.712792336	-0.959793228	-0.756270347	-0.076719796	0.816567944
1289	COL5A1	-1.71627025	-1.412228182	-0.331326938	-0.446899423	0.184485076	-0.694781436	1.372986823	0.795437254
1290	COL5A2	-0.793576223	-0.8400702	-0.324105934	-1.045098457	0.005246175	-1.317274847	0.837565625	0.750721741
1291	COL6A1	-0.305738436	-3.425469011	-1.103519633	-0.421426769	-0.728710222	-0.657697742	-0.273437864	0.591638461
1292	COL6A2	-1.799062444	-0.286261427	-0.520821927	-0.736747668	0.391491506	-0.748178368	1.199802962	0.001309377
1293	COL6A3	-0.286652822	-0.272915254	-1.405051212	-1.655162457	-1.544857849	-0.528313361	0.117086149	-0.418113818
1294	COL7A1	-0.084728703	-0.518537258	-1.419878524	-1.549566423	-1.024905841	-1.706315962	-0.102727005	0.443172532
1295	COL8A1	-0.594036077	-0.07964789	-1.094817159	-2.038611503	-0.660040549	-1.394767942	0.188712125	-0.796557128
1296	COL8A2	-0.987165442	-1.078431388	-0.491428375	-0.914890013	0.192593211	-0.55689196	0.221242558	0.767191001
1297	COL9A1	-3.079412729	-2.479924284	-0.212690154	-0.094245019	0.733974596	0.594958697	1.269345409	1.390509406
1298	COL9A2	-1.368462751	-1.0518163	-1.026254234	-1.627974666	-0.067150712	-0.210870409	0.045929326	-0.072209511
1299	COL9A3	-1.302417794	-1.157955615	-0.499176726	-1.063597096	0.394156677	-1.289205613	0.756138698	1.372697975
1300	COL10A1	-0.383227648	-0.587649328	-0.565104384	-0.622650325	-0.384168639	-0.909050094	0.596805044	0.846013449
1301	COL11A1	-0.764008686	-0.463730331	-0.593745827	-0.884165199	-0.862806403	-0.742760358	0.85083315	0.526153053
1302	COL11A2	-0.58245975	-0.37555119	-0.632909419	-1.081483495	-0.660457244	-1.350346864	0.650959282	0.519268747
1303	COL12A1	-0.076894666	-0.587705739	-2.269826491	-0.627948933	-1.117797681	-0.449920453	-0.892701844	0.401419459
1305	COL13A1	-0.386960227	-0.83085455	-1.669749055	-0.250407412	-1.710576921	-0.38920528	0.473772896	1.095409437
1306	COL15A1	-1.649121733	-0.135304443	-1.624359619	-0.986622355	-0.938303846	-1.090386451	0.252936918	-0.192333907
1307	COL16A1	-1.140687783	-0.719924331	-0.554269014	-0.521974865	0.295167009	-0.006160815	1.317516193	0.188205666
1308	COL17A1	-0.857981741	-1.900571706	-0.444459068	-0.731423067	-0.685922335	0.27142222	0.406092832	0.490545469
1310	COL19A1	-0.126024467	-0.140348633	-1.690784903	-2.747580393	-0.988075545	-1.530366728	-0.615595183	-0.922852896
1311	COMP	-2.491106138	-1.31036581	-0.118662536	-0.451512638	0.980582221	-0.470922286	1.513893555	1.486161824
1312	COMT	-0.331312125	-0.44965939	-0.695955932	-1.296293907	-0.564077383	-1.411751607	0.067112399	0.042933095
1314	COPA	-0.025033371	-0.029698482	-2.604391541	-2.877837605	-1.835716381	-2.15098033	-1.022302576	-1.234759129
1315	COPB1	-1.000250935	-0.402896971	-0.403429899	-0.655883868	-0.288454376	-0.78641743	0.439607345	0.057342172
1316	KLF6	-0.543846402	-1.306586081	-0.774036942	-2.31754798	-1.048054627	-1.582765415	0.454624094	1.333067888
1317	SLC31A1	-0.325323347	-0.945470991	-0.977772468	-0.431600752	-0.985626472	-0.368627409	-0.187833435	1.088604029
1318	SLC31A2	-0.128477285	-0.712872941	-1.875799101	-0.854554746	-1.08326922	-0.360542652	-0.708569676	0.349831157
1325	CORT	-1.088431314	-0.526881266	-0.278978495	-0.394394122	0.261322828	-0.621563024	0.730573121	0.52684224
1326	MAP3K8	-0.323267669	-0.456781812	-1.944208035	-1.174057137	-0.927753217	-1.425723056	-0.741428674	0.313109921
1327	COX4I1	-0.286768026	-0.70631606	-0.755613113	-0.18539623	-0.793960109	-0.170683212	0.428870813	0.810421956
1329	COX5B	-0.273792698	-1.608759001	-1.206177385	-0.132410687	-0.894557379	0.567704105	-0.339270001	1.245760327
1337	COX6A1	-0.280346421	-1.568573031	-1.012582252	-0.168600094	-0.859871728	0.546800964	0.167887913	1.431987936
1339	COX6A2	-0.709608176	-1.802002966	-0.224015447	-0.228103026	-0.288445085	0.422959674	0.613107941	0.605155393
1340	COX6B1	-0.109038919	-1.024451326	-1.59324823	-0.156787349	-1.074943145	-0.08532689	-0.000865969	1.266049948
1345	COX6C	-0.707195815	-0.621558744	-1.388421815	-0.432925346	-0.315747686	-0.298118874	0.245106517	0.652583692
1346	COX7A1	-0.691361943	-1.391867855	-0.364762709	-0.336990956	-0.027368474	0.269618828	0.377956189	1.003740551
1347	COX7A2	-0.90492639	-1.035730014	-0.70469554	-0.889315036	-0.221583386	-0.614361441	0.017228523	-0.123137084
1349	COX7B	-0.29087846	-1.391996706	-1.297703743	-0.091439219	-0.637719116	0.050606876	-0.126492096	1.545639897
1350	COX7C	-0.182531038	-0.804248022	-2.049202309	-0.229412348	-0.716480042	-0.074114767	-0.334620588	0.601929385
1351	COX8A	-0.019585998	-0.0798048	-3.362168842	-1.555679723	-1.613171314	-1.711953857	-1.321525614	-0.038845875
1352	COX10	-0.623948337	-2.089932598	-0.491947502	-0.016111136	-0.306852207	0.803441903	0.678579769	1.98419314
1353	COX11	-0.908186246	-0.349979341	-0.424575531	-0.829561475	-0.660210279	-0.400430027	0.711242457	0.447161492
1355	COX15	-1.9588507	-2.213079199	-1.230209164	-0.193407569	-1.247339921	0.392206996	1.870947931	0.678518825
1356	CP	-0.434376679	-1.342066947	-0.745744079	-0.140758964	-0.79768204	-0.14993004	0.667710333	1.507640384
1357	CPA1	-0.47628441	-1.203698697	-1.059885107	-0.417592597	-1.290197086	0.335409232	0.568144687	0.741445569
1358	CPA2	-0.506110281	-0.230361802	-0.640463134	-0.745530418	-0.206781629	-1.03563076	0.072776556	0.118385218
1359	CPA3	-0.407703528	-1.080243465	-0.391879117	-2.22414873	-0.344098385	-1.653618874	0.630406658	-0.5314874
1360	CPB1	-1.169178816	-2.489587068	-0.200749946	-0.170833601	-0.146840104	0.981954958	1.372837907	1.175548258
1361	CPB2	-0.729629365	-0.257286127	-1.388019165	-1.614066423	-0.274530484	-0.888971734	-0.028579647	-0.067703125
1362	CPD	-2.997478462	-2.106098896	-0.171385213	-0.211219506	0.765224541	0.008965106	1.071061203	1.991441171
1363	CPE	-0.727230832	-2.017335624	-0.380729887	-0.221551401	-0.321555614	-0.333979304	0.994422382	1.360395799
1364	CLDN4	-0.436157294	-0.68745673	-0.923617951	-0.809481061	-0.979973468	-0.214411569	0.260378046	0.471530137
1365	CLDN3	-0.875642628	-0.687696058	-0.510265764	-0.866421578	0.113544529	-0.451625127	0.636136792	0.543657674
1366	CLDN7	-0.786427894	-0.292077381	-0.734936445	-1.10563976	-0.885915055	-0.90909981	1.048017822	0.307840215
1368	CPM	-1.059325799	-1.274261446	-0.44105402	-0.231323899	-0.306857526	-0.156910849	1.286067917	0.931891708
1369	CPN1	-0.920337827	-0.915927145	-0.406375621	-0.928234516	-0.63658482	-1.060791204	1.159833499	0.61576226
1370	CPN2	-0.112078515	-0.266448636	-2.15529331	-2.116498319	-1.36208902	-0.977106299	-0.114471503	0.418338891
1371	CPOX	-1.674469019	-1.575898725	-0.237544143	-0.181644356	0.294135663	0.31071613	0.585974402	0.903464106
1373	CPS1	-0.181021652	-1.057090793	-1.633944229	-0.359965952	-1.251043233	0.24109914	-0.013558434	0.743326332
1374	CPT1A	-1.745481494	-0.761574035	-0.266537521	-1.375889382	0.224017387	-0.675163553	0.899343728	-0.440167382
1375	CPT1B	-0.888365133	-1.173999924	-0.50605194	-0.305650872	-0.762311334	-0.025040102	0.537671937	0.468146939
1376	CPT2	-0.712808709	-0.90033585	-1.428738893	-0.583343975	-1.163888083	-0.865204879	0.979459786	0.62982845
1378	CR1	-0.324761656	-0.614823179	-0.746852599	-0.497610013	-1.020454469	-0.494820903	0.48365689	0.787139069
1379	CR1L	-0.276294549	-1.058075896	-1.017200674	-0.579899947	-0.522735421	0.166063541	0.195137431	1.156925699
1380	CR2	-0.754137716	-1.049077946	-1.143176412	-0.152235262	-0.908415675	-0.0145047	0.379259279	1.02668273
1381	CRABP1	-0.405339029	-0.35400071	-2.046060876	-1.333251964	-1.864204635	-1.522182432	0.250362366	0.556650959
1382	CRABP2	-2.317097971	-0.240564827	-1.763929364	-1.171403514	-1.76523049	-1.239044426	0.368673632	-0.219366944
1384	CRAT	-0.383825944	-1.654944755	-0.87565098	-0.546093805	-0.846588051	-0.823467694	0.177069876	1.723041449
1385	CREB1	-1.295377182	-0.924268924	-0.150894384	-0.13724835	-0.178886756	0.148700875	1.13288496	0.82699453
1386	ATF2	-1.174559637	-1.183915397	-0.174087676	-0.354293167	-0.235387156	-0.351224154	0.928763701	1.3947155
1387	CREBBP	-2.070586326	-0.569365253	-0.222822108	-1.969178766	0.02220001	-1.141615427	0.97918032	0.829632748
1388	ATF6B	-0.180979523	-2.034790162	-1.348860934	-0.040507806	-1.506882836	0.778333578	0.249133125	1.737987915
1389	CREBL2	-0.797228667	-0.808501289	-0.229296191	-0.397735242	0.053513548	0.061550795	0.602460437	0.675920653
1390	CREM	-1.959899368	-0.779797296	-1.490999205	-0.34576933	-1.04712944	-0.519471256	1.871725254	0.664371283
1392	CRH	-0.894807395	-1.124838082	-0.482762828	-0.271970029	-0.20083524	-0.14224666	0.296632342	0.572609461
1393	CRHBP	-0.845114146	-0.457991122	-0.406570451	-0.645699286	-0.261622972	-0.414545118	0.647893741	0.352795328
1394	CRHR1	-0.55392138	-0.251654746	-0.789627793	-0.86247619	-0.642604582	-0.927809476	0.204313448	-0.104258596
1395	CRHR2	-0.548202717	-1.902198917	-1.536827731	-1.133824233	-1.119793829	-0.397175672	0.80519211	1.874402747
1396	CRIP1	-0.360799524	-1.643934446	-0.629856009	-0.744130734	-0.387929194	-0.902288391	0.209750962	1.716792357
1397	CRIP2	-0.676504296	-0.751281368	-1.045849986	-0.976147204	-0.039453418	-1.255962865	0.207516785	1.019762331
1398	CRK	-0.686658708	-0.023118236	-2.734317898	-1.911756602	-1.507746641	-1.511284167	-1.087056	-0.426621034
1399	CRKL	-1.257800579	-1.295407588	-0.733740767	-0.522886027	0.067596707	-0.791915864	0.546628553	0.496165195
1400	CRMP1	-1.448176339	-1.654251537	-0.416852244	-0.823570919	0.057265623	-0.334308712	0.873791429	-0.076031817
1401	CRP	-0.057910622	-0.062489221	-1.819129932	-2.682609618	-1.281186323	-2.111509676	-0.680683275	-0.111553322
1404	HAPLN1	-0.146680375	-0.247499516	-1.304140925	-0.8511525	-1.473354655	-0.778296805	0.165510296	0.147046543
1406	CRX	-0.429348698	-0.245009564	-0.740134372	-0.604524686	-0.296715074	-0.652561338	0.601760163	0.106650933
1407	CRY1	-0.534883495	-1.479879268	-1.043182878	-0.388668571	-0.708633607	0.497174803	-0.234129969	0.938123443
1408	CRY2	-0.783813129	-0.290253764	-0.793776937	-0.93493301	-0.644116778	-0.497621274	0.525158427	-0.155313136
1409	CRYAA	-2.056458335	-0.749456634	-0.289212576	-0.561570295	-0.45985679	-0.841447263	1.919354584	1.01777503
1410	CRYAB	-0.819568668	-1.000114096	-0.296687215	-0.832324236	0.023639786	0.203172137	0.902738154	0.396764216
1411	CRYBA1	-0.25941151	-0.724191305	-1.069928621	-0.413298648	-1.091956952	-0.002895054	-0.173344631	0.778815779
1412	CRYBA2	-0.306838262	-0.394084795	-0.588377653	-1.54633168	-0.56769757	-0.785088605	0.159665993	0.080256297
1413	CRYBA4	-0.960793245	-0.602915844	-0.175257318	-0.449872696	-0.237906066	-0.618221628	1.202409173	0.867372765
1414	CRYBB1	-0.316203936	-0.777123758	-0.609621584	-0.497160629	-0.576528409	-0.759961042	0.496391134	1.045023214
1415	CRYBB2	-0.806846602	-0.316627075	-0.930848878	-0.583453546	-0.288732066	-0.865377583	-0.156481682	0.20393788
1417	CRYBB3	-0.777987024	-0.35801669	-0.487364888	-0.659444795	-0.234443025	-0.531815234	0.539407995	0.54170547
1418	CRYGA	-0.661216727	-0.1616009	-1.901466259	-1.912791806	-0.474295175	-1.036689972	-0.345037193	-0.435889365
1419	CRYGB	-0.279216916	-0.832704131	-0.950254785	-0.631724934	-0.712263236	-0.103849601	0.382710479	0.568162785
1420	CRYGC	-0.944656513	-0.81288737	-0.566464738	-0.8483827	-0.163597813	0.065181442	0.654361365	0.431941234
1421	CRYGD	-1.21119864	-0.431573745	-0.433258002	-0.740839815	0.120504683	-0.291450256	0.28970856	0.454479226
1427	CRYGS	-0.654055863	-1.352900012	-0.770234193	-0.62584326	-0.06136023	0.127669134	0.046934797	0.24857566
1428	CRYM	-0.299397073	-0.520463367	-0.501786883	-0.439726802	-0.757483483	-0.684492827	0.469659227	0.77344777
1429	CRYZ	-1.143176412	-0.506194791	-1.210333341	-0.932739713	-1.218896603	-0.264012552	0.49107432	-0.093166304
1431	CS	-4.746070651	-1.550816483	-0.378817718	-0.4136816	1.759335922	-0.320067196	2.127773758	1.655667036
1432	MAPK14	-0.610552864	-1.072469459	-1.22679185	-0.899151176	-1.415629777	-1.188316325	0.875282925	1.303224998
1434	CSE1L	-0.329570959	-1.285667082	-0.652264139	-0.536046935	-0.434576988	-0.80926051	0.360053653	1.467151072
1435	CSF1	-0.383703929	-0.328112442	-0.727183422	-1.108204231	-1.002906249	-0.895059234	0.295307359	-0.274536114
1436	CSF1R	-1.010837546	-0.713390582	-0.170123722	-0.566829473	0.057114646	-0.494550032	0.735234523	0.833218781
1437	CSF2	-0.093442297	-0.079092134	-3.838053059	-1.712374337	-1.36330368	-1.34913309	-1.15422849	-0.225614899
1438	CSF2RA	-1.027973975	-0.816018227	-0.255793461	-0.577013686	0.036651489	-0.444649873	1.060715327	0.62343101
1439	CSF2RB	-0.653905047	-1.421517781	-0.734342074	-0.375222056	-0.92881483	0.170737797	0.919553167	0.365190812
1440	CSF3	-0.440810168	-0.442484379	-0.52352851	-0.712577523	-0.428724174	-1.002834981	0.676752117	0.651791534
1441	CSF3R	-0.302025236	-0.873089327	-0.82541632	-0.975229966	-0.479039888	-1.254940072	0.415196861	0.730112127
1442	CSH1	-1.35881553	-0.271102361	-0.375252633	-0.984943783	0.325930232	-0.532924326	0.791870663	0.255502305
1443	CSH2	-1.683352374	-0.228834045	-0.375252633	-0.984943783	0.325930232	-1.205182125	0.791870663	-0.045819515
1444	CSHL1	-0.990046438	-1.214089784	-0.391286473	-0.208544308	-0.246258599	0.11880507	1.113071143	1.353994095
1445	CSK	-1.712252129	-1.964270453	-0.082189305	-0.046289957	0.091934171	0.29516058	1.735250312	1.685651234
1446	CSN1S1	-0.400122248	-0.268160655	-0.889637373	-1.490522836	-0.567905106	-0.536888943	-0.126362904	-0.00874057
1447	CSN2	-1.61862485	-0.276910212	-0.618140764	-0.637819843	-0.455833049	-0.634310493	0.094215848	0.248875817
1448	CSN3	-0.972968765	-0.579415573	-0.471746098	-1.024499142	-0.719934949	-0.649056709	0.701883764	-0.218708899
1452	CSNK1A1	-0.744650608	-0.058460983	-0.78212116	-2.099330333	-0.198113949	-2.016515884	1.010115394	-0.754934909
1453	CSNK1D	-1.250483664	-1.087423246	-0.596360249	-0.151660617	-0.865181532	0.261558947	1.433331209	0.979753647
1454	CSNK1E	-0.356778711	-0.10850008	-1.25140164	-1.751791757	-0.721282184	-1.46720348	-0.367310742	-0.647132883
1455	CSNK1G2	-0.069345783	-0.523478677	-1.887159923	-0.824481367	-1.52643273	-0.769169171	-0.082170731	0.455775532
1456	CSNK1G3	-0.706283809	-0.576479006	-0.485391196	-0.846386577	-0.109936626	-0.132067187	0.227949031	0.376133567
1457	CSNK2A1	-1.032878975	-0.948979932	-0.2931752	-0.604227775	-0.007648093	-0.102432684	0.485465487	0.228909938
1459	CSNK2A2	-0.016767849	-0.021115378	-3.142532413	-4.08172145	-2.042342289	-1.997488263	-1.241179594	-1.627985829
1460	CSNK2B	-1.079941764	-0.283134202	-0.467771999	-1.591946244	0.04571981	-1.728634887	0.275638762	0.017030713
1462	VCAN	-0.906853217	-2.15260534	-0.28908355	-0.044831176	-0.175252213	0.832579099	1.158020164	1.36083179
1463	NCAN	-1.255874834	-1.031787019	-0.512349416	-0.136177593	-0.7372791	0.108193901	1.281291177	1.148489043
1464	CSPG4	-0.856259038	-0.772357208	-0.653488564	-0.54872608	-0.928515166	0.032279736	1.113232707	0.757704914
1465	CSRP1	-0.652452897	-0.645019378	-0.774349502	-0.48164274	-0.578369149	-0.625054373	0.293211552	0.913668992
1466	CSRP2	-0.303379713	-0.985897325	-0.579379029	-0.259248835	-0.642388952	-0.124775039	0.129757022	0.783593774
1468	SLC25A10	-0.326676829	-1.909843758	-1.279864417	-0.328031156	-0.660812873	0.718433529	-0.104311824	0.873368301
1469	CST1	-1.081683859	-0.833074042	-0.445034763	-0.573370326	0.256540949	-0.322349583	0.683406683	0.711489529
1470	CST2	-1.112991375	-1.411325998	-0.378998497	-0.448898518	0.277450485	0.460432631	0.575692387	0.67513166
1471	CST3	-0.893560181	-1.217528732	-0.667008506	-1.458827207	-0.438818371	-1.642761145	0.047881614	1.418385988
1472	CST4	-0.539436926	-0.799055625	-0.522379524	-0.351814842	-0.171648715	-0.218448517	0.187362633	0.8040899
1473	CST5	-0.731496396	-0.061454516	-0.328193732	-1.355507813	0.003379092	-1.224505125	0.551960895	-0.31496836
1474	CST6	-0.249576339	-0.262905855	-0.796304183	-1.506270235	-0.569271913	-1.080968992	0.119593543	-0.445328848
1475	CSTA	-2.11050651	-1.617056791	-0.054985851	-0.24833515	0.204165956	0.479133179	1.945512396	0.966995679
1476	CSTB	-0.840560739	-0.46116451	-0.351828572	-0.677363163	-0.521459818	-0.255611354	1.097334136	0.331850812
1477	CSTF1	-0.009549054	-0.00901095	-4.085991731	-3.915341498	-2.274622629	-2.157053059	-1.568535141	-1.565605792
1478	CSTF2	-0.597845368	-2.656467603	-0.335427149	-0.051239174	-0.152016295	0.592935889	0.418889367	1.688538586
1479	CSTF3	-0.705252032	-0.019992712	-0.864730297	-4.284793552	-0.401835411	-2.896571264	0.113852073	-1.694960141
1482	NKX2-5	-1.081015225	-1.47095539	-0.678978603	-0.291833732	0.256141256	-0.073693889	0.354841306	0.978465658
1485	CTAG1B	-0.538279169	-0.36417698	-0.361236975	-0.681099513	-0.571800307	-0.971308429	0.410740567	0.46394953
1486	CTBS	-0.571131695	-1.084313086	-0.520684213	-0.193868002	-0.14071136	0.142159089	0.206021741	0.677435634
1487	CTBP1	-1.093197836	-0.132286886	-0.459068915	-1.078027848	-0.012413484	-1.347327571	0.257880026	0.078354234
1488	CTBP2	-0.54399376	-0.054248907	-0.783710202	-1.93209844	-1.057303778	-1.505235542	0.800339548	-0.152938964
1489	CTF1	-0.650250572	-0.065773032	-1.193560748	-1.973103933	-1.234368355	-1.841754787	0.213288874	-0.431811112
1490	CCN2	-0.760881337	-0.825265113	-1.041820982	-0.199879239	-1.273752228	0.075401972	0.286016531	1.021119244
1491	CTH	-1.152364433	-0.337970629	-1.455812577	-0.813712731	-0.898838484	-0.877684147	1.359510168	-0.055278811
1493	CTLA4	-0.437278085	-0.39159608	-1.150249052	-0.879578674	-0.286915612	-0.377986484	0.041053715	-0.116350618
1495	CTNNA1	-1.217528732	-0.996070684	-0.30740829	-0.148166052	0.015591232	0.161325463	1.409319314	1.242651124
1496	CTNNA2	-0.831488648	-0.628393141	-1.027460488	-0.708719189	-0.809124079	-0.273929666	-0.223265594	0.01145894
1497	CTNS	-0.183012532	-0.341901229	-1.64009082	-0.860083447	-1.28921128	-1.15148562	-0.567627276	0.539063616
1499	CTNNB1	-0.578594376	-1.11584819	-0.965851306	-0.472530995	-0.561741001	-0.062184478	-0.007407684	1.165870297
1500	CTNND1	-1.016530588	-1.396208407	-1.042132444	-3.371858591	-1.274620808	-2.670211331	0.205182612	-0.063587853
1501	CTNND2	-0.94334608	-1.518047632	-0.279826809	-0.150561719	-0.151744787	0.019756698	0.741595141	1.490781847
1503	CTPS1	-0.808969229	-1.219317174	-0.682259803	-0.222036922	0.063551869	-0.118881427	0.320817849	1.130431105
1504	CTRB1	-0.659316508	-0.518855715	-0.565175382	-0.749210479	-0.056192429	-1.039728925	0.293337613	0.563309677
1506	CTRL	-0.619032783	-0.154510351	-0.708019036	-1.210751061	-0.983693378	-0.863444216	0.128618753	-0.250782043
1508	CTSB	-1.087697635	-0.575832261	-0.201986373	-0.87681144	0.006815997	-0.538436713	1.308248435	-0.114442789
1509	CTSD	-1.488054922	-1.890079575	-0.427355987	-0.231819036	0.156833895	-0.002246652	0.296366115	1.866365135
1510	CTSE	-0.361959202	-0.693599477	-1.035262043	-0.580457121	-0.386046916	-0.349970446	-0.165922659	0.334044611
1511	CTSG	-0.810850159	-0.98294336	-0.236301771	-0.177544993	0.039975621	0.190413007	1.071852676	0.959197512
1512	CTSH	-0.940225566	-1.866337837	-0.644097885	-0.516901425	0.158581122	-0.238006241	0.763445709	1.374477378
1513	CTSK	-0.482442795	-1.264795754	-1.480273054	-1.032840611	-0.312150083	-0.868438449	-0.09056422	-0.2245909
1514	CTSL	-0.043298431	-0.789021413	-5.886040703	-1.197891764	-2.569265188	-1.443346386	-2.06271063	0.132022974
1515	CTSV	-0.352664025	-0.436113146	-0.715311438	-1.494304582	-0.990750619	-1.668181134	0.217394842	0.072199881
1519	CTSO	-0.21391472	-0.277296957	-1.680868567	-0.763608653	-0.641655202	-1.056191394	0.073679182	0.113643077
1520	CTSS	-0.64711418	-0.522668903	-1.296628488	-0.313798848	-1.467035671	-0.257162031	0.912376594	0.704077073
1521	CTSW	-0.081068753	-0.274347727	-3.113219067	-1.720315358	-2.419816027	-0.77605713	-0.031199299	-0.631858186
1522	CTSZ	-1.799841689	-0.442491302	-0.678465993	-1.421279197	-0.598516861	-0.830457547	1.472602962	-0.467255605
1523	CUX1	-0.629565452	-1.238882995	-0.442448654	-0.609671204	-0.084425542	-0.131909038	0.885905355	0.101782373
1524	CX3CR1	-0.809594456	-0.660215178	-0.429434852	-0.605920787	-0.633922778	-0.343334583	0.539952436	0.633008376
1525	CXADR	-0.48626954	-1.198292812	-0.79440716	-0.797319845	-0.646132589	-0.56860145	0.731544938	0.838997985
1527	TEX28	-0.232642488	-1.376253397	-0.778881795	-0.362882527	-0.637666921	0.43958191	-0.038660632	0.67701592
1528	CYB5A	-0.931462727	-1.020730376	-0.553911769	-0.700872439	-0.320300061	-0.039902919	0.548858479	0.231514494
1534	CYB561	-0.412509749	-0.750306516	-0.677784634	-0.326547164	-0.95401306	-0.522142682	0.449220609	0.68894854
1535	CYBA	-1.015743949	-1.656008018	-0.220552872	-0.065268262	-0.33448479	0.59133801	0.914817923	1.36291914
1536	CYBB	-0.739856996	-1.519770101	-0.412215117	-0.557886553	-0.263423321	0.52023969	0.94607628	0.895425661
1537	CYC1	-0.68402624	-2.886240285	-0.690350152	-0.027877196	-0.033488384	0.9469466	0.790635432	2.271846736
1538	CYLC1	-0.648418294	-0.684167182	-0.402728705	-0.287539389	-0.066129477	-0.454529857	0.343772178	0.646044322
1539	CYLC2	-1.128486541	-0.759201797	-0.192919481	-0.5836645	0.06351739	-0.072382875	1.164205515	0.126714879
1540	CYLD	-0.529105952	-0.831136215	-0.556133803	-1.356085642	-0.275343842	-1.379655022	0.151244644	1.095647461
1543	CYP1A1	-0.358589015	-0.333837235	-0.750082381	-0.784440687	-0.391337495	-1.076591442	0.084323652	0.192553734
1544	CYP1A2	-0.951788321	-0.887583802	-0.686685151	-0.851331363	-0.498255353	0.097669008	0.031038198	1.146052119
1545	CYP1B1	-0.425575932	-2.395631318	-0.729751147	-0.089266163	-0.426300032	0.001575661	-0.000962876	1.562936146
1548	CYP2A6	-2.800652793	-2.439936386	-0.063434856	-0.04964807	0.628816855	0.96275066	1.122207051	1.680461329
1549	CYP2A7	-0.62351367	-1.469508228	-0.214316534	-0.372181145	-0.164234701	0.491271832	0.632678281	0.797915029
1551	CYP3A7	-0.238367267	-0.30023495	-0.902487336	-0.657541758	-0.631175669	-0.9464294	0.211634611	0.222578029
1553	CYP2A13	-0.888414006	-1.334901045	-0.523177559	-0.120484193	-0.782277557	0.416461784	0.75555002	1.266879638
1555	CYP2B6	-0.293554196	-0.621031526	-1.531207751	-0.561238591	-1.622816243	-0.417903783	0.07959409	0.147611848
1557	CYP2C19	-1.63904362	-1.776141248	-1.258109603	-0.395539317	-1.315821735	-0.547923165	1.52094385	1.797906898
1558	CYP2C8	-1.706913945	-1.861187503	-0.347352891	-0.252204144	-0.110211211	0.29491627	0.539477468	0.735195138
1559	CYP2C9	-0.24586792	-0.42868298	-0.710002617	-1.741529674	-0.953718648	-0.49098851	0.013393849	-0.178981844
1562	CYP2C18	-0.292024081	-2.01581997	-1.814807412	-0.111269175	-1.046509038	0.568799288	-0.464463995	1.502544103
1565	CYP2D6	-0.653839724	-0.300755965	-0.892743862	-1.00166526	-0.638088837	-1.072190643	0.883612228	0.211969438
1571	CYP2E1	-0.736121172	-1.33419895	-0.817207663	-0.633057468	-1.08588577	-0.921158422	0.457970485	1.24285032
1572	CYP2F1	-1.794740167	-0.920845219	-0.946066472	-0.592045179	-0.355641047	0.146281154	-0.166796489	0.344059727
1573	CYP2J2	-0.188597196	-1.397344578	-1.603631367	-1.220956973	-1.549091191	-1.100964678	0.265333872	1.548795905
1576	CYP3A4	-0.533781066	-0.295992561	-0.482680501	-1.039101752	-0.559835509	-1.311070241	0.306819262	0.394397464
1577	CYP3A5	-0.997888954	-0.626955674	-0.398190445	-0.352280579	-0.254210143	-0.109061061	0.50654456	0.893793878
1579	CYP4A11	-0.967560225	-1.02510234	-0.324376412	-0.669925002	-0.321189694	-0.959357659	0.709487866	1.002454276
1580	CYP4B1	-1.217719339	-1.775126566	-0.119496369	-0.48197133	0.137644574	-0.740910325	0.88336352	0.65801528
1581	CYP7A1	-0.824732368	-0.062714344	-0.91538003	-2.156313357	-0.434462936	-1.162924975	-0.145556379	-0.6334663
1582	CYP8B1	-0.637520871	-1.694748182	-0.351650488	-0.132174946	-0.076666161	-0.127696198	0.830419093	1.747269567
1583	CYP11A1	-1.476411204	-0.732206238	-0.268261607	-0.845204582	0.370679989	-0.519031311	1.384859444	-0.09186453
1584	CYP11B1	-1.962772612	-0.431380797	-0.25026742	-1.882480404	0.43153171	-0.821415915	0.561719621	-0.259360857
1585	CYP11B2	-1.710171382	-1.109080861	-0.211335382	-0.298626983	0.274971513	-0.474374778	0.639465772	1.335122253
1586	CYP17A1	-0.984540487	-0.654548814	-0.431380797	-1.005741854	0.041953061	-0.062017776	0.520565933	0.352530386
1588	CYP19A1	-0.102239763	-0.671362289	-1.592084168	-0.591973297	-1.531973097	-0.047458812	-0.136585227	0.657909875
1589	CYP21A2	-0.309062208	-1.746012223	-0.987204243	-0.183554091	-1.199729537	-0.177575417	-0.194257645	0.701501397
1591	CYP24A1	-1.52160005	-1.54633168	-0.471785137	-0.51244236	-0.267294491	-0.591270114	1.042648199	0.19917366
1592	CYP26A1	-0.733427099	-2.216084947	-1.114884058	-0.027791606	-1.083826166	0.862028739	0.99998961	1.41121547
1593	CYP27A1	-0.226024787	-1.028332351	-1.425864688	-0.591784534	-1.560837268	-0.482984691	0.037870228	1.26922961
1594	CYP27B1	-1.771216804	-1.905317092	-0.161527588	-0.097691097	-0.205006708	0.429096336	1.5807072	1.76756833
1595	CYP51A1	-0.904667377	-0.390405663	-1.117543585	-1.834327166	-1.336356884	-1.891329925	0.114893652	-0.010529238
1600	DAB1	-0.040487854	-0.23778112	-1.609947476	-1.025558606	-1.672991773	-1.132534193	-0.238450261	0.097926878
1601	DAB2	-0.14323332	-0.251436374	-1.480088816	-1.4527632	-0.823136272	-1.071320681	-0.451710429	0.140007116
1602	DACH1	-0.899526075	-0.71096181	-0.826900608	-0.823112058	-0.297192539	-0.797102695	0.395919302	0.980410964
1603	DAD1	-1.810146167	-0.451577629	-0.077232593	-1.039021164	0.615292569	-0.267249442	1.779619084	-0.079334692
1604	CD55	-0.566305879	-0.194482691	-0.817648543	-1.207579959	-1.086091782	-0.688173689	0.209866218	-0.012312572
1605	DAG1	-1.955191037	-0.817715008	-0.205148375	-0.650943292	0.123142443	-0.204021624	1.869353892	0.136762394
1606	DGKA	-2.413840252	-1.724466988	-1.079720922	-0.507144816	0.077445681	-0.344664044	1.636410325	1.766538162
1607	DGKB	-0.77990962	-0.479245049	-0.629051888	-0.932838015	-0.606771335	-0.800193376	0.512520851	0.502716666
1608	DGKG	-0.486376688	-0.704811514	-2.175180753	-0.612256389	-1.995053863	-0.541204895	-0.352217787	0.389003924
1609	DGKQ	-0.318642013	-1.066157016	-1.015193772	-0.130665329	-0.559168711	-0.016933892	0.500217531	0.847277292
1610	DAO	-1.122057983	-0.54873666	-0.204765391	-0.557743045	0.283301137	-0.159301329	1.215780783	0.560409745
1611	DAP	-1.011060196	-1.395979928	-0.343298801	-0.321267956	-0.270454295	0.001826623	0.796034281	0.818943734
1612	DAPK1	-0.066458033	-2.040484977	-1.777874146	-0.079521448	-1.110996887	0.780805189	-0.406991386	1.690782506
1613	DAPK3	-1.618105015	-2.074102169	-0.21441229	-0.437041637	-0.09806975	0.79692454	1.291842294	1.863975964
1615	DARS1	-0.474428258	-0.255339729	-1.167928106	-1.239717415	-0.410695396	-0.560758443	-0.002825498	-0.358857445
1616	DAXX	-1.101436076	-1.133526085	-0.103240481	-0.248489718	0.226621047	0.14018112	0.939960603	0.566887188
1617	DAZ1	-0.401439099	-0.696854853	-1.033386672	-0.666538917	-0.838378362	-0.514733673	-0.074933831	0.047862678
1618	DAZL	-0.988429912	-0.437736188	-0.29822609	-0.402784792	-0.153511463	-0.284106208	0.743953797	0.653194698
1620	BRINP1	-0.755470772	-1.034853981	-0.731259942	-0.258046827	-0.255325768	0.226405208	0.537780898	0.981795782
1621	DBH	-1.643237967	-2.095911549	-0.236821318	-0.054957858	0.583856108	0.411808492	1.197950085	1.786230587
1622	DBI	-1.153759016	-0.304015754	-0.670366452	-0.70736019	-0.277580197	-0.473277966	1.126513389	0.04940519
1627	DBN1	-0.497975066	-0.223311571	-0.80803354	-0.854105906	-0.776897474	-0.77284728	-0.063544665	0.336955151
1628	DBP	-0.692684434	-1.504963619	-0.441916907	-0.661564226	-0.088163783	0.373305803	0.278445802	0.599014559
1629	DBT	-0.136301616	-0.123416409	-2.177955737	-2.020252453	-1.12676355	-1.352137875	-0.850088032	-0.068015569
1630	DCC	-0.22514141	-0.738393567	-1.579642062	-1.208540475	-1.395373333	-0.31636932	-0.485916336	0.529356993
1632	ECI1	-0.74382088	-0.913683493	-0.899774709	-1.438538492	-0.875118649	-1.03204768	1.009080335	0.755031561
1633	DCK	-2.04418993	-1.752598925	-0.053562954	-0.468041724	0.727597638	-0.722681323	1.448016055	1.373382427
1634	DCN	-0.519500188	-0.446636672	-0.991285084	-0.863176572	-0.618879637	-0.450899668	-0.197127726	-0.104877147
1635	DCTD	-0.06627625	-0.486920847	-1.533003578	-0.881650482	-1.111847337	-0.226493786	-0.466074287	0.623138695
1636	ACE	-0.945047114	-1.496686727	-0.677363163	-0.246014429	-0.302582708	0.286904676	1.188482376	0.571637446
1638	DCT	-0.779011459	-0.760457919	-0.484829636	-0.468263286	-0.604008896	-0.230809235	0.719747274	0.563410443
1639	DCTN1	-1.309082515	-1.212948201	-0.316384512	-0.179922693	0.253155958	0.341013323	0.689612533	1.306625206
1641	DCX	-0.373562482	-0.25832881	-0.622807713	-1.420210849	-0.894635834	-1.225179852	0.58358312	0.404253102
1642	DDB1	-0.73208917	-0.34213129	-0.376278515	-0.873968514	0.003880125	-0.76554639	0.362844129	0.123394479
1643	DDB2	-0.303407442	-0.593336173	-1.023541368	-0.80998864	-1.259437561	-0.761555661	0.47607579	0.856107324
1644	DDC	-1.316072127	-0.147743801	-0.141865103	-1.926721128	0.016794717	-0.815077683	1.160800263	-0.339255541
1645	AKR1C1	-1.393968901	-0.6360608	-0.743090744	-0.390196299	-0.479874555	-0.486957833	0.894622315	0.344566176
1646	AKR1C2	-2.039586922	-1.332704369	-0.204494224	-0.62977297	-0.302118592	-0.559788009	1.297122097	0.976504201
1647	GADD45A	-0.461597055	-0.825005801	-1.175920873	-0.415058881	-0.515277013	-0.214401863	-0.176600821	0.312901698
1649	DDIT3	-1.112477625	-2.297115268	-0.628393141	-0.273819124	0.277151427	0.646211244	0.54567379	0.91740097
1650	DDOST	-2.426056072	-0.003273916	-0.09216765	-3.414433289	-0.004162201	-2.157283337	1.215783799	-1.386221632
1652	DDT	-1.529836958	-0.708026046	-1.087364576	-1.48714707	-0.4984826	-0.50475913	0.214368017	-0.419355265
1653	DDX1	-0.591183597	-0.662597429	-1.793756438	-0.338835364	-1.251100828	-0.294697969	-0.667866785	0.932897639
1654	DDX3X	-0.119220498	-2.270639669	-1.191906622	-0.252151815	-1.313896824	0.387690239	0.092742856	0.80510788
1655	DDX5	-0.017950192	-0.081799766	-5.857269997	-2.975725765	-3.095836454	-1.662090453	-1.425305285	-0.940451131
1656	DDX6	-2.38894017	-1.476453319	-0.137090575	-0.104487487	0.59905418	0.469450465	0.827697757	0.969978399
1657	DMXL1	-0.584720042	-0.39370327	-2.39039643	-0.521595661	-1.447072497	-0.746170687	0.346960273	0.188722039
1659	DHX8	-0.257355798	-0.161035099	-1.11200529	-2.362771595	-1.331641648	-1.518885077	0.399692441	-0.068707019
1660	DHX9	-1.827623533	-1.095781615	-0.255654681	-0.632441782	-0.112501371	-0.063293407	1.801554137	0.292490893
1662	DDX10	-0.532938993	-0.652484358	-0.46298181	-1.29914402	-0.178255967	-0.448818692	0.253612178	-0.004834031
1663	DDX11	-1.348820743	-0.188214395	-0.441805935	-2.471401125	-0.011535435	-1.366046199	0.353728049	-0.65299068
1665	DHX15	-0.895556126	-0.885473178	-1.02350949	-0.764186607	-0.149056834	-0.987104804	0.687043152	0.85759296
1666	DECR1	-0.58868304	-0.764744773	-1.122644985	-0.697111756	-0.185346734	0.027096958	0.812788024	0.323533473
1667	DEFA1	-0.561933536	-0.559709512	-0.781671393	-0.355252311	-0.524362285	-0.148126683	0.536670626	0.499155826
1668	DEFA3	-0.561933536	-0.559709512	-0.781671393	-0.355252311	-0.524362285	-0.148126683	0.536670626	0.499155826
1669	DEFA4	-1.023465594	-1.122641295	-0.627295499	-0.283475501	-0.513913894	-0.254816971	1.255662988	1.242226248
1670	DEFA5	-0.926585677	-0.441206416	-0.255136621	-0.67808705	0.0324441	-0.307947795	1.173453194	0.263554558
1671	DEFA6	-0.468445427	-0.922538755	-0.590821343	-0.228704624	-0.853375185	0.060984049	0.710869022	1.178849335
1672	DEFB1	-0.543647787	-1.03646698	-0.739698399	-0.180123583	-0.167922937	0.227435828	0.141185734	0.710591253
1673	DEFB4A	-0.973023234	-1.673677664	-0.472342806	-0.189912279	-0.139237987	0.599629443	0.243627619	0.890429472
1674	DES	-0.934449626	-0.526376538	-0.206162346	-1.369294155	0.154221406	-0.425584579	0.842385411	-0.161384655
1675	CFD	-0.552344246	-1.116719106	-0.581089572	-0.186715996	-0.766196898	-0.039366842	0.809573608	1.290060412
1676	DFFA	-0.752893871	-0.369003549	-0.917651136	-1.011825151	-0.866272046	-0.726256554	-0.147316484	0.344549888
1677	DFFB	-0.712290742	-0.433996618	-0.295918382	-0.699235317	-0.436773129	-0.855918357	0.937385229	0.538821958
1678	TIMM8A	-0.416372451	-1.435595665	-1.583324218	-0.271709359	-0.701496924	0.203416718	-0.069000071	0.524909345
1687	GSDME	-0.852644977	-0.473562132	-0.924985914	-1.210344251	0.097549701	-0.241666087	0.279478752	0.147331528
1690	COCH	-1.087132127	-1.940461632	-0.973750946	-0.175857133	-1.218710455	0.733396242	0.924101	1.192481411
1716	DGUOK	-0.469600839	-0.612112405	-1.291182636	-0.382630865	-1.463736614	-0.243903623	0.71214295	0.84195062
1717	DHCR7	-0.955216471	-0.216418887	-0.405501024	-1.763406702	-0.635254176	-1.006757208	0.567225205	-0.278568851
1718	DHCR24	-0.374052084	-1.505875043	-1.23562579	-0.859139896	-1.117432157	-1.150404415	-0.357295665	0.158383822
1719	DHFR	-2.141691761	-0.832635764	-0.16607257	-0.293463626	0.828226733	-0.217857373	1.042347786	0.632840706
1723	DHODH	-6.592865123	-0.57390856	-0.000116483	-1.341053569	2.210203931	-0.134707959	3.176152073	0.045187701
1725	DHPS	-0.02558884	-0.045984215	-2.843115609	-2.500199597	-1.428567677	-1.276482588	-0.655528595	-0.80151673
1727	CYB5R3	-0.292797051	-0.927305577	-1.042007061	-0.890801052	-0.921712288	-0.225691097	-0.233527597	0.09768623
1728	NQO1	-1.716530168	-0.466343578	-0.041651854	-0.794247798	0.228326716	-0.249267823	1.590696618	0.416447304
1729	DIAPH1	-0.497286521	-1.003385203	-1.24016606	-1.453220351	-1.150869091	-1.419717522	0.486259749	1.248355339
1730	DIAPH2	-1.104461274	-0.367731726	-0.634781311	-2.417309506	-0.896870472	-2.022129642	1.322675776	-0.130648758
1731	SEPTIN1	-0.074026012	-1.172738044	-1.74505431	-0.385244216	-1.753928741	0.316783939	-0.39836671	0.802849052
1733	DIO1	-0.507136172	-0.289813308	-0.290363319	-0.721949525	-0.462385879	-0.537883422	0.639132195	0.419352215
1734	DIO2	-0.278364482	-0.552538839	-0.674252454	-0.695722866	-0.518994525	-0.98574172	0.391695025	0.475868714
1735	DIO3	-0.32895258	-1.501247263	-0.866752314	-0.248995586	-1.087352982	0.50882907	0.23395694	1.22107044
1736	DKC1	-1.291276511	-0.190396461	-0.236535552	-1.329655616	-0.039059622	-0.6982976	0.765922373	-0.124816768
1737	DLAT	-3.183147802	-0.218942528	-0.02485887	-1.331805232	1.075218763	-1.17860607	1.965783709	0.238393953
1738	DLD	-0.043245947	-1.321228164	-2.085052751	-0.391609608	-1.774276698	-0.617571829	-0.806361728	1.361236134
1739	DLG1	-0.771119093	-1.048234579	-1.283081705	-1.311503291	-1.133120162	-1.529193197	1.034628884	1.284638062
1740	DLG2	-0.815684129	-0.125158431	-0.667699516	-1.229721845	-0.943627128	-0.885810911	0.471567396	-0.351422963
1741	DLG3	-0.748375137	-0.245385755	-0.633969769	-0.789842269	0.016343319	-1.081559247	0.554003485	0.018447204
1742	DLG4	-1.252112126	-0.131816509	-0.456387994	-1.43534789	-0.076675279	-1.62755295	0.493261618	-0.300801239
1743	DLST	-1.177763378	-1.409940267	-0.942857626	-0.128383614	0.089227711	0.459659923	0.23593893	0.854533909
1745	DLX1	-1.242843239	-0.404215506	-2.567926921	-0.724498645	-1.832178492	-0.744613007	0.907813079	0.200535017
1746	DLX2	-0.142493356	-0.716074472	-3.309346537	-1.584871749	-1.716765336	-1.260835471	-1.303022809	0.083790178
1747	DLX3	-1.470285593	-1.481727181	-1.60088487	-0.254119367	-1.667408303	0.498171595	-0.190184086	0.556140524
1748	DLX4	-0.485752698	-1.485966084	-0.726282394	-0.099448726	-0.6316123	-0.032539795	0.380098286	1.350753078
1749	DLX5	-0.281209105	-0.532913663	-0.995236955	-1.383491317	-0.51422702	-0.745471553	0.01707862	0.773165651
1750	DLX6	-0.271310019	-0.338344738	-0.836441021	-0.848412202	-0.559813099	-0.757666094	-0.086092781	0.422593756
1755	DMBT1	-0.274149576	-2.147652559	-0.681230764	-0.107349371	-0.958155359	0.376284408	0.140251257	1.36637971
1756	DMD	-0.720803094	-1.043535788	-1.551761845	-0.376107547	-1.525666459	-0.595857827	0.911812999	1.280889677
1757	SARDH	-0.607399404	-1.012533468	-0.796230157	-0.425150537	-0.660915333	-0.663349771	0.190759021	0.609012155
1758	DMP1	-0.802457788	-1.463753944	-0.416090269	-0.441577527	-0.293487717	0.123926965	0.453066612	0.424914846
1759	DNM1	-1.540100912	-1.086415963	-0.50102678	-0.254560286	-0.605173393	0.260917739	1.634455766	0.961583334
1760	DMPK	-0.785851978	-1.233306726	-1.172259968	-1.426528629	-0.560834989	-1.620236509	1.047622492	1.430068488
1761	DMRT1	-0.281126831	-0.700582924	-0.728752068	-0.928234137	-0.684147865	-0.275120962	0.082363429	0.122299578
1762	DMWD	-0.792896392	-0.061203689	-0.270208991	-1.392123593	-0.145614868	-1.594709766	0.880959857	-0.117347095
1763	DNA2	-0.933267715	-0.351597221	-0.443940444	-0.519855328	-0.647626906	-0.510145064	0.794899797	0.553577043
1767	DNAH5	-1.380914082	-0.098030804	-0.370487632	-2.002773466	-0.161287503	-1.454699351	1.525489624	-0.346731072
1768	DNAH6	-0.507350609	-0.301772961	-0.585569214	-0.636800243	-0.476556316	-0.924979459	0.368349357	0.165808333
1769	DNAH8	-0.437467217	-0.834106129	-0.647456344	-0.514061972	-0.414610991	-0.107632807	0.548006313	0.514160631
1770	DNAH9	-0.636494517	-0.619188345	-0.570124471	-0.742761087	-0.077707883	-0.739746661	0.678732608	0.440406041
1773	DNASE1	-1.811097244	-0.189959462	-0.407732336	-2.261783827	0.325472205	-1.657454821	1.563141578	0.257105031
1774	DNASE1L1	-0.68114326	-1.377554224	-0.881330098	-0.268724712	-0.944436999	0.440292682	0.946054357	1.017246089
1775	DNASE1L2	-0.420291734	-1.2989209	-0.731704618	-0.164513977	-1.007275617	0.394430065	0.382748758	1.287314346
1776	DNASE1L3	-0.618504563	-0.801343724	-0.937999862	-0.646108852	-0.094307111	-0.826380775	0.547846602	0.650247455
1777	DNASE2	-0.276210899	-0.513269893	-0.862781841	-0.433575807	-0.836935642	-0.675209434	0.045847901	0.488642119
1778	DYNC1H1	-1.819379557	-0.722878255	-0.63150681	-0.789709491	0.27019074	-0.653806379	0.503961365	-0.050647438
1780	DYNC1I1	-2.002723891	-0.243261806	-0.095348265	-1.009962854	-0.015051478	-1.286382957	1.892351412	0.273827326
1781	DYNC1I2	-0.268447659	-0.327361723	-1.299422649	-1.034794617	-1.469270497	-1.080989003	0.031174593	0.517265464
1783	DYNC1LI2	-0.420235801	-0.225280891	-0.851886978	-1.195510142	-0.650312049	-0.61936008	0.647824593	-0.230511256
1785	DNM2	-0.846868232	-1.462108923	-1.506128634	-0.121944498	-0.227227552	0.123589518	-0.066660947	0.875874117
1786	DNMT1	-1.04939759	-0.124600338	-0.747403332	-1.290877415	-0.148606277	-1.210299971	0.389184282	-0.389415586
1787	TRDMT1	-0.020543811	-1.591245123	-1.969861167	-0.177949524	-1.496824211	0.557879731	-0.491844981	0.925453014
1788	DNMT3A	-0.877312929	-0.541662866	-0.962072379	-0.986241132	-1.1997954	-1.231901402	1.132379554	-0.016694315
1789	DNMT3B	-1.404251749	-0.23917841	-0.409782467	-0.874256754	0.452242908	-1.130918776	0.742585705	0.367717868
1791	DNTT	-0.504869115	-1.064178592	-0.348721595	-0.273977692	-0.208166568	-0.067136378	0.729720957	0.737536755
1793	DOCK1	-0.778453742	-1.365795658	-0.885470734	-0.553079712	-0.180723508	-0.077966423	0.112704916	0.703190761
1794	DOCK2	-1.103374787	-0.249059462	-0.878650703	-1.91096685	0.062042298	-1.461929454	0.950872958	-0.732707869
1795	DOCK3	-1.488371721	-0.598577367	-0.703427871	-1.634992553	-0.348128386	-1.764676193	1.597980689	-0.44426162
1796	DOK1	-0.279614343	-1.058898183	-0.972776429	-0.428917395	-0.814441515	-0.056114749	-0.184579666	0.85247373
1797	DXO	-0.759664494	-0.194778891	-0.254868689	-1.528693358	-0.200402728	-1.248309878	0.553242948	0.264186646
1798	DPAGT1	-3.469124249	-0.172646041	-0.779323491	-1.46667767	0.747893416	-0.881483444	1.972502359	-0.494646535
1800	DPEP1	-1.060099753	-0.630576549	-0.635424903	-0.824049641	-0.468601935	-1.01153787	0.808788941	0.898698359
1801	DPH1	-1.081600261	-0.119185536	-0.229533055	-1.242465312	0.25650629	-1.478729054	1.264394099	-0.048444413
1802	DPH2	-0.225089999	-0.175220401	-1.026930525	-1.008413659	-1.180581883	-1.046721676	-0.065511278	-0.207648439
1803	DPP4	-0.220824465	-1.031085346	-0.810340726	-0.521518754	-1.047065184	-0.555901181	-0.065143458	1.271704281
1804	DPP6	-0.696116426	-0.713493964	-0.609866006	-0.325458658	-0.516075706	-0.010713891	0.397207438	0.906454999
1805	DPT	-0.417652791	-0.217783403	-0.724029511	-1.460094813	-0.525416979	-0.835959582	0.512393505	-0.490268775
1806	DPYD	-0.371851724	-0.272861204	-0.580342192	-0.829273295	-0.371693927	-0.528381167	0.326655662	-0.080041595
1807	DPYS	-1.237693572	-0.228401045	-0.234146979	-0.893045145	0.355845054	-0.612940249	0.754383952	-0.125737425
1808	DPYSL2	-2.173254363	-1.010503613	-0.196088274	-0.327164192	0.59096755	-0.204848302	1.517460405	0.435203739
1809	DPYSL3	-0.358787377	-0.760957972	-1.877949116	-0.319378028	-1.308393756	0.023971207	0.561998278	1.007464342
1810	DR1	-1.905552342	-0.788461137	-0.01683828	-0.869870783	0.630412585	0.045587396	1.790690213	0.148846003
1811	SLC26A3	-0.139354801	-0.656704296	-2.060996853	-0.252256475	-1.322081692	-0.131807228	-0.795551886	0.760781264
1812	DRD1	-0.514674259	-0.322883274	-1.372003756	-1.639637689	-1.127754729	-1.220554629	0.059295514	0.215356729
1813	DRD2	-0.794247798	-0.888840032	-0.454512164	-0.402111841	-0.198363626	-0.473435489	0.748445995	0.613560717
1814	DRD3	-0.548134548	-0.668750439	-1.234377816	-0.524790622	-0.498765224	-0.254324879	0.80509297	0.282164592
1815	DRD4	-0.786871866	-1.614214021	-0.214329716	-0.157657558	-0.322140608	0.570519914	0.99712765	0.769346471
1816	DRD5	-0.415075266	-2.039099161	-1.317990269	-1.474320399	-0.778209476	-1.225197793	-0.408511302	0.415358076
1819	DRG2	-0.216264468	-0.806716248	-1.499544204	-1.145167677	-0.696494187	-1.270123805	-0.514643648	0.827448181
1820	ARID3A	-1.247534731	-0.75338898	-0.231746872	-0.421297154	-0.355804646	-0.657488273	1.215577659	0.619511627
1821	DRP2	-1.847677359	-2.310755802	-0.201189183	-0.112035797	-0.043523372	-0.071178256	1.813061232	2.103074082
1822	ATN1	-0.770034915	-0.620279235	-0.358124475	-0.429457824	-0.435122126	-0.661667571	1.020941582	0.833460157
1823	DSC1	-0.263864977	-0.313312882	-0.877373577	-1.209002317	-1.134251734	-0.457757401	0.085426713	-0.188612888
1824	DSC2	-0.279557908	-0.717172326	-1.062287325	-0.37027841	-1.291407179	-0.588412508	0.194578755	0.986434158
1825	DSC3	-0.618726656	-0.532806589	-0.647731824	-0.43897004	-0.921265839	-0.683445365	0.519827722	0.473811048
1826	DSCAM	-1.614703369	-0.489119058	-0.350144489	-0.402195949	0.088668109	-0.412233209	0.610420258	0.33008066
1827	RCAN1	-0.931495046	-0.616787384	-0.47404747	-0.547436949	-0.722532327	-0.183138562	0.930865258	0.510162894
1828	DSG1	-0.911434078	-0.750721547	-0.35348648	-0.553109766	0.139264986	0.015619617	0.80447408	0.349521865
1829	DSG2	-0.632106645	-0.855107292	-0.34709407	-0.311372242	-0.552266468	-0.094365581	0.834385488	0.717219763
1830	DSG3	-0.953308269	-1.646938045	-0.115038916	-0.147105756	0.02719339	0.58660162	1.129916944	0.798087221
1831	TSC22D3	-0.601122223	-0.450399324	-1.125229183	-0.493935726	-0.567417193	-0.698341868	-0.020855404	0.286596578
1832	DSP	-0.493430244	-0.221469305	-0.532698712	-1.843583385	-0.792992409	-0.655831163	0.286138457	-0.341794425
1833	EPYC	-0.507415772	-0.673280192	-0.633378351	-1.04616568	-0.726004818	-0.045805041	0.245718213	0.128963355
1834	DSPP	-0.29575487	-0.671983386	-0.902348094	-0.466038934	-0.488919458	-0.204911053	0.38701535	0.674574646
1836	SLC26A2	-1.153931898	-0.468899233	-0.498268093	-2.511613367	0.039133095	-0.863576579	0.632243086	-0.574080885
1837	DTNA	-0.632897065	-1.090302023	-0.86467794	-1.40292411	-0.944405675	-1.231696132	0.898643696	-0.412041419
1838	DTNB	-0.894518875	-0.679572227	-0.247134028	-1.277253682	0.127382992	-1.505714331	0.69298433	-0.045093825
1839	HBEGF	-0.814458359	-2.330268339	-0.356861081	-0.199523775	-0.133733418	0.914629744	0.632687166	1.292204928
1840	DTX1	-0.155845011	-0.02685147	-2.354600054	-2.302107279	-1.52548193	-1.718283116	0.188747093	-0.792579584
1841	DTYMK	-2.621440561	-1.858242814	-0.069665976	-0.074385994	0.631387648	0.193643246	1.463012804	1.847989611
1842	ECM2	-0.263268986	-0.102106132	-1.033685838	-1.226992786	-0.545858139	-0.968922917	-0.227878434	-0.142035067
1843	DUSP1	-0.444431111	-0.637341379	-1.245652856	-0.506341854	-0.278010042	-0.249812381	0.026686346	0.583913995
1844	DUSP2	-0.47413843	-0.702216947	-0.939479748	-0.352425785	-0.759070462	-0.56155506	-0.028453321	0.839432002
1845	DUSP3	-1.756371679	-1.037137208	-0.78611369	-0.325174423	-1.059777935	-0.50310367	1.241608756	0.925913658
1846	DUSP4	-0.521082087	-0.451348502	-0.542710995	-1.361479222	-0.803597971	-1.406944167	0.723079589	0.687238367
1847	DUSP5	-0.804766312	-0.373262789	-0.988097	-1.314070297	-0.643002082	-1.445454745	-0.194771743	0.584064389
1848	DUSP6	-0.154160183	-0.330844428	-1.422353622	-0.889657395	-0.885690531	-0.997361353	-0.470675215	0.522621611
1849	DUSP7	-1.097330815	-0.918572705	-0.255742527	-0.277221592	-0.22263457	-0.436758218	1.018674405	0.667130741
1850	DUSP8	-1.187551779	-2.338174951	-0.533177909	-0.223224015	0.048573993	-0.337145103	1.386612886	1.772830124
1852	DUSP9	-0.803366565	-0.732471551	-0.477589886	-0.883079579	0.058842538	-0.472726884	0.454988412	0.668407535
1854	DUT	-1.261920508	-0.81510353	-0.64103117	-0.284256369	-0.087699938	0.067007342	0.121194121	0.719439467
1855	DVL1	-0.378245284	-2.14142604	-1.813303399	-0.391311488	-0.543667945	0.21679242	-0.372922161	1.30728414
1856	DVL2	-1.387316936	-0.732900858	-0.245427839	-0.413722495	-0.264497224	0.002026868	1.528782982	0.569049651
1857	DVL3	-1.389969428	-0.879256553	-0.60902269	-1.197502518	-0.863382719	-1.443094236	1.530497235	1.138528182
1859	DYRK1A	-0.122437906	-0.010391572	-2.768860091	-2.954238606	-1.875065431	-2.115006398	-0.638166777	-0.895447043
1861	TOR1A	-1.443461362	-1.003539842	-0.065364292	-0.700679425	0.324009496	-0.103282209	1.338327389	0.219955989
1869	E2F1	-1.018095871	-2.991925271	-0.28509968	-0.27331598	-0.452773822	-0.168895879	1.212739836	2.082866723
1870	E2F2	-0.562991745	-1.651166257	-1.11403079	-0.04574917	-1.018703687	0.203126294	-0.208552653	1.654389311
1871	E2F3	-0.299808575	-0.918091199	-1.263052692	-0.17538363	-1.444369068	0.144348799	-0.052777596	1.012197107
1874	E2F4	-2.726182924	-0.066324823	-0.246982682	-1.687982514	0.804194581	-1.360683656	2.245413048	-0.287994397
1875	E2F5	-0.473616839	-1.076388367	-0.813267203	-1.388494892	-0.726982127	-1.169876654	0.025416141	1.306344492
1876	E2F6	-0.311551152	-0.825503253	-1.011060196	-0.655286238	-0.630792607	-0.192794011	0.097300495	0.065826816
1877	E4F1	-1.561753314	-0.803536814	-0.402296679	-0.46088165	-0.464637342	0.027676343	1.456026721	0.256865899
1879	EBF1	-0.64103117	-1.101704989	-0.783187321	-0.281893011	-0.439974747	-0.444828621	-0.042206026	1.158146156
1880	GPR183	-0.255084221	-0.786369873	-1.46446155	-0.740151795	-0.765105744	-0.057380004	-0.493808647	0.391372457
1889	ECE1	-0.265736831	-0.262066048	-0.758988543	-0.517992066	-0.884553019	-0.547958543	0.413553754	0.215537399
1890	TYMP	-0.427225395	-0.647079712	-0.806977001	-1.070805791	-0.925324308	-0.499465639	0.437116682	-0.206905791
1891	ECH1	-1.00502427	-0.327060552	-0.617065988	-1.162849686	0.205332658	-1.416391158	0.476254524	0.122951759
1892	ECHS1	-1.789910937	-0.585752263	-0.133899926	-1.108972408	0.435247915	-0.563833746	0.838121714	-0.274966414
1893	ECM1	-0.02390489	-0.305057034	-3.028453373	-1.04830424	-1.448736286	-0.886547583	-0.81252488	-0.235113809
1894	ECT2	-1.024418915	-1.038481737	-0.199525519	-0.254798296	-0.068512852	-0.39646243	0.667039613	1.277068941
1896	EDA	-0.191010785	-0.701996757	-1.284699564	-1.749075643	-1.324153578	-1.839509624	-0.359745493	0.971920735
1901	S1PR1	-0.261483864	-0.608389182	-1.070954836	-0.788631904	-0.743156708	-1.080320848	0.406651555	0.288441288
1902	LPAR1	-0.702934989	-0.43102293	-1.625061711	-0.884816402	-1.056264292	-1.175287709	-0.580894729	0.661986199
1903	S1PR3	-0.288030347	-2.329091443	-0.849196985	-0.035678222	-0.682868886	0.913926462	-0.013210232	1.347289621
1906	EDN1	-0.45981576	-0.204253456	-0.576071899	-0.836634902	-0.403165337	-0.932963076	0.699635617	0.219480493
1907	EDN2	-1.076802453	-0.430299304	-0.487315013	-1.213942612	0.253659439	-0.913141477	1.298444568	0.640603136
1908	EDN3	-0.436530142	-0.466574116	-0.974734015	-0.793045175	-0.806835758	-0.624074669	-0.185685053	0.707142319
1909	EDNRA	-0.276046917	-0.706101067	-1.251088538	-1.02772209	-1.190344502	-1.3019673	0.431833696	0.596982379
1910	EDNRB	-0.562726695	-0.857941301	-0.387736996	-0.31086677	-0.383535811	0.032148199	0.821576887	0.901987161
1911	PHC1	-0.356921873	-2.513614007	-1.249541861	-0.278793075	-1.434121634	0.583513856	0.49323488	0.731927672
1912	PHC2	-0.314430798	-0.355186052	-1.033636866	-1.094310642	-0.761448246	-0.948028446	-0.172356307	0.362593584
1915	EEF1A1	-1.445998923	-1.870870294	-0.124893402	-0.417078066	0.195164076	0.277387268	0.866916789	0.579408474
1917	EEF1A2	-0.583654055	-0.633192587	-0.681209088	-1.380776967	-0.395694291	-0.397879694	0.605689856	0.527809226
1933	EEF1B2	-0.245909881	-1.316643827	-0.521495559	-0.451405626	-0.780664793	-0.199969681	0.363606344	1.491519495
1936	EEF1D	-0.943903304	-0.213512496	-0.528160439	-1.696059377	-0.788105169	-1.161910804	0.274431706	-0.118278711
1937	EEF1G	-0.659259137	-0.531098178	-0.685369795	-0.87230634	-0.412552779	-0.177984104	0.032092156	0.199720152
1938	EEF2	-1.268094209	-1.126435094	-0.489085883	-0.06382772	-0.055634178	0.106218325	0.557126211	1.199152443
1939	EIF2D	-0.854503595	-1.495408522	-0.243586764	-0.17493018	-0.018443466	0.505746591	1.093944419	0.724334458
1942	EFNA1	-0.208530646	-0.054374443	-1.087947367	-3.503822857	-1.311560456	-2.025407366	0.013491075	-0.150986289
1943	EFNA2	-0.043807353	-0.478005607	-2.148404302	-0.862178546	-1.254916528	-0.955317099	-0.80666589	0.241140616
1944	EFNA3	-0.045766464	-0.309560568	-2.875565387	-0.646217227	-2.038699898	-0.714756378	-0.774297711	0.484698884
1945	EFNA4	-0.160834171	-0.689872618	-1.078094019	-1.263232337	-1.037907272	-1.262664543	-0.256845401	0.961269708
1946	EFNA5	-0.533599985	-0.286149578	-0.954408498	-2.223997548	-1.203690894	-1.477877745	0.755363651	-0.837450838
1947	EFNB1	-0.352360306	-0.574544945	-0.703866353	-0.766084784	-0.599192808	-1.059277932	0.552723706	0.835254739
1948	EFNB2	-0.896250082	-0.633096502	-0.22558343	-0.298213904	-0.343641132	-0.193547813	0.742111255	0.480221602
1949	EFNB3	-0.645461287	-0.9845897	-0.326770982	-0.70422248	-0.522036393	-0.713620809	0.640681904	0.921806892
1950	EGF	-0.647236634	-0.747863522	-0.610915161	-1.203652839	-0.369586879	-0.524710613	0.321041239	-0.335640051
1951	CELSR3	-4.432491579	-0.395114309	-0.509089158	-0.716781128	-0.395697187	-0.529811066	2.837850876	0.070367328
1952	CELSR2	-0.806612016	-1.255211112	-1.656320859	-0.169475875	-0.221844258	0.024311775	1.067938764	1.444251383
1953	MEGF6	-0.06510022	-0.173738692	-4.83436925	-0.945990758	-1.789366991	-1.228616331	-1.314293179	0.132131561
1954	MEGF8	-1.221541535	-0.572084081	-0.682501106	-0.336684509	-0.959486499	-0.352186494	1.413192992	0.421001439
1955	MEGF9	-2.160581192	-0.956174041	-0.136026804	-0.59160931	-0.032882749	-0.396249176	1.461389709	0.709469644
1956	EGFR	-0.606264855	-0.572016317	-0.571187241	-0.852211458	-0.106045831	-0.715374874	0.372024199	0.680360487
1958	EGR1	-0.625547922	-0.071765627	-1.37134988	-1.652396654	-1.521128137	-1.249915489	0.123043935	-0.070800188
1959	EGR2	-0.580177505	-1.056138485	-0.981050016	-0.805025723	-0.763844817	-0.283035107	-0.189980675	1.291424421
1960	EGR3	-0.221218139	-1.975794742	-1.222735805	-0.482235531	-0.861899768	-0.47780361	0.333055881	1.921165742
1961	EGR4	-1.200502784	-0.890629422	-0.539567009	-1.581416066	-0.35573316	-1.222440173	1.076768344	0.267345655
1962	EHHADH	-0.434394954	-0.337702436	-0.874640077	-0.844327792	-0.442543368	-0.821427085	0.188189148	0.532619621
1964	EIF1AX	-2.293231408	-0.281611395	-0.20722912	-0.737344608	0.355672918	-0.513386566	2.035993255	-0.008369986
1965	EIF2S1	-0.794281383	-0.739693236	-0.416824018	-0.637216411	-0.021698285	-0.442525126	0.4678639	0.260689814
1967	EIF2B1	-0.80426514	-0.532997187	-0.803739191	-1.224464873	0.059541629	-1.465046092	0.385493086	-0.070030689
1968	EIF2S3	-0.438384524	-0.492846379	-1.039035245	-0.48141931	-0.916858901	-0.219679249	0.215996887	0.383539661
1969	EPHA2	-0.942358452	-2.908341308	-1.331698875	-0.124353633	-1.49473936	1.153435358	1.186311032	1.319302904
1973	EIF4A1	-2.580762345	-1.986894682	-0.058884062	-0.549386246	0.711133355	0.267534226	1.14889402	0.640477212
1974	EIF4A2	-1.269903459	-0.657019546	-0.250961773	-0.508607898	-0.034955403	-0.61378698	1.448044728	0.585873441
1975	EIF4B	-1.003973825	-0.130900803	-0.155335973	-1.937610842	0.014473215	-0.987853671	1.2389579	-0.528904455
1977	EIF4E	-0.766319446	-0.252334974	-0.378023464	-1.657082477	-0.371574483	-1.233472782	0.982407492	-0.599584617
1978	EIF4EBP1	-0.458232381	-0.976233081	-1.670021764	-0.312318864	-0.509941203	0.185357252	0.344498465	0.516523906
1979	EIF4EBP2	-0.343612342	-2.004004244	-0.681552375	-0.234795787	-0.763788929	0.436006443	0.432922291	0.879729624
1981	EIF4G1	-0.39149035	-0.236714157	-0.420425122	-1.24642236	-0.344773467	-0.959755185	0.606379232	-0.362269076
1982	EIF4G2	-0.30625717	-0.02376502	-0.612981448	-5.436825397	-0.884313445	-2.757220824	0.104319316	-0.37869521
1983	EIF5	-0.976490263	-0.33518792	-0.427264421	-1.526002429	-0.304208046	-0.422022087	0.595587978	-0.158980324
1984	EIF5A	-1.048344968	-0.264161488	-0.166876374	-1.497971313	0.234943303	-1.110700327	1.130106989	0.206966385
1990	CELA1	-0.335848562	-1.183671203	-0.968258937	-0.413436355	-0.797144096	0.323541444	-0.181751544	0.639806191
1991	ELANE	-0.270255842	-2.109706964	-1.090156454	-0.420424756	-0.928642984	0.426746967	0.421065052	1.937221009
1992	SERPINB1	-0.409897903	-0.7356875	-0.805696476	-0.892743862	-0.662290961	-0.557726828	0.270802355	0.695440516
1993	ELAVL2	-0.425435952	-0.672217533	-0.702147768	-0.232720281	-0.302027048	-0.046722344	0.428380349	0.9186262
1994	ELAVL1	-2.266005595	-4.212002243	-0.114859362	-0.002674257	0.078029808	0.867908385	1.822383732	2.944978151
1995	ELAVL3	-0.624943307	-0.215488827	-0.59195451	-0.57379507	-0.234085921	-0.672280776	0.437352099	0.322090036
1996	ELAVL4	-0.180378295	-0.371389533	-1.032579115	-1.198641971	-0.808522771	-0.370498983	0.002904962	-0.239666217
1997	ELF1	-0.318312337	-2.500199597	-1.425257556	-0.397210917	-0.532675364	0.144461127	0.18720241	0.335203788
1998	ELF2	-4.246360402	-0.300809479	-0.003560131	-0.99122285	0.933269551	-0.737949821	2.78802582	0.316880748
1999	ELF3	-0.40598416	-0.469911353	-0.781590021	-0.645448394	-0.61262789	-0.306859512	0.179399314	0.535444644
2000	ELF4	-0.287611976	-2.726791158	-1.567574123	-0.012646898	-1.647488728	0.841123704	-0.430730473	1.650449735
2001	ELF5	-1.149945651	-0.340189616	-0.771713381	-2.016906632	-0.539822012	-0.414437668	1.341218796	0.46032541
2002	ELK1	-0.422609251	-1.06493952	-1.667885089	-0.583596321	-1.700354466	-0.688269935	0.012196589	1.297531473
2004	ELK3	-0.995066894	-0.339206341	-0.344513102	-1.727135294	0.198500455	-0.415997243	0.879353726	-0.303798758
2005	ELK4	-0.2350941	-1.878362791	-2.823604707	-0.891603888	-1.312515648	0.701952806	0.261285555	1.445862647
2006	ELN	-2.460250369	-0.308878439	-0.241424735	-2.301346523	0.966616868	-0.845478737	1.189811167	-0.57013673
2009	EML1	-0.989164547	-0.041697819	-0.304133581	-1.578366237	-0.317374943	-1.54035554	0.854922004	-0.557432911
2010	EMD	-0.43297266	-1.389841386	-0.578290308	-0.515774723	-0.815449411	0.447596967	0.464321145	0.722373244
2011	MARK2	-0.976006008	-0.253120118	-2.790728405	-1.187335615	-2.280630958	-1.234360313	1.21489137	-0.32494158
2012	EMP1	-0.368287632	-0.639779691	-1.727011238	-0.405169839	-1.742559185	-0.491585921	0.468593648	0.637871056
2013	EMP2	-0.673598259	-0.612922309	-0.831418009	-0.299284266	-1.097684332	-0.475557831	0.414309979	0.870002973
2014	EMP3	-0.83972319	-0.726176585	-0.376332837	-1.016857135	-0.426391428	-0.256547809	0.932561127	0.304305959
2015	ADGRE1	-1.318681849	-0.932439345	-0.115097807	-0.532035022	0.265987071	-0.68850638	1.258960359	1.186961379
2016	EMX1	-1.96688133	-0.447038047	-0.08626738	-1.328368827	0.744484106	-1.101813603	1.009648604	-0.048556214
2017	CTTN	-0.106093885	-0.194355921	-1.642877124	-1.124973189	-1.693363719	-1.230002619	-0.037272244	0.278238882
2018	EMX2	-0.571345013	-0.223857117	-0.8438081	-0.98840359	-0.140514895	-1.269405067	0.060669043	0.189422517
2019	EN1	-0.620591549	-0.75515852	-1.341948308	-2.056458335	-1.502070185	-2.021409217	0.590771093	-0.386745506
2020	EN2	-0.659141691	-0.544091422	-0.299391799	-1.639713726	-0.056256159	-1.768545667	0.563333129	0.753300044
2021	ENDOG	-0.227203898	-0.369169221	-2.389990358	-0.633217918	-0.978079776	-0.921376126	-0.441976819	0.516147686
2022	ENG	-0.453190337	-1.743712686	-0.576639888	-0.556147359	-0.761259015	0.188607621	0.132438492	0.634949385
2023	ENO1	-3.965311017	-0.398778203	-0.014632524	-0.847831862	1.469381327	-0.34830131	2.149497034	0.086221836
2026	ENO2	-0.208480529	-0.261956203	-1.143572516	-1.244950121	-1.257013005	-1.18151867	0.071491002	0.025060663
2027	ENO3	-1.304574826	-0.737407325	-0.405169839	-0.432404003	0.00352955	0.005120265	0.54685032	0.32939794
2028	ENPEP	-2.178235621	-1.923135557	-1.143708994	-2.948478214	-1.085906753	0.149816533	-0.300098335	1.276247907
2029	ENSA	-0.841067405	-0.366450541	-1.258697582	-0.737461296	-1.440658317	-0.585784852	-0.305257937	0.289171228
2030	SLC29A1	-0.224344003	-0.106859893	-0.897646825	-1.23905588	-1.152852535	-1.476071889	0.031278997	-0.231233407
2033	EP300	-0.604937986	-0.032294336	-0.676284076	-3.573773047	-0.439490838	-1.769669268	0.563526999	-1.127434764
2034	EPAS1	-0.281496094	-1.500430373	-0.639367448	-0.742943617	-0.561080651	-1.033225423	0.334726566	1.62075117
2035	EPB41	-0.367725442	-0.575560958	-1.664285765	-0.787532076	-1.144198891	-0.966348203	0.575084777	0.411405447
2036	EPB41L1	-0.968838228	-0.29352826	-0.753645681	-2.124645744	-1.006328614	-1.50422812	-0.018768637	-0.840705115
2037	EPB41L2	-0.341061712	-1.214456542	-0.870557757	-0.484906159	-0.504612575	-0.035410975	-0.082776625	0.229298463
2038	EPB42	-2.170635316	-1.609962011	-0.074107349	-0.087150973	0.81520122	0.00733376	1.065647253	1.128026216
2039	DMTN	-1.316943294	-0.668065858	-0.408653906	-0.715527157	0.403048304	-0.050369289	0.67019537	0.553152634
2040	STOM	-0.363763773	-1.326444919	-0.993283106	-0.432318718	-0.58632795	0.411152671	0.197643402	0.750105462
2041	EPHA1	-0.695274155	-1.513218591	-0.978607927	-0.479325881	-0.724734718	-0.655651372	0.960233776	0.748498922
2042	EPHA3	-0.90619282	-1.752457449	-0.437117811	-0.717951146	0.135399399	-0.532372307	0.284477732	0.004385608
2043	EPHA4	-0.840732381	-0.932666481	-1.373268878	-0.523765703	-0.014585814	0.155314215	1.097415015	0.773387596
2044	EPHA5	-0.714707937	-0.378383932	-0.701775751	-1.103473998	-0.634509863	-0.873262196	0.981608459	-0.108767021
2045	EPHA7	-1.456043826	-0.538856903	-0.182371614	-0.339258189	0.28521275	-0.54130718	1.362137457	0.502844151
2046	EPHA8	-0.170118333	-0.279069802	-1.126550062	-1.573998915	-1.015618301	-1.491764704	-0.288792177	-0.554963542
2047	EPHB1	-2.658256316	-0.949022224	-0.072472198	-0.916273468	0.354658885	-0.193006527	2.211404228	0.698521865
2048	EPHB2	-1.746730933	-1.070798617	-0.27043427	-0.320656778	0.192113015	-0.511949886	0.523197035	0.830998022
2049	EPHB3	-0.234321606	-0.119949408	-0.719672482	-1.637337181	-0.647531482	-1.017345732	0.209185495	-0.531677387
2050	EPHB4	-0.232530952	-0.323864389	-0.878162533	-1.250495506	-1.135114934	-0.440536121	0.35444832	-0.223314417
2051	EPHB6	-0.555455256	-0.347559308	-0.467079279	-0.743634188	-0.664148135	-0.404139898	0.249419448	-0.013146094
2052	EPHX1	-0.687370747	-0.977444307	-0.783350733	-0.384710551	-0.508891912	-0.501177366	-0.04233898	1.037899045
2053	EPHX2	-0.437137633	-0.29285037	-1.512859353	-1.395035448	-1.143092567	-1.055453233	0.671611369	0.098260748
2054	STX2	-0.845239079	-0.914428899	-0.407838583	-0.351047963	0.092063813	0.141998135	0.587066107	0.636237372
2055	CLN8	-0.680348487	-0.860605876	-0.566011192	-0.6632077	-0.129225399	-0.152460209	0.610133674	0.235363774
2056	EPO	-2.10906199	-1.803428737	-0.262879561	-0.289950498	0.812618817	-0.1325025	1.21163917	1.155083185
2057	EPOR	-0.893070184	-0.108879028	-0.836670818	-1.253421565	-0.558720595	-1.487467699	0.888549367	0.058997883
2058	EPRS1	-1.313900885	-0.293530167	-0.261130287	-1.426395794	0.26606383	-1.620101779	0.540968228	0.19681226
2059	EPS8	-1.643758126	-0.579691928	-1.367462518	-0.935664867	0.29255789	-0.6763092	1.696943701	0.490566139
2060	EPS15	-0.589538305	-0.569595571	-1.523514997	-1.090838398	-0.852420599	-0.393684788	-0.527771987	0.660438353
2063	NR2F6	-1.021120785	-0.305874666	-1.045489684	-1.127314759	-1.277643428	-1.310252807	1.253046516	0.178215938
2064	ERBB2	-1.019009863	-0.751877883	-0.199755156	-0.51542025	-0.238917768	-0.36176348	1.251563035	0.432392003
2065	ERBB3	-1.707074611	-1.610960992	-0.131695359	-0.451987742	0.426836949	-0.701430012	1.732753896	1.696298316
2066	ERBB4	-0.90974524	-0.481080859	-3.706316295	-1.294788294	-1.780630012	-1.222218951	-1.441447709	0.725840459
2067	ERCC1	-0.797890628	-0.498203941	-0.332085751	-1.211412812	0.053972398	-0.641455518	0.424536402	0.173399955
2068	ERCC2	-1.037081366	-0.264773562	-0.666815061	-1.338895338	-0.195390142	-0.875520585	0.458990255	-0.417191814
2069	EREG	-1.096513561	-0.893560181	-0.301661219	-1.132335666	-0.481768366	-0.390783588	0.980151428	0.863614618
2070	EYA4	-0.27736269	-1.598234445	-1.359595074	-0.491698645	-1.513816499	-0.754316612	0.204867334	1.177542788
2071	ERCC3	-0.752668165	-0.65035181	-1.283233851	-0.548786276	-1.432338345	-0.065301027	0.878766214	0.285232309
2072	ERCC4	-2.939312948	-1.210964089	-0.499128972	-0.146944281	-0.754171379	0.33977177	2.333941161	1.374587532
2073	ERCC5	-0.157256078	-0.610781495	-0.885715922	-0.78877278	-1.135681737	-0.100644916	0.192504045	-0.015165095
2074	ERCC6	-1.300495205	-1.197411409	-0.26619423	-1.170114355	-0.419549419	-1.42211371	1.199486801	0.936199382
2077	ERF	-0.16487257	-0.565422522	-1.493533078	-0.607830857	-1.258962684	-0.258559598	-0.155859737	0.648006049
2078	ERG	-1.677054372	-1.512991597	-0.092299538	-0.037280982	0.030605849	0.479206437	1.650549586	1.339208987
2079	ERH	-1.47199779	-0.225089999	-0.26380005	-1.745856942	0.066212334	-1.837949949	0.60642886	-0.095876513
2081	ERN1	-0.164062077	-0.317569543	-1.002390712	-2.046758035	-0.902862911	-1.213197066	0.043308278	0.500993501
2086	ERV3-1	-0.557875112	-0.983766549	-0.915062678	-0.172490293	-0.67766726	0.135501386	0.443580585	1.083300149
2091	FBL	-0.905532671	-0.570394082	-0.56187239	-0.673279931	-0.073426929	-0.963391377	0.892846883	0.507279746
2098	ESD	-0.602474591	-1.603368386	-0.49848547	-1.033628425	-0.339134107	-0.661357717	0.720947253	1.527018067
2099	ESR1	-0.685530455	-1.08816359	-0.800470143	-1.708430915	-1.07179752	-1.271361672	0.446570876	-0.470875554
2100	ESR2	-1.687747763	-1.01250798	-0.222475637	-0.305967483	0.606773959	-0.013450591	1.219166447	1.175742801
2101	ESRRA	-0.273582296	-0.346233773	-1.436226196	-2.120390538	-0.527593507	-0.84746647	-0.109772223	-0.433388406
2103	ESRRB	-0.301987126	-1.522202277	-1.057874888	-1.247141738	-0.592338208	-0.958119085	-0.22648036	0.142615124
2104	ESRRG	-1.24401114	-0.580285358	-0.266755632	-0.504335099	-0.071004733	-0.768618139	1.156309196	0.841832443
2107	ETF1	-1.254352511	-0.805527675	-0.866986444	-1.049850893	-0.108398806	-0.322603446	0.104602883	0.147631076
2108	ETFA	-2.315619753	-1.081091259	-0.215698357	-0.996819526	0.905844238	-0.213536754	1.294451864	0.297540482
2109	ETFB	-1.021649547	-0.350281355	-0.19311765	-0.931987233	-0.051880692	-1.043397378	1.253772179	0.242385242
2110	ETFDH	-1.271734079	-0.278182611	-0.142586419	-0.782827897	-0.15551835	-0.519722222	1.449020924	-0.045070137
2113	ETS1	-0.781289543	-0.886953883	-0.319701899	-0.45505732	-0.224495264	0.122896326	0.89953176	0.263683675
2114	ETS2	-0.633813803	-1.407508245	-1.539715433	-1.164663297	-0.40858002	-0.817830585	-0.018595299	1.554479054
2115	ETV1	-0.750082381	-1.306870027	-0.698718597	-0.210815349	-0.429115951	0.171518373	0.021766588	1.169375037
2116	ETV2	-1.341203507	-0.205021067	-0.247525715	-1.487331908	0.255826047	-0.662234739	0.567046004	-0.190733214
2117	ETV3	-0.043127127	-0.539687078	-2.923673547	-0.71332587	-1.829454017	-0.282885686	-0.64356735	0.299500705
2118	ETV4	-0.902206906	-0.537979989	-0.254618789	-0.336007076	-0.399572151	-0.5358366	1.131474736	0.793978985
2119	ETV5	-0.203485781	-0.192384877	-1.319408859	-1.555441685	-0.833895698	-1.001603355	-0.273745887	-0.511113506
2120	ETV6	-1.657081649	-0.61039052	-0.099750438	-0.555304828	0.005608018	-0.264978576	1.63665846	0.316071233
2121	EVC	-0.72203881	-0.123621521	-0.368430391	-1.201737757	-0.582510253	-1.222777046	0.988322388	0.076738533
2122	MECOM	-0.506707728	-0.228751912	-0.620969509	-2.731488218	-0.432872304	-2.388951813	0.548715962	0.348143668
2123	EVI2A	-0.950026405	-1.090424662	-0.19057838	-0.755767698	0.056506678	0.036030397	0.687776559	0.380491174
2124	EVI2B	-0.497621224	-0.268929283	-0.524790622	-0.825918071	-0.671258676	-1.11785374	0.744481345	0.359387399
2125	EVPL	-0.353996204	-0.171511263	-0.544010353	-1.301776852	-0.631552577	-0.854372298	0.164023705	-0.395184287
2128	EVX1	-0.187630151	-0.755899679	-1.877994862	-0.365207974	-0.840512562	-0.467661992	-0.390570348	0.750318359
2130	EWSR1	-0.138761488	-0.05740824	-2.030327537	-3.193464566	-1.478704136	-1.475897418	-0.135470811	-0.787309373
2131	EXT1	-0.362881536	-0.448093037	-0.801239436	-0.728369817	-0.942308803	-1.019767875	-0.057759082	0.538855763
2132	EXT2	-1.115978979	-0.94501605	-0.381547524	-0.379577786	-0.189228287	0.16413395	0.390191325	1.045460454
2134	EXTL1	-0.645511115	-0.55990618	-0.561806018	-3.197015321	-0.435265805	-2.059638003	0.37178489	0.522082504
2135	EXTL2	-0.275325981	-2.538658581	-0.940305957	-0.22036296	-1.141640196	0.605754985	0.377105549	1.648670602
2137	EXTL3	-1.542345796	-0.797048976	-0.734625131	-0.184051908	-0.822989652	0.028028729	0.714598986	1.063496361
2138	EYA1	-0.991051533	-0.129688706	-1.369038114	-2.855054888	0.195650117	-1.368723384	0.916247397	-0.784001768
2139	EYA2	-0.265010429	-0.541300601	-1.780528851	-0.93006478	-0.786376999	-0.724643816	-0.186814192	-0.10592087
2140	EYA3	-0.158356859	-0.451650265	-1.058858011	-0.841575895	-0.986417824	-0.752023675	0.195500669	0.160759121
2145	EZH1	-0.983673843	-0.433850612	-0.607714331	-0.541292035	-0.87806645	-0.288881696	1.220945761	0.21573769
2146	EZH2	-0.889308902	-0.001211733	-0.166725567	-5.420176696	-0.138702268	-3.461592536	0.750842898	-1.378854986
2147	F2	-0.801924477	-0.061987662	-1.121756184	-2.247233574	-0.945601446	-1.24365743	-0.285954462	-0.896222912
2149	F2R	-0.655648058	-0.266195148	-0.592620779	-1.563371657	-0.142952151	-0.835740883	0.414886176	-0.296993261
2150	F2RL1	-1.315727327	-0.255739316	-2.514008247	-1.550773694	-2.15844498	-1.252093119	1.479551075	-0.229380134
2151	F2RL2	-0.366833514	-0.029724515	-0.967257511	-3.01657001	-0.518989655	-1.877941336	0.11150629	-0.579019668
2152	F3	-0.721561106	-0.294710282	-0.463988193	-0.729042657	-0.001898928	-0.875178846	0.558381956	0.465333051
2153	F5	-0.370606372	-0.236717399	-1.239171522	-1.914040868	-0.550708788	-1.194926458	0.144011388	-0.734100769
2155	F7	-2.492909677	-1.369500916	-1.810146167	-0.355451187	-1.261742603	0.320659843	0.278201632	1.529422504
2157	F8	-0.472187047	-0.477880174	-0.569763354	-0.650737539	-0.793627935	-0.506163915	0.50960673	0.474469968
2158	F9	-0.720033802	-0.471021453	-0.441863041	-1.869738859	-0.459490433	-0.452127745	0.634950178	0.484219954
2159	F10	-2.201206098	-1.612653129	-0.076745791	-0.905509111	0.386901233	0.082483019	1.99049455	1.697167993
2160	F11	-1.452591324	-1.146364426	-0.931887176	-0.379615792	-0.900704262	-0.498218167	-0.1573426	1.362414029
2161	F12	-1.676585612	-1.890477652	-0.186048242	-0.33304952	0.435796847	0.390316314	0.69700803	0.547481934
2162	F13A1	-0.259280253	-0.353008719	-1.008750775	-0.561861941	-0.902342983	-0.713691343	0.34354695	0.388832327
2165	F13B	-0.476864335	-1.06687198	-0.667448938	-0.2049108	-0.72301904	0.072109665	0.047435901	0.653983087
2166	FAAH	-1.419878524	-1.271310196	-0.880858811	-0.137584445	-0.159080378	0.376970408	0.811138347	1.140912189
2167	FABP4	-0.910411026	-0.352856039	-0.468165583	-2.679790032	-0.338722334	-1.043924142	0.368286016	-0.648386357
2168	FABP1	-0.541157149	-0.91637135	-0.48019218	-0.970544967	-0.407308181	0.110849181	0.576604494	0.289131511
2169	FABP2	-0.805285312	-0.792958212	-1.653864307	-0.319620927	-1.318854849	-0.223587134	0.804566214	1.059979284
2170	FABP3	-0.075124339	-0.269261096	-1.383917511	-1.016873688	-1.070537995	-0.734884417	-0.236688578	0.423015708
2172	FABP6	-0.862476491	-0.528336726	-1.035129245	-1.02794136	-0.354215949	-0.515413351	0.168726258	-0.220879518
2173	FABP7	-0.348668337	-0.508753778	-1.481131886	-0.489169039	-1.323506174	-0.567917192	0.547186237	0.494288827
2175	FANCA	-0.444348589	-0.32677286	-1.174559637	-2.558491799	-0.577695504	-1.703641261	0.320767575	-0.756991563
2176	FANCC	-0.396875563	-0.546328129	-1.048000501	-1.707110813	-0.457171588	-0.743590532	-0.055076806	-0.625605115
2177	FANCD2	-1.727392798	-0.840976212	-0.381630839	-0.221469305	0.627326526	-0.184984739	0.887587223	0.852316214
2178	FANCE	-0.56268808	-1.001691528	-0.967690437	-0.842983634	-0.714256824	-0.272202131	0.26349624	0.16884178
2180	ACSL1	-0.702522539	-0.215927275	-0.338814591	-1.43851433	-0.194821473	-0.637649534	0.611199935	-0.477474587
2181	ACSL3	-0.481773785	-0.689917049	-0.543250704	-1.841993253	-0.804232774	-1.895193076	0.563066254	0.961277124
2182	ACSL4	-2.227900179	-0.019328312	-0.126723158	-4.87395648	0.867900485	-2.180599085	1.067970679	-1.878698426
2184	FAH	-0.304509637	-0.933276715	-0.856493905	-0.326003429	-0.474774258	-0.184650744	-0.060561558	0.437025723
2185	PTK2B	-1.015331558	-1.491217137	-0.197460859	-0.30908719	0.139211085	0.08347606	1.248425963	0.463106559
2186	BPTF	-0.198238895	-0.10968257	-2.7984478	-1.770943748	-1.740157229	-1.850870651	0.285858654	0.061459139
2187	FANCB	-0.648209805	-1.114304887	-0.554763374	-0.256075004	-0.119239513	-0.01625943	0.507906896	0.914429075
2188	FANCF	-0.623831855	-0.770816809	-0.59409577	-0.398201187	-0.711294473	-0.19109579	0.889101084	0.730414722
2189	FANCG	-1.308817504	-0.129151674	-0.262590345	-1.881703514	0.393702831	-1.918464944	1.013721859	-0.607254637
2191	FAP	-0.622861833	-0.389435247	-0.517258835	-0.766225268	-0.097365865	-0.403484093	0.192622708	0.288858544
2192	FBLN1	-0.143979983	-0.62351367	-1.997448144	-0.684294814	-0.948564977	-0.275594808	-0.585452751	0.031638715
2193	FARSA	-3.545698213	-1.039862415	-0.040277394	-0.882006037	1.036861788	-0.123275622	2.061161547	0.310951292
2194	FASN	-0.624507323	-1.20012644	-1.196654916	-0.263523341	-0.454331633	0.333552523	-0.333667679	0.933415858
2195	FAT1	-0.447009433	-1.019892292	-0.581917425	-0.618644521	-0.298782556	-0.514426542	0.513239325	0.092703499
2196	FAT2	-0.530179161	-0.775306421	-1.712792336	-0.559253347	-0.18133025	0.034680358	0.141389318	0.901623032
2197	FAU	-0.698839623	-0.175725535	-1.346502848	-1.596161596	-0.020495702	-1.42294583	0.316394655	-0.184780274
2199	FBLN2	-0.867031555	-0.151821067	-0.750658065	-1.072475287	-0.327286099	-1.207007922	-0.016274041	0.179583531
2200	FBN1	-0.581429344	-0.26954218	-1.874891417	-1.044153715	-1.453715184	-0.624357736	-0.704307433	-0.167461145
2201	FBN2	-0.350966122	-0.519086413	-1.321474248	-1.813070821	-1.486113695	-1.877515907	0.550300959	0.56746437
2202	EFEMP1	-0.704087214	-0.592872602	-1.059847575	-0.899772856	-0.016012631	-0.572867653	0.151172693	0.199609496
2203	FBP1	-1.40586172	-0.95469137	-0.093785008	-0.172273595	0.097114004	0.170296174	0.978493611	0.923228062
2204	FCAR	-0.251632197	-1.018792495	-2.384728615	-0.318563792	-0.940895142	0.178555764	0.389082419	1.01031054
2205	FCER1A	-0.362064583	-0.14232618	-0.774312314	-2.073339057	-0.763291844	-0.83275583	0.025379201	-0.36859099
2206	MS4A2	-0.37096482	-0.238421664	-2.024206324	-1.118472091	-0.996278905	-1.341790002	-0.597832212	0.366360162
2207	FCER1G	-0.197277591	-0.000116483	-1.378022817	-11.3137786	-1.031473775	-3.477944091	-0.443962352	-3.079364223
2208	FCER2	-0.60034058	-0.966201267	-0.710247254	-0.314627295	-0.446193001	-0.501840439	0.013220359	1.049993803
2209	FCGR1A	-0.074308253	-0.002704026	-2.127057172	-7.067657111	-1.074139645	-2.764748431	-0.826926915	-2.363118772
2210	FCGR1BP	-0.042303379	-2.33E-05	-1.825062958	-8.972018552	-1.266058305	-4.121172095	-0.683644066	-2.880347833
2212	FCGR2A	-0.105692	-0.228249707	-2.136158388	-1.139833347	-1.977012876	-1.064664609	-0.016771357	0.338385829
2213	FCGR2B	-0.031277478	-0.091167875	-2.368157309	-2.969617485	-1.986677007	-1.511116151	-0.649104255	-1.20917876
2214	FCGR3A	-0.086909941	-0.603968896	-1.652979957	-1.057767723	-1.700812925	-1.202649361	-0.01759368	0.610856634
2215	FCGR3B	-1.39708905	-0.602309615	-0.622102574	-0.874597054	-0.802377052	-0.655257453	1.536537594	0.866530808
2217	FCGRT	-0.873961044	-1.284321049	-0.699308346	-0.449672094	-0.438709709	0.001576274	0.228796802	0.335576096
2218	FKTN	-0.692492146	-0.501736434	-0.739463993	-1.074015418	-0.444642497	-0.360544538	0.416682442	-0.251548423
2219	FCN1	-0.634181614	-0.964702228	-0.183215298	-0.51944985	-0.194599932	-0.023038199	0.899670828	0.191098739
2220	FCN2	-2.123232052	-0.370312378	-0.94334608	-1.589953377	0.438943838	-1.512720717	1.952985607	0.344655195
2222	FDFT1	-3.875759732	-0.823467224	-0.627933162	-0.40247633	0.825566879	-0.595003367	2.181919537	0.917377771
2224	FDPS	-7.305353171	-2.269314388	-0.001235042	-0.156387218	2.221318807	0.647658507	2.950061334	1.186374656
2230	FDX1	-0.529241867	-3.823097956	-1.221995848	-0.01308514	-0.306061538	1.195998925	0.783576053	1.861024246
2232	FDXR	-1.225172288	-2.475257899	-0.156409305	-0.054611383	-0.012222984	0.624171929	1.415837673	2.056626863
2235	FECH	-0.461108756	-2.16402396	-1.414927946	-0.402768683	-1.551215463	-0.367368256	0.384902272	1.429630982
2237	FEN1	-2.071792997	-1.486962249	-0.905677676	-0.58023708	-0.166256983	0.158773399	1.345280769	0.710389486
2239	GPC4	-0.377619216	-2.657146335	-0.58875423	-0.135182575	-0.548585901	1.053119949	0.588964169	1.657074882
2241	FER	-1.759001188	-2.445051354	-0.731340456	-0.180658597	-0.354744886	0.364429868	-0.001411196	0.709161805
2242	FES	-1.052544203	-0.355740906	-0.833441206	-0.618145054	-0.069129913	-0.904274644	0.928218119	0.213355659
2243	FGA	-1.352529571	-0.611893034	-0.84681608	-0.400262301	-0.53846112	-0.099425483	0.476544824	0.767237156
2244	FGB	-1.282758443	-0.725384082	-0.612485228	-1.505684694	-0.241486032	-1.502894087	1.210256079	-0.5182477
2245	FGD1	-0.238591368	-0.35393556	-0.9094506	-1.173919921	-1.155555823	-0.481664079	0.36570844	0.071192425
2246	FGF1	-0.516958735	-0.30399595	-0.898210544	-1.067731543	-1.153339325	-0.973758106	0.532619496	-0.072147146
2247	FGF2	-0.430051868	-0.485251095	-1.015406448	-0.432005067	-0.295871815	-0.672882616	0.183327315	0.730996902
2248	FGF3	-0.447180445	-1.074661911	-0.765509774	-0.494855093	-0.87000567	0.045620902	0.516151892	0.217394872
2249	FGF4	-1.615028326	-0.112667316	-0.468426363	-1.577709043	-0.092354934	-1.726354088	1.67866369	-0.491294252
2250	FGF5	-0.430256021	-1.440569643	-0.500263794	-0.244487882	-0.594623288	0.222824694	0.390292165	1.372175671
2251	FGF6	-0.45930658	-1.437501509	-0.512442537	-0.446900712	-0.770427625	-0.636467979	0.699189542	1.577058114
2252	FGF7	-1.173834445	-0.195249185	-0.159939009	-0.94541249	-0.183090273	-0.735525449	0.985026106	0.088278057
2253	FGF8	-0.341457495	-1.616684469	-0.990230932	-0.466418799	-0.90470738	-0.513399713	0.028508326	1.232932491
2254	FGF9	-0.146555709	-0.564542474	-1.346004516	-0.65807363	-0.942495923	-0.143224414	0.165210563	0.362145581
2255	FGF10	-1.527532081	-0.885313145	-0.066126601	-0.560688538	0.383078378	-0.424688428	1.155999611	0.542047933
2256	FGF11	-1.066113877	-0.149929858	-0.755494743	-2.11520564	-1.029380199	-1.847860296	1.063045473	0.175095611
2257	FGF12	-0.355708188	-0.526626146	-1.08637401	-0.657334842	-0.633962683	-0.685726165	-0.262277328	0.352550616
2258	FGF13	-0.223080825	-0.492261282	-1.729820523	-0.326043316	-0.622830304	-0.417690851	-0.124815356	0.438496041
2259	FGF14	-0.508843241	-1.379041286	-1.295848027	-0.242847803	-1.466842366	-0.365865343	0.758159819	1.536403312
2260	FGFR1	-0.385734648	-0.47764794	-0.824059502	-1.372617503	-0.909715145	-0.833096309	0.234375702	-0.438079383
2261	FGFR3	-0.972556054	-1.948441151	-0.204752119	-0.105416575	-0.302655238	0.449047054	1.211756375	1.295298014
2262	GPC5	-0.521402511	-0.889564755	-0.465687591	-0.221551445	-0.234362568	-0.287696763	0.269319079	0.703684159
2263	FGFR2	-0.253460435	-0.340639758	-1.373412103	-1.022856144	-0.774083783	-0.419374527	-0.164390598	0.174321054
2264	FGFR4	-2.101361589	-0.544295325	-0.249040466	-0.641351451	0.307392776	-0.164323916	1.231763018	0.755726886
2266	FGG	-0.273863427	-0.795877376	-2.156289524	-0.385856458	-1.209986067	-0.142785186	-0.839342806	1.062440791
2267	FGL1	-1.067590834	-1.202677299	-0.297066667	-1.512682508	0.248164712	-1.68128466	0.868569629	1.407844658
2268	FGR	-1.501309513	-0.507994719	-0.6553029	-1.049059389	-0.796662133	-0.410161271	1.605452137	0.759473396
2271	FH	-0.503050745	-0.842846253	-0.637527637	-1.038566943	-0.910711636	-0.436102123	0.321504246	-0.228586631
2272	FHIT	-0.63673945	-0.163211837	-1.221626365	-1.000562025	-1.053979802	-0.768270738	-0.159489584	0.058058258
2273	FHL1	-0.304468049	-0.367932565	-0.606817933	-1.004827494	-0.668301599	-0.375550566	0.103758582	-0.205040577
2274	FHL2	-1.920804097	-0.712290742	-0.092712807	-0.270465498	0.520576228	-0.373917869	1.314152604	0.649114309
2275	FHL3	-0.233913455	-0.937828656	-1.719407992	-0.396512012	-1.063011798	-0.18686773	-0.620924522	0.368222746
2277	VEGFD	-0.497827634	-0.699778919	-0.471411562	-1.300712467	-0.216555475	-0.122116647	0.244744937	0.014914894
2280	FKBP1A	-0.901536388	-0.939280081	-0.818258258	-1.278547087	-0.084452098	-1.121778129	0.059748118	1.193182626
2281	FKBP1B	-0.704317407	-0.629389029	-0.258334845	-1.248466073	-0.38379795	-0.428060025	0.864136976	-0.031349561
2286	FKBP2	-0.174540465	-0.53107569	-1.64534644	-0.692401093	-1.695083773	-0.768443406	0.234086985	0.536730377
2287	FKBP3	-0.904255032	-0.735635453	-0.395449676	-1.12192686	-0.285542812	-0.900799274	0.699872661	1.005556521
2288	FKBP4	-1.01838326	-0.604904822	-0.337344676	-1.006130126	0.118421934	-0.410543528	0.595799106	0.01219112
2289	FKBP5	-0.998256669	-0.849237679	-0.649122215	-1.104761045	-0.826822719	-0.741343397	1.233927976	1.036651643
2290	FOXG1	-0.650220311	-1.732041186	-0.511687751	-0.207942081	-0.572085633	0.631293915	0.478300188	1.287866787
2294	FOXF1	-0.569160766	-1.933604339	-1.042157582	-0.075905324	-0.142656414	0.729917008	0.144281663	1.393087709
2295	FOXF2	-0.657586325	-1.878361108	-0.768113751	-0.198596221	-1.042950943	-0.287304787	0.688844493	1.572060107
2296	FOXC1	-2.555793122	-1.021045281	-0.291102852	-0.271539949	1.007154763	-0.283885229	1.549633401	1.263519654
2297	FOXD1	-0.72811821	-0.903927028	-0.986655063	-0.387432608	-0.402909391	-0.611631305	0.789081287	0.781082627
2298	FOXD4	-2.030136079	-0.77308043	-0.135916231	-0.633437746	0.012270154	-0.093208861	1.679082126	0.645080472
2299	FOXI1	-2.744450662	-1.449320476	-0.497717917	-0.403090837	1.082343652	-0.214571289	1.692945697	1.585386402
2300	FOXL1	-0.548599577	-2.066126217	-0.491129512	-0.050625518	-0.524627682	0.793102219	0.743757521	1.459626603
2301	FOXE3	-0.368975938	-0.167696231	-0.811670068	-1.948438177	-0.867093984	-1.956699031	0.387073508	-0.162687391
2302	FOXJ1	-0.261696648	-0.693934719	-0.800690583	-0.446194641	-1.047183877	-0.21393428	0.006801684	0.37091963
2303	FOXC2	-1.732506824	-0.300135472	-0.114472822	-1.527677237	0.629614772	-0.479721734	1.53000293	-0.307605319
2304	FOXE1	-0.121994432	-0.536996373	-0.988227863	-1.663576665	-0.881991883	-1.784577996	0.084921794	-0.118511458
2305	FOXM1	-0.075306219	-0.880700671	-1.62383712	-0.360005621	-1.069802498	-0.291443568	-0.139245865	0.889403752
2306	FOXD2	-0.559867577	-0.855455833	-0.358754046	-0.370592839	-0.152489179	-0.458086682	0.386549719	0.595598046
2307	FOXS1	-0.192398566	-0.551067045	-1.820893272	-1.228972743	-1.769637418	-0.764624039	-0.68123179	-0.333946068
2308	FOXO1	-1.345506777	-1.393810464	-0.509693269	-0.254769845	-0.767063062	0.132825187	1.159938147	1.061861118
2309	FOXO3	-0.365720315	-0.672891796	-0.815140923	-0.992429821	-0.57676314	-0.711211303	0.512079396	0.943595964
2312	FLG	-0.558261814	-0.195110186	-0.590455793	-1.789112317	-0.15381007	-1.375547895	0.155925612	0.06251105
2313	FLI1	-0.346463954	-0.235433057	-1.018010936	-1.018358488	-0.40895526	-1.125742814	-0.073805341	-0.214992179
2314	FLII	-2.924158632	-0.874510334	-0.328383419	-0.556779472	0.876856508	0.113479999	1.041941315	0.258600846
2315	MLANA	-0.569157728	-0.689833912	-1.206131442	-0.821690665	-0.506280213	-0.338645818	-0.339250977	0.357472942
2316	FLNA	-0.259752815	-0.287870751	-0.765887431	-0.565628667	-0.782292377	-0.681654427	0.346945503	0.143412673
2317	FLNB	-0.328914519	-0.8607504	-0.6279182	-0.345250365	-0.731841383	-0.108825803	0.515648141	0.60903027
2318	FLNC	-0.82486906	-0.73445943	-1.573712746	-0.865597768	-1.1456684	-0.47530633	0.203517135	0.26410835
2319	FLOT2	-0.531840464	-1.255527373	-0.518790723	-0.306274013	-0.777592207	-0.487114997	0.786320644	1.444364508
2321	FLT1	-0.13057916	-1.28976394	-1.502961253	-1.031537778	-0.924443716	-0.411714257	-0.468518776	1.007076009
2322	FLT3	-0.648721501	-0.590006234	-1.169973106	-0.777268995	-0.996250306	-0.119270659	0.91435638	0.18362067
2323	FLT3LG	-1.516411773	-1.346205771	-0.410549995	-0.394581551	-0.424856323	0.422733207	1.030249991	0.624153834
2324	FLT4	-1.237010834	-0.309515819	-0.331441921	-1.302527198	-0.52911125	-0.686687109	0.981588679	0.370673078
2326	FMO1	-1.564963431	-1.546305642	-0.178269712	-0.437441796	-0.244851071	0.476335591	1.121089588	0.678650036
2327	FMO2	-0.398128504	-3.557955185	-0.69054048	-0.112078515	-0.862213836	1.39933558	0.617756215	1.455791581
2328	FMO3	-0.707574221	-0.278509756	-0.414285175	-0.888138725	-0.483424271	-1.178373621	0.803167803	0.167506594
2329	FMO4	-0.927662669	-0.496745541	-0.333811882	-0.50931468	-0.127286796	-0.215901803	1.168636929	0.395935844
2330	FMO5	-0.278037155	-0.137715973	-0.927162757	-1.824176404	-0.51959132	-1.336574773	0.322413139	0.031021351
2331	FMOD	-0.82733795	-0.360455854	-1.575929847	-0.845846023	-1.653699463	-1.136741128	0.717791522	0.566353312
2332	FMR1	-0.395985515	-0.29573151	-0.615627988	-1.283756203	-0.535328519	-0.530285522	0.267697569	-0.384743804
2334	AFF2	-1.236380939	-0.936159366	-0.172999203	-0.500819093	0.303677502	-0.628010018	1.424446694	0.769123436
2335	FN1	-1.285557194	-1.291455643	-1.049786077	-0.976964052	-0.696479229	-0.931919777	1.458558741	-0.185706761
2339	FNTA	-2.719711704	-0.710097877	-0.075986817	-0.909398666	0.051385661	-1.196924744	2.09144152	-0.01483806
2342	FNTB	-1.021347346	-2.090170141	-0.506145764	-0.116891732	-0.76243289	0.427509714	1.253393679	1.335109535
2346	FOLH1	-0.775242525	-0.600558684	-1.636066065	-0.534049173	-0.229003074	-0.109681618	0.868122843	0.684872025
2348	FOLR1	-0.440378781	-1.456750353	-0.703415392	-0.130752347	-0.57981523	0.356578577	0.218131858	1.590897277
2350	FOLR2	-0.918183743	-0.621066821	-0.370592839	-0.990708928	-0.516283663	-1.271135041	0.543175068	0.57812217
2352	FOLR3	-0.259888975	-0.202117461	-0.346469747	-0.429314405	-0.119712617	-0.315125764	-0.119712617	-0.315125764
2353	FOS	-0.499829432	-0.499330023	-1.057620079	-0.440293181	-1.125309193	-0.213105039	0.212131547	0.595529711
2354	FOSB	-0.976855535	-0.540404051	-0.426406682	-0.726300071	-0.110430202	-0.726796973	0.297459919	-9.92E-05
2355	FOSL2	-0.18009986	-0.624371608	-1.412391302	-0.211559941	-0.94089084	-0.088406733	0.002145549	0.857031488
2356	FPGS	-2.613586282	-2.150941542	-0.183570184	-0.118760956	0.772051371	0.831976908	1.190915369	1.239468107
2357	FPR1	-1.755959165	-0.582978906	-0.648102744	-0.538095604	-0.921704513	-0.407467305	1.761600451	0.84442906
2358	FPR2	-0.193403284	-0.586554252	-1.65486293	-1.290632925	-1.061768126	-1.358591949	-0.554338591	-0.38927414
2359	FPR3	-0.49162549	-0.688023036	-1.352529571	-0.780621962	-0.279287163	-0.61452334	0.335301398	0.437830541
2395	FXN	-1.517412935	-1.180512518	-0.327069977	-0.300664019	0.514664452	0.321326855	1.031169211	0.475973716
2444	FRK	-0.469275108	-0.212578019	-0.783928494	-0.846516186	-0.36765887	-1.127999066	0.469478803	-0.092707086
2475	MTOR	-0.815916463	-0.975971957	-0.243175483	-0.272618244	-0.314903981	-0.428266303	0.575125015	1.205824082
2483	FRG1	-1.148088361	-1.085367544	-0.155065415	-0.160772894	0.209876231	0.260269013	0.775313488	0.954355052
2487	FRZB	-1.307947871	-2.363518385	-0.515526452	-0.087805528	-0.774013895	0.132912689	0.579082715	2.132311807
2488	FSHB	-0.18360629	-0.557502112	-0.838943069	-1.052156647	-0.759194113	-0.298697884	-0.087635063	0.241646842
2491	CENPI	-0.289055339	-0.18570072	-0.946348827	-0.772227986	-1.185105002	-1.048372321	0.173216984	0.258299158
2492	FSHR	-1.628226142	-0.557561952	-2.12155082	-0.369514	-1.351214455	-0.17440068	-0.824588483	0.601767319
2494	NR5A2	-0.777482792	-0.488976212	-0.708348836	-0.696063122	0.037385452	-0.740637916	0.454879844	0.735997733
2495	FTH1	-1.255515103	-0.326243623	-0.740381111	-1.101538673	0.182663933	-0.944632345	0.471899882	0.211687633
2512	FTL	-0.489451923	-0.263037331	-0.633345971	-0.659390157	-0.22644584	-0.948462626	0.192561819	0.308196925
2515	ADAM2	-0.666403392	-2.232987123	-1.19583403	-0.191443276	-0.574453467	0.598449111	-0.333181242	0.979713042
2516	NR5A1	-1.912769646	-0.926261326	-1.116935689	-0.252126526	-1.335731734	0.150309666	1.84759289	0.894290665
2517	FUCA1	-0.70460742	-1.824567646	-0.364287182	-0.262501581	-0.411188634	0.676172295	0.489065457	1.360937779
2519	FUCA2	-0.830793719	-1.811837526	-0.562530379	-0.204048716	-0.448563339	-0.163246251	0.996543494	1.300474217
2520	GAST	-0.145370123	-0.279614343	-1.802881153	-0.917870556	-1.690137708	-1.204147449	0.139669095	0.348422322
2521	FUS	-0.210543496	-3.149406375	-1.924233664	-0.132262127	-1.854759472	0.740447866	0.110269539	1.335685364
2523	FUT1	-0.774866293	-0.455253568	-0.795476333	-0.864543515	-0.760642002	-0.373939473	-0.053210876	-0.105492463
2524	FUT2	-0.417586425	-1.53078661	-0.380200822	-0.366768203	-0.518835671	0.142898034	0.35739445	0.391885108
2525	FUT3	-0.588255472	-0.319889396	-1.186194732	-0.699708895	-0.583634216	-0.793951571	0.064730218	0.341333968
2526	FUT4	-0.240585283	-0.42771352	-2.034690799	-1.117456711	-1.598391295	-1.380790761	0.070938977	-0.125107659
2527	FUT5	-0.866370396	-0.947862224	-1.51140948	-0.341648344	-1.173729587	-0.280118974	1.122126389	0.636436948
2528	FUT6	-0.40491718	-1.294086102	-1.104667928	-0.192549429	-0.90067105	0.010896582	-0.274344441	0.680627488
2529	FUT7	-0.304034742	-0.250838299	-1.31953718	-1.237770466	-0.47578199	-1.13069479	-0.000718126	-0.064869163
2530	FUT8	-1.288829021	-3.6410174	-0.429619736	-0.019026455	0.290347092	0.435090436	0.604468275	2.46796119
2531	KDSR	-1.234534841	-0.20003774	-0.373979137	-1.389578833	-0.126488061	-1.000639039	1.423563935	-0.447648761
2532	ACKR1	-0.805097785	-0.856853255	-0.472487154	-0.487918958	0.060355555	0.100396775	0.364688449	0.754600356
2533	FYB1	-1.5377295	-0.153336041	-1.3116012	-1.087364576	-1.372336971	-1.307602562	1.461034071	-0.209127209
2534	FYN	-1.066067796	-1.111764112	-0.459661185	-0.258437891	-0.144480645	-0.212110049	1.291903547	0.549189433
2535	FZD2	-0.156512401	-0.359086246	-1.057377884	-1.287263411	-0.950758895	-0.902845848	-0.243301711	-0.387086304
2537	IFI6	-0.888660339	-0.828375999	-0.377552174	-0.313371116	-0.200785208	-0.499814331	0.625454841	0.630065363
2538	G6PC1	-0.86520451	-2.172661888	-1.622712786	-0.079870463	-1.402153	0.348588266	-0.579545742	1.639965325
2539	G6PD	-0.516576493	-2.158662532	-0.541106777	-0.016536134	-0.699931283	0.835617851	0.367423363	1.56970221
2542	SLC37A4	-1.239336412	-0.709672495	-1.06901369	-0.295331123	-0.150616001	-0.213722555	0.139108651	0.979301091
2547	XRCC6	-1.240706904	-1.34635087	-0.264190654	-0.341395584	0.357623311	0.118490852	0.535647723	0.414587099
2548	GAA	-2.562873198	-0.533962199	-0.02271241	-0.560716452	0.758116111	-0.634704425	1.886158446	0.751527809
2549	GAB1	-0.313018635	-0.33027484	-1.06622913	-2.014424084	-1.294785379	-1.996990556	0.491700221	0.154980535
2550	GABBR1	-1.310530362	-0.257423025	-0.550616704	-1.01143021	-0.072647106	-0.591308372	0.724130514	-0.002513915
2551	GABPA	-0.724770644	-1.819623459	-0.249336479	-0.320410029	-0.180165305	0.673671245	0.992116975	0.978303756
2553	GABPB1	-0.645280514	-2.700580432	-0.704910548	-0.269286807	-0.069220043	1.070287685	0.83444313	1.753486228
2554	GABRA1	-0.371268837	-0.720423304	-1.318596335	-0.76346896	-0.447052488	-0.571665272	-0.303303576	0.182980162
2555	GABRA2	-0.17498881	-0.353897736	-0.82079782	-0.930109441	-0.728968002	-0.839685534	-0.073386941	0.157815404
2556	GABRA3	-0.773123196	-0.262456279	-0.814618006	-1.139780473	-0.615223793	-1.154680931	0.522247938	-0.037111172
2557	GABRA4	-0.358166344	-1.611096673	-0.600661381	-0.219336851	-0.701168035	-0.178436383	0.561181601	0.785483121
2558	GABRA5	-0.531435109	-1.050795578	-1.194471468	-0.150820017	-1.178178988	-0.176669088	0.391422953	1.24271408
2559	GABRA6	-0.687562581	-1.179348449	-0.744549178	-0.560032516	-0.373951117	-0.839825094	-0.011376712	1.389893485
2560	GABRB1	-1.405287701	-0.322124164	-0.245191932	-1.59324823	0.252695842	-1.132107297	0.571346815	-0.464764563
2561	GABRB2	-0.796729225	-0.960032163	-0.238246989	-0.493963028	0.04689548	0.174411227	1.059161858	1.130720271
2562	GABRB3	-0.125575405	-1.273154699	-1.411645415	-0.293063656	-0.869815177	-0.093737709	0.073501565	0.961060732
2563	GABRD	-0.852652263	-0.973606767	-1.053515011	-0.538947339	-1.029794211	-0.038682039	0.721615932	0.170246691
2564	GABRE	-0.67830674	-0.447221258	-0.323188562	-2.16402396	-0.198850717	-1.752916877	0.943520105	-0.405701612
2565	GABRG1	-1.245901777	-0.877910466	-0.202583854	-0.377829391	0.361278987	0.115931867	1.120013341	0.830972404
2566	GABRG2	-1.180867278	-1.571098212	-0.570869491	-0.297047279	-0.332588866	-0.43046981	0.616440881	1.670554915
2567	GABRG3	-1.11473302	-0.415321906	-0.659701019	-1.342526759	-0.210727645	-1.071389963	0.330654686	-0.253938701
2568	GABRP	-1.464482717	-0.49337017	-0.081606252	-0.726899047	0.055615946	-1.018686484	1.247431696	0.741157694
2569	GABRR1	-1.833533398	-0.803084463	-0.050478989	-0.584799701	0.191663616	-0.383481288	1.611698653	0.12567103
2570	GABRR2	-0.686415967	-1.385805439	-0.298139302	-0.293865649	-0.031434163	0.248475689	0.510860166	1.541029758
2571	GAD1	-0.410549995	-0.455221157	-1.158692176	-0.710583721	-1.365369065	-0.262636742	-0.158486571	0.010032501
2572	GAD2	-0.13099978	-0.128710267	-0.979545126	-2.14631837	-0.922758706	-2.07655986	-0.188960343	-0.255726716
2580	GAK	-0.342711956	-0.662385807	-0.929930811	-0.9105225	-0.7886187	-0.573255675	-0.139132189	-0.137992651
2581	GALC	-1.25267784	-0.877743999	-0.164777921	-0.315656982	0.116134233	-0.174293575	1.19662386	0.591407716
2582	GALE	-1.2989209	-1.260754483	-0.513648752	-0.346151805	0.391700708	0.005221668	0.74593076	0.717077157
2583	B4GALNT1	-1.217218159	-0.415667066	-0.438640111	-1.202002978	-0.202541097	-0.758235925	1.311023894	-0.334533047
2584	GALK1	-1.233715866	-0.988107227	-2.014509881	-1.483577485	-0.312210754	-1.465067459	1.422845277	-0.504427754
2585	GALK2	-0.469919092	-0.651352039	-1.10272755	-0.438924049	-0.925072621	-0.573034571	0.71240676	0.744898516
2587	GALR1	-0.646948959	-0.423115694	-1.079443838	-1.021120785	-0.067470021	-1.296099353	0.098973517	0.456045387
2588	GALNS	-1.425764756	-0.760420254	-0.354062167	-0.670525689	0.453773575	-0.960057574	0.996977155	0.950912652
2589	GALNT1	-0.948657347	-0.440378781	-0.374006912	-0.623792428	-0.196427383	-0.910221787	0.720268266	0.445367203
2590	GALNT2	-2.656534808	-0.782533908	-0.241741661	-0.604135467	-0.374435088	0.0403059	1.789039482	0.468557121
2591	GALNT3	-0.580514592	-2.016906632	-0.641185688	-0.330090495	-0.428523336	-0.273989792	0.686151478	0.593260802
2592	GALT	-0.257522178	-1.296490456	-1.075005858	-0.234640056	-0.949427158	0.352460941	0.188664427	1.246098706
2593	GAMT	-1.291522898	-0.559572905	-0.62965909	-0.529340297	-0.901647782	-0.800277796	1.445091172	0.482276237
2595	GANC	-1.040200893	-0.320873723	-0.353513895	-1.358989471	-0.102100913	-0.977691502	0.701569695	-0.429393771
2596	GAP43	-0.844014266	-0.321959538	-0.632535301	-0.660428402	-0.146953375	-0.522562452	0.401020936	0.508028695
2597	GAPDH	-1.833587598	-1.159249371	-0.303863869	-0.458481213	0.231000035	-0.147419216	0.467703482	0.259793913
2615	LRRC32	-0.524438478	-0.2111251	-0.366519639	-3.043315858	-0.319691232	-1.396268318	0.666140836	-1.236519892
2617	GARS1	-0.191850404	-0.594932951	-0.955987718	-0.705902376	-1.181833689	-0.286456612	0.069420238	0.594177346
2618	GART	-2.087853449	-1.994119142	-0.053130747	-0.188620919	0.670200614	0.565277785	1.344047007	1.070713005
2619	GAS1	-0.315522281	-0.35354131	-0.710033194	-1.324419013	-0.769284021	-0.732645425	0.013369708	-0.280609893
2620	GAS2	-1.15281439	-0.501129374	-0.270465498	-0.538347456	0.303143767	-0.812274055	0.697477855	0.453046123
2621	GAS6	-0.839303472	-0.438195228	-0.199373529	-2.590506019	0.016184056	-1.770282764	1.096075799	-0.246333715
2622	GAS8	-0.66942484	-0.36314155	-0.760881337	-1.195143618	-0.980930917	-0.382064356	0.529931879	0.107211396
2623	GATA1	-1.572866306	-1.212856513	-0.134238124	-0.30270134	-0.136754463	-0.247171036	1.654736615	0.666739031
2624	GATA2	-0.364838275	-1.06636642	-0.874396136	-0.541835221	-0.692447928	-0.323634586	0.244713802	0.53946884
2625	GATA3	-1.498050804	-1.047841775	-0.733005993	-0.438295466	0.065816395	-0.68241354	1.157643159	1.284239491
2626	GATA4	-0.811043838	-1.867566237	-0.48497526	-0.460617456	0.065667616	-0.589436609	0.519399948	1.309726192
2627	GATA6	-1.456459789	-0.58366634	-0.510567956	-0.616553252	-0.192718116	-0.213016986	0.200609587	0.583858277
2628	GATM	-0.333694684	-0.826661971	-0.876313551	-0.911793215	-0.427840368	-0.090652686	-0.068585184	0.162012066
2629	GBA	-0.365709125	-0.060066367	-1.10998935	-1.731474624	-0.525234246	-1.427494414	0.098606125	-0.341015448
2631	NIPSNAP2	-0.47329815	-0.46871912	-0.61669661	-0.797137942	-0.515660239	-0.246649286	0.697293254	0.333556386
2632	GBE1	-0.827764643	-0.729626593	-0.300113898	-0.984383752	-0.048433177	0.001386601	1.086257776	0.490557584
2633	GBP1	-0.446808375	-1.440474467	-0.875685847	-0.232435054	-0.413054394	0.179915982	-0.103312765	1.092566286
2634	GBP2	-0.384326405	-0.376083511	-0.640609604	-0.490399424	-0.913783699	-0.470394447	0.36362451	0.24729933
2635	GBP3	-0.945916622	-1.470675386	-0.459091693	-0.266168814	-0.350469877	0.491972543	0.339345487	0.726294327
2636	GBX1	-0.519769063	-1.041404801	-5.195345031	-0.340721518	-3.086186552	-0.17259298	0.418348079	0.675997252
2637	GBX2	-1.241678621	-3.184459961	-1.357618964	-0.136946647	-0.281312963	0.913543641	1.04754162	1.538770451
2638	GC	-0.249713476	-0.261101513	-1.327964424	-1.468282548	-1.492269085	-0.827207061	0.268464808	0.039864402
2639	GCDH	-0.120395213	-0.417095656	-2.668814568	-0.659957757	-1.397766331	-0.383434943	-0.532871926	0.053027757
2641	GCG	-0.235277147	-1.795549056	-0.988315112	-0.170007951	-0.892419896	0.647347165	-0.073825611	0.736712944
2642	GCGR	-0.157788183	-0.470759187	-2.775533	-1.065398933	-1.64350094	-1.144765507	-0.796561999	0.712689015
2643	GCH1	-0.854462649	-1.89796194	-0.230894079	-0.448251842	-0.248484044	-0.292474751	0.785532973	0.271430671
2644	GCHFR	-0.951977995	-0.42822894	-0.705482853	-0.91137241	-0.76166708	-0.902999434	0.58615207	0.282529312
2645	GCK	-1.571916225	-0.699650306	-0.566212017	-0.915767478	-0.730842958	-0.227015989	0.141734303	0.141051653
2646	GCKR	-0.122553535	-1.908756636	-1.431086686	-0.161960395	-1.006800941	0.07229829	-0.475508848	1.506654944
2647	BLOC1S1	-0.377339787	-1.350007884	-1.308942767	-0.256670055	-0.819115027	0.033169791	-0.403100355	1.136029962
2648	KAT2A	-0.875309953	-3.724046496	-0.314666624	-0.012564779	-0.50204274	1.314268224	0.796738322	1.65249776
2649	NR6A1	-0.499069832	-0.707010924	-1.100066934	-0.574055188	-0.895752452	-0.14681418	0.437118297	0.976765375
2650	GCNT1	-0.076956232	-0.330362574	-1.857951261	-1.338794075	-1.091691164	-0.949228507	-0.189238567	-0.417147016
2651	GCNT2	-1.179348449	-2.172820063	-0.253560282	-0.104047532	-0.397786088	0.76676941	1.381380423	1.565071204
2652	OPN1MW	-0.243241086	-0.298243449	-1.427991361	-0.99331198	-1.561702891	-1.272827165	-0.172428295	0.199062735
2653	GCSH	-0.56724702	-0.787173118	-1.172760214	-1.021587891	-0.144703708	-0.476803745	0.114991553	0.102384064
2657	GDF1	-1.087962588	-1.083901184	-0.352305703	-0.257128774	-0.076406692	0.259345783	0.395429932	0.565330543
2658	GDF2	-0.392941768	-1.050871171	-0.682445897	-0.242883217	-0.810027948	-0.277167932	0.410956547	1.103419997
2660	MSTN	-1.267258898	-0.98615412	-0.51415053	-0.974226943	0.113907263	-0.226980597	0.287277836	0.059691761
2661	GDF9	-0.82051908	-0.606734288	-1.332772257	-0.694646553	-1.033115578	-0.984896996	0.825924355	0.442739286
2662	GDF10	-0.830551604	-1.520157793	-0.581233392	-0.576344958	-0.350929007	0.007653502	0.413740193	0.133500737
2664	GDI1	-1.249708358	-0.399114137	-0.507724742	-0.537750238	-0.037159069	-0.756404275	0.440420137	0.597541436
2665	GDI2	-1.984384423	-0.934852685	-0.081219275	-0.950170383	0.753542598	-0.347434671	1.401097398	0.002562989
2668	GDNF	-1.641079549	-0.432253632	-0.285239098	-0.901805154	0.162110244	-0.810495519	0.520184135	0.531191473
2669	GEM	-0.442794241	-0.381614917	-0.814075499	-0.712390207	-1.082962995	-0.522365949	0.679212955	0.008464553
2670	GFAP	-0.213076675	-1.469578846	-0.943966527	-0.337924924	-0.889609128	-0.262976747	-0.165507646	1.600565802
2671	GFER	-0.584790405	-3.175930748	-0.961483473	-0.013014831	-1.209262617	1.259171812	0.286203319	2.445786376
2672	GFI1	-0.417219216	-0.012563829	-0.727446309	-2.669307148	-0.395561737	-2.355544259	0.211150413	-0.97098705
2673	GFPT1	-2.007026292	-0.124501652	-0.147243427	-1.947810177	0.764299727	-1.346609375	1.408570192	-0.752295945
2674	GFRA1	-1.052686182	-0.572794021	-0.551547513	-0.927555535	0.191777474	-0.390111118	0.391823747	-0.069356513
2675	GFRA2	-0.755015054	-0.528114758	-0.816187846	-0.766997284	0.020974825	-0.180944213	0.442731741	-0.033133636
2676	GFRA3	-1.789432902	-0.295423056	-0.463874546	-1.155279875	0.217657918	-0.673905941	0.818857993	0.002875193
2677	GGCX	-0.32597238	-0.636841551	-0.838497104	-0.25910535	-0.562175611	-0.249539203	-0.087317354	0.547812229
2678	GGT1	-1.155406807	-0.361833237	-0.342794114	-0.550525978	-0.159737283	-0.828582486	1.191535464	0.508984869
2683	B4GALT1	-0.329279512	-0.845998271	-1.637424491	-0.209280684	-1.023505344	0.092037358	-0.587019683	0.848813313
2686	GGT7	-1.772398754	-0.571288133	-0.323456926	-0.491596897	0.182063019	-0.168467619	0.442989798	0.831825304
2687	GGT5	-0.726046752	-0.343339459	-0.280170862	-1.219965359	-0.25648903	-0.658742671	0.993313302	0.06935721
2688	GH1	-1.140684414	-1.39452766	-0.322100122	-0.176806559	-0.514864026	-0.238888784	1.350108282	1.239888548
2689	GH2	-0.608244882	-1.526496421	-0.357327901	-1.070173629	-0.271132299	0.250136836	0.85723057	1.641286179
2690	GHR	-1.248321837	-0.350144489	-0.444620995	-0.651742763	0.079045926	-0.941141096	0.437042006	0.179651799
2691	GHRH	-0.42000653	-0.469616026	-1.285812701	-0.900847795	-0.318479979	-1.190086311	0.369919317	0.298919724
2692	GHRHR	-1.253356499	-0.476360449	-0.476774218	-0.638823184	-0.119468893	-0.927729295	0.238178231	0.720073926
2693	GHSR	-0.952480998	-0.711320757	-0.22987725	-0.81242543	0.028074335	-0.339652199	0.601114124	0.268653263
2694	CBLIF	-0.777872089	-0.333173618	-1.586237003	-0.587125618	-1.26566754	-0.590075623	0.27510576	0.520035906
2695	GIP	-0.714012372	-0.061913868	-1.772396495	-1.48027105	-0.911296451	-1.167406808	0.980860346	-0.502451119
2696	GIPR	-1.541553093	-1.340951596	-0.652448731	-1.407588493	-0.927254388	-0.917087855	0.999229304	0.956742586
2697	GJA1	-0.282464751	-1.165115178	-0.720596224	-0.68267663	-0.542048752	-0.693358258	0.010738579	1.194222477
2700	GJA3	-0.805118984	-0.623475722	-0.852108023	-0.554076326	-1.114244535	-0.339199337	0.576750229	0.749018823
2701	GJA4	-0.363252907	-0.60263158	-1.200915626	-0.609809922	-1.396165331	-0.705358704	0.569006117	0.101644449
2702	GJA5	-0.086158403	-1.048706243	-2.385233571	-0.524429239	-1.366906325	-0.309674293	-0.480774365	1.285116346
2703	GJA8	-0.062557175	-0.216521839	-1.642540971	-2.667421029	-1.295599703	-1.310876814	-0.245354301	-0.670547401
2705	GJB1	-0.116262661	-0.237912771	-1.361663172	-0.972064665	-1.515087802	-1.251958312	-0.230413155	-0.032911504
2706	GJB2	-0.446466609	-0.469107973	-0.928591898	-0.595414683	-0.275615428	-0.253010276	0.117812715	0.616277034
2707	GJB3	-0.401707772	-0.642001562	-0.506489942	-0.552310915	-0.762759131	-0.337104905	0.568443059	0.430402042
2709	GJB5	-0.334815486	-0.945128552	-1.338743446	-0.25288392	-0.869306193	0.1641529	-0.419969945	0.672156633
2710	GK	-0.147811751	-0.300702452	-1.23743616	-1.735503694	-0.80031816	-0.755082967	-0.067928515	-0.639347832
2712	GK2	-1.692467704	-1.070538309	-0.093118502	-0.386621446	0.609642268	-0.610612259	0.981276818	1.175775142
2717	GLA	-0.263404707	-0.406545939	-1.334947958	-0.540398534	-0.678677794	-0.462189051	-0.020327648	0.398694189
2719	GPC3	-0.274955779	-0.441920148	-1.229752409	-0.574818136	-1.172858154	-0.638183516	-0.160304667	0.134940152
2720	GLB1	-0.291611471	-0.160271225	-0.541390276	-1.046486645	-0.66175903	-0.826961091	0.275880495	-0.018537128
2729	GCLC	-1.186275188	-4.134473339	-0.482064634	-0.009141783	-0.086524521	1.504889551	0.634888088	1.73922327
2730	GCLM	-0.847042982	-4.175835969	-0.292932511	-0.019093282	-0.36237665	1.363514215	0.826940898	1.671065796
2731	GLDC	-0.865528358	-0.111076528	-0.23321129	-1.504589288	-0.358453506	-1.313693196	0.710771374	0.06584335
2733	GLE1	-0.199162355	-0.268594011	-1.410883584	-0.702132926	-1.54903679	-0.992154169	0.115173329	0.422040514
2734	GLG1	-1.235899597	-0.329009757	-0.628492076	-1.380003054	-0.320205047	-0.86761151	1.110668466	-0.442635743
2735	GLI1	-2.132669586	-1.80046987	-0.071350519	-0.942604339	0.823817423	0.452088791	1.792223229	1.636694299
2736	GLI2	-1.732806736	-1.438082385	-0.136439705	-0.463253602	0.398567363	-0.715814167	1.182100062	0.591402027
2737	GLI3	-1.498382975	-1.64024007	-0.299329804	-0.457994898	-0.359520147	0.218466281	1.603657712	1.714579238
2738	GLI4	-0.316034189	-0.601212597	-0.704634692	-0.440023484	-0.887174159	-0.391899581	0.017245655	0.86518101
2739	GLO1	-0.877191649	-2.349129884	-0.363547723	-0.078098486	-0.089014224	0.515858013	1.132135582	1.051137137
2740	GLP1R	-0.261371802	-1.01955238	-1.621482583	-0.540672977	-1.187185562	0.214938161	-0.129847453	0.626029359
2741	GLRA1	-0.344029558	-1.331805232	-0.939041908	-0.738827998	-0.783083262	-0.857551654	-0.036176986	0.444448623
2742	GLRA2	-0.990851821	-0.604937986	-1.00552468	-1.207100531	0.033874723	-1.450740003	1.023212486	0.730239301
2743	GLRB	-0.358318169	-0.408494402	-1.326294385	-0.740093834	-1.042064879	-0.808980859	-0.413051939	0.075107735
2744	GLS	-0.40637739	-1.303682902	-0.912860326	-0.488677388	-0.933436611	0.111819495	0.004057373	0.426330573
2745	GLRX	-0.751285133	-0.394128523	-1.78375765	-0.607952713	-0.47425958	-0.339287311	-0.166240714	0.10351838
2746	GLUD1	-0.821737492	-1.035004648	-0.562201222	-0.169992435	-0.811417984	-0.179552194	0.357781095	1.274539964
2747	GLUD2	-1.101565609	-0.913511437	-0.200928107	-0.862301159	0.269705731	-0.65958501	0.664360149	-0.104158608
2752	GLUL	-0.198859888	-0.4375818	-1.302668294	-1.185577745	-0.95637287	-0.390268641	-0.160005719	0.280372203
2760	GM2A	-1.293067431	-1.481655335	-0.27831251	-0.198783299	-0.441509008	0.408518838	1.462945905	0.766697273
2762	GMDS	-0.976348056	-4.432535178	-0.129243615	-0.057958474	0.127833486	1.581604816	1.079713552	1.999070016
2764	GMFB	-0.328471104	-0.968076861	-1.17547415	-0.364694462	-1.363438394	0.060652021	-0.320392115	1.21998915
2765	GML	-0.643880974	-0.885267889	-1.066918428	-0.732421702	-0.193297367	-1.023507257	-0.100602116	0.715082471
2766	GMPR	-0.80495385	-0.897327578	-0.63532688	-0.311485136	-0.216498454	0.130245871	0.077999262	0.710732103
2767	GNA11	-0.067285779	-1.095155117	-3.345360079	-0.358164928	-1.748155106	-0.387100239	-0.910054732	0.870049305
2768	GNA12	-1.023751827	-1.013673448	-0.702545946	-0.346807632	-0.105557641	0.211582249	0.522082026	0.432059036
2769	GNA15	-0.525581232	-0.674229838	-1.812297	-0.369251371	-1.111615511	-0.115333499	0.779149649	0.94523247
2770	GNAI1	-0.830703297	-0.72142984	-0.972617901	-0.791354165	0.081002757	-0.408154326	0.998994313	-0.052028878
2771	GNAI2	-0.769159709	-0.359938456	-0.533029207	-0.674612503	-0.793312458	-0.792804193	0.510257189	0.147531737
2773	GNAI3	-0.506010924	-0.866489622	-0.535151738	-0.358485805	-0.206998139	-0.52971359	0.583495795	1.127917485
2774	GNAL	-0.686475742	-0.835392895	-0.346148398	-0.407164064	-0.551022797	-0.435330031	0.440428593	0.65800587
2775	GNAO1	-0.609899426	-1.900124567	-1.298507459	-0.192365768	-0.83608984	0.345504132	0.874593136	0.681031257
2776	GNAQ	-0.797575159	-0.265914034	-0.488672341	-0.804771557	-0.472181374	-0.541272812	0.224297075	0.087332195
2778	GNAS	-1.386274868	-2.181168764	-1.108107474	-0.271706	0.44243709	0.345610488	0.818421394	0.61443622
2779	GNAT1	-0.277230874	-0.565153156	-1.506197589	-1.149793045	-1.193547797	-0.889931076	-0.518099814	0.824865672
2780	GNAT2	-1.072293976	-3.681031398	-0.293623634	-0.116965487	-0.242344613	1.438998879	0.6368162	1.512847561
2781	GNAZ	-0.032903643	-0.237590051	-3.454759981	-1.233920523	-2.534930483	-1.472830539	-0.295540896	0.365060531
2782	GNB1	-2.318051772	-0.218556151	-0.195600576	-1.279948419	0.906728566	-1.183717973	1.023326545	-0.256918955
2783	GNB2	-1.431326346	-0.121158551	-0.578170359	-1.942078976	-0.452958493	-1.58585427	1.558933765	-0.180585664
2784	GNB3	-0.122951307	-0.226324644	-1.792153857	-1.792994194	-1.78154755	-1.186954493	-0.519911954	-0.670011331
2785	GNG3	-0.146468939	-0.051197887	-1.231271509	-2.47430884	-0.804189626	-2.043252805	-0.11427652	-0.922633793
2786	GNG4	-0.264891598	-0.512123501	-0.836501878	-0.688896015	-0.572247452	-0.979182939	0.412018603	0.663505764
2787	GNG5	-1.068293901	-0.914453747	-0.39664559	-0.253455352	0.248887312	0.062412922	0.335841478	1.094502281
2788	GNG7	-0.303179161	-0.18961214	-0.729194056	-1.599185461	-0.739873997	-1.277437138	0.475628111	-0.569762207
2790	GNG10	-0.565788049	-0.675258857	-0.821248566	-0.71312296	-1.000981694	-0.534891008	0.411053299	0.636976373
2791	GNG11	-0.708155157	-0.621744852	-0.356527904	-0.428643242	-0.352209431	-0.668019131	0.703127507	0.859138882
2792	GNGT1	-2.434849192	-0.796162929	-0.102637898	-0.523083022	0.442751873	-0.372514534	0.942129583	0.46450817
2793	GNGT2	-0.794485644	-0.704452779	-0.623296369	-0.266044896	0.051385768	-0.059455842	0.109356939	0.974209559
2794	GNL1	-0.876976324	-0.323024362	-0.531021558	-1.331246265	-0.319316846	-0.511385256	0.177802237	-0.249916659
2796	GNRH1	-0.696572667	-0.404104321	-1.294086102	-0.598064803	-0.022573848	-0.690120481	0.105394858	0.561523907
2797	GNRH2	-1.110713588	-0.784964908	-0.52227535	-0.303332567	-0.395633549	-0.279699363	1.327793002	0.471973528
2798	GNRHR	-0.758837088	-0.370854279	-0.940081739	-0.743967218	-1.190847169	-1.034312586	1.023187021	0.205258345
2799	GNS	-1.046887159	-0.302817214	-0.261430263	-1.338526515	-0.351855044	-1.039629512	0.540665676	-0.01016076
2800	GOLGA1	-0.479651773	-0.973962033	-0.800099286	-0.758842605	-0.379736694	-1.027021418	0.364525441	1.225512835
2801	GOLGA2	-0.981960989	-0.14836559	-0.344294702	-1.42493558	0.008787213	-1.1006733	0.697317544	-0.469709064
2802	GOLGA3	-0.325621041	-0.565125154	-1.066309277	-0.767412784	-0.695077479	-0.142544846	-0.233871558	0.520493614
2803	GOLGA4	-0.104564038	-0.392963603	-1.652444959	-0.570642843	-1.700518714	-0.724673939	-5.45E-05	0.186960271
2804	GOLGB1	-2.549328108	-1.623935541	-0.059942921	-0.314768111	0.123698247	0.13276894	2.098000529	0.922333558
2805	GOT1	-2.089932598	-1.779066786	-1.504421493	-0.241590114	-0.842121681	0.461009775	1.93736052	1.800877666
2806	GOT2	-0.395449676	-2.938716043	-1.496547499	-0.058245608	-0.650301032	0.735577765	-0.206762442	1.577146978
2810	SFN	-0.54360344	-0.793730361	-0.387507567	-0.78212116	-0.450646431	-0.183800052	0.34753187	0.550475115
2811	GP1BA	-0.826101504	-0.726236043	-1.632128075	-1.852996816	-1.656073839	-1.779233973	0.994370772	0.995316081
2812	GP1BB	-0.682867504	-0.253162458	-0.422778201	-0.873455479	-0.205614865	-0.565361302	0.302125978	-0.024822789
2813	GP2	-0.110782997	-0.757814296	-2.484600719	-0.989421728	-0.921019813	-0.393351548	-0.58302669	0.299733858
2814	GP5	-0.040182468	-0.281973905	-1.872001454	-1.094932871	-1.825338065	-0.924165119	-0.537030086	-0.18083109
2815	GP9	-0.400683358	-1.706914617	-0.458007956	-0.250191096	-0.703137165	0.61748886	0.261247792	1.002840172
2817	GPC1	-1.385275666	-0.714139084	-0.33820628	-0.657010503	-0.539673109	-0.430075413	0.938385968	0.476113969
2819	GPD1	-0.091084498	-0.786224597	-2.667411191	-0.633076884	-1.680691502	-0.126919713	-1.062777945	0.68593403
2820	GPD2	-0.898821144	-0.303186851	-0.506077147	-1.651340078	-0.147513526	-1.553538258	0.518376015	-0.596884266
2821	GPI	-0.954203565	-3.767150118	-0.443895129	-0.108169782	-0.057523434	1.287905494	1.196943273	2.459112141
2822	GPLD1	-0.338455802	-0.552155579	-1.112204366	-0.82567209	-1.14566913	-0.464023337	0.135662759	-0.077454713
2823	GPM6A	-0.829546031	-1.231593321	-0.390390263	-0.165782826	-0.374502	0.353004658	0.344158712	1.426940015
2824	GPM6B	-1.358771975	-0.720912144	-0.406798787	-0.267333655	-0.060339443	-0.386597037	0.333366836	0.989785831
2825	CMKLR2	-1.628096156	-0.384854794	-0.150916893	-0.776702711	0.575588932	-0.605385356	1.012199142	-0.040244057
2826	CCR10	-0.200148336	-0.622314321	-1.093188209	-0.574278275	-0.670971499	-0.675223486	-0.266692202	0.271209464
2827	GPR3	-0.967317914	-1.514772896	-0.553238637	-0.081316012	-0.816272992	0.516999184	1.117151359	1.116552668
2828	GPR4	-5.106140723	-0.56873389	-0.028301984	-0.474895185	1.855344604	-0.731760292	2.121952139	0.3043835
2829	XCR1	-0.114315749	-0.420048325	-2.496722546	-0.398606965	-2.151690757	-0.593285214	0.077646118	0.385190298
2830	GPR6	-1.77285049	-2.210171109	-0.808021812	-0.1220968	0.050608726	0.842293019	1.286071691	1.523114264
2831	NPBWR1	-0.298570704	-0.119945767	-0.561346932	-1.392758353	-0.687899269	-1.595765725	0.468214571	-0.263928326
2832	NPBWR2	-0.385697593	-1.857183979	-2.888171947	-0.413552283	-2.326580642	0.200159835	0.473350661	0.906194183
2833	CXCR3	-0.855425618	-0.347764403	-0.561149088	-1.193205597	0.099091043	-0.980311137	0.623074564	-0.106926061
2834	PRLHR	-1.436962528	-1.329405086	-0.559840839	-0.485949326	0.092139727	-0.395056066	1.561521116	0.228267167
2835	GPR12	-0.303592189	-0.958039533	-1.769789282	-0.578618033	-1.479326139	-0.860248903	-0.64864149	1.210991529
2837	UTS2R	-0.938695076	-0.38239376	-0.51845239	-0.427756431	0.157535014	-0.355359097	0.398086747	0.507718113
2838	GPR15	-0.791391661	-1.611667303	-0.351980715	-0.22353408	-0.421525879	0.183864246	0.654036927	1.326535986
2840	GPR17	-0.733648352	-0.375581079	-1.534484645	-1.450673981	-1.1965872	-0.365161131	0.564576868	0.009589351
2841	GPR18	-1.442378402	-0.521980155	-0.0500533	-1.286244068	0.366680055	-0.28873423	1.278248916	0.774843286
2842	GPR19	-0.194080946	-0.079173694	-1.806364496	-1.317676255	-1.036084473	-1.534365033	-0.162166266	-0.155770279
2843	GPR20	-0.317237234	-1.254789645	-1.807839946	-0.146670101	-0.453330187	-0.105433303	0.411555873	1.443450239
2844	GPR21	-0.259351462	-0.969597152	-1.018915497	-0.316902347	-0.5522699	0.180769357	-0.21726773	0.94322751
2845	GPR22	-0.139503847	-0.165368551	-1.963544117	-2.210983448	-1.12063507	-1.296062502	-0.750765167	-0.879418982
2846	LPAR4	-0.627215873	-2.24068785	-0.577618253	-0.09242108	-0.66440993	0.434876293	0.487710085	1.67040556
2847	MCHR1	-1.360502369	-0.536284685	-2.134531404	-0.428419436	-1.97625718	-0.537175463	0.96345954	0.611240912
2848	GPR25	-1.674318811	-0.976453739	-0.561780354	-0.22747447	-0.826886697	0.154461949	1.713137515	0.606441595
2849	GPR26	-0.233902238	-0.108328659	-1.731532797	-3.176800083	-1.745297079	-1.772384366	-0.161158803	-1.026045219
2850	GPR27	-1.018768584	-0.151685598	-0.365949751	-0.92818303	0.145424513	-0.871736629	0.376054193	-0.15033814
2852	GPER1	-0.644934392	-0.047789749	-0.832941909	-1.849966318	-1.098649103	-1.855784754	0.333558918	-0.70136165
2853	GPR31	-1.106884363	-0.184584464	-0.5658298	-1.088616559	0.106249327	-0.948436504	0.6499662	-0.240793657
2854	GPR32	-1.371720225	-0.437191417	-0.120754929	-0.379721888	0.264962911	-0.600870694	1.519259919	0.669446738
2857	GPR34	-0.099788584	-0.601299458	-1.964371442	-0.868639536	-1.878501639	-1.160165838	0.03014372	-0.099463682
2859	GPR35	-0.33911414	-0.89503389	-1.334901045	-0.245278296	-0.706058274	-0.139472518	-0.417776759	0.610325707
2861	GPR37	-2.328993408	-0.608312795	-0.152683761	-0.341882782	0.910416193	-0.102949539	1.548927779	0.666948747
2862	MLNR	-1.024523345	-0.43969408	-0.310329204	-0.99393505	-0.340770064	-0.369922043	0.925373675	-0.197453387
2863	GPR39	-0.401237522	-1.675410719	-2.181742876	-0.627693901	-0.632196	-0.686188812	0.144226737	0.632255639
2864	FFAR1	-1.718603689	-1.485350731	-0.24451728	-1.314126191	-0.38033989	-1.531291968	1.170102917	1.611207105
2865	FFAR3	-1.381933872	-0.746460533	-0.952927733	-0.490568686	0.440266913	-0.470413028	1.17765865	1.015307491
2867	FFAR2	-0.423613663	-1.408743627	-0.808128666	-0.851395839	-0.30904553	-0.229803427	0.33645777	-0.096325067
2868	GRK4	-0.337321571	-0.295507503	-2.181343306	-1.547072376	-1.105845478	-1.704884305	-0.851634556	-0.256097876
2869	GRK5	-3.279498508	-1.75098322	-0.071206078	-0.265984484	1.289221376	0.640526592	1.74583482	0.98270048
2870	GRK6	-0.318857633	-1.023920369	-0.867031555	-1.196899127	-0.806521416	-0.621447859	0.20402246	1.265393329
2872	MKNK2	-0.571266308	-2.768153788	-1.086699611	-0.19814516	-1.310624723	0.61351491	0.34601912	1.055933908
2873	GPS1	-0.458692738	-0.581236418	-0.702224018	-0.789584637	-0.260918607	-0.127405237	0.339226464	0.201402762
2874	GPS2	-0.053679898	-0.029860254	-3.964482482	-2.49588978	-1.999524049	-1.579839851	-1.526850558	-1.005640044
2875	GPT	-0.76304895	-0.410904661	-1.165759589	-1.004908607	-0.191231302	-0.791222012	0.496502568	-0.102113013
2876	GPX1	-0.230290218	-0.455018402	-1.198361571	-3.047028358	-0.91305048	-2.542668506	0.350660855	-0.143526914
2877	GPX2	-0.513737293	-1.985234865	-1.365664574	-0.156614704	-0.536886711	-0.122265759	-0.208203808	1.438207257
2878	GPX3	-0.611038624	-1.304253636	-0.359125508	-0.106297129	-0.381225922	-0.016829249	0.385715617	1.48104729
2879	GPX4	-1.171932492	-0.697926667	-0.621785517	-0.275987213	-0.893753097	-0.380288982	0.686631844	0.968199172
2880	GPX5	-0.435846654	-1.434648281	-0.702446464	-0.620256438	-0.633066912	0.016228594	0.018957281	0.327724143
2882	GPX7	-1.031306154	-0.567462873	-0.97845724	-0.404093844	-0.485581218	-0.218167936	0.607127325	0.326457617
2885	GRB2	-1.596258771	-0.796811672	-0.123559416	-0.74212758	0.403580924	-0.823980588	0.870859361	1.0191964
2886	GRB7	-0.511524365	-1.048772714	-1.007483507	-0.302552182	-0.486374987	-0.481290791	0.761439695	0.858545276
2887	GRB10	-1.035941815	-0.808283466	-0.906015024	-0.630897624	-0.323223737	-0.76103008	0.725222168	0.571480657
2888	GRB14	-0.544363774	-0.195514283	-1.410493346	-1.068137244	-1.548772823	-0.685876028	0.574037247	0.121741379
2889	RAPGEF1	-0.25806124	-1.736289019	-0.964043609	-0.148175187	-1.211185679	0.146935649	0.247778969	0.826203026
2890	GRIA1	-0.490516981	-0.64223871	-1.288073004	-0.291730958	-1.325938242	-0.375224306	0.736450579	0.911051127
2891	GRIA2	-0.441624454	-0.266533485	-0.590669832	-1.226386618	-0.434292636	-1.466584842	0.677975421	0.418433007
2892	GRIA3	-0.660253437	-0.161313156	-0.556015248	-1.123697534	-0.328368824	-0.772943568	0.238833756	-0.284736533
2893	GRIA4	-2.161114188	-0.103844606	-0.534143457	-1.732165382	-0.420568544	-0.962356639	1.00643521	-0.166717626
2894	GRID1	-1.633899157	-1.14444049	-0.291224747	-0.583799573	0.226886165	-0.130750013	0.642626768	0.126446758
2895	GRID2	-0.721397364	-0.847976237	-0.518441823	-0.561554424	-0.197535435	-0.331022748	0.191568791	0.937120281
2896	GRN	-0.632202643	-1.443072556	-0.435761233	-0.723403122	-0.637682886	-1.01391027	0.617082068	1.192833199
2897	GRIK1	-0.482445624	-0.191809484	-1.214305281	-0.765215549	-1.264735342	-0.868377869	-0.122297089	0.100954735
2898	GRIK2	-1.150540853	-1.798160312	-0.91853207	-0.362689802	-0.593423081	0.274362274	1.35828631	0.909724193
2899	GRIK3	-0.265467337	-1.726815235	-0.972218339	-0.091054085	-0.926769893	0.230442253	0.227525358	1.768115302
2900	GRIK4	-1.789672559	-0.94408922	-0.147417947	-0.356626367	0.660631617	-0.121358173	1.29568268	0.529387475
2901	GRIK5	-0.993544996	-1.026122766	-0.525908276	-0.452163971	0.19737339	-0.11361877	0.946881769	1.267254541
2902	GRIN1	-0.359114112	-0.523900977	-0.932505417	-0.779987951	-1.184944039	-0.382467309	0.321895475	0.325125278
2903	GRIN2A	-1.964899198	-0.272428988	-0.466126107	-0.953022904	0.307496285	-0.529131952	1.874572855	0.086442632
2904	GRIN2B	-0.262864334	-0.457567895	-1.246818345	-1.412926612	-0.912300042	-0.561503386	0.1642943	-0.462796087
2905	GRIN2C	-1.382351239	-0.740134372	-0.338143261	-0.582557942	-0.539596393	-0.441807813	1.325768046	0.417099305
2906	GRIN2D	-1.732905321	-1.028645723	-0.222765877	-0.19357646	-0.318905742	-0.275859909	1.670469845	0.869124129
2907	GRINA	-2.938463178	-0.328082784	-0.064591546	-0.695947354	0.101631765	-0.98599591	2.3329196	0.480532592
2908	NR3C1	-0.653469451	-1.217964246	-0.424770007	-0.297547524	-0.417854958	-0.11068314	0.713686484	0.890614003
2909	ARHGAP35	-0.343645419	-0.149132721	-0.871174311	-1.313439933	-1.041805627	-0.809583615	0.539200412	-0.066323612
2911	GRM1	-1.190342779	-1.430303691	-0.564992695	-0.224819109	-0.571393023	-0.340185585	0.14274445	1.154479704
2912	GRM2	-1.023736653	-1.665120259	-0.383006755	-0.255189023	-0.593133288	0.102503256	0.598323911	1.208133011
2913	GRM3	-3.425469011	-1.280500597	-0.136171735	-0.189256265	-0.005375724	0.38290022	2.336580505	0.83030002
2914	GRM4	-0.765640677	-0.297757646	-1.869738859	-1.098149717	-0.367555783	-1.320617134	0.010111147	0.107411696
2915	GRM5	-0.052815932	-0.431153483	-1.629158272	-1.071632086	-1.405492384	-0.93826371	-0.163993715	0.286360174
2916	GRM6	-0.241819698	-0.415131126	-1.50275128	-0.442519864	-1.038945936	-0.458090054	0.371168512	0.45830326
2917	GRM7	-0.381104226	-0.837495177	-0.427721349	-0.574553748	-0.664384568	-0.234827248	0.424187821	0.422054865
2918	GRM8	-0.437085923	-0.62864207	-0.904664391	-1.149420015	-0.749137181	-0.57529222	0.186159482	-0.300776712
2919	CXCL1	-0.662954777	-0.437242339	-0.523980189	-0.354281646	-0.275936575	-0.39611953	0.794086987	0.414430596
2920	CXCL2	-0.430281174	-0.260094173	-0.54999212	-0.955409701	-0.463390501	-0.694194005	0.662944902	-0.170642247
2921	CXCL3	-0.493997149	-0.439889328	-0.54999212	-1.076469356	-0.221109563	-0.851076088	0.569528326	-0.253114066
2922	GRP	-0.647784204	-0.858484768	-0.475645955	-0.503090361	-0.066680322	-0.767096032	0.31392313	0.769535786
2923	PDIA3	-1.796401366	-0.107007858	-0.359663513	-2.085724004	0.334118706	-1.530081706	0.907730195	-0.822306642
2925	GRPR	-0.478539982	-0.378417264	-0.466789759	-1.173399976	-0.684490535	-0.36084869	0.43305317	-0.179895632
2926	GRSF1	-0.219071468	-0.750642974	-1.013462572	-0.296290057	-1.251060793	-0.470535563	0.020176351	0.722250127
2928	GSC2	-0.578930286	-0.759165352	-0.699566071	-1.049301472	-0.462754206	0.022643727	0.021014322	0.254573353
2931	GSK3A	-0.124699028	-0.133411285	-2.814062225	-2.610823905	-1.393201927	-2.330526236	-0.728687398	-0.311815944
2932	GSK3B	-0.007885371	-0.31384165	-3.315662975	-1.239777751	-1.900124695	-1.476460519	-1.035881884	0.495735143
2934	GSN	-0.541091373	-1.018768584	-0.546370497	-1.473402473	-0.563436836	-0.729524123	0.161628122	-0.498656758
2935	GSPT1	-0.384871346	-0.069184918	-0.395103971	-2.433062648	-0.354247352	-1.972832554	0.337531233	-0.598854418
2936	GSR	-1.273824739	-0.288295872	-0.239651364	-0.940486681	-0.005121913	-1.116897822	0.827921823	0.281798258
2937	GSS	-0.720724579	-3.231599824	-1.071962674	-0.182701659	-1.257559991	0.159320452	0.987298051	2.555230266
2938	GSTA1	-0.50419392	-0.750755195	-0.510198483	-0.283620232	-0.312830453	-0.083052753	0.707942316	0.592275056
2939	GSTA2	-1.576191007	-2.239772776	-0.143885131	-0.178556462	-0.162353808	0.415693416	1.157243462	1.22789466
2940	GSTA3	-0.754252404	-0.577256794	-1.39452766	-0.465692487	-0.692568835	-0.610727942	1.01892837	0.590879003
2941	GSTA4	-0.119805838	-1.261562646	-1.732165382	-0.415321906	-1.334773346	0.157533454	0.094450147	1.448856924
2944	GSTM1	-0.225348608	-0.762881852	-0.872107798	-0.396449998	-0.762950012	0.02553519	-0.11283849	0.336092013
2946	GSTM2	-0.507931926	-1.05344089	-1.154099709	-0.472124011	-0.926782895	-0.728692147	0.757060713	1.289327331
2947	GSTM3	-1.689024437	-1.032686485	-0.791107841	-0.36282644	-1.064336529	-0.576960544	1.341618833	1.093662894
2948	GSTM4	-0.747069762	-0.801704406	-0.637394604	-0.457899957	-0.336111122	0.056352228	0.881824679	0.88565363
2949	GSTM5	-0.586978943	-1.667026952	-2.500199597	-0.327380974	-1.665608367	0.133149649	0.459456609	0.531630882
2950	GSTP1	-0.036149225	-0.085334435	-3.751503968	-2.46854137	-2.266993374	-1.582794239	-1.455527557	-0.228191882
2952	GSTT1	-1.738403914	-2.115255442	-0.359090164	-0.988107227	0.003155243	-0.116760176	1.176027678	1.998601799
2953	GSTT2	-0.595004802	-0.064212215	-0.803098395	-2.773160644	-0.513413887	-1.346621141	0.449251391	-0.724517979
2954	GSTZ1	-0.947450812	-0.367384862	-0.376944615	-0.80260167	0.048715655	-1.07602957	0.4877835	-0.06042076
2956	MSH6	-0.382880943	-0.608046616	-0.924854903	-0.614702481	-0.955846313	-0.5578284	0.331509548	0.872062292
2957	GTF2A1	-0.381395934	-0.121222916	-0.624147994	-1.995461809	-0.697096627	-1.580752934	0.421085183	-0.370420449
2958	GTF2A2	-0.840237672	-0.212638767	-0.249380145	-1.525752507	0.060832529	-1.160277237	0.999018312	0.111732303
2959	GTF2B	-0.315591085	-0.060639866	-1.485576586	-2.508738203	-0.456246615	-1.968547993	-0.409782589	-0.36861449
2960	GTF2E1	-0.181837402	-0.421725082	-1.009013707	-1.087115279	-0.768277761	-1.354860808	-0.173394248	-0.211868145
2961	GTF2E2	-0.329819881	-0.094318009	-0.846381925	-1.972979771	-0.898270376	-1.798481799	0.346632196	-0.476344217
2962	GTF2F1	-0.359718498	-0.077715438	-1.20912103	-1.935792093	-0.688014297	-1.79769582	-0.341371576	-0.36389107
2963	GTF2F2	-0.283592614	-0.162228388	-1.151475973	-1.300824163	-0.769958293	-1.30710518	0.047595096	-0.009624605
2965	GTF2H1	-0.829613611	-0.052048378	-0.628811859	-1.810806163	0.079991724	-1.246989012	0.596507827	-0.510741726
2966	GTF2H2	-0.257767704	-0.389515704	-1.007072586	-1.171278324	-1.246559682	-0.887448243	0.400267479	0.606288746
2967	GTF2H3	-1.20855519	-0.715360238	-0.691434868	-1.116154886	-0.139283045	-1.379115458	0.176631414	0.092779956
2968	GTF2H4	-0.455066133	-0.111833228	-1.067184986	-1.401762402	-0.369532568	-1.471387634	-0.130188076	-0.330289967
2969	GTF2I	-1.416561408	-0.252910718	-0.508251369	-1.190583946	0.459035193	-0.869484394	0.95243653	0.039412038
2971	GTF3A	-0.778987257	-1.115115171	-0.665512431	-0.254139704	-0.300140674	-0.000908252	0.049301866	1.339178961
2972	BRF1	-0.18110499	-0.300739563	-2.385023952	-1.390669511	-0.714488093	-0.478881331	-0.439319879	0.048991601
2975	GTF3C1	-0.115220632	-0.117703172	-3.087508414	-2.146485665	-1.496704266	-1.66809895	-1.209146537	-0.77714713
2976	GTF3C2	-0.170454539	-0.179637831	-3.054033464	-2.446472881	-1.990784942	-1.618396015	-0.505790313	-0.564229225
2977	GUCY1A2	-1.400819465	-0.373066174	-0.286678012	-0.846961805	0.312434763	-0.830758605	1.083620572	0.157915583
2978	GUCA1A	-0.659118266	-0.434659932	-1.045016354	-0.797857521	-1.182744749	-0.954683153	0.170860745	-0.057525891
[truncated: 17,050 more rows]
