# Supplementary material for: Small molecule induced STING degradation facilitated by the HECT ligase HERC4
Source: Nat Commun. 2024 May 29;15:4584. doi: 10.1038/s41467-024-48922-w (PMC11137104; doi:10.1038/s41467-024-48922-w)
Supplement: Supplementary file 7 — Supplementary Data 4 [file 41467_2024_48922_MOESM7_ESM.zip › readme.txt]

Vectoral ranking.R is a code to calculate the eucleadian distance between two points coordinated by (RSA,Q) values of each screen hit. 
RSA and Q values were provided in the "Gene_RSA_dmso_com.csv" file.
This code calculates:
distance=sqrt(((Q.com-Q.dmso)^2)+((RSA.com-RSA.dmso)^2))
Distances were calculated either for the enrichment of depletion of the hit. 
For enrichment ranking RSA.up and Q3 values and for depletion ranking RSA.down and Q1 values were taken into consideration.
Eucleadian distance calculation and checking the direction of the vector results in a vectoral ranking of the hits.
