# Supplementary material for: Small molecule induced STING degradation facilitated by the HECT ligase HERC4
Source: Nat Commun. 2024 May 29;15:4584. doi: 10.1038/s41467-024-48922-w (PMC11137104; doi:10.1038/s41467-024-48922-w)
Supplement: Supplementary file 7 — Supplementary Data 4 [file 41467_2024_48922_MOESM7_ESM.zip › vectoral ranking_Mutlu.R]

data=read.csv("Gene_RSA_dmso_com.csv")

#distance calculation depletion
euc.depletion=sqrt(((as.numeric(data[,8])-as.numeric(data[,7]))^2)+((as.numeric(data[,6])-as.numeric(data[,5]))^2))
vectoral.depletion<-ifelse(as.numeric(data[,8])<as.numeric(data[,7]) & as.numeric(data[,6])<as.numeric(data[,5]),euc.depletion[],euc.depletion[]*-1)
direction.depletion=ifelse(as.numeric(data[,8])<as.numeric(data[,7]) & as.numeric(data[,6])<as.numeric(data[,5]),'TRUE','FALSE')
data=cbind(data,vectoral.depletion)

euc.enrichment=sqrt(((as.numeric(data[,10])-as.numeric(data[,9]))^2)+((as.numeric(data[,4])-as.numeric(data[,3]))^2))
vectoral.enrichment<-ifelse(as.numeric(data[,10])<as.numeric(data[,9]) & as.numeric(data[,4])<as.numeric(data[,3]),euc.enrichment[],euc.enrichment[]*-1)
direction.enrichment=ifelse(as.numeric(data[,10])<as.numeric(data[,9]) & as.numeric(data[,4])<as.numeric(data[,3]),'TRUE','FALSE')
data=cbind(data,vectoral.enrichment)

write.table(data,file="Vectoral_distance.csv", sep = ",", col.names = NA,qmethod = "double")

############################################################

#ranking graphs
jpeg('Rank plot depletion.jpg')
plot(sort(as.numeric(data[,11]),decreasing=TRUE),xlab='Genes',ylab='distance',main='Ranking of the genes in Treated vs DMSO comparison_depletion')
dev.off()
write.table(m_dep_true,file="Depletion.csv", sep = ",", col.names = NA,qmethod = "double")

jpeg('Rank plot enrichment.jpg')
plot(sort(as.numeric(data[,12]),decreasing=TRUE),xlab='Genes',xlim=rev(c(0,20000)),col="dark gray", ylab='distance',main='Ranking of the genes in Treated vs DMSO comparison_enrichment')
dev.off()
write.table(m_en_true,file="Enrichment.csv", sep = ",", col.names = NA,qmethod = "double")
