# Supplementary material for: Small molecule induced STING degradation facilitated by the HECT ligase HERC4
Source: Nat Commun. 2024 May 29;15:4584. doi: 10.1038/s41467-024-48922-w (PMC11137104; doi:10.1038/s41467-024-48922-w)
Supplement: Supplementary file 9 — Source Data [file 41467_2024_48922_MOESM9_ESM.xlsx]

## Sheet: Figure 1b
	concentration	AK59			QK50
	0	101.317	96.4003	101.844	104.695	95.2215	98.5186
	1	125.493	126.036	131.174	124.129	112.682	111.034
	2.5	140.93	133.682	134.355	123.798	103.557	117.094
	4	109.437	104.413	104.138	114.517	104.509	107.272
	5	97.4401	78.9369	86.0935	107.29	101.7	100.748
	7.5	20.4377	21.9286	19.9101	102.692	93.8284	101.05
	10	18.465	17.6469	17.0046	97.8337	89.8811	90.8331
	20	16.3088	15.9342	14.2521	62.4826	58.9997	61.3449

## Sheet: Figure 1d
	PBMCs	AK59	QK50
	donor#1	36.49	100.6
	donor#2	40.58	106.43
	donor#3	31.62	86.75
	donor#4	36.66	95.16

## Sheet: Figure 1e
Uniport ID	qval	L2FC
P01023	0.898961	-0.025384
Q9NRG9	0.420413	-0.0437127
Q86V21	1.2344e-06	-0.453568
Q6PD74	0.0259165	-0.123757
Q2M2I8	0.701795	-0.0259251
Q9H7C9	0.01025	0.187765
Q13685	2.97921e-05	-0.378815
Q9Y312	0.505073	-0.040416
P49588	0.00793137	0.191055
Q5JTZ9	1.31601e-07	-0.475326
Q9BTE6	0.000374093	-0.23988
Q4L235	0.453919	0.0538084
Q9NRN7	0.00735399	-0.194483
Q9UDR5	0.529408	0.0938477
Q9NY61	0.0533978	0.101655
P80404	0.325859	0.0880453
O95477	3.64135e-05	0.262895
Q9BZC7	1.82403e-08	-0.500595
Q99758
Q8IZY2	0.0423727	0.354797
P08183	2.16448e-09	0.864948
Q9NRK6	0.00253308	0.165954
O95342	8.12941e-13	2.26689
O75027	0.000796408	0.231546
Q9NUT2	0.00776833	0.27712
P33527	0.000184776	0.257051
O15439	0.0689086	0.103156
O15440
Q09428	0.466547	0.0938989
P33897	0.0396887	0.129159
Q9UBJ2
P28288	0.00240148	0.203392
O14678	0.00209933	0.597625
P61221	6.53086e-05	-0.305121
Q8NE71	5.83083e-07	0.401407
Q9UG63	0.0106831	-0.134566
Q9NUQ8	0.0396816	-0.0927006
Q9NUJ1	0.00110351	0.220266
Q8NFV4	0.000359897	0.176128
Q8N2K0	0.000472689	0.230757
Q7L211	0.414183	0.0543728
Q9BUJ0
Q96IU4	0.0366077	-0.213125
Q6UXT9	9.59561e-07	-0.391913
O95870	0.0185981	0.177225
Q96GS6	0.872967	-0.00890012
Q5VST6	0.0814488	0.12476
Q6PCB6	2.43065e-07	0.65651
Q0P651	9.43673e-06	-0.438752
P08910	1.57752e-06	0.579361
Q8WU67	3.83517e-11	1.23796
Q8TB40	3.18461e-13	1.83765
Q8WTS1	0.000348156	0.268577
Q9BV23	0.975518	0.00239002
Q8IZP0	0.0207248	-0.145762
Q9NYB9	0.00114801	-0.194584
Q9NX38	4.4229e-05	-0.385445
P00519	0.011211	-0.122044
P42684	2.91428e-08	0.648146
Q12979	0.113293	-0.0737695
Q9P1F3	0.392441	-0.103504
Q6UWZ7	0.777835	0.0129327
Q15018	0.0367986	-0.171513
Q9ULW3	0.226906	0.0489411
Q969K4	0.0626567	-0.245231
Q8N961	0.00030188	0.292086
P09110	0.00159522	0.195085
P42765	0.000102215	0.28838
Q13085	0.0104202	-0.145184
O00763	0.0508923	-0.120609
Q6JQN1	0.00358888	-0.14495
Q709F0	0.736378	0.0278179
Q9UKU7	0.033204	0.123058
Q9H845	0.466374	0.0440737
P11310	1.47341e-05	0.309265
P16219	0.00169253	0.221942
P45954	0.00132005	0.248304
P49748	0.000294409	0.298601
Q15057	0.580508	0.0316005
Q96P50	0.591961	-0.0276074
P24752	6.67484e-05	0.287621
Q9BWD1	0.120128	-0.107177
Q9H3P7	7.7021e-05	0.348731
Q8NC06	0.3466	-0.0652765
Q5T8D3	8.88884e-05	0.33634
Q9BR61	0.656769	-0.0362698
Q96QU6	0.0837532	-0.12927
Q96AP0	0.697736	0.0264364
P12821	0.0794448	-0.090285
Q9UKV3	0.0345316	0.194984
P53396	0.03267	-0.142295
P21399	0.0361882	-0.159839
Q99798	1.82858e-05	-0.34272
Q8WXI4	0.262086	-0.0975042
Q9NPJ3	0.000900554	0.256667
P49753	0.000392189	-0.164913
Q8N9L9	0.297376	0.047725
O00154	0.125232	-0.0939136
O14734	0.00756237	0.205689
Q9Y305	0.00127618	0.242855
Q15067	1.08454e-06	0.412122
O15254	0.00230741	0.160569
P24666	0.0661531	-0.118307
P11117	0.0166227	0.137667
Q9NPH0	0.949627	-0.00629582
P15309	0.995981	0.000402525
Q8NEB7	0.0230862	0.202876
Q96CM8	0.330243	-0.0586502
Q4G176	0.300138	0.0479899
P33121	3.53734e-06	0.467032
O95573	0.82246	0.0175033
O60488	1.55443e-07	-0.665913
Q9ULC5	0.000105341	-0.239073
Q9NUB1	0.270893	0.0703647
Q9NR19	0.368176	-0.0485106
Q9H6R3	0.00386211	0.142252
Q562R1	9.94742e-05	0.48007
P68032	0.309589	-0.0922181
O96019	0.0248117	-0.111604
P12814	0.335335	0.0489726
P35609
Q08043	0.386637	0.174438
O43707	0.932968	-0.00542446
Q9NZ32	0.630251	0.0305019
P61163	0.0222036	-0.219864
P42025	0.00084533	-0.319113
P61160	0.195674	-0.0779965
P61158	0.0167288	-0.180997
Q9P1U1	0.0178513	0.216701
Q9H9F9	0.00649164	-0.219541
Q9GZN1	0.609323	0.0287997
Q9H981	3.49797e-06	-0.33088
Q8TDG2	0.298861	0.192692
Q9BYD9	0.000342767	0.490716
Q04771
P36896	9.84449e-09	1.45509
P27037	7.55188e-09	1.17183
P37023
Q03154	0.0195195	-0.251262
P07311	0.102551	-0.117527
P14621	0.418456	-0.0569565
P00813	0.000288681	-0.283685
Q9NZK5	0.00246239	-0.198322
Q6DHV7	0.00114987	-0.283606
O14672	4.45122e-05	0.342519
Q13444	0.000683129	-0.240462
P78536	1.48085e-05	0.325957
Q13443	4.50479e-08	0.710754
Q9UHI8	5.56748e-11	0.960761
Q8TE58	7.50331e-07	1.41569
O95450	0.000194592	0.220014
Q6UY14
O75689	0.102551	-0.108081
P55265	0.0228039	-0.110745
P78563	0.614068	0.0383711
Q9BUB4	7.7078e-08	-0.600038
Q7Z6V5	0.0148824	-0.180259
Q96EY9	0.882141	-0.0142729
Q86TW2	0.71791	0.0209575
Q7Z695	0.00194699	0.207786
Q3MIX3	0.00235574	0.205537
O60266	0.00297356	-0.177309
O43306	3.66972e-13	2.00793
P51828	0.435722	-0.0494581
O60503	0.282112	-0.0664061
P35611	3.74107e-05	-0.394882
P35612	0.000257345	-0.277161
Q9UEY8	0.0227762	-0.1173
Q8N7X0
Q96PE1	0.0107145	-0.12934
Q9UHX3	0.280435	0.0823017
O95490	0.00674783	0.170315
Q9HAR2	0.00320389	0.165012
P11766	0.108355	-0.113572
Q9BV57	0.0219898	0.220083
Q96A54	0.144238	0.0863516
Q86V24	0.0190229	0.224775
P55263	0.00254212	-0.205673
Q9H2P0	0.235144	-0.0507045
Q6IQ32	0.000609262	0.225439
Q96SZ5	0.201323	-0.0624921
Q9BRR6	0.0311416	0.126383
P54922	0.0237451	-0.147489
Q9NX46	0.000542317	-0.288238
P08913	0.0104893	-0.217612
Q16186	0.0207127	-0.144576
P30566	0.000664131	-0.31347
P30520	2.87006e-06	-0.450097
Q8N142	0.377654	0.045179
Q6ZN18	0.011211	-0.172775
Q8WTP8	0.203258	0.130982
Q8N556	4.3153e-12	1.52569
P55196	0.331379	0.06588
P51825	0.00017667	-0.420093
P51816	0.000572974	-0.675902
P51826	0.0362938	-0.242187
Q9UHB7	1.34386e-08	0.452809
Q8WV93	0.0322316	0.1219
Q9Y4W6	0.0201144	0.162771
P43652	0.731539	-0.04965
Q6ULP2	0.0165862	-0.213196
P20933	0.467236	0.0328311
Q99490	0.0116115	-0.144087
Q96P47	0.440597	-0.0452492
P52594	0.105947	-0.104917
O95081	5.94101e-05	-0.374005
Q8N302	0.00361728	-0.231614
Q53H12	0.0132711	0.150169
P35573	0.00725645	-0.218592
Q9BSE5	0.0236012	0.126996
Q9UL18	0.241012	-0.0847392
Q9UKV8	0.0310125	-0.104231
Q9H9G7	0.157634	0.0768544
Q9HCK5	0.0308407	-0.125627
Q99943	0.00259276	0.185928
O15120	0.85333	0.0205446
Q9NRZ7	0.00754081	-0.170194
Q9NRZ5	0.000127907	-0.309238
Q9NUQ2	0.855417	-0.0101412
O00116	0.0144242	0.154304
O00468	0.0481856	0.130728
P01019	3.88644e-09	0.672841
Q9UPW5	0.000198476	-0.231218
Q6RW13	0.331628	0.0751187
Q8WYP5	0.0131059	0.164169
P23526	0.00824828	-0.161015
O43865	2.93994e-05	-0.287972
Q96HN2	0.15966	-0.102976
Q5TGY3	3.99859e-06	-0.360208
Q8N157	0.00177487	0.339632
Q09666	0.694027	-0.0404231
Q8IVF2	0.0965128	0.144428
P35869	3.57223e-05	0.287718
A9YTQ3	0.0218483	0.196731
O95433	5.56821e-07	0.525121
Q719I0
Q96BJ3	0.404926	-0.0507494
P55008	0.413949	-0.0903013
O95831	0.0059159	0.148853
Q9BRQ8	3.16431e-08	0.789697
Q9NVV5	0.366997	0.10421
Q12904	0.113461	-0.075682
Q13155	0.0484068	-0.124902
O00170	0.00768673	-0.130094
P00568	0.15986	-0.0839196
P54819	0.0442489	-0.126941
Q9UIJ7	0.00178759	0.281018
P27144	3.16019e-05	0.356329
Q9Y3D8	0.111075	-0.0815584
Q92667	0.0540833	-0.196316
O43572	0.0492369	-0.115897
Q9UKA4	0.119587	0.0763537
Q02952	0.0340187	0.198654
Q12802	0.832934	-0.0138867
Q02040	4.28601e-05	0.269656
Q9Y2D5	0.610981	-0.0458337
Q9P0M2	0.0396026	0.141023
O43823	0.332383	0.0704846
Q9ULX6	0.0131252	0.171466
Q99996	0.021817	0.100647
Q9NQ31	6.28072e-08	0.594864
Q9H9L7	2.41522e-05	0.435611
Q53H80	0.00849049	0.253363
Q7Z591	0.0169818	0.187463
P14550	0.00176765	-0.224517
P15121	0.0189185	-0.163482
Q04828	8.78548e-07	0.504468
P42330	0.0825131	-0.235484
O43488	0.00872436	-0.1842
P31749	8.77009e-07	-0.407967
Q96B36	0.0695419	-0.154278
P31751	0.00380221	-0.197108
Q9Y243
Q9H8T0	0.0928487	-0.140102
P13716	0.000140554	-0.29758
P13196	1.46056e-12	2.04259
Q13740	0.0157009	-0.22367
Q8IZ83	1.06612e-06	-0.559669
P54886	0.129811	0.0853824
O94788	0.262506	-0.0708842
P30837	0.683638	-0.0302621
Q3SY69	0.0158669	-0.134528
P05091	0.00197142	0.175833
P30838	0.000430512	-0.502548
P51648	0.00599052	-0.168618
P43353	0.562294	0.0372918
P30038	0.30666	0.0523908
P51649	0.0531105	0.117289
Q02252	0.000134282	0.198063
P49419	0.00508659	0.118438
P49189	0.00251146	-0.15452
P04075	0.000300579	-0.3346
P09972	0.0623139	-0.141168
Q9BT22	8.58911e-08	-0.779924
Q5BKT4	0.0160667	0.254898
Q2TAA5	0.00714092	0.162801
Q9BV10	0.000984296	0.321375
Q9NP73	4.74618e-06	-0.46357
Q96F25
Q9H553	0.0823445	0.126267
Q92685	0.992164	0.000812473
Q9Y673	0.000842287	0.280142
Q9Y672	0.0139786	0.233946
Q9BVK2	0.381569	0.0591808
Q9H6U8	0.0500371	0.126421
Q13686	0.0664755	0.108375
Q96Q83	0.903669	-0.00677575
Q9NXW9	0.0588018	-0.098608
Q6P6C2	8.81511e-05	-0.256192
Q3KRA9	0.00113071	0.651999
Q9BT30
Q96BT7	0.0110256	-0.145463
Q8TCU4	0.483298	-0.0356226
P09917	0.42147	0.0384573
P20292	0.0003803	0.398597
Q96QP1	0.319287	-0.0556125
Q96L96	0.000424407	0.328593
Q96Q42	0.178453	0.0737495
Q15699	1.38027e-10	-1.08888
Q9H161	0.20733	-0.124944
Q86V81	0.673969	0.0401953
Q9UHK6	0.264537	0.0763708
Q9C0C7	1.54247e-05	0.303933
P17707	1.43845e-05	-0.44104
Q5JTC6	0.500638	-0.0706227
Q9UKV5	0.389053	-0.0720508
Q86WK7	0.00195594	-0.290508
Q9Y4X0	0.73347	-0.0235166
Q6DCA0	0.089746	-0.172579
Q8IY45	0.538558	0.0606503
Q8IY63	0.00019306	-0.224478
Q01433	0.000734936	-0.322703
Q01432	0.0228937	-0.145577
Q86W34	0.0575935	-0.164964
Q9H1A4	0.00013816	-0.290061
Q9UM13	0.00110108	0.208192
Q9NYG5
Q9BS18	0.0124644	-0.325454
Q96DE5	0.262102	-0.131671
Q9UJX6	5.09265e-06	-0.322266
Q9UJX5	0.000110309	-0.253173
Q9UJX4	7.89248e-05	-0.281044
Q9UJX3	0.000316568	-0.27922
Q9UNK9	0.000842287	-0.365464
Q5VTE6	0.000154644	-0.315662
Q01484	0.0217768	0.150165
Q12955
Q9P2R3	0.000135932	-0.251408
Q8IWZ3	0.0190984	-0.132435
Q9P2G1	1.31691e-08	-0.666791
Q8NAG6
Q86XL3	1.57529e-09	-0.64003
Q8IV38	3.99381e-06	0.37254
Q9H9E1	0.000805472	1.05386
Q15327
Q9NXR5	2.58581e-07	-0.697062
Q6UB99	0.000134282	-0.424102
Q6UB98	1.33832e-06	0.384626
Q8IZ07	2.81319e-05	-0.216691
Q8N6S4	0.405242	0.0558376
Q6ZTN6	0.031916	-0.134576
Q6P6B7	6.67474e-08	-1.01442
O75179	0.356553	-0.0518
A2A2Z9	4.72024e-07	1.3843
Q4UJ75	4.49821e-05	1.36242
Q9UPS8	0.940682	0.00647609
Q96NW4	2.65008e-07	-0.488024
O15084	0.380363	-0.0600586
Q9BXX2	0.985649	-0.00194717
Q8N283	0.00171416	0.326083
A6QL64	0.814737	-0.0355824
Q53RE8	4.50035e-08	-0.533503
Q6AI12	0.000748337	-0.362678
Q8N8A2	0.000118404	-0.207591
Q5TZF3	0.283684	0.0929875
Q86W74	4.60279e-07	0.6522
Q8WVL7	0.00718912	-0.200317
Q9ULJ7	0.813144	-0.0114221
Q8NB46	8.16664e-10	-0.778666
Q6NXT1	0.464356	0.0527959
Q92625	3.79565e-05	-0.315488
Q68DC2	4.57929e-05	-0.330954
Q9H8Y5	0.922899	0.00591518
Q9NQW6	9.8245e-05	0.288096
Q9NW15	0.00855303	-0.14968
Q4KMQ2	0.0429004	0.118313
P39687	0.239218	-0.110113
Q92688	0.029873	-0.10891
Q9BTT0	0.800745	-0.0297934
P15144	0.00132542	0.211325
P58335	1.56946e-10	1.00705
P04083	4.62592e-12	1.45841
P50995	0.0823342	0.111672
P07355	6.10681e-06	0.463484
P12429	0.0910128	0.144675
P09525	0.00156942	0.277922
P08758	0.143956	0.0935933
P08133	0.00718196	0.222134
P20073	0.00422912	0.224316
P13928	0.0813344	-0.13313
Q5VT79	0.283533	-0.110492
P28039	0.369449	-0.04376
P19801	0.0226093	0.120854
Q63HQ0	0.108105	-0.089791
Q10567	0.108105	-0.0854178
O43747	0.119041	-0.0850622
O75843	0.00094642	-0.20657
Q9BXS5	0.00674783	-0.141839
P61966	0.461533	0.0490818
P56377	0.917756	0.00687908
Q96PC3	0.656444	-0.0303088
O95782	0.000111322	-0.216293
O94973	0.313393	-0.0441418
P63010	0.000385807	-0.238392
Q96CW1	0.00866882	-0.179684
P53680	0.0285059	-0.130488
O00203	0.105947	-0.0830627
Q13367	0.922074	-0.0098813
O14617	0.0370259	-0.107301
Q9Y2T2	0.873388	-0.00921458
P53677	0.229544	-0.0694622
Q92572	0.122972	-0.0831766
P59780	0.191767	-0.0688775
Q9Y6B7	8.9678e-09	0.755568
Q9UPM8	0.912065	-0.00486042
O00189	0.447374	-0.0497018
Q9Y587	1.76714e-06	0.4875
Q2VPB7	2.84901e-07	-0.448319
Q9H0R1	2.84654e-08	-0.813241
Q9NUS5	0.702985	-0.0287208
O43299	2.24929e-07	0.39134
O14727	0.000418141	-0.243879
Q02410
Q99767	0.00154051	0.234664
O96018	0.0524447	0.194385
O00213
Q7Z5R6	0.0463174	-0.103123
P25054	0.0617149	-0.137459
P13798	0.000328999	-0.278356
P27695	0.0215809	-0.16278
Q9UBZ4	8.69056e-05	0.212196
Q96BI3	0.608561	-0.0536218
Q9BZZ5	0.353026	0.0369226
Q96GX9	0.00108112	-0.199022
Q9ULZ1	0.211844	0.138323
P35414
Q06481	5.41987e-05	0.383441
Q9HDC9	0.0158995	0.173499
P04114	0.0018384	-0.294324
Q9UH17	0.00115453	0.240906
Q9NRW3	0.0204795	0.163784
Q96AK3
Q8IUX4	0.977589	0.00751195
Q9HC16	0.699204	-0.0204229
Q0VD83	0.708361	0.045445
P02654	0.000724635	0.636096
P02655	0.010468	-0.384728
P02656	0.0200158	0.402152
P02649	1.00867e-06	0.560291
O14791	3.8374e-12	1.23707
Q9BQE5	1.30238e-10	0.968774
Q9BWW8	1.92713e-10	1.59824
O95445
Q9BUR5	0.00156321	0.284599
Q6UXV4	0.000946439	0.252136
P05067	1.26299e-12	2.15725
Q92624	0.0101856	0.160661
Q9UKG1	0.00132617	-0.225004
Q8NEU8	0.44859	0.0408802
P07741	0.694673	-0.0259628
Q7Z2E3	0.00636032	-0.123844
P29972	0.000533867	0.581336
O60306	0.631092	0.0225661
P10275	0.000167833	-0.431727
P10398	0.0269173	-0.136994
Q96P48	0.0375991	-0.111628
Q8WWN8	0.136186	-0.171747
Q7LC44
P48444	0.00322591	0.185251
O15033	0.0015006	-0.236231
P84077	0.00222838	0.220077
P18085	3.54374e-08	0.630401
P84085	0.542425	-0.028823
P62330	0.0888829	0.113595
Q8N6T3	9.3725e-05	0.333191
Q8N6H7	0.000173479	-0.256563
Q9NP61	0.96333	-0.00245356
Q9Y6D6	0.00173687	-0.193269
Q9Y6D5	0.0212084	-0.130992
Q5TH69
P53367	0.671094	-0.038115
P53365	0.275674	0.073242
Q13795	0.0430542	0.126694
P78540	2.62715e-11	3.7711
Q9NWB6	0.216456	0.140786
Q07960	0.716163	-0.0180424
A1A4S6	0.233291	0.0717169
Q6P4F7	8.53888e-10	-0.68879
Q8IWW6	0.854157	-0.00921784
Q53QZ3	0.831731	0.0130626
Q68EM7	0.00228891	-0.223564
Q8N392	0.0302756	-0.162083
Q14CB8	0.695812	0.0200327
Q5T5U3	0.00146683	0.240007
Q9P227	0.188017	0.107349
P42331	0.0707337	-0.0983712
Q9UNA1	0.000162671	0.227721
Q6ZUM4	0.00709824	-0.148657
Q7Z6I6	0.715829	0.0158399
Q2M1Z3	0.0901702	0.239266
A7KAX9	0.00058587	-0.3075
Q9NRY4	0.00576836	-0.154666
P98171	0.00607038	-0.144708
Q5TG30	0.0677645	0.281577
A6NI28
Q17R89	0.767236	0.0320533
Q92619	0.208998	-0.0663397
Q9BRR9	0.031983	-0.0956217
P52565	0.00184032	-0.355175
P52566	0.000965895	-0.276343
Q92888	1.33835e-05	-0.397967
O15013	0.000306126	-0.252854
Q9HCE6	0.00474575	-0.182996
O15085	0.365376	-0.0447142
Q9NZN5	0.116171	-0.0945575
Q5VV41	0.992164	0.000418722
Q96PE2	0.000112177	-0.247412
Q6ZSZ5	0.0590267	-0.0937257
Q92974	4.52328e-05	-0.279671
Q8N4T4	0.000580043	-0.28818
Q8TER5	5.02525e-10	-0.613581
Q15052	0.0112701	-0.157574
Q14155	0.64589	-0.0380915
O43307	0.231632	-0.0604194
O14497	0.929886	-0.00327265
Q8NFD5	0.00648693	-0.121821
Q68CP9	0.468882	-0.0264651
Q99856	0.0541215	0.103051
Q8IVW6	0.141142	0.12874
P29374	0.22528	0.0421082
Q4LE39	4.45108e-06	0.304775
Q03989	0.0018745	0.460841
Q9Y4X5	0.00560823	0.155461
O95376	0.000883099	-0.247444
P40616	0.00898831	0.262656
Q969Q4	2.81189e-06	0.613432
Q3SXY8	0.0634212	0.116348
Q8N8R7	0.267788	0.055069
Q9NXU5	4.06035e-06	0.365958
Q0P5N6	0.0917558	0.36459
P36404	0.230054	-0.0731366
Q9Y2Y0	0.078217	-0.122305
P36405	0.49535	-0.0412951
P40617	1.08426e-06	0.822419
P49703	9.88125e-05	0.509573
Q9Y689	0.00483923	0.26531
Q96KC2	9.72162e-05	0.531791
Q9H0F7	0.169142	0.0597013
Q15041	0.0423727	0.176668
Q66PJ3	0.259348	0.0475113
O75915	0.00259068	0.172116
Q8N6S5	0.0520914	0.172252
Q96BM9	0.00104074	0.313123
Q9NVJ2	0.000595016	0.340936
Q9NVT9	0.190032	0.0585638
Q8N2F6	0.00961353	0.141465
Q96C12	0.297675	0.0709119
Q6NXE6	1.27296e-10	-1.10055
Q9H6L4	0.285844	0.116212
Q8IUR7	0.0848054	-0.10699
Q7Z3E5	0.151698	-0.0977275
Q9P291	7.54083e-10	2.35271
Q9UH62	2.16316e-13	1.44394
Q6P1M9	0.0287962	-0.114727
Q7L4S7	7.30853e-08	0.65751
Q5T2E6	0.212625	-0.0770288
Q9H993	0.0174858	-0.172972
P27540	8.94703e-08	-0.514245
O00327	0.0419249	-0.0979245
Q92747	0.0425665	0.148336
O15143	0.031798	-0.167017
O15144	0.00443306	-0.210957
O15145	0.87961	-0.0125929
P59998	0.0271922	-0.192439
O15511	0.0266003	-0.170604
Q9BPX5	3.67252e-05	-0.426708
Q7Z6K5	0.0194999	-0.467687
P56211	4.12906e-05	-0.600463
P49407	0.0123935	-0.198613
P32121	0.467236	-0.0408869
Q8N5I2	0.000498595	-0.232538
Q96B67	6.61104e-10	0.957697
P15289	0.0593123	0.094466
P15848	0.190035	0.0691795
P51689	0.204095	0.0540082
Q6UWY0	0.0177811	0.176867
Q9H2C2	0.789406	0.0210594
Q13510	2.37094e-11	0.86288
Q9ULH1	0.168117	-0.087985
O43150	0.0718771	-0.0987157
Q9Y576	5.61389e-06	-0.325581
Q8WXK3	3.44826e-07	0.949364
A6NK59	0.341258	-0.0794859
Q9NWX5	0.137221	0.0803233
Q9H672	0.776147	0.0221323
Q9H765	0.746921	0.0226361
Q96DX5	0.0599007	-0.177407
Q8N9N2	0.0805737	-0.0867821
Q9H1I8	0.000228336	-0.273931
Q8N3C0	0.0013732	-0.183652
L0R819	0.06809	-0.188069
Q9Y294	0.104651	-0.095273
Q9NVP2	0.00134629	-0.49937
Q9NR48	0.00416296	0.149178
Q9UBL3	0.00288112	-0.161168
P04424	0.00603505	-0.204233
O95671	1.82034e-05	-0.296576
O43681	0.0102385	-0.13929
P08243	0.000171335	-0.315401
Q9NWL6	1.37307e-07	-0.491138
Q12797	7.37344e-05	0.311314
Q5U4P2	0.000432332	0.260823
Q6ICH7	0.000637042	-0.294851
Q8IZT6	1.64397e-06	-0.307625
Q9BZE9	0.00223866	-0.192322
Q7L266	2.05173e-06	-0.540652
P00966	3.67252e-05	-0.371619
Q2TB18	5.69224e-05	-0.404494
O75129	0.924431	0.0067185
Q8IXJ9	0.000542317	0.252028
Q76L83	0.341538	0.0485901
Q8NBU5	0.256931	0.0830182
Q6PL18	2.52612e-07	-0.423783
Q9ULI0	0.022598	0.127939
Q9NVI7	0.0158442	0.213222
Q5T9A4	0.00436241	0.216081
Q5T2N8
Q96QE3	2.66809e-09	-0.836902
O95260	0.0158669	-0.148538
P18846	0.114854	-0.156613
P15336	0.462985	0.0775061
P18847	2.25212e-12	4.99342
P18848	0.000133989	0.781071
Q9Y2D1	1.05706e-09	1.43095
P18850	1.02252e-06	0.598087
Q99941	0.00128174	-0.171985
P17544	1.45747e-05	-0.373384
Q6VMQ6	0.00065339	-0.312011
Q5U623	0.0939019	0.0794424
Q9H0Y0	9.9464e-05	-0.565642
Q9BSB4	0.796137	0.0132253
O94817	0.417084	0.0537859
O75143	0.777115	0.0150587
Q6ZNE5	0.251132	-0.083275
Q676U5	0.0110615	-0.159313
Q8NAA4
Q2TAZ0	0.000832409	-0.267761
Q96BY7	0.00580085	0.201437
Q9NT62	0.00305431	-0.177799
Q8WYN0	1.62889e-07	-0.867805
Q9Y4P1	2.96958e-08	-0.651146
Q96DT6	4.06328e-05	-0.415243
Q86TL0
Q9H1Y0	0.413949	0.0425267
O95352	0.00177353	-0.239093
Q7Z3C6	0.0627162	-0.120368
P31939	0.0040278	-0.225951
Q8WXF7	0.00011546	0.275363
Q8NHH9	0.167937	0.0790307
Q6DD88	0.00580889	0.184547
Q13315	0.00402307	-0.175624
P54259	0.115464	0.123318
O00244	0.010388	-0.299571
Q9P241
P98196	0.757445	0.023789
Q9Y2G3	0.0149779	0.136572
Q8NB49	0.0244045	0.102695
Q9HD20	0.000715063	-0.215101
Q9NQ11	0.766791	0.0219724
Q9H7F0	0.00524425	-0.155391
P05023	0.511225	0.0435698
Q13733
P05026	0.00633811	0.240361
P54709	0.0672525	0.151913
Q9Y6H3	0.932018	-0.0203312
O14983
P16615	0.00139881	0.297435
Q93084	0.142223	0.109042
P20020	0.00169101	0.238515
Q16720
P23634	1.9034e-05	0.338944
P98194	1.08583e-12	1.36175
P20648	0.00315781	0.618186
P25705	0.00305721	0.238767
P06576	0.000859907	0.23603
P36542	0.00234019	0.211961
P30049	0.0267094	0.215964
P56381	0.142637	0.159288
Q9UII2	0.0387092	0.322879
Q06055	1.33218e-09	1.09961
P48201	0.000115495	0.809335
Q96IX5	0.438231	-0.0578483
P56385	0.00494349	0.275831
P56134	0.0021214	0.257139
O75964	0.000272236	0.390904
P56378	0.00240529	0.307208
P24539	0.0136715	0.210775
O75947	0.0015524	0.330577
P18859	0.0231669	0.321622
P48047	0.0371952	0.201404
Q15904	1.22221e-05	0.497858
O75787	5.35589e-08	0.624888
Q93050	1.25394e-05	0.374911
Q9Y487	0.653797	0.0281595
P27449	0.0719447	0.180612
P61421	0.0080457	0.244521
P38606	0.224887	0.0602366
P21281	0.931998	0.00565125
P21283	0.0177666	0.127733
Q8NEY4	0.787996	-0.0200552
Q9Y5K8	0.453811	0.0414466
P36543	0.00229523	0.145579
Q16864	0.00102529	0.31499
O75348	0.904709	-0.0133807
Q9UI12	0.0110256	0.147426
Q04656	2.73804e-07	0.717319
Q9NTI2	0.238169	0.104432
P98198	0.274111	0.068399
Q8TF62	0.159522	-0.0762347
O75110	0.00170099	0.329369
O43861	0.567002	0.0305848
Q5TC12	0.965776	-0.00230478
Q8N5M1	0.0623511	0.107528
Q6P4H8	1.62483e-09	1.12681
Q13535	2.15552e-07	-0.492444
Q6UW56	0.643244	0.0468208
Q8WXE1	1.94023e-08	-0.598754
O75882	0.417326	-0.063406
P46100	1.27703e-09	-0.906454
P54253	0.582946	0.0397037
Q9UBB4	0.0454721	-0.120707
P0C7T5	0.0562562	-0.134263
Q99700	0.0563627	-0.112386
Q8WWM7	0.481636	-0.0456579
P54252	1.0873e-05	-0.352753
O15265	0.167958	0.0740519
Q9ULK2	0.159489	0.0952116
Q5T6C5	0.738132	0.0241297
Q14CW9	0.903067	-0.00628234
Q96GX2	0.000651419	-0.233378
Q13825	0.0224878	0.141162
Q9Y679	0.0118142	0.163252
O14965	0.453811	-0.0351
Q9NWT8	0.000244265	0.280083
Q96GD4	0.0556043	-0.0973424
Q9NQS1	0.600301	-0.0551424
Q8NBF6	0.668192	0.0292523
O15169	2.36924e-05	0.374604
P30530	0.0257664	-0.22864
Q9H6S1	1.52373e-08	0.801891
O14977	5.79561e-08	0.786494
P20160	0.322353	0.078036
P61769	0.443919	0.0967925
O75752	0.10353	-0.177096
Q8NCR0	0.0173657	-0.1671
Q96L58	0.131191	-0.0813883
O94766	0.46208	0.0508889
Q6Y288	0.00175118	0.154702
Q9NY97	0.0399466	0.110193
Q9BYG0	0.0253008	0.192886
Q8NFL0	4.73664e-07	-0.624285
Q7Z7M8	0.136104	-0.110356
Q67FW5	1.01467e-06	0.417523
Q00973	6.35396e-12	1.35038
P15291	0.768175	0.0184792
O60512	0.00215189	0.239797
O60513	3.24133e-05	0.302553
O43286	0.00285529	0.240942
Q9UBV7	0.107119	0.128473
O43505	0.797834	-0.0312375
Q9BPU9	0.00555277	0.295935
Q9NWV8	0.0026737	-0.177936
Q9NXR7	0.000561075	-0.309343
P56817
O14867	6.21648e-11	0.986228
Q92934	0.326927	-0.206707
Q99933	0.039909	-0.229128
O95816	1.12424e-06	0.428315
O95817	1.86299e-12	2.9737
O95429	0.0196227	-0.272371
Q9UL15	0.0139508	-0.106099
P46379	0.0233924	-0.11126
Q9P281	3.18461e-13	4.13789
Q8TBE0	0.000146845	0.223817
Q9UQB8	0.392921	-0.0393342
Q9UHR4	0.0357859	0.189631
Q16611	0.000228336	0.302609
O75531	0.314788	0.0774971
Q8NDB2	1.95723e-08	-0.556898
Q8N9N5	4.80594e-05	0.28546
Q92560	0.000929866	-0.201443
Q8IXM2	0.162748	0.0800375
Q99728	5.39128e-09	-0.49793
Q6ZT62
Q9HBU1	0.000117275	-0.320292
P80723	0.00853526	0.411537
Q16520	0.00701538	0.355202
Q9NR55	0.207273	-0.124026
Q07812	0.00628105	0.145778
Q9NRL2	5.97895e-05	-0.258013
Q9UIG0	0.906684	-0.007134
Q9UIF9	4.92854e-08	0.537383
Q9UIF8	4.58451e-06	0.347619
Q9BXC9
Q96RK4	0.245709	-0.0543102
Q8IWZ6	1.19304e-07	0.522932
Q8WY36	4.72004e-06	0.334462
P50895	0.000810044	-0.26278
Q9UHQ4	0.000354841	0.26883
P51572	0.521542	0.0571266
P56945	0.131743	0.115483
O75815	8.10997e-05	0.507597
O75934	0.0912076	0.101348
Q9H6U6	0.00896624	-0.153075
P54687	0.00594954	-0.167474
O15382	0.00928352	0.166105
Q9P287	0.350572	-0.0448043
P12694	0.000236033	-0.224389
P21953	0.000240972	-0.364169
O14874	0.000281709	0.343277
O95999	0.176233	0.104155
Q9H165	0.0966043	0.172017
P10415	0.278674	0.0949281
Q07817	0.000169759	0.388207
O43521	1.76772e-06	0.495124
Q9HB09	0.686905	0.0575649
Q9BXK5	0.000102649	0.358926
Q92843	4.66014e-07	0.476281
Q4VC05	0.184219	-0.103482
Q9BQE9	0.110604	0.179737
Q8WUZ0	0.372739	0.0745127
O00512	0.362687	-0.209275
Q86UU0	0.0139432	-0.248275
Q9NYF8	0.0748714	0.189803
A2AJT9	0.000602979	0.255201
Q6W2J9	3.40102e-10	-0.938484
Q5H9F3	0.0179217	0.164872
P11274	0.0372947	-0.0969962
Q9Y276	0.0722829	0.110855
Q02338	0.0472038	0.135136
Q9BUT1	0.524925	-0.0406512
A6H8Y1	0.127634	-0.141863
Q14457	0.0253008	-0.142064
Q9BUH8	0.992206	-0.000800347
Q5T5X7	0.000144854	-0.318023
Q6ZU67	2.74638e-09	1.53737
Q8N7W2	0.000383241	-0.293702
O76090	0.000154836	2.29187
O15155	0.000215823	0.434976
Q9NYM9	0.00754081	0.333624
Q9HBH7	0.659005	0.0395263
Q9NZS9	1.25787e-05	0.403225
Q8NFJ8	1.23967e-06	-0.507775
Q8NDY6
O14503	4.13915e-11	1.35074
Q96G01	0.0167998	-0.129476
Q8TD16	0.0249081	-0.125778
Q6ZP65	0.403092	0.0615311
Q9NZM4	0.627903	-0.0322396
Q6AI39	0.101931	0.0808723
P55957	0.0248669	-0.226066
Q13323	0.005281	0.321018
O00499	0.00116175	0.362837
Q9UBW5	0.84405	-0.0122684
Q9NQY0	0.00353332	0.156793
Q13490	0.000138332	-0.350046
O15392	0.0031607	-0.227876
Q9NR09	6.91606e-05	-0.269135
P54132	5.04177e-08	-0.475572
Q13867	0.00452123	-0.22109
P78537	0.0884658	0.0803822
Q6QNY1	0.630223	0.0387298
Q6QNY0	0.32227	0.0623915
Q9NUP1	0.355313	-0.0899272
Q8TDH9	0.188432	-0.144749
Q9UL45	0.580225	-0.0733512
P53004	0.0208041	-0.181889
P30043	0.990337	0.000716975
Q9H2G9	1.83024e-06	0.369256
P35226	0.102478	0.0656253
P13497	0.727483	-0.0361066
Q9NSY1	0.0290159	0.117685
P34820	0.578464	-0.038818
Q14692	0.150834	0.059373
Q12981	0.000517454	0.318269
Q12982	0.436268	-0.0403454
Q12983	1.20902e-08	1.09455
O60238	7.79907e-09	1.16328
Q96IK1	0.0988162	-0.198128
Q8NFC6	0.73247	-0.0358138
Q9UMX3	0.000346677	0.320673
Q9Y3E2	1.48431e-05	-0.70556
Q9H3K6	0.0124357	-0.186175
Q53S33	0.0702215	0.158971
Q14137	0.000242052	-0.206949
Q6PGQ7	3.52507e-06	-0.554158
Q969J3	0.0346001	0.122018
Q96GS4	0.00123955	0.170721
Q96B45	0.00839503	0.245644
Q96FH0	0.0100015	0.384903
P07738	0.188822	-0.112154
Q86WA6	0.00255299	0.185044
O95861	0.00124049	-0.213136
Q12830	8.68211e-07	0.31724
P15056	0.115756	0.0838425
Q7Z569	0.000204122	0.214381
Q6PJG6	6.59224e-09	-0.88669
P38398	5.171e-06	-0.396812
P51587	0.000244993	-0.195328
P46736	0.00026979	-0.285823
O95696	7.79766e-05	0.302403
P25440	0.0280503	-0.122735
Q15059	0.766076	-0.0164243
O60885	0.461915	0.0471064
Q9NPI1	0.795095	0.0191505
Q9H0E9	2.01865e-05	-0.353861
Q9H8M2	4.52724e-05	-0.341777
Q92994	9.21905e-10	-0.786194
Q9HAW0	1.66498e-10	1.07108
O95415
Q8WY22	0.0380879	0.16079
Q9BX63	3.237e-06	-0.324165
Q8TDN6	0.0362418	-0.13421
Q8WUW1	0.301558	-0.0834975
Q9HCU9	0.000356643	0.2585
Q5PSV4	0.00694613	0.131162
Q5VW32	0.154019	-0.117893
P55201	0.00029412	0.236271
Q9ULD4	9.38248e-07	0.482527
Q9NSI6	0.00791368	0.153554
Q6RI45	2.0819e-05	0.291719
Q9NW68	7.9057e-06	0.514057
P35613	0.000208002	0.332362
Q5W0U4	0.241361	0.0609646
Q10588	0.671473	-0.0387138
Q10589	7.30129e-08	1.45349
O14981	2.23254e-07	-0.358822
Q9H0C5	0.00378441	-0.253988
Q9BSF8	0.0233293	0.167763
Q9BX70	0.0029335	-0.207499
Q9Y2F9
Q9P203	7.34966e-08	0.633088
Q5XKL5
Q96Q07	0.287466	0.0565116
P43251	0.511296	0.0365916
P20290	0.0020124	-0.222651
Q96K17	0.130459	-0.140662
P62324	1.4764e-09	0.948748
P78543	1.26798e-08	0.873225
Q14201	6.78188e-11	1.43868
Q06187	4.41264e-05	-0.242702
Q7KYR7	4.73397e-06	0.373944
P78410	0.0354857	0.123863
O00478
Q9Y297	0.212238	0.136622
O43683	0.141657	-0.0666272
O60566	1.70886e-08	-0.674923
O43684	0.0907116	-0.0988432
Q9BRD0	0.540242	0.0636255
O43709	0.171042	0.0759897
P41223	0.167648	0.280862
Q8NE79
Q13895	1.3425e-07	-0.461458
Q7L1Q6	0.483149	0.0390445
Q9Y6E2	0.0316729	-0.18498
Q9H8K7	0.604022	-0.0394286
Q9H0W9	0.00632212	-0.221834
Q9H3H3	0.00916543	-0.17384
Q86VG3	7.66479e-06	-0.807746
C9JLR9	0.000195121	0.33686
A0A1B0GVM6
E9PRG8	0.00605085	-0.148007
Q9HB07	0.0359779	-0.166999
Q8N999	3.86552e-10	-0.97976
Q9NQ89	0.0652887	-0.103986
Q8N5I9	1.14423e-06	-0.909924
Q99622	9.44366e-05	-0.382585
Q9H3J6	0.0209895	0.173942
Q96MD2	0.193541	-0.10732
Q69YU5	0.47817	0.0523169
Q9NWQ9	0.297104	-0.0655216
Q6ZRI6	1.40223e-09	-1.02365
Q8WUR7	0.0574586	0.165179
Q9Y2V0	0.00240113	-0.156706
Q6UWD8	0.00408082	0.383568
Q96GQ5	0.0121627	0.133923
Q9BSU1	0.0576897	-0.109471
Q6ZW13	0.658709	-0.087373
Q6PH81	0.32224	0.0699807
A6NNT2
Q8N3J3	0.00366814	-0.297417
Q9HAS0	0.726949	0.0170934
Q9BSJ5	0.00469314	-0.231901
Q32NC0	0.884688	-0.00794109
Q96B23	0.0662609	0.152466
Q8TCD1	0.132712	0.138949
Q9NSK7
Q9BVV8	0.000161954	0.780045
Q9UFG5	0.553089	-0.0539729
Q8N9M1	0.333517	0.0538151
Q9UNZ5	0.085851	0.133388
Q5BKX5	0.000106917	-0.351796
Q13901	0.43205	-0.0380765
Q9NS00	0.0878541	-0.0815609
Q96EU7	0.153254	0.0975883
Q9NX04	0.565334	-0.0400795
Q9NSG2	5.11587e-10	-0.882425
Q6ZSJ8	0.363776	-0.0860966
Q8NDD1	0.566694	-0.052507
Q8NEQ5	8.20101e-05	0.79719
Q5SNV9	0.00149546	0.442221
Q8IYL3	0.0461647	0.180189
Q9H425	0.00130435	0.329936
Q9H246	0.000501013	0.710102
A1L170	8.81177e-05	0.447033
Q9BWL3	4.12847e-07	0.69926
Q9BV19	0.1189	-0.0979236
Q8N6N3	0.200463	-0.125977
Q5VUE5
Q8N0U7	0.0615556	0.20555
Q07021	0.0308767	0.299528
Q9NZP8	0.0255863	0.150118
P06681	0.514611	0.0292194
Q5TEA3	0.0378637	0.163987
Q9GZN8	0.000889962	-0.495291
Q6P5X5
Q9Y426	0.38238	-0.209505
O14523	0.000815951	0.211626
Q4AC94	0.00894853	0.172211
Q86YS7	0.00572546	-0.160356
Q9NWW7	0.19156	-0.127413
Q9BVC5	0.822377	-0.0148427
Q8N8R5	2.48859e-05	-0.302213
A8MZ97	0.440485	-0.0981344
Q3KRA6	0.0400968	-0.119777
P01024	2.50592e-08	0.860755
Q9HBI5	0.326761	0.218271
Q6P1S2	0.00496264	0.205598
Q5JPI3	0.198488	-0.0567495
P0C0L4	0.913888	0.0211016
Q8WVX3
Q8N1A6	0.0606098	-0.150871
Q504U0	2.99292e-08	-1.66132
Q5BLP8	2.3358e-05	1.07375
P21730	5.53008e-06	0.665855
Q49AR2	0.0278362	0.116686
Q7Z6I8	0.600973	0.0658497
Q96GV9	0.558247	0.0348318
Q96MH7	0.0680015	0.217596
A6NDU8	1.6674e-12	-1.31263
Q7Z4R8	0.00115191	0.258209
Q9P0P8	0.000129389	0.396638
O95873	0.00107101	-0.332968
Q6UWU4	1.08148e-07	0.673307
Q9BPX7	0.00824944	-0.172696
Q96N11	0.0361341	-0.110894
Q9BRJ6	0.479446	-0.0273354
Q9H7E9	0.000124552	-0.260763
Q96NL8	0.885446	0.0156304
Q96K31	0.00109847	0.192567
Q6P1X6	0.000184126	0.202017
Q9BUW7	2.76077e-06	-0.719489
Q8IXQ3	0.00108456	-0.459178
Q5T6V5	0.0183483	-0.130914
Q9NZ63	0.085756	-0.1639
Q96MD7	6.747e-09	0.569637
Q8N1Q1	0.223483	-0.0976607
P00918	0.000335908	-0.335828
P07451	0.0574266	-0.175418
Q9Y2D0	0.000668402	0.405733
Q9H8G2	0.0649045	0.154691
Q9Y376	0.231143	-0.0766908
Q9H9S4	0.118958	0.107868
Q9Y6J0	0.00192133	-0.152385
Q9BTV7	0.0331504	-0.116347
Q9UGQ2	9.84449e-09	1.04917
O00555
O95180
Q8WUQ7	0.240018	-0.0439211
Q86Y37	4.94583e-07	-0.418767
Q9HB71	1.13664e-05	0.500061
P27708	0.00992207	-0.141362
Q9BY67	0.0306507	0.395813
Q8NFZ8
Q9P1Z2	0.175979	0.0733875
Q13137	2.29818e-07	-0.374562
P0DP25	0.456044	0.115144
Q96GE6	0.536573	-0.0443963
Q9NZT1	0.5607	0.379234
P27797	0.000317242	0.306665
O43852	0.0519696	0.247206
Q14012	0.57592	-0.0346926
Q8IU85	0.586974	0.0322413
Q13554	0.251537	0.0618063
Q13557	0.00297029	0.171043
Q13555	0.632911	0.0235042
Q96RR4	3.29585e-06	-0.40804
P49069	0.128669	-0.173059
Q5T5Y3	0.00197004	-0.212199
Q08AD1	0.085851	0.093935
Q9P1Y5	6.47012e-05	-0.294758
Q9Y6Y1	0.000558807	0.688336
O94983	4.73397e-06	-0.592269
Q86VP6	0.015636	-0.19175
O75155	1.71194e-05	-0.353612
Q8WVQ1	0.0103151	0.112567
P27824	3.14135e-05	0.449572
Q01518	0.0364909	-0.170632
P40123	0.000374093	0.392373
P40121	0.0277915	-0.202096
P07384	0.00586852	-0.176751
O75808	1.14054e-08	-0.647978
P17655	0.000843842	-0.272357
O15484	0.0602302	0.166565
Q9Y6W3	0.000361601	-0.238282
P04632	0.0916236	-0.0898169
Q14444	0.0953984	-0.187482
P52907	0.0453373	-0.131398
P47755	0.00242726	-0.214765
P47756	0.0108165	-0.243231
Q5EG05	0.57443	0.0609689
Q96LW7	3.35819e-05	0.344497
Q9BX69	6.42495e-07	-0.4167
Q9Y2G2	0.173942	-0.0743338
Q9H257	8.20624e-05	-0.249966
Q9Y2V2	0.24148	0.0784858
Q86X55	0.000473889	-0.240782
Q5VZK9	0.0489167	-0.124042
Q8N4J0	0.00468326	-0.172391
P49589	0.0635049	-0.112532
Q9HA77	0.000396554	0.184808
O15234	0.015295	0.313881
Q6P4E1	0.0195217	0.313401
Q96PB1	0.62439	-0.0416892
Q8WXE0	0.000432085	-0.186407
P29466	0.00275675	-0.162004
Q92851	0.0126138	-0.143682
P42575	6.7776e-10	-1.25339
P42574	0.00113719	-0.207443
P49662	1.86633e-05	0.348508
P55212	1.28005e-08	-0.696728
P55210	0.0161248	-0.137493
Q14790	0.0190942	-0.112167
Q9UKL3	6.89158e-07	-0.440747
P55211	1.20107e-08	-0.668579
Q9NQ75	0.137855	-0.105755
P20810	0.316788	-0.114179
A6NHX0	0.00101026	-0.330912
P04040	0.286521	-0.0548033
Q03135	0.0657937	0.204281
P51636	0.0192934	0.261625
O43439	0.0306454	-0.150089
O75081	0.0778521	-0.220853
Q13951	0.00605784	0.191808
P22681	0.00426775	-0.267579
Q13191	0.00175779	0.366774
Q75N03	0.122188	0.0681134
P16152	0.472556	-0.0409253
O75828	0.000769145	0.689693
Q8N4T8	0.00120688	0.350201
P0DN79	0.819886	0.0142125
Q9BRT8	4.65153e-05	-0.404391
Q8IUF1	4.28602e-08	-1.04657
P83916	0.670508	0.0473273
Q14781	0.00534313	-0.226364
Q13185	0.0189476	0.28518
O00257	2.75517e-09	0.678871
P45973	0.000774246	0.34283
O95503	0.810582	0.0132796
O95931
Q9HC52	0.000177526	0.198466
Q6P1N0	0.907334	0.00650295
Q5T0F9	0.292173	-0.0498041
Q8IX12	0.757265	0.0145882
Q8N163	0.0289378	-0.121905
Q96A19
Q9BWC9	4.7469e-07	-0.711211
Q8NEF3	0.00242726	0.316879
Q96NT0	0.0013622	0.267454
Q8IWD4	1.55831e-06	0.624318
Q8WUD4	5.09924e-06	-0.79912
Q96CT7	0.95643	0.00567017
Q96BQ5	0.000238753	0.321742
P13994	0.000514419	-0.194641
Q9H6E4	2.4456e-07	0.43995
Q6PK04	0.0352654	0.151464
Q96M89	0.000228458	-0.388682
Q49A88	0.549498	0.034902
Q17RM4	0.239111	0.0790221
Q6ZUS6	0.000301021	0.327203
Q0P6D6	0.00533948	0.172665
P0C7I6	0.00150051	0.39326
Q9P0B6	0.00824828	0.309326
Q6PII3	0.0175143	0.188632
Q5T9S5	1.54148e-05	0.335721
Q7Z3E2	0.00101025	0.266141
O60826	0.0149677	-0.132216
Q86WR0	0.00186	-0.178525
Q8IWP9	2.64447e-05	0.705974
Q9BUN5	0.34344	-0.116732
Q5VVM6
Q9BV29	9.80074e-06	-0.791862
Q96HJ3	0.000126171	-0.610129
Q96MW1	0.157085	-0.127067
Q96A33	0.00162606	0.193372
Q8IVM0	0.00210323	-0.328121
Q96ER9	0.0106406	0.180916
Q4VC31	0.0324185	-0.16728
Q9P031	4.9565e-07	0.721669
Q16204	0.0256528	-0.109028
Q9Y6R9	0.0165301	-0.12497
A6NI79	0.00181904	0.351984
Q8IV32	0.363087	-0.0613344
Q8N9Z2	6.30544e-08	0.518767
Q9BR77	0.000700457	0.262959
Q8N4S0	5.21546e-05	0.276448
Q86UT8	0.549029	-0.0474946
Q15834	0.0120376	-0.192848
A6NKD9	0.000228294	-0.349925
Q9H6F5	0.473022	0.0700761
Q3V6T2	0.909051	0.00694271
A6NC98	0.203691	-0.060446
Q9P219	0.0797051	0.130646
Q9Y3X0	0.00551131	0.313259
Q9GZT6	0.0148291	0.17981
Q7Z6B0	0.772134	0.0219971
Q53HC0	0.839461	0.0124046
Q567U6	0.823757	0.0125093
Q96F63	0.0454157	0.142115
I3L3R5
Q8TD31	0.0563627	-0.0915435
P13501	1.6761e-06	0.534594
Q9BSQ5	0.015091	-0.101284
P48745	2.16961e-11	1.80004
P20248	5.66627e-07	-0.443951
P14635	0.0338615	0.153268
O95067	0.827505	-0.010153
P24863	0.10985	0.158216
P30281	3.39373e-10	1.1668
O95273	0.344156	-0.0582381
P24864	1.46555e-07	-0.787125
O96020	5.72928e-07	-0.538669
P41002	0.0139038	-0.181326
P51946	0.105368	-0.0961885
Q14094	1.17766e-05	0.534955
O75909	0.15556	0.0744147
Q9UK58	6.19111e-05	0.263269
Q96S94	0.00479719	-0.158535
Q8N1B3	0.0133294	0.212412
O60563	0.00409967	-0.265428
O60583	1.71142e-10	-0.714465
Q8ND76	0.0643479	0.0941545
Q8N7R7	0.000176249	-0.239638
O43303	1.75638e-05	-0.278468
Q9ULG6	2.06102e-12	1.86986
P32246	0.000105626	0.485368
P41597	0.221478	-0.209773
O14618	0.0375991	-0.155861
Q6IQ19	0.45341	0.0372647
Q4G0I0	0.00102653	0.34392
P78371	0.034296	-0.146595
P49368	0.165646	-0.10178
P50991	0.758406	-0.0270573
P48643	0.0669652	-0.122405
P40227	0.103348	-0.120369
Q99832	0.0945141	-0.113955
P50990	0.272093	-0.0739027
P86790	0.10985	0.0702631
Q6YHK3	0.0984807	0.0888455
P08571	0.922009	-0.00837319
P48509	0.0243498	0.138551
Q99467	0.658773	0.0313731
P15813	0.147044	0.209204
P15812	0.391011	-0.0951341
Q9NNX6	0.351579	0.0576341
Q9BZW8	0.0632829	0.164479
Q5ZPR3	0.0182308	0.339843
Q9Y5K6	0.0256755	-0.168612
O95400	0.527734	0.0594455
Q9UGN4	0.000669886	0.506147
A8K4G0
Q8TDQ1	0.590424	-0.0485739
Q8IX05	6.46262e-09	-1.1006
P20138	0.00300556	-0.320789
P16671	8.64697e-06	0.544382
P11049	2.78551e-06	-0.414824
P28907	0.420039	0.0897176
O15446	0.364929	-0.0804028
P01730	1.51591e-05	-0.349126
P25942	0.000100723	0.500265
P16070	0.000725537	0.539123
P15529	0.0119206	0.297643
Q08722	0.00917228	0.205075
P19397	0.684136	0.0858755
P08174	3.71213e-09	0.795226
P19256	0.0817989	0.245482
P13987	0.0106375	0.297512
P08962	0.0151204	0.192631
P34810	0.00977063	-0.286999
P32970	0.467147	0.0850701
P04233	0.0342262	0.152838
P60033	0.000398783	-0.289349
P27701	0.0463324	0.210504
Q01151	5.21765e-08	0.738691
Q9UIB8	0.000368673	-0.329242
P21926	4.87506e-05	0.466857
Q9NPY3	6.30552e-09	-0.525602
P48960	0.0482226	0.190185
P14209	0.61959	-0.0627692
Q8TCZ2	3.17094e-05	-0.526295
Q8IWY9	0.000366061	-0.2365
O75794	0.892628	0.00759314
Q9UNH5	0.251844	0.0803493
Q13042	0.00527876	-0.1514
Q12834	0.00268364	-0.200369
Q9UJX2	0.0232055	-0.103584
P30304
P30305	0.00134335	0.566178
P30307	4.58137e-07	-0.644345
Q8NHZ8	0.964558	-0.00507464
P30260	0.0561854	-0.0899388
P49427	0.39395	0.0475324
Q16543	0.716009	0.0285688
Q7L3B6	0.888314	0.00975046
O60508	1.48363e-05	-0.255302
P60953	0.761984	0.0146231
Q9Y5S2	0.00595362	-0.185801
Q9UKI2	7.86561e-07	1.03369
Q9H3Q1	1.97771e-06	0.940183
Q9NRR3	1.23882e-06	-0.443929
O75419	3.29712e-10	-0.942318
Q99459	0.0169501	-0.0939971
Q99741	2.51459e-10	1.00258
O00311	3.62287e-11	-0.912322
Q6P1J9	0.000102787	0.217847
Q69YH5	1.13244e-05	-0.377264
Q99618	0.80264	0.0298148
Q9BXL8	0.229909	-0.118982
Q96FF9	2.1003e-07	0.58978
Q9BWT1	8.44212e-10	-1.03838
Q96GN5	2.34106e-05	-0.460434
Q53HL2	0.567256	0.0327213
P19022	1.38879e-08	-0.617506
Q9UJ99	9.53981e-08	1.24588
O14735	0.0165391	0.16303
P06493	4.82783e-05	-0.271584
Q15131	0.0261213	-0.117399
Q9UQ88	1.17624e-09	-0.678387
P21127	0.0118142	0.155371
Q9NYV4	0.469768	-0.0290645
Q14004	0.0327408	-0.116516
O94921	0.000852841	0.383628
Q00536	0.37893	0.0339648
Q00537	0.000334954	0.2045
Q07002	0.0603781	0.1079
Q9BWU1	0.743152	-0.0196199
P24941	0.00197004	-0.215318
O14519	0.115741	0.11343
Q00526	1.43737e-10	1.56082
P11802	5.42269e-06	-0.540762
Q00535	4.76373e-05	-0.259845
Q96SZ6	5.77515e-11	-1.00965
Q96SN8	0.000558778	0.179073
Q96JB5	3.95358e-05	0.334952
Q00534	0.00309116	-0.202559
P50613	0.898424	-0.00911625
P49336
P50750	1.75471e-07	-0.489653
Q5VV42	0.000142772	-0.238314
P38936	1.32655e-10	1.70415
P46527	0.000193895	0.581474
P49918	2.17974e-11	1.72547
P42771	0.147668	-0.329499
Q9NXV6	0.921422	-0.00502391
Q96HQ2	0.000327004	-0.30601
P42773	0.014657	0.161162
P55273	0.00011551	0.394302
Q16667	0.00351145	0.195784
Q16878	7.12532e-07	0.75987
Q6NVV7	0.151494	-0.163348
Q01850	1.5402e-07	0.733104
Q92903	2.55787e-08	0.629621
O95674	0.178664	-0.103959
Q9H211	2.72706e-08	-0.63184
Q9UKY7	0.857517	0.0190418
Q9Y232	0.341539	-0.0350088
Q8N8U2	0.00291018	0.167857
P40199	0.0484096	0.229696
P49715	0.000412922	-0.360069
P17676	9.33215e-05	0.478879
P49716	4.603e-06	-0.612296
P53567	0.0358833	0.258146
Q03701	1.43623e-05	-0.289799
A8MTT3	0.226784	-0.217275
Q92879	7.90694e-05	0.308246
O95319	0.0421123	0.121983
Q9NYQ6	0.476006	0.0404101
Q9HCU4
Q9UHN6	5.45701e-05	1.0795
P49450
P07199	0.0930142	-0.0884627
Q03188	0.585861	-0.0323842
Q02224	0.000754373	0.211728
P49454	0.00326768	0.159037
Q9H3R5	2.87431e-05	0.270484
Q92674	0.338227	0.0467653
Q9HC77	7.3322e-06	0.27397
Q9BS16	0.00501826	0.262898
Q8N0S6	0.00843743	0.129781
Q9NSP4	0.580508	0.0361608
Q96H22	0.0978184	0.0940693
Q9BU64	0.201962	0.0832075
Q6IPU0	0.996316	-0.000299088
Q7L2Z9	0.453248	0.0714852
Q8N2Z9	0.537112	0.0427795
Q96BT3	0.0230209	0.17503
Q71F23	0.738908	0.0235836
Q7Z7K6	3.28519e-06	0.48388
A0A0U1RRI6	0.0103192	0.206461
Q5EE01	0.602401	0.0257919
A8MT69	0.278674	-0.122747
O60308	4.19815e-05	0.439007
Q8N960	2.18014e-10	0.749031
Q6ZU80	0.0564742	0.170948
Q9UPN4	0.603248	0.0221135
Q66GS9	0.0180225	0.0932835
O94986	0.711707	0.0445645
Q5TB80	8.313e-06	0.285502
Q9UPV0	0.00230473	-0.175385
Q5SW79	0.815166	-0.0167097
Q9Y4F5	0.487211	-0.0448695
Q8TEP8	0.00665962	-0.113539
Q9BV73	0.00806185	0.125423
O15078	0.0001345	0.227527
Q9C0D2	0.0781468	0.0939916
Q5VT06	0.798076	0.0136104
Q9BYV8	0.586476	-0.0238641
Q9C0F1	0.0255632	-0.152962
Q53EZ4	0.139219	-0.0625099
Q86XR8	0.0103682	0.130763
Q8IYX8	0.108802	-0.0843329
Q96MT8	0.678161	0.0231634
Q76N32	3.61328e-07	-0.598287
Q9P209	0.262562	0.048244
Q8TAP6	5.25178e-06	-0.257372
Q5JTW2	3.62603e-07	-0.394449
Q9Y592	0.34314	-0.0767926
Q6P2H3	3.20155e-06	-0.373748
Q5SZL2	0.207898	0.134618
Q96ST8	0.963064	-0.00205822
Q96GE4	0.922899	0.00542283
Q8IW35	5.46678e-08	-0.482628
Q9Y6K0	0.0774581	-0.0968611
Q5T4B2	0.128902	-0.0861621
Q8TCT0	0.00221764	-0.248252
P27544	0.616132	0.0471085
Q96G23	0.00152826	0.255112
Q8N5B7	0.000676548	0.239965
Q6ZMG9	0.00013112	0.374858
P23141	0.00388079	0.151086
O00748	0.00150854	0.151068
Q6UWW8	0.79019	0.0131273
P41208	0.38238	0.10097
O15182	0.544971	0.0906427
Q9Y6A4	0.805771	0.0160245
Q4G0U5	0.0354103	0.170573
P57076	0.0353463	-0.103269
Q6V702	0.448846	0.0885165
Q96G28	0.073184	-0.1013
O43822	0.00707406	-0.196495
Q96MR6
Q8NHU2	0.155358	0.23623
Q6ZU64	0.000453939	0.446838
A5D8W1	0.00680474	0.320281
Q9C0B2	0.00288	-0.332884
Q9P2B7	0.526294	0.0499802
P00746	0.571985	0.0544003
Q9UEE9	0.00517384	-0.314207
P23528	0.256846	-0.084121
Q9Y281	0.368435	-0.0597008
O15519	9.63551e-07	0.538369
P27918
Q8N884	4.23843e-09	0.959103
Q9UFW8	0.0116039	0.160036
Q0VF96	0.134864	0.151358
Q99674	0.922658	0.0123716
Q9BUX1	5.00339e-07	0.869952
Q8WUX2	0.0399132	-0.119597
Q13111	6.61967e-07	-0.392326
Q13112	0.000212485	-0.226224
Q96JM3	0.0313249	0.0929487
Q96BP2	0.00928018	-0.184045
Q8WYQ3	0.0146535	-0.401376
Q9Y6H1	0.694412	-0.0465573
Q9NX63	0.0766549	0.15641
Q8N4Q1	0.4233	0.0986977
Q9BSY4	0.000359498	-0.556049
O14646	0.983754	0.0012107
Q86WJ1	1.25836e-11	-0.949751
O14647	5.54398e-09	0.634248
Q12873	0.0126758	0.0974921
Q14839	0.089141	0.0708231
Q8TDI0
Q8TD26	0.00332877	-0.176331
Q9P2D1	0.914591	-0.00465568
Q9HCK8	0.000141611	-0.218739
Q3L8U1	0.0323839	0.112362
Q8NE62	9.35819e-05	-0.30653
O14757	0.000215506	-0.225723
O96017	7.41362e-05	-0.317467
Q8IWX8	0.0287606	0.10253
Q96EP1	1.0174e-08	-0.538081
P36222	0.0280344	-0.12987
Q5VXU3	3.02449e-07	0.685869
Q9UKJ5
Q9BWS9	0.167542	-0.0655126
P35790	0.00635949	0.191168
Q9Y259	0.00338363	-0.197683
P24386	9.61914e-05	-0.279861
P26374	0.00250324	-0.213458
Q9HD42	0.0064626	0.209318
Q7LBR1	0.00623338	0.196517
O43633	0.0870548	0.109214
Q9UQN3	4.62954e-08	0.517301
Q9Y3E7	0.984462	-0.00184771
Q9BY43	0.720941	0.0380038
Q9H444	0.643721	0.0489999
Q9NZZ3	0.255582	0.111502
Q96FZ7	0.0107225	0.159194
Q8WUX9	0.00154051	-0.165834
Q9UHD1	1.28418e-11	1.28466
Q99653	0.000415045	0.406433
Q8IZ52	6.35536e-08	0.457736
Q9P2E5	4.21565e-07	0.412204
Q8WUD6	8.38485e-08	-0.582835
Q9NRG0	0.740359	-0.0228582
P30532	1.33737e-13	2.77249
O43529	0.0246442	-0.117566
Q9NPF2	9.8062e-07	0.516944
Q9NRB3	0.000154134	-0.312356
Q8NET6	0.000125236	-0.253155
Q8NCH0	0.00900322	-0.216811
Q7LGC8	0.0277759	0.210347
Q86X52	0.165541	-0.0901899
Q8WVB6	5.734e-09	-0.636562
P0CG13	0.43112	-0.0620071
Q9Y3Y2	0.0195036	0.12409
O15111	9.76168e-09	-0.73456
Q8WUH1	0.00314672	0.259553
O76071	3.2265e-05	-0.277392
Q9H5X1	0.11956	-0.0724424
Q9Y3D0	4.24846e-11	-1.73341
Q9H6Q4	0.967196	-0.00221498
Q6FI81	1.57121e-05	-0.346816
Q99828	0.00203751	0.27524
Q96RK0	0.614015	0.0338925
Q9BW66	0.960323	-0.00248323
Q8TCG1	1.1787e-10	-1.14347
Q86X95	1.6479e-07	0.608588
Q14011	0.0307453	0.174039
Q9NZ45	0.000319929	0.306383
Q8N5K1	1.4588e-05	0.474391
P0C7P0	0.395605	0.0631133
O14578	0.00222633	-0.16932
Q9ULV3	3.57807e-05	-0.290949
Q8WWK9	0.00248016	0.187064
Q8IYA6	0.00236106	0.158436
Q07065	0.000110879	0.520827
Q14008	0.0430542	-0.114387
P12277	0.38238	0.0571708
Q9UBR5	0.421067	-0.0620517
P06732	1.17573e-06	0.92733
P61024	0.00103461	-0.294529
P33552	8.93149e-05	-0.313326
Q7Z460	1.44541e-05	0.287552
O75122	0.00968878	-0.128763
Q8N2M8	3.48279e-06	0.403564
Q96S66	0.00361249	0.198134
P51790	0.442421	0.0474263
P51793
P51797	0.000241211	0.271306
P51798	0.0327487	0.146811
Q96B33	0.988641	0.00165765
Q9NY35	2.30975e-05	0.51945
Q9Y240	1.2213e-08	0.776628
Q2KHT3	0.0205905	-0.134066
O14967	1.28005e-08	0.780051
O00299	0.814746	0.012165
Q9Y696	0.0477163	0.130909
Q96NY7	2.05957e-08	0.931734
Q14677	0.271666	-0.0776086
P30622	1.70158e-05	0.402102
Q9UDT6	2.26744e-05	0.391259
Q8N3C7
P49759	1.29022e-10	1.67809
P49760	0.00149908	-0.245463
P49761	3.33081e-10	-0.8259
Q9HAZ1	0.147236	-0.130644
Q96JQ2	0.00012301	0.291861
Q13286	0.0029498	0.288947
O75503	0.631815	0.0177007
Q9NWW5	0.466959	0.0496719
P54105	0.00772838	-0.206319
O15516	0.564378	0.0289403
Q92989	0.11275	-0.0865084
Q9H078	0.00571395	-0.158459
Q16740	0.000900554	0.259801
O96005	0.634684	0.0242776
Q96KA5	0.627903	0.0303758
O76031	2.33187e-07	-0.41468
Q9HAW4	0.000713714	-0.496622
O94985	0.000334954	0.247275
Q9BQT9	0.000348141	0.588911
P09496	0.0156672	-0.310498
P09497	0.735663	-0.0377171
Q00610	0.117099	-0.103078
P53675	0.00441488	-0.240078
P10909	1.5835e-12	5.177
Q96AJ1	0.00595899	0.137568
O75153	4.28914e-07	-0.489384
Q15846	0.663597	-0.0480831
Q8N0X4	0.0327114	0.115578
Q8NFW8	0.000472914	0.229818
Q96DG6	0.0085908	-0.214013
Q7Z7K0	0.000876345	-0.261444
Q9NRP2	0.921422	-0.00966855
P56277	0.269196	0.112873
Q8IY22	1.19256e-08	-0.580476
P30085	0.0209641	-0.236623
Q5EBM0	0.000566139	-0.213465
Q9BQ75	0.924649	0.00484496
Q9NX76	0.000714478	0.296559
Q96FZ5	0.021711	0.368225
Q8N1G2	0.0469041	-0.100888
Q8IYT2	6.86289e-08	-0.612978
Q8N3K9	4.65721e-06	0.819114
P62633	0.0066316	0.234125
Q96KP4	0.521028	-0.0381698
Q8N9A8	0.00116589	0.311493
Q9P003	0.00958594	0.20459
G9CGD6	0.0025623	0.197225
Q8WXI2	0.00406512	0.543049
Q99439	0.000211198	-0.245684
Q15417	8.20111e-06	0.318864
Q9H8M5	0.00917101	0.32129
Q8NE01	0.326927	0.0527307
Q6P4Q7	9.53227e-06	0.424134
A5YKK6	0.00745652	-0.143372
Q9H9A5	0.00766387	-0.132902
Q9UKZ1	0.10545	-0.0855274
Q9NZN8	8.6555e-06	-0.397726
O75175	0.0867194	-0.102095
O95628	0.157036	-0.0982948
Q9ULM6	3.86733e-05	-0.463765
Q96LI5	0.0664352	0.138975
Q9UIV1	0.615441	0.0300643
Q9UFF9	0.166531	0.266823
Q92600	0.106657	-0.0898379
P09543	0.000934793	0.199803
Q9Y2B0	0.735143	-0.0534356
Q9BT09	0.802929	0.0283901
Q8N129	0.891031	-0.014477
Q96F85	0.627964	0.0461163
Q6PJW8	0.973674	0.00283251
Q8N815
Q9NXG0	0.0919954	0.0801009
Q96NU0	0.000813112	0.33391
Q7Z7A1	0.643879	0.019628
Q8N137	0.00104843	0.416263
Q9GZY4	0.000261448	0.279211
Q9Y2R0	0.220273	0.071074
Q9NYJ1	0.000105278	-0.64505
Q5JTJ3	8.77055e-05	-0.630001
Q96BR5	0.000598306	-0.327858
Q13057	0.971487	-0.00197832
Q8WTW3	0.0377778	-0.100767
Q14746	0.195324	-0.0608159
Q96JB2	0.0392793	-0.117266
Q9H9E3	0.414354	0.203738
Q9UP83	0.485678	-0.0329466
Q9Y2V7	0.132712	-0.101516
P83436	0.152506	-0.0849133
Q96MW5	0.128617	-0.107502
P38432	0.00596966	-0.142018
P12107
P39060	1.64241e-05	0.262593
P02452	0.3026	-0.0633045
Q86Y22	0.51267	0.0682486
P02458	0.000870006	0.419004
P02462	0.00644494	0.193826
Q9Y5P4	0.494134	0.0496956
P12109	5.2637e-08	0.526842
P12110	2.62553e-09	0.719142
Q02388	0.0462011	0.18585
P25067	0.0682102	0.277003
Q14055	0.00728123	0.311354
Q14050	0.00137397	-0.57733
Q8NBJ5	0.0648541	0.0957415
Q8IYK4	0.526682	0.0705404
Q8N668	0.416317	-0.0391561
Q9Y6G5	0.22599	0.0506342
Q86X83	0.0945425	-0.103443
Q9UBI1	0.0307453	0.126646
Q9H0A8	0.167157	0.0638557
Q9GZQ3	0.156605	0.0774371
Q7Z4G1	0.000347895	0.290308
Q86VX2	0.142943	0.113583
Q9NX08	0.118777	-0.0772707
Q9P000	0.00584849	-0.194871
P21964	0.00129318	-0.239594
Q86VU5
Q8NHY2	0.000614158	0.192514
P53621	0.118298	0.0811445
P53618	0.00498816	0.179149
P35606	0.00688247	0.153169
O14579	0.0812463	0.0896029
Q9Y678	0.0193323	0.143691
Q9UBF2	0.0414601	-0.107686
Q9NQ92	0.0183038	-0.320831
P61201	0.000247677	-0.292905
Q9UNS2	0.00210388	-0.269847
Q9BT78	0.00097058	-0.299621
Q92905	0.148596	-0.0898047
Q7L5N1	0.0115759	-0.182098
Q9UBW8	0.00151395	-0.273333
Q9H9Q2	0.0233034	-0.178329
Q99627	0.118182	-0.0886896
Q8WXC6	0.182525	-0.201512
P61923	0.249	0.0881242
Q9P299	0.0333978	0.294622
Q9H8M1	1.62512e-07	0.748539
Q9NZJ6	0.000152086	0.2656
Q9Y3A0	0.0376714	-0.183267
Q5HYK3	0.000391334	0.263052
Q9Y2Z9	0.488435	0.0780519
Q99807	2.63087e-05	0.371407
Q8NI60	0.000341047	-0.258621
Q96D53	4.56214e-11	-0.858667
O75208	0.00152419	0.228654
P31146	0.099608	-0.125546
Q9BR76	0.0139643	-0.162844
Q9ULV4	0.324149	-0.0698394
Q92828	0.636004	0.0298554
Q6QEF8
P57737	4.26136e-07	-0.637267
Q14019	0.12573	-0.115804
Q96I36	0.00539972	0.242726
Q7KZN9	0.772303	-0.0204287
Q14061	1.20364e-05	-0.652833
Q8N8Q8	0.483077	0.0340054
Q49B96	0.0115435	-0.185103
Q5RI15	0.012262	0.206795
P13073	0.0871278	0.1236
P20674	0.0872718	0.20769
P10606	0.00396596	0.361295
P12074	0.155912	-0.16433
P14854	0.613037	-0.0711233
P09669	0.120346	0.133929
P14406	0.00291498	0.280147
O14548	1.76145e-05	0.34076
P24311	0.184485	0.111406
P15954	0.00842213	0.29169
P10176	0.000361601	0.366784
P00450
O75976	0.468882	-0.0336751
P16870	4.19406e-12	1.33362
Q7Z5Q1	1.28418e-11	1.18222
Q8NE35	5.10073e-12	0.945571
Q17RY0	3.3481e-15	2.49811
Q9H799	0.300246	-0.173808
P14384	0.190992	0.107412
Q99829	0.0113866	-0.190688
Q96FN4	0.313393	0.052928
O75131	0.0097989	0.194105
Q9UBL6	0.875935	-0.0136019
Q86YQ8	0.000174752	0.283311
P36551	0.00583063	-0.132322
Q9BRF8	9.12775e-05	-0.277825
Q9Y646	0.000773985	0.214888
P31327	0.000725867	0.294527
Q10570	0.00720838	-0.128013
Q9P2I0	0.111667	-0.0806819
Q9UKF6	0.276568	-0.0551835
O95639	0.0221299	-0.147186
Q16630	0.0328285	0.110716
Q8N684	0.808873	0.0115545
P50416	0.00269982	0.218085
P23786	0.00270912	0.214603
Q5TA50	0.0984358	-0.12621
Q9H3G5	0.606593	0.0276591
P29762	0.0607819	-0.158337
Q9BSW2	0.786275	0.0225897
P78560	0.00152191	-0.450137
Q96RY5	0.00287459	-0.157681
P43155	0.000281323	0.293328
Q96SW2	0.527968	-0.0468125
O75575	0.966536	0.00608114
P16220	0.00904421	-0.332974
Q70SY1	2.64881e-10	1.36571
Q92793	0.0110791	-0.158565
Q8IUR6	1.04615e-13	2.47522
Q9NS37	0.0256059	0.2324
O75629	0.00556308	0.327168
Q96HD1	7.59527e-08	0.637345
Q6UXH1	0.0203335	0.314667
P50238	0.917794	0.016361
P52943	0.0531992	0.186985
Q9P021	0.00829705	0.145988
Q9H336	9.86303e-05	0.283715
P46108	0.25435	0.064817
P46109	0.554382	-0.0256466
Q8IUI8	0.444338	-0.171934
Q9BZJ0	0.252596	0.0545357
Q5TZA2	0.0443811	-0.0768291
H7BZ55
Q9UKG9	0.949541	0.00304246
A4D126	0.0119517	0.21438
O75718	0.0133516	0.150928
Q6UUV9	0.901976	0.00970616
Q53ET0	0.965457	-0.00263293
Q6UUV7	0.150633	0.0913043
Q16526	0.000153621	0.453839
Q49AN0	1.16707e-06	-0.492325
P02511	2.23463e-06	5.69683
P53674	0.707059	-0.0253083
Q9Y4K1	0.129112	-0.0825196
Q68DQ2	0.0156542	-0.14221
Q9Y2S2	0.022175	-0.167528
Q14894
Q08257	0.00228393	0.158136
O95825	0.11216	-0.0999076
O75390	0.00522146	0.161238
O75534	0.00585677	-0.150832
P55060	0.00806506	-0.188106
P07333	6.29319e-09	-0.694865
P15509	0.00042184	0.28278
Q99062	0.428752	0.0703888
Q8TDX6	0.410407	0.141846
Q8N6G5
P41240	0.0222139	-0.122757
P48729	0.315885	-0.0584735
P48730	0.144238	0.0926974
P49674	0.0130879	-0.139886
Q9HCP0	0.00551961	0.409187
P78368	0.0153705	0.186274
Q9Y6M4	0.00149703	0.337036
P68400	0.991101	0.000492401
P19784	0.929886	-0.00441017
P67870	0.140077	0.0810683
O95196
Q1MSJ5	0.0865785	-0.12157
Q96S65	0.00329619	0.489038
P21291	0.00163759	0.22042
Q16527	4.68925e-07	1.00025
P50461	1.64241e-05	0.383217
P01034	0.936193	-0.00389999
P01040	0.520868	0.0663483
P04080	0.566295	0.0527728
Q05048	0.0282367	-0.108323
P33240	0.405498	0.0695259
Q9H0L4	0.410423	-0.0522239
Q12996	0.345685	-0.0426426
Q13363	0.0149779	-0.122877
P56545	0.479405	-0.0375683
Q01459	0.000958839	0.195415
Q2NKJ3	8.20491e-05	-0.250332
P49711	0.0067072	0.171339
O95476
Q9Y5B0	4.44901e-06	-0.306499
Q9GZU7	0.00024757	0.197723
O15194
Q05D32	0.384419	0.0593796
P32929	7.24922e-06	0.485545
O43310	0.855891	-0.0113902
P35221	3.7464e-08	0.509808
Q9UBT7	0.00804721	0.17217
P35222	0.229992	-0.0916854
Q9NSA3	0.176288	-0.132131
Q8WYA6	0.936116	0.00365658
O60716	0.644291	-0.0216381
Q9UQB3	9.45263e-05	-0.416176
P17812	0.000909867	-0.230102
Q9NRF8	0.00668007	-0.169046
Q6PD62	0.214996	0.0475615
P10619	0.224275	-0.0667111
P07858	0.000185852	0.311257
P53634	0.0322124	0.104116
P07339	2.24972e-09	0.734075
P08311	1.65206e-05	-0.346389
P09668	0.64589	0.024067
P07711	0.00257221	0.274481
P43234	0.159544	0.104153
P25774	0.0998482	-0.0815061
O60911	2.89612e-08	-0.927342
P56202	0.797773	0.0149401
Q9UBR2	0.0307844	-0.0969532
Q14247	0.0114291	0.313074
Q9P2B4	0.243257	-0.095346
Q7Z7A3	0.0296395	-0.109197
Q2VPK5	0.000777822	-0.226047
Q9H467	0.000115763	-0.556315
Q13616	4.29053e-06	-0.433995
Q13617	0.0369394	-0.114644
Q13618	0.0642337	-0.0951453
Q13619	0.0654323	-0.0879645
Q13620	0.149482	0.0579879
Q93034	0.0440306	-0.141925
Q14999	0.000680997	-0.184717
Q8IWT3	5.6367e-06	-0.379884
Q96C57	0.84028	-0.0213118
O60888	0.180473	-0.104884
Q9NTM9	0.611683	-0.0347731
P39880	1.38691e-05	0.338241
O14529
Q9P013	0.120907	-0.174594
Q9HCG8	0.00148338	0.140737
Q9NXE8	0.000540015	0.361111
Q6UX04	0.628	-0.0386498
Q69YN2	0.00450112	-0.150155
Q2TBE0	8.6918e-06	0.324973
Q9H720	0.478805	-0.361926
P80162	8.29799e-05	0.35465
P10145	9.45896e-14	5.10089
P25025	0.395619	-0.0890195
P61073	7.048e-05	-0.535164
Q9HAI6	0.00282357	-0.197133
Q8TB03	2.93422e-06	-0.434131
Q9H5V9	0.448264	-0.0374529
Q9P0U4	0.543305	0.0259603
Q7LFL8	0.00196572	-0.32289
Q8NBI2	0.359293	0.0632745
P00167	0.0667445	0.209669
O43169	0.00348818	0.466271
Q9UHQ9	0.0084589	0.213949
Q6BCY4	0.148797	-0.108247
P00387	0.0575506	0.149022
Q7L1T6	0.0358435	-0.120771
P13498	0.00628856	0.438495
P04839	5.38347e-05	-0.338669
Q9BQA9	0.0719399	0.175132
Q53TN4	0.000264836	0.304642
P08574	0.855032	-0.0111601
P99999	0.012856	-0.15812
Q7L576	0.0144352	-0.149505
Q96F07	0.0181887	-0.128857
Q6ZMK1	0.427689	-0.0561102
Q9NQC7	3.83874e-07	-0.438947
Q16678	4.33048e-08	0.92631
Q6UW02	1.35289e-05	0.297289
Q02318	2.13268e-07	0.542131
P33260	0.0947884	0.29143
Q96SQ9	0.699564	0.0282556
Q7Z449	0.300397	-0.0685065
Q6ZWL3	0.142626	-0.151303
Q16850	0.199646	0.0965822
O75881	0.229267	-0.0678756
Q9H1C7	8.1478e-06	0.696488
Q15438	5.90584e-10	0.81046
Q99418	3.67637e-07	0.47755
O43739	0.21092	0.0863508
Q9UIA0	0.00756237	-0.180807
Q9NWV4	0.00356965	-0.240996
Q8N465	0.746023	0.0172899
Q9Y4D1	5.57858e-07	0.516787
P98082	0.00119424	0.202077
Q5VWQ8	0.725086	-0.0280823
Q9UI36	0.000638598	-0.201625
Q96NX9	0.0872718	-0.122166
P61803	0.00378256	0.339421
Q14118	0.0208684	-0.241382
Q8NCG7	0.0490091	0.144107
Q5D0E6	1.62186e-05	-0.39499
P51397	0.771598	0.0416972
P51398	0.0187253	-0.152986
P53355	0.102478	-0.101206
O43293	0.000691207	0.286869
Q9UN19	2.67459e-08	0.577986
P14868	0.949563	-0.00398824
Q6PI48	0.211973	0.0697676
Q9UER7	0.090202	0.0698224
Q96EP5	0.00833224	0.159256
Q15038	4.91651e-05	0.552019
Q9UBU7	0.913579	-0.00698883
P07108	0.0610023	-0.21048
Q16643	0.0218039	-0.180059
Q9UJU6	0.0106831	-0.205435
Q9UK59	3.39347e-07	-0.505812
P11182	9.43673e-06	0.347491
A6NMT0	0.00100108	0.316437
[truncated: 7,853 more rows]

## Sheet: Figure 1f
Uniport ID	qval	L2FC
P01023	0.529482	0.127164
Q9NRG9	0.227323	0.0694138
Q86V21	0.00299204	0.199279
Q6PD74	0.619162	0.0286753
Q2M2I8	0.657616	-0.0323122
Q9H7C9	0.933559	-0.00664392
Q13685	3.38077e-06	-0.497763
Q9Y312	0.00864898	-0.182396
P49588	0.0104191	0.190551
Q5JTZ9	1.34548e-08	-0.63078
Q9BTE6	0.0159982	0.144417
Q4L235	0.107855	0.122852
Q9NRN7	0.480829	-0.049647
Q9UDR5	0.891244	-0.0240525
Q9NY61	0.0420523	-0.113247
P80404	0.120177	-0.148722
O95477	8.76528e-11	0.937819
Q9BZC7	0.0666715	-0.0826471
Q99758
Q8IZY2	0.910294	-0.0225581
P08183	3.6362e-07	0.579655
Q9NRK6	0.792468	0.0142833
O95342	2.17543e-10	1.44983
O75027	0.11805	0.0939396
Q9NUT2	0.0431478	-0.207301
P33527	0.327213	0.0548205
O15439	0.878214	0.01015
O15440
Q09428	0.274073	-0.149354
P33897	0.390462	0.0554223
Q9UBJ2
P28288	0.29998	0.0634443
O14678	0.206701	0.221872
P61221	0.00357435	-0.193216
Q8NE71	0.0001899	-0.235472
Q9UG63	0.00324331	-0.170508
Q9NUQ8	0.860487	-0.00891059
Q9NUJ1	0.385862	0.0518652
Q8NFV4	0.466196	0.0305034
Q8N2K0	0.438355	0.0437609
Q7L211	0.118429	0.110737
Q9BUJ0
Q96IU4	0.284712	-0.111192
Q6UXT9	0.227561	0.0602252
O95870	0.270316	0.082413
Q96GS6	0.012493	0.148076
Q5VST6	0.162617	0.104273
Q6PCB6	3.70564e-05	0.425555
Q0P651	0.330201	-0.0679364
P08910	2.21817e-06	-0.595357
Q8WU67	5.40479e-06	0.445803
Q8TB40	3.84841e-09	0.825255
Q8WTS1	0.000453521	0.272165
Q9BV23	0.143279	0.116363
Q8IZP0	0.066608	-0.117
Q9NYB9	0.00601327	-0.159415
Q9NX38	5.71501e-05	0.393981
P00519	0.919111	0.0053638
P42684	9.28589e-11	1.16732
Q12979	0.0545403	0.0963189
Q9P1F3	0.412706	-0.106171
Q6UWZ7	0.417243	-0.0384258
Q15018	0.0256379	-0.194814
Q9ULW3	0.296964	-0.0450232
Q969K4	0.925602	-0.0143951
Q8N961	0.0287044	0.152674
P09110	0.156483	0.0783107
P42765	0.549211	0.0358642
Q13085	0.31039	0.0559771
O00763	0.00967932	0.17757
Q6JQN1	0.00431937	-0.147115
Q709F0	0.502107	0.0579014
Q9UKU7	0.116772	0.0923234
Q9H845	0.116472	-0.100852
P11310	0.199431	0.0656495
P16219	0.398852	0.053835
P45954	0.567434	0.0402162
P49748	0.670782	-0.0303422
Q15057	0.925022	-0.00636996
Q96P50	0.244811	0.0625877
P24752	0.773321	0.0172441
Q9BWD1	0.288211	-0.0773122
Q9H3P7	0.246754	-0.0793255
Q8NC06	0.50132	-0.0505006
Q5T8D3	0.577561	-0.0385214
Q9BR61	0.111526	-0.135556
Q96QU6	0.00133999	0.294502
Q96AP0	0.0032537	-0.234513
P12821	0.760905	0.0174902
Q9UKV3	0.368256	-0.0848622
P53396	0.0193156	-0.166516
P21399	0.061118	0.148009
Q99798	5.55254e-07	-0.50946
Q8WXI4	0.7271	0.0342025
Q9NPJ3	0.220965	0.0824189
P49753	0.00511966	-0.121115
Q8N9L9	0.000535066	0.207018
O00154	0.149532	-0.0931707
O14734	0.0391536	0.156657
Q9Y305	0.688189	0.0282188
Q15067	0.440844	0.0413913
O15254	0.908221	0.0061718
P24666	0.482344	0.0476342
P11117	0.884378	0.00931993
Q9NPH0	0.237949	-0.116865
P15309	0.0413736	0.184112
Q8NEB7	0.0770139	0.159962
Q96CM8	0.12028	-0.0999212
Q4G176	0.314728	-0.0496712
P33121	0.100888	0.11109
O95573	0.898769	-0.0112791
O60488	0.369747	-0.0647833
Q9ULC5	0.00633035	-0.145902
Q9NUB1	0.866062	0.0126625
Q9NR19	0.00222325	0.201323
Q9H6R3	0.0283035	0.104619
Q562R1	0.491361	0.067989
P68032	0.794176	-0.0272843
O96019	0.0092603	-0.140569
P12814	0.00227003	-0.189462
P35609
Q08043	0.513461	-0.142479
O43707	0.00891604	-0.183176
Q9NZ32	0.0028374	-0.223615
P61163	0.0221468	-0.230593
P42025	0.0326747	-0.184201
P61160	0.192381	-0.0834891
P61158	0.293321	-0.0787684
Q9P1U1	0.401244	0.0766105
Q9H9F9	0.192822	-0.0999161
Q9GZN1	0.0363473	-0.127132
Q9H981	0.000232283	-0.223667
Q8TDG2	0.391923	0.170093
Q9BYD9	1.46828e-07	1.14339
Q04771
P36896	1.10163e-07	1.25287
P27037	1.2374e-08	1.20896
P37023
Q03154	0.132569	-0.16136
P07311	0.00838663	-0.216334
P14621	0.753001	-0.0251454
P00813	0.0624041	-0.122761
Q9NZK5	7.29928e-06	0.409003
Q6DHV7	0.766278	0.0245206
O14672	3.28999e-05	0.371935
Q13444	5.71713e-05	-0.336132
P78536	1.43833e-05	-0.344766
Q13443	0.00193637	0.244799
Q9UHI8	7.7949e-09	-0.666286
Q8TE58	1.79866e-05	1.10069
O95450	0.374111	0.0429555
Q6UY14
O75689	0.0392328	0.147421
P55265	0.0205394	-0.118542
P78563	0.101649	-0.130707
Q9BUB4	0.00175505	0.220432
Q7Z6V5	0.984117	0.00173624
Q96EY9	0.961462	-0.00531703
Q86TW2	0.0132532	0.157894
Q7Z695	0.000130276	0.304524
Q3MIX3	0.000433033	0.268658
O60266	0.81557	-0.0138926
O43306	0.846241	-0.0140444
P51828	0.378206	-0.0595802
O60503	0.301678	0.0680333
P35611	0.000705191	-0.295123
P35612	0.00162082	-0.229546
Q9UEY8	0.0691175	-0.0950777
Q8N7X0
Q96PE1	0.701363	0.019959
Q9UHX3	0.00932666	0.228295
O95490	0.0352006	0.130509
Q9HAR2	0.0661606	0.0964283
P11766	0.833498	-0.0170278
Q9BV57	0.516551	-0.0633117
Q96A54	0.0175886	-0.156977
Q86V24	0.447952	-0.0731445
P55263	0.776115	-0.0190442
Q9H2P0	0.0469618	-0.0925759
Q6IQ32	5.89661e-06	0.39398
Q96SZ5	0.166212	-0.0719781
Q9BRR6	0.369515	-0.0536169
P54922	0.158085	-0.092237
Q9NX46	0.0159847	-0.181511
P08913	0.942549	-0.00666801
Q16186	0.0195463	-0.153193
P30566	0.137747	-0.117855
P30520	0.218023	-0.0781872
Q8N142	0.49073	0.0381591
Q6ZN18	0.00205404	-0.235765
Q8WTP8	0.0948323	-0.184179
Q8N556	8.91741e-10	0.996906
P55196	0.107524	-0.116711
P51825	0.00899045	-0.256754
P51816	0.802408	0.0454763
P51826	0.0180561	-0.29406
Q9UHB7	0.904859	-0.00523267
Q8WV93	0.0227507	0.137649
Q9Y4W6	0.474591	-0.0505638
P43652	0.271796	0.163285
Q6ULP2	0.146116	-0.128052
P20933	0.438971	0.0373544
Q99490	0.186836	0.0735121
Q96P47	0.49852	-0.0427544
P52594	0.00231919	-0.237785
O95081	0.232374	0.0853298
Q8N302	0.0146476	-0.191981
Q53H12	0.811968	-0.0153171
P35573	0.273987	-0.0852093
Q9BSE5	0.0573246	-0.109047
Q9UL18	0.648404	0.0364349
Q9UKV8	0.0338342	-0.107498
Q9H9G7	0.553306	0.0349239
Q9HCK5	0.941259	0.00485097
Q99943	0.264053	0.0630481
O15120	0.588117	-0.0625129
Q9NRZ7	0.417243	-0.049809
Q9NRZ5	0.0799646	0.113968
Q9NUQ2	0.0204001	-0.137004
O00116	0.828505	0.0146527
O00468	0.00616692	0.204535
P01019	1.16652e-08	0.659124
Q9UPW5	0.584567	-0.0285013
Q6RW13	0.277086	0.0896251
Q8WYP5	0.444699	-0.0501393
P23526	0.00525215	-0.18087
O43865	0.445211	0.0395336
Q96HN2	0.70845	0.0305933
Q5TGY3	4.36841e-07	-0.471972
Q8N157	0.0588737	0.188225
Q09666	0.0626098	-0.201547
Q8IVF2	0.499915	-0.0624855
P35869	1.06891e-07	0.537241
A9YTQ3	0.393893	0.0736049
O95433	0.00849398	-0.182215
Q719I0
Q96BJ3	0.000623874	-0.269349
P55008	0.0940576	-0.197903
O95831	0.286563	-0.0546937
Q9BRQ8	0.0305491	0.16544
Q9NVV5	0.00903131	-0.347339
Q12904	0.274684	0.0550114
Q13155	0.200793	0.0830902
O00170	0.929432	-0.00466541
P00568	0.73061	-0.0230782
P54819	0.000462742	-0.279464
Q9UIJ7	0.303575	-0.0835057
P27144	0.0342919	0.139812
Q9Y3D8	0.205181	-0.0681058
Q92667	0.00566782	-0.320133
O43572	0.000699245	0.248651
Q9UKA4	0.86484	0.00968938
Q02952	0.00455475	-0.300368
Q12802	0.504862	0.04526
Q02040	0.831901	0.0115434
Q9Y2D5	0.277164	-0.102235
Q9P0M2	0.315334	0.0703826
O43823	0.000716169	-0.316827
Q9ULX6	0.0609072	-0.129292
Q99996	0.652033	-0.0205436
Q9NQ31	1.79189e-07	0.577902
Q9H9L7	0.000219609	-0.358814
Q53H80	1.48569e-06	-0.740779
Q7Z591	0.00152096	-0.288115
P14550	0.526547	-0.041699
P15121	0.00990386	-0.192599
Q04828	0.31421	0.064391
P42330	0.319048	-0.141372
O43488	0.0943376	-0.114089
P31749	0.245338	0.0598475
Q96B36	0.0149337	-0.228542
P31751	0.0331011	-0.139972
Q9Y243
Q9H8T0	0.320628	0.0868811
P13716	0.33409	-0.0607183
P13196	2.67697e-13	2.6902
Q13740	0.0763774	-0.163829
Q8IZ83	0.76812	-0.02277
P54886	0.0616178	-0.113096
O94788	0.76812	-0.0212905
P30837	0.214128	-0.0955809
Q3SY69	9.32525e-06	-0.367711
P05091	0.204235	0.0651527
P30838	0.000151564	-0.594684
P51648	0.851843	-0.0119311
P43353	0.00233249	0.235354
P30038	0.170003	0.0748911
P51649	0.0552435	0.122222
Q02252	0.0820068	0.0728674
P49419	0.00242615	0.138091
P49189	0.421173	-0.0378938
P04075	0.000814269	-0.309243
P09972	0.0748555	-0.141317
Q9BT22	0.800056	0.0218785
Q5BKT4	0.478016	0.0752208
Q2TAA5	0.345727	0.0547762
Q9BV10	0.570099	-0.049804
Q9NP73	0.010917	0.187968
Q96F25
Q9H553	0.570099	0.0441788
Q92685	0.406363	-0.073679
Q9Y673	0.650237	0.0343767
Q9Y672	0.588301	0.0520638
Q9BVK2	0.250842	-0.0824767
Q9H6U8	0.223267	0.0806709
Q13686	0.15785	0.0864905
Q96Q83	0.148909	0.080258
Q9NXW9	0.39502	-0.0461688
Q6P6C2	0.000615712	-0.213296
Q3KRA9	0.00869205	0.502267
Q9BT30
Q96BT7	0.502831	0.0379922
Q8TCU4	0.574623	0.0310146
P09917	0.00160651	0.186696
P20292	0.206055	-0.118789
Q96QP1	5.18342e-08	0.656713
Q96L96	0.0858475	0.13633
Q96Q42	0.655537	-0.0269711
Q15699	3.6362e-07	-0.568852
Q9H161	0.185713	0.139374
Q86V81	0.00177155	-0.360292
Q9UHK6	0.0459134	0.149287
Q9C0C7	0.154095	-0.0720995
P17707	0.0118018	-0.196694
Q5JTC6	0.0478304	-0.224619
Q9UKV5	0.00659135	-0.264925
Q86WK7	0.0214726	0.204593
Q9Y4X0	0.206361	0.0893832
Q6DCA0	0.247973	0.122654
Q8IY45	0.475484	-0.0750378
Q8IY63	1.5028e-08	-0.605918
Q01433	0.0547716	-0.162079
Q01432	0.0887664	0.110019
Q86W34	0.68906	-0.0377781
Q9H1A4	0.455894	-0.0459934
Q9UM13	0.330201	0.0548656
Q9NYG5
Q9BS18	0.00927114	-0.358718
Q96DE5	0.0727981	-0.227213
Q9UJX6	0.00844643	-0.137555
Q9UJX5	0.0215693	-0.125024
Q9UJX4	0.967078	-0.00265003
Q9UJX3	0.158547	-0.0908736
Q9UNK9	0.264053	-0.106234
Q5VTE6	0.0777008	0.119844
Q01484	0.136219	-0.0976388
Q12955
Q9P2R3	0.0400118	0.111427
Q8IWZ3	0.00471896	-0.176399
Q9P2G1	0.0244073	0.13508
Q8NAG6
Q86XL3	0.00876638	-0.129498
Q8IV38	0.00663962	-0.161418
Q9H9E1	0.00518212	0.844316
Q15327
Q9NXR5	0.0021503	0.277726
Q6UB99	0.0023249	-0.309755
Q6UB98	0.389385	-0.0438598
Q8IZ07	0.308951	0.0391072
Q8N6S4	0.0379377	-0.152453
Q6ZTN6	0.171322	0.0868924
Q6P6B7	0.0114249	0.274794
O75179	0.0894745	-0.102363
A2A2Z9	0.00212348	0.585422
Q4UJ75	0.00205404	0.898794
Q9UPS8	0.505825	-0.0586333
Q96NW4	0.415399	0.0452918
O15084	0.184793	0.0966228
Q9BXX2	0.0120102	-0.300325
Q8N283	0.461676	0.0696223
A6QL64	0.80547	-0.0413261
Q53RE8	0.919954	0.00578631
Q6AI12	0.00234665	-0.324033
Q8N8A2	0.306615	0.0439097
Q5TZF3	0.890574	-0.0142324
Q86W74	0.0930764	-0.131732
Q8WVL7	0.0568165	0.138421
Q9ULJ7	0.0431273	0.102406
Q8NB46	0.0788866	-0.0928086
Q6NXT1	0.17599	0.10326
Q92625	0.836195	0.0130107
Q68DC2	0.00533519	-0.189702
Q9H8Y5	0.233651	-0.0725743
Q9NQW6	0.00864396	-0.165866
Q9NW15	0.0646328	0.102827
Q4KMQ2	0.0368473	0.12884
P39687	0.0544267	-0.195742
Q92688	0.000166105	-0.247515
Q9BTT0	0.107818	0.194807
P15144	0.00152096	0.216514
P58335	4.37509e-11	1.22437
P04083	2.65758e-07	0.573056
P50995	0.46331	0.0498079
P07355	0.153975	-0.100394
P12429	0.666377	0.0402931
P09525	0.0215017	0.189579
P08758	0.825476	-0.0162653
P08133	0.888827	-0.0123546
P20073	0.702007	-0.0295913
P13928	0.0892158	-0.136622
Q5VT79	0.502106	-0.074903
P28039	0.073518	0.0939807
P19801	0.00285156	0.179653
Q63HQ0	0.000300679	-0.267408
Q10567	0.0694709	-0.102808
O43747	0.0219722	-0.138152
O75843	0.31185	0.0553714
Q9BXS5	0.000585737	-0.209377
P61966	0.512309	0.0470176
P56377	0.000424065	0.289099
Q96PC3	0.206189	-0.0893816
O95782	0.0225702	-0.105956
O94973	0.00558255	-0.142518
P63010	0.000850428	-0.225762
Q96CW1	0.00155594	-0.243698
P53680	0.0149018	-0.155596
O00203	0.0836157	-0.0942842
Q13367	0.889113	-0.0156875
O14617	0.0652423	-0.0981032
Q9Y2T2	0.578308	-0.0329516
P53677	0.55164	-0.0374804
Q92572	0.513984	0.0377184
P59780	0.0495426	0.112761
Q9Y6B7	7.37047e-11	1.25588
Q9UPM8	6.10656e-06	0.303065
O00189	0.513984	0.0459383
Q9Y587	0.0785318	0.117104
Q2VPB7	0.237602	-0.0602137
Q9H0R1	0.00139523	0.281909
Q9NUS5	0.840148	0.0172263
O43299	0.000182701	0.210754
O14727	0.00179723	0.210744
Q02410
Q99767	0.104755	0.107876
O96018	0.457896	0.0775822
O00213
Q7Z5R6	0.0770449	0.0949844
P25054	0.039463	-0.161495
P13798	0.0294422	-0.146228
P27695	0.0303998	-0.15911
Q9UBZ4	0.000386805	-0.187177
Q96BI3	0.970542	-0.00472072
Q9BZZ5	2.21817e-06	-0.325154
Q96GX9	0.0121048	-0.143865
Q9ULZ1	0.650038	-0.0555129
P35414
Q06481	0.157149	0.102785
Q9HDC9	0.39284	-0.0611255
P04114	3.28257e-06	0.630619
Q9UH17	0.0149499	-0.169131
Q9NRW3	0.957002	0.00434682
Q96AK3
Q8IUX4	0.780445	0.0809762
Q9HC16	0.23228	0.0653041
Q0VD83	0.374111	-0.11221
P02654	0.00217157	0.572644
P02655	0.00413241	0.468013
P02656	0.638575	-0.0837398
P02649	0.0013474	0.270826
O14791	3.35466e-11	-1.0929
Q9BQE5	2.03251e-07	-0.532357
Q9BWW8	0.278166	0.102275
O95445
Q9BUR5	0.83134	-0.0186982
Q6UXV4	0.103134	-0.109341
P05067	8.7683e-11	1.55834
Q92624	0.000163107	0.296888
Q9UKG1	0.697055	-0.0255504
Q8NEU8	0.00146365	0.212871
P07741	0.0389191	0.145905
Q7Z2E3	0.0100377	-0.119852
P29972	0.000346565	0.640909
O60306	0.363398	-0.0447587
P10275	1.39887e-06	0.74564
P10398	0.0035189	0.204839
Q96P48	0.207146	0.0688652
Q8WWN8	0.0115236	-0.330111
Q7LC44
P48444	0.42751	-0.0464771
O15033	0.00414802	-0.212581
P84077	0.105984	-0.106186
P18085	0.545238	-0.036717
P84085	0.0768693	0.0890385
P62330	0.810531	0.0181262
Q8N6T3	0.00145509	-0.249932
Q8N6H7	0.0053197	-0.170386
Q9NP61	1.38829e-05	-0.343328
Q9Y6D6	0.0269958	0.127805
Q9Y6D5	0.0368832	0.122259
Q5TH69
P53367	0.588081	-0.0519656
P53365	0.236196	-0.0845705
Q13795	0.235046	0.0759192
P78540	1.30355e-06	1.50403
Q9NWB6	0.357947	-0.112065
Q07960	0.0900073	0.0874451
A1A4S6	0.0102852	0.177165
Q6P4F7	1.30865e-09	-0.710625
Q8IWW6	0.0631816	-0.0956366
Q53QZ3	0.0045922	0.196296
Q68EM7	0.136081	-0.0996368
Q8N392	0.859833	-0.0147136
Q14CB8	6.93616e-06	-0.365004
Q5T5U3	0.145607	0.0979355
Q9P227	0.0970032	0.144801
P42331	0.00174289	0.205731
Q9UNA1	0.000184569	0.23514
Q6ZUM4	0.934542	0.00482727
Q7Z6I6	0.033659	0.0985975
Q2M1Z3	0.385667	0.128975
A7KAX9	0.997901	-0.000202573
Q9NRY4	0.809507	0.013873
P98171	0.00159146	0.184377
Q5TG30	0.581993	-0.0906326
A6NI28
Q17R89	0.00649207	0.331843
Q92619	0.391236	0.0484433
Q9BRR9	0.00092634	0.17908
P52565	0.00162177	-0.377544
P52566	0.0434466	-0.151997
Q92888	0.0087889	0.185459
O15013	0.385903	-0.0507607
Q9HCE6	0.0160611	0.155351
O15085	0.0302091	-0.11832
Q9NZN5	0.0727976	-0.115183
Q5VV41	0.0058034	0.138641
Q96PE2	0.0325726	0.112515
Q6ZSZ5	0.0016114	0.188651
Q92974	0.053388	0.102647
Q8N4T4	0.00103913	0.279796
Q8TER5	0.000556003	0.166487
Q15052	0.000261403	0.280701
Q14155	0.457487	-0.0649292
O43307	0.619549	0.0275546
O14497	0.0212673	-0.0896221
Q8NFD5	0.0310588	-0.0953071
Q68CP9	0.192835	0.0503224
Q99856	0.10831	-0.0888827
Q8IVW6	0.371438	-0.0831926
P29374	0.922722	-0.00404404
Q4LE39	0.00915454	-0.126585
Q03989	2.25108e-07	1.28059
Q9Y4X5	0.000355137	-0.237251
O95376	0.10307	-0.106363
P40616	0.853043	-0.0197467
Q969Q4	0.199062	0.110925
Q3SXY8	0.0963504	-0.108771
Q8N8R7	0.00019411	0.253859
Q9NXU5	0.000240901	0.249877
Q0P5N6	0.57101	0.131495
P36404	0.157247	-0.0916886
Q9Y2Y0	0.303733	-0.0745941
P36405	0.31185	0.0648692
P40617	0.174839	0.143819
P49703	0.963506	0.00543015
Q9Y689	0.00878071	0.251516
Q96KC2	1.43163e-05	0.685484
Q9H0F7	4.98209e-05	0.257789
Q15041	0.0181858	-0.221957
Q66PJ3	1.295e-05	-0.289707
O75915	0.012034	0.140661
Q8N6S5	0.699426	-0.0372264
Q96BM9	0.566812	-0.0492869
Q9NVJ2	0.411502	0.0702652
Q9NVT9	0.0728356	-0.0862361
Q8N2F6	0.566159	-0.0311288
Q96C12	0.00353916	0.237771
Q6NXE6	0.432353	0.049379
Q9H6L4	0.394001	-0.0994863
Q8IUR7	0.0842194	0.112996
Q7Z3E5	0.000453055	0.313137
Q9P291	2.9058e-10	2.74613
Q9UH62	2.69165e-09	0.639602
Q6P1M9	2.25431e-08	0.630209
Q7L4S7	5.85948e-07	0.577067
Q5T2E6	0.0627098	-0.124286
Q9H993	0.316556	0.0723886
P27540	0.00230722	-0.184185
O00327	0.0191425	0.121467
Q92747	0.0955327	0.125635
O15143	0.252681	-0.0899941
O15144	0.0106213	-0.190895
O15145	0.0845668	-0.143875
P59998	0.109666	-0.140945
O15511	0.00610208	-0.233464
Q9BPX5	0.0224244	-0.185725
Q7Z6K5	0.318419	-0.199258
P56211	2.69541e-05	-0.660927
P49407	0.682598	-0.0333779
P32121	0.403552	0.0500489
Q8N5I2	0.977321	-0.0018912
Q96B67	2.02194e-10	1.1453
P15289	0.759125	-0.0170035
P15848	0.323433	-0.0555285
P51689	0.394629	0.0387366
Q6UWY0	0.706447	0.0294049
Q9H2C2	0.0848604	0.140515
Q13510	2.43157e-08	0.496336
Q9ULH1	0.77816	-0.0204993
O43150	0.610267	-0.0299817
Q9Y576	7.05602e-05	0.26394
Q8WXK3	4.51835e-08	1.23183
A6NK59	0.0359946	0.192603
Q9NWX5	0.00212876	-0.201838
Q9H672	0.290725	-0.0844043
Q9H765	0.0544237	-0.141713
Q96DX5	0.241635	-0.113971
Q8N9N2	0.0571231	0.100538
Q9H1I8	0.747807	0.0209302
Q8N3C0	0.214895	0.0631377
L0R819	0.000391084	-0.473024
Q9Y294	0.000372247	-0.27381
Q9NVP2	0.346723	-0.13076
Q9NR48	0.884551	-0.00794904
Q9UBL3	0.00170575	-0.18138
P04424	0.526684	-0.0455294
O95671	0.000159048	0.246469
O43681	0.140928	0.0776206
P08243	0.00405762	0.218196
Q9NWL6	0.00919403	-0.147572
Q12797	0.323055	0.0604065
Q5U4P2	0.497197	-0.043171
Q6ICH7	0.605926	0.0394409
Q8IZT6	3.81376e-05	-0.237615
Q9BZE9	0.777772	0.017342
Q7L266	0.00148493	-0.275302
P00966	0.106065	-0.109708
Q2TB18	0.335123	-0.0745552
O75129	0.00375521	0.2299
Q8IXJ9	0.00026422	-0.287334
Q76L83	0.492854	-0.0379301
Q8NBU5	0.355968	-0.0724432
Q6PL18	6.71402e-08	-0.514833
Q9ULI0	0.745723	0.0194359
Q9NVI7	0.102172	-0.143464
Q5T9A4	0.0807001	-0.125231
Q5T2N8
Q96QE3	1.88209e-06	-0.488306
O95260	0.885734	0.00981882
P18846	0.0136362	-0.275
P15336	0.0496304	-0.2246
P18847	6.21395e-10	3.18851
P18848	0.0477375	-0.33154
Q9Y2D1	4.12528e-07	0.887161
P18850	0.0485382	-0.155057
Q99941	0.692334	-0.0197259
P17544	0.00229441	-0.215915
Q6VMQ6	0.00527338	-0.242793
Q5U623	0.00414233	-0.159019
Q9H0Y0	0.189665	0.150113
Q9BSB4	0.00478917	-0.164011
O94817	0.0215017	0.169664
O75143	0.531013	0.0348623
Q6ZNE5	0.824316	-0.0186656
Q676U5	0.17914	-0.0820461
Q8NAA4
Q2TAZ0	0.0487358	0.140601
Q96BY7	0.0573908	0.134025
Q9NT62	0.198141	-0.0711292
Q8WYN0	0.0310621	0.210323
Q9Y4P1	0.02424	0.142113
Q96DT6	0.569556	0.0445665
Q86TL0
Q9H1Y0	5.99063e-07	0.480857
O95352	0.472209	-0.0501421
Q7Z3C6	0.0480924	0.135621
P31939	0.185637	0.0970033
Q8WXF7	0.688476	0.0239314
Q8NHH9	0.0371752	-0.13074
Q6DD88	0.157247	0.0895552
Q13315	0.805793	-0.0151864
P54259	0.0346472	-0.180249
O00244	0.0625649	-0.214909
Q9P241
P98196	0.662842	0.0359236
Q9Y2G3	0.461849	0.0412069
Q8NB49	0.00557716	0.139966
Q9HD20	0.497972	-0.0378117
Q9NQ11	0.00133914	-0.287098
Q9H7F0	0.509851	0.0352058
P05023	0.468403	-0.0514022
Q13733
P05026	0.0955327	0.140584
P54709	0.474591	0.0624468
Q9Y6H3	0.902729	-0.0325817
O14983
P16615	0.140507	-0.122203
Q93084	0.288554	0.0835333
P20020	0.109666	0.109465
Q16720
P23634	0.0226428	0.137617
P98194	3.65902e-10	0.845661
P20648	0.961435	-0.0107798
P25705	0.836195	0.0167829
P06576	0.991772	0.000795192
P36542	0.823939	0.0153674
P30049	0.26304	-0.109746
P56381	0.625153	-0.0579844
Q9UII2	0.545692	-0.098388
Q06055	1.77877e-10	1.41739
P48201	1.10721e-05	1.09395
Q96IX5	0.934391	0.00728018
P56385	0.868533	0.0168963
P56134	0.96179	0.00415228
O75964	0.919259	0.0101129
P56378	0.224472	0.111977
P24539	0.992846	-0.000888244
O75947	0.549448	0.057133
P18859	0.995773	0.000784997
P48047	0.808907	-0.0258569
Q15904	0.0173796	-0.203524
O75787	0.00147577	-0.227467
Q93050	0.0254023	0.142516
Q9Y487	0.523718	0.0423922
P27449	0.88648	0.0167642
P61421	0.705426	0.0353389
P38606	0.397875	0.0449226
P21281	0.607697	0.0350599
P21283	0.206324	0.0673836
Q8NEY4	0.00331588	0.253178
Q9Y5K8	0.295577	-0.0614111
P36543	0.77631	0.013261
Q16864	0.0153418	0.216778
O75348	0.841354	-0.0243116
Q9UI12	0.0102184	0.156391
Q04656	0.00109822	0.315824
Q9NTI2	0.121701	0.146208
P98198	0.217331	-0.0820182
Q8TF62	0.171642	-0.0784184
O75110	0.0103132	0.260486
O43861	0.151239	0.0804437
Q5TC12	0.0752774	0.0974666
Q8N5M1	0.526234	0.0385862
Q6P4H8	2.43242e-10	1.43477
Q13535	0.0246064	-0.128366
Q6UW56	0.316391	-0.105459
Q8WXE1	0.000148651	-0.264335
O75882	0.592195	0.045673
P46100	2.40495e-05	-0.383272
P54253	0.185975	-0.100078
Q9UBB4	0.537748	-0.0389109
P0C7T5	0.00497666	-0.225925
Q99700	0.509851	-0.0407518
Q8WWM7	0.0143693	-0.178854
P54252	0.0197392	0.139091
O15265	0.363741	-0.0521
Q9ULK2	0.0111284	0.195503
Q5T6C5	0.662842	-0.03364
Q14CW9	0.000561402	-0.215111
Q96GX2	0.146076	0.0856319
Q13825	0.0111383	0.168714
Q9Y679	0.656948	-0.0292486
O14965	0.000110358	-0.254187
Q9NWT8	0.537735	-0.0394891
Q96GD4	0.00366236	-0.17117
Q9NQS1	0.385555	-0.0960885
Q8NBF6	0.338271	0.0682005
O15169	0.0627207	-0.123139
P30530	0.805187	0.0276025
Q9H6S1	2.07101e-09	1.0259
O14977	0.332563	0.0753936
P20160	1.5962e-07	0.832167
P61769	0.390462	-0.115662
O75752	0.947136	-0.00861025
Q8NCR0	0.00113195	-0.268633
Q96L58	0.852961	-0.0116039
O94766	0.465924	-0.0540923
Q6Y288	0.983467	0.0011027
Q9NY97	0.000128008	0.275862
Q9BYG0	0.00549002	0.26565
Q8NFL0	1.86139e-08	0.905571
Q7Z7M8	0.00472954	0.245537
Q67FW5	0.0805471	0.0945715
Q00973	3.92098e-10	-0.986837
P15291	0.586797	-0.0359666
O60512	0.136327	0.10587
O60513	0.0711268	-0.099373
O43286	0.711914	0.0289158
Q9UBV7	0.707794	-0.0331084
O43505	0.397875	-0.106124
Q9BPU9	0.309884	0.102651
Q9NWV8	0.0386883	-0.115669
Q9NXR7	0.963655	-0.00401425
P56817
O14867	3.92098e-10	0.893976
Q92934	0.900315	0.0312841
Q99933	0.0683592	-0.210552
O95816	0.898769	0.00787574
O95817	1.11802e-05	0.746916
O95429	0.139265	-0.172045
Q9UL15	0.528861	0.0272078
P46379	0.00068032	-0.202511
Q9P281	0.0850553	-0.231999
Q8TBE0	1.75686e-08	-0.576514
Q9UQB8	0.00538379	0.150541
Q9UHR4	0.659034	0.0421848
Q16611	0.925022	-0.00716492
O75531	0.701372	0.0332028
Q8NDB2	3.73945e-05	0.286823
Q8N9N5	6.34626e-06	0.370306
Q92560	6.54846e-06	-0.367572
Q8IXM2	0.158412	-0.085643
Q99728	5.77647e-08	-0.432644
Q6ZT62
Q9HBU1	0.421983	0.0534701
P80723	0.704425	0.0603106
Q16520	0.816002	0.0317079
Q9NR55	0.00117462	-0.401409
Q07812	0.307182	0.051875
Q9NRL2	0.0893626	-0.0846945
Q9UIG0	0.00235825	-0.210039
Q9UIF9	0.0116011	-0.141109
Q9UIF8	0.149931	0.0739451
Q9BXC9
Q96RK4	0.765889	0.0159215
Q8IWZ6	1.49538e-05	0.34969
Q8WY36	0.00778662	0.143585
P50895	0.00258229	-0.234003
Q9UHQ4	0.36311	-0.0576439
P51572	0.00211722	-0.332104
P56945	0.0352842	-0.176093
O75815	3.99736e-05	0.575169
O75934	0.0185421	0.155934
Q9H6U6	0.303462	0.0582812
P54687	0.292717	0.0608298
O15382	0.0627098	0.116725
Q9P287	0.0518237	-0.101575
P12694	0.0329549	-0.110766
P21953	0.00600547	-0.246294
O14874	0.0378327	0.167447
O95999	0.300374	-0.0847951
Q9H165	0.778352	-0.0327876
P10415	0.636754	-0.0455781
Q07817	0.168459	-0.114908
O43521	0.912027	-0.00827134
Q9HB09	0.928486	0.0149897
Q9BXK5	0.636373	0.0356602
Q92843	0.561432	-0.0338684
Q4VC05	0.101044	-0.136596
Q9BQE9	0.643908	-0.0567576
Q8WUZ0	0.918821	-0.0102106
O00512	0.226292	-0.295278
Q86UU0	0.0191402	-0.244847
Q9NYF8	0.498946	-0.0763139
A2AJT9	0.0171152	-0.160758
Q6W2J9	0.0123883	-0.155821
Q5H9F3	0.809507	-0.0180591
P11274	0.0559091	0.0926358
Q9Y276	0.985557	0.00136436
Q02338	0.0648334	0.131053
Q9BUT1	0.0125845	0.179837
A6H8Y1	2.49543e-05	-0.592017
Q14457	0.0708461	0.116898
Q9BUH8	0.0680247	0.166031
Q5T5X7	0.565078	0.0396625
Q6ZU67	3.17048e-08	1.32641
Q8N7W2	0.00962907	-0.194116
O76090	0.000431046	2.12839
O15155	0.0243669	0.226111
Q9NYM9	0.65034	-0.0562831
Q9HBH7	0.00108292	-0.361737
Q9NZS9	5.28417e-06	0.464617
Q8NFJ8	3.25523e-06	-0.491725
Q8NDY6
O14503	5.85102e-13	2.22924
Q96G01	0.000163107	-0.26221
Q8TD16	0.0374763	-0.120879
Q6ZP65	0.0023249	-0.272775
Q9NZM4	0.0111777	-0.188634
Q6AI39	0.00197686	0.185142
P55957	0.000654606	-0.418736
Q13323	0.0622857	0.205811
O00499	0.269881	-0.108759
Q9UBW5	0.113729	-0.100347
Q9NQY0	1.45249e-09	0.756537
Q13490	0.00160472	0.270581
O15392	1.64826e-05	-0.448447
Q9NR09	0.178372	-0.0704215
P54132	9.3582e-08	-0.481862
Q13867	0.00488368	-0.227928
P78537	0.841906	0.0107703
Q6QNY1	0.000780813	-0.339069
Q6QNY0	0.677322	0.0292777
Q9NUP1	0.415728	-0.0847599
Q8TDH9	0.280984	-0.126127
Q9UL45	0.184766	-0.184161
P53004	0.0287711	-0.178483
P30043	0.0711067	-0.113627
Q9H2G9	0.000699262	0.205279
P35226	0.80986	0.0109957
P13497	0.348664	0.1003
Q9NSY1	0.422822	-0.0439732
P34820	0.0343892	0.160079
Q14692	0.000183057	-0.211384
Q12981	0.321094	-0.0775521
Q12982	0.260688	-0.0616525
Q12983	0.122857	-0.144558
O60238	0.000307856	0.434368
Q96IK1	0.0575313	-0.243672
Q8NFC6	0.0147059	-0.279064
Q9UMX3	0.204743	0.094812
Q9Y3E2	0.860689	0.0225805
Q9H3K6	0.97249	0.00294486
Q53S33	0.421983	-0.0738797
Q14137	1.69667e-06	-0.365821
Q6PGQ7	0.00436091	-0.253686
Q969J3	0.100887	0.0968976
Q96GS4	0.992638	0.000514587
Q96B45	0.748686	0.0306968
Q96FH0	0.909069	0.0184964
P07738	0.248091	0.104537
Q86WA6	0.192822	0.0730227
O95861	0.000528568	-0.248425
Q12830	0.875322	-0.00703644
P15056	0.00333423	0.185963
Q7Z569	0.00113793	0.181642
Q6PJG6	0.80393	0.0193239
P38398	0.00099917	-0.232823
P51587	0.973281	-0.00171628
P46736	0.00956491	-0.181392
O95696	0.0760889	0.106928
P25440	1.49717e-09	-0.850921
Q15059	0.00382069	-0.183604
O60885	0.00226761	-0.23724
Q9NPI1	0.359519	-0.0695321
Q9H0E9	0.000165303	-0.295743
Q9H8M2	3.34901e-05	-0.370965
Q92994	3.0834e-05	-0.314062
Q9HAW0	0.135132	0.0933809
O95415
Q8WY22	0.510518	0.0529237
Q9BX63	0.191626	-0.0604378
Q8TDN6	4.567e-05	-0.368447
Q8WUW1	0.0224082	-0.206062
Q9HCU9	0.0817131	0.106558
Q5PSV4	0.0701662	-0.0851118
Q5VW32	0.226972	-0.105685
P55201	0.00370198	-0.176273
Q9ULD4	0.055553	-0.120065
Q9NSI6	0.997509	0.000180597
Q6RI45	0.0233127	0.118802
Q9NW68	0.0127114	-0.213223
P35613	0.103874	-0.11959
Q5W0U4	0.884706	0.00903289
Q10588	0.933559	0.008893
Q10589	0.000163785	0.715073
O14981	0.00334024	-0.132323
Q9H0C5	5.17563e-05	-0.45481
Q9BSF8	4.15305e-06	-0.536402
Q9BX70	0.0584959	-0.12381
Q9Y2F9
Q9P203	6.28392e-05	0.347467
Q5XKL5
Q96Q07	0.0387079	0.120469
P43251	0.043646	0.121729
P20290	2.69595e-05	-0.389817
Q96K17	0.0176681	-0.246122
P62324	1.44577e-11	1.56832
P78543	1.48238e-10	1.40029
Q14201	2.7954e-10	1.36249
Q06187	3.65553e-05	0.26028
Q7KYR7	0.0089179	0.156935
P78410	0.570281	0.0348894
O00478
Q9Y297	0.0157271	-0.298372
O43683	4.97165e-07	-0.425621
O60566	0.000111394	-0.304745
O43684	1.23649e-05	-0.396621
Q9BRD0	0.0186673	-0.271079
O43709	0.586263	-0.0329977
P41223	0.420837	-0.175188
Q8NE79
Q13895	2.34773e-06	-0.375325
Q7L1Q6	0.801642	-0.0160563
Q9Y6E2	0.00390191	-0.281886
Q9H8K7	0.17895	0.106665
Q9H0W9	0.0133012	-0.204078
Q9H3H3	0.0199716	-0.15769
Q86VG3	0.101428	-0.206679
C9JLR9	0.0414504	-0.154348
A0A1B0GVM6
E9PRG8	4.23919e-06	-0.36961
Q9HB07	0.711478	-0.0316179
Q8N999	0.0617048	0.116983
Q9NQ89	0.170577	0.0801289
Q8N5I9	1.67763e-07	-1.16267
Q99622	0.021836	-0.185124
Q9H3J6	0.000254971	-0.349245
Q96MD2	0.123388	0.135507
Q69YU5	0.993449	-0.000750714
Q9NWQ9	7.81272e-05	-0.355597
Q6ZRI6	0.0367761	-0.155444
Q8WUR7	0.861396	-0.0172398
Q9Y2V0	0.000583811	0.197622
Q6UWD8	0.00453639	0.393633
Q96GQ5	0.00318953	0.174026
Q9BSU1	0.000799096	0.240466
Q6ZW13	0.64051	0.0994073
Q6PH81	0.00246934	-0.260175
A6NNT2
Q8N3J3	0.474192	-0.0690039
Q9HAS0	0.000121773	0.254781
Q9BSJ5	0.00288469	-0.260364
Q32NC0	0.000130214	0.273424
Q96B23	0.0462407	-0.176011
Q8TCD1	0.142571	-0.143278
Q9NSK7
Q9BVV8	0.00601695	0.503821
Q9UFG5	0.0106438	-0.262538
Q8N9M1	0.000406838	-0.260358
Q9UNZ5	8.01472e-05	-0.430013
Q5BKX5	2.38886e-05	0.434839
Q13901	0.780799	0.0153421
Q9NS00	0.924847	0.00534047
Q96EU7	0.00172534	-0.263486
Q9NX04	0.23114	0.0874141
Q9NSG2	0.00957048	-0.158936
Q6ZSJ8	0.000865381	-0.402656
Q8NDD1	0.00484872	-0.300466
Q8NEQ5	1.95726e-05	0.975375
Q5SNV9	0.740199	0.0437255
Q8IYL3	0.0359867	-0.200882
Q9H425	0.0586082	-0.175339
Q9H246	0.100685	0.286306
A1L170	0.737119	0.0317945
Q9BWL3	1.79866e-05	0.514516
Q9BV19	0.0016945	-0.241575
Q8N6N3	0.00125294	-0.398458
Q5VUE5
Q8N0U7	0.595425	0.0621485
Q07021	0.906741	0.0183534
Q9NZP8	0.000906264	0.268601
P06681	0.0491364	-0.0952379
Q5TEA3	0.413248	-0.0663214
Q9GZN8	0.124556	-0.2001
Q6P5X5
Q9Y426	0.686178	-0.108403
O14523	0.621126	-0.028006
Q4AC94	0.653992	-0.0295952
Q86YS7	0.407216	-0.0457947
Q9NWW7	0.973891	0.00397884
Q9BVC5	0.00286027	-0.227153
Q8N8R5	0.0149018	-0.136626
A8MZ97	0.189663	-0.176586
Q3KRA6	0.828613	0.0140509
P01024	0.000302602	0.357672
Q9HBI5	0.166008	-0.328304
Q6P1S2	0.148344	-0.0996096
Q5JPI3	0.0101817	-0.129983
P0C0L4	0.248154	0.22276
Q8WVX3
Q8N1A6	0.00843657	0.238084
Q504U0	2.07704e-07	-1.48736
Q5BLP8	0.991772	-0.00231689
P21730	9.35185e-05	0.522491
Q49AR2	0.00105254	-0.208609
Q7Z6I8	0.0466037	-0.268344
Q96GV9	6.70389e-06	-0.430799
Q96MH7	0.121701	0.192079
A6NDU8	1.40022e-07	0.499754
Q7Z4R8	0.000594719	0.293345
Q9P0P8	0.858233	0.0163033
O95873	0.471256	0.0653188
Q6UWU4	0.0133423	0.185449
Q9BPX7	0.365208	0.0572863
Q96N11	0.826249	0.0128836
Q9BRJ6	0.146412	-0.0594608
Q9H7E9	0.00538994	-0.166365
Q96NL8	0.0997661	0.178539
Q96K31	1.36343e-08	0.647911
Q6P1X6	0.934391	-0.00402773
Q9BUW7	6.06005e-05	-0.554116
Q8IXQ3	0.010524	-0.340482
Q5T6V5	0.0133842	0.145368
Q9NZ63	1.25021e-05	-0.645263
Q96MD7	0.00307013	0.15492
Q8N1Q1	0.695749	0.0351993
P00918	0.000404308	-0.343654
P07451	0.0277314	-0.218417
Q9Y2D0	0.0181713	0.255977
Q9H8G2	0.75873	-0.0285942
Q9Y376	0.000286517	-0.312393
Q9H9S4	0.957062	0.00448768
Q9Y6J0	0.956448	-0.00277505
Q9BTV7	0.101649	-0.0912817
Q9UGQ2	9.84663e-06	0.584464
O00555
O95180
Q8WUQ7	1.0555e-05	-0.26251
Q86Y37	0.038777	-0.107096
Q9HB71	0.199431	-0.103427
P27708	0.0137208	0.139563
Q9BY67	0.552725	0.112533
Q8NFZ8
Q9P1Z2	0.00138778	0.216238
Q13137	1.15306e-06	0.342652
P0DP25	0.479239	-0.117368
Q96GE6	0.810725	-0.0196088
Q9NZT1	0.281331	0.737248
P27797	0.348664	-0.0667034
O43852	0.365692	-0.119192
Q14012	0.0126262	0.17318
Q8IU85	0.0268336	0.143499
Q13554	0.142159	0.0843788
Q13557	0.000615518	0.221057
Q13555	0.704425	-0.0205045
Q96RR4	0.0317429	0.130086
P49069	0.00849719	-0.343433
Q5T5Y3	0.00429317	-0.197538
Q08AD1	0.279815	0.0617329
Q9P1Y5	0.05366	0.112228
Q9Y6Y1	0.000375865	0.75569
O94983	0.827354	0.0208754
Q86VP6	0.00250897	-0.269962
O75155	0.0279464	-0.136138
Q8WVQ1	0.0863566	0.0737672
P27824	0.39502	0.0688794
Q01518	0.0514526	-0.165543
P40123	0.86612	-0.0171929
P40121	0.399709	-0.0784411
P07384	0.747807	-0.0208768
O75808	0.147626	0.079787
P17655	0.430059	-0.0564652
O15484	0.719544	-0.0347919
Q9Y6W3	0.588174	0.0311493
P04632	0.00534627	-0.171415
Q14444	0.00159148	-0.43356
P52907	0.0520938	-0.133661
P47755	0.00416713	-0.206847
P47756	0.00566507	-0.283175
Q5EG05	0.819397	-0.0282624
Q96LW7	0.0339741	-0.136306
Q9BX69	0.00220118	0.180291
Q9Y2G2	0.251011	0.0664715
Q9H257	0.0243848	-0.116457
Q9Y2V2	0.401147	0.0602713
Q86X55	6.50919e-05	-0.317055
Q5VZK9	0.684037	-0.0276806
Q8N4J0	0.0113141	-0.155573
P49589	0.888551	0.00985703
Q9HA77	0.00234071	0.152782
O15234	0.110231	-0.204568
Q6P4E1	0.886755	0.0213893
Q96PB1	0.207392	-0.111537
Q8WXE0	0.0901742	-0.0763851
P29466	4.02306e-10	0.840755
Q92851	1.11093e-05	0.369981
P42575	0.283612	-0.0887742
P42574	0.146688	0.0816311
P49662	2.04991e-07	0.571465
P55212	2.07474e-06	0.463389
P55210	1.26614e-06	0.458414
Q14790	0.000143605	0.236493
Q9UKL3	1.09041e-07	-0.56066
P55211	9.48848e-07	0.475699
Q9NQ75	0.0184189	0.187345
P20810	0.0639531	-0.228595
A6NHX0	0.00943129	-0.247763
P04040	0.0183016	-0.136373
Q03135	0.0119941	0.310038
P51636	0.103275	-0.182199
O43439	0.000124334	-0.354849
O75081	0.0169781	0.329824
Q13951	0.0106839	-0.182173
P22681	0.0243333	-0.205988
Q13191	0.514606	0.0698167
Q75N03	0.000446851	-0.201898
P16152	0.109417	-0.0968929
O75828	0.031881	0.395292
Q8N4T8	0.00240074	0.331955
P0DN79	0.0613569	0.12075
Q9BRT8	0.00433509	0.239945
Q8IUF1	0.552023	0.0609761
P83916	0.371273	-0.103973
Q14781	0.00260902	-0.263174
Q13185	0.309481	-0.123
O00257	3.06154e-06	0.379271
P45973	0.896369	-0.0128576
O95503	0.000554839	-0.238889
O95931
Q9HC52	0.000546656	0.181678
Q6P1N0	0.000119412	-0.281065
Q5T0F9	0.0458112	-0.103085
Q8IX12	0.01159	-0.131114
Q8N163	0.0121736	-0.151215
Q96A19
Q9BWC9	0.389954	0.0736884
Q8NEF3	0.700117	0.0388154
Q96NT0	0.156087	-0.105181
Q8IWD4	0.00875278	0.236977
Q8WUD4	6.61732e-07	-1.02837
Q96CT7	0.0017723	-0.374958
Q96BQ5	0.00301215	0.2418
P13994	5.74199e-07	-0.416527
Q9H6E4	0.392706	-0.0425321
Q6PK04	0.000180748	-0.353958
Q96M89	0.00019411	0.414902
Q49A88	0.0840601	-0.106848
Q17RM4	0.448126	-0.0548331
Q6ZUS6	0.0140517	0.196476
Q0P6D6	0.129925	0.0887969
P0C7I6	0.0012153	0.422471
Q9P0B6	0.848295	0.0236576
Q6PII3	0.324079	-0.0777617
Q5T9S5	0.00246941	0.193165
Q7Z3E2	0.00114587	-0.273615
O60826	0.0484012	-0.10822
Q86WR0	0.00517654	-0.160098
Q8IWP9	0.103245	-0.20332
Q9BUN5	0.0323902	-0.290959
Q5VVM6
Q9BV29	8.81665e-06	-0.845756
Q96HJ3	0.801642	-0.034553
Q96MW1	0.00234665	-0.331259
Q96A33	0.560584	-0.0327629
Q8IVM0	0.701372	0.0391322
Q96ER9	0.0944563	0.116068
Q4VC31	0.00110769	-0.307173
Q9P031	0.0729407	-0.157453
Q16204	0.0018538	-0.177022
Q9Y6R9	0.30328	0.0531917
A6NI79	0.0379329	-0.217607
Q8IV32	0.000575693	-0.30148
Q8N9Z2	0.0226786	0.12291
Q9BR77	0.00380389	-0.217094
Q8N4S0	2.65201e-06	-0.394305
Q86UT8	0.990305	-0.00122423
Q15834	0.000131149	0.376892
A6NKD9	0.6336	-0.038408
Q9H6F5	0.00473454	-0.324375
Q3V6T2	0.346699	0.056898
A6NC98	0.847632	-0.0106623
Q9P219	0.189663	-0.10194
Q9Y3X0	0.151686	-0.152982
Q9GZT6	0.105857	0.118027
Q7Z6B0	0.0712154	-0.14247
Q53HC0	0.0841917	0.108344
Q567U6	0.507785	-0.0384206
Q96F63	0.0496304	0.146371
I3L3R5
Q8TD31	1.90762e-07	-0.481702
P13501	2.93083e-09	1.0214
Q9BSQ5	0.109056	0.0660669
P48745	2.38352e-12	2.42912
P20248	3.56108e-09	-0.754792
P14635	3.6035e-07	-0.671388
O95067	0.00999827	-0.131516
P24863	0.697657	0.042661
P30281	3.30109e-07	0.668426
O95273	0.00188692	-0.23552
P24864	1.85881e-07	-0.823156
O96020	7.17577e-08	-0.702435
P41002	0.0874433	-0.124873
P51946	0.0694376	0.114803
Q14094	0.207319	0.108984
O75909	0.00370786	-0.180798
Q9UK58	0.0605236	0.0966819
Q96S94	0.0861018	-0.0915294
Q8N1B3	0.537366	-0.0530122
O60563	0.00217143	-0.304074
O60583	0.011052	0.113892
Q8ND76	0.580029	0.030042
Q8N7R7	0.45947	-0.0387771
O43303	0.0802739	0.0830499
Q9ULG6	0.101578	0.119388
P32246	0.000466389	0.42744
P41597	0.117139	0.286966
O14618	0.103335	-0.125136
Q6IQ19	0.832087	-0.0121706
Q4G0I0	0.991772	-0.00115846
P78371	8.61191e-05	-0.370284
P49368	0.0258006	-0.180957
P50991	0.333436	-0.0876207
P48643	0.0129113	-0.184183
P40227	0.0374587	-0.166401
Q99832	0.00548773	-0.218683
P50990	0.00278124	-0.243684
P86790	0.71646	-0.0177259
Q6YHK3	0.000457514	0.244176
P08571	0.752611	0.0287062
P48509	0.000423315	0.270056
Q99467	0.607923	-0.0390486
P15813	0.000100473	0.790234
P15812	0.752317	0.0398585
Q9NNX6	9.3582e-08	0.686125
Q9BZW8	0.000160287	0.449967
Q5ZPR3	0.14633	0.207718
Q9Y5K6	0.1946	-0.098544
O95400	0.0156513	-0.254503
Q9UGN4	0.0225148	0.306215
A8K4G0
Q8TDQ1	0.174839	-0.12812
Q8IX05	0.887919	-0.01405
P20138	0.0408946	-0.209515
P16671	0.000105903	0.440069
P11049	6.78098e-07	0.502349
P28907	0.304734	0.121358
O15446	0.121	-0.146664
P01730	4.05556e-06	0.420627
P25942	0.66828	-0.0453538
P16070	0.180652	0.184402
P15529	0.643908	0.0554011
Q08722	0.284055	0.0814877
P19397	0.254681	0.249083
P08174	7.91108e-06	0.415073
P19256	0.62169	0.0748896
P13987	0.708437	0.0446716
P08962	0.00567103	0.238163
P34810	0.40536	-0.0900447
P32970	0.803508	-0.0333937
P04233	0.0877655	0.126333
P60033	0.00450069	0.217272
P27701	0.0739095	0.196153
Q01151	1.19001e-06	0.588439
Q9UIB8	0.307675	-0.0791898
P21926	4.37888e-05	0.496134
Q9NPY3	1.57975e-06	0.336904
P48960	0.0155736	0.254028
P14209	0.0837843	-0.230282
Q8TCZ2	0.000640537	-0.391207
Q8IWY9	0.787167	0.0161662
O75794	5.55507e-06	-0.39231
Q9UNH5	4.05954e-05	0.426956
Q13042	0.232814	-0.0609984
Q12834	0.00157334	-0.225756
Q9UJX2	0.00233724	-0.159311
P30304
P30305	0.593249	0.0860927
P30307	0.0114438	0.208594
Q8NHZ8	0.248091	-0.1324
P30260	0.530415	-0.0310723
P49427	4.57328e-05	-0.33483
Q16543	0.00475443	-0.253663
Q7L3B6	0.00943992	0.193453
O60508	1.24193e-05	-0.274407
P60953	0.064559	-0.0929006
Q9Y5S2	0.984449	-0.00147233
Q9UKI2	0.323433	0.128194
Q9H3Q1	0.0483796	0.259423
Q9NRR3	0.086384	-0.100399
O75419	5.54146e-05	-0.322172
Q99459	1.32884e-07	-0.39309
Q99741	4.98147e-09	0.8234
O00311	1.93507e-06	-0.360431
Q6P1J9	0.311602	-0.0448823
Q69YH5	7.66646e-05	-0.324443
Q99618	0.00762052	-0.354108
Q9BXL8	0.0585094	0.203379
Q96FF9	7.29354e-08	-0.697588
Q9BWT1	0.00125294	-0.26606
Q96GN5	0.90486	-0.0106924
Q53HL2	4.97049e-06	-0.426452
P19022	1.48909e-06	-0.427315
Q9UJ99	0.113125	-0.204316
O14735	0.528674	0.0431943
P06493	0.474192	0.0368784
Q15131	0.550432	0.0324448
Q9UQ88	0.00010689	-0.241604
P21127	0.101628	-0.0992399
Q9NYV4	0.0127904	-0.11319
Q14004	0.0309985	-0.123974
O94921	0.326491	0.0984971
Q00536	0.198659	-0.0527423
Q00537	2.28108e-08	0.564504
Q07002	0.0989559	0.0987195
Q9BWU1	0.850743	0.0126882
P24941	0.00377034	-0.204413
O14519	0.0201101	-0.185653
Q00526	2.51329e-10	1.59336
P11802	0.00360589	-0.265755
Q00535	0.00100628	0.190459
Q96SZ6	0.000185671	-0.25812
Q96SN8	0.000237049	-0.207584
Q96JB5	0.913336	-0.00751074
Q00534	0.449019	-0.0483579
P50613	0.00215508	-0.250161
P49336
P50750	0.906435	-0.0070039
Q5VV42	0.0932939	-0.0849854
P38936	1.3413e-07	0.978412
P46527	0.725056	-0.0472316
P49918	6.21395e-10	1.36378
P42771	0.448053	-0.184884
Q9NXV6	0.175125	-0.0686438
Q96HQ2	0.0620018	-0.134649
P42773	0.409423	0.0539678
P55273	0.133841	-0.121982
Q16667	0.915089	0.0074409
Q16878	5.61365e-07	0.826696
Q6NVV7	0.964062	0.00624998
Q01850	5.14075e-05	-0.440294
Q92903	0.00101891	0.225416
O95674	0.00357435	-0.268841
Q9H211	0.00014683	-0.288026
Q9UKY7	0.0038008	-0.34726
Q9Y232	0.000520053	-0.167043
Q8N8U2	0.871269	-0.00932994
P40199	0.86104	-0.0230256
P49715	0.000283979	-0.393769
P17676	0.0900345	0.164543
P49716	0.00106194	-0.35229
P53567	0.0438559	-0.259032
Q03701	3.19702e-05	-0.280911
A8MTT3	0.230929	-0.228968
Q92879	0.185975	0.0804232
O95319	0.0689992	-0.113209
Q9NYQ6	0.410078	0.0497658
Q9HCU4
Q9UHN6	0.152486	0.293054
P49450
P07199	0.690359	-0.0231234
Q03188	8.2197e-06	-0.420933
Q02224	0.0591107	-0.104516
P49454	1.13882e-07	-0.511387
Q9H3R5	0.000117039	-0.244099
Q92674	0.0382642	-0.110986
Q9HC77	5.37019e-05	-0.235074
Q9BS16	0.660219	-0.0403745
Q8N0S6	0.000326028	-0.213978
Q9NSP4	0.0701712	-0.125757
Q96H22	0.0062968	-0.178564
Q9BU64	0.0191169	-0.171162
Q6IPU0	0.150098	-0.103964
Q7L2Z9	0.0271629	-0.232257
Q8N2Z9	0.649731	-0.0344139
Q96BT3	0.0368912	-0.166107
Q71F23	4.65806e-06	-0.519935
Q7Z7K6	0.584567	-0.0389609
A0A0U1RRI6	0.316858	0.0783956
Q5EE01	0.000677091	0.213104
A8MT69	0.0135023	-0.317812
O60308	0.000815004	-0.326053
Q8N960	0.00022376	0.210604
Q6ZU80	0.642992	0.0444213
Q9UPN4	0.540084	-0.0277636
Q66GS9	0.0238005	-0.0924656
O94986	0.21788	-0.153021
Q5TB80	0.298685	0.0465259
Q9UPV0	0.00111209	-0.202765
Q5SW79	0.00427063	-0.232489
Q9Y4F5	0.000404677	-0.300501
Q8TEP8	0.12024	0.0621173
Q9BV73	0.428982	0.0362514
O15078	0.991772	0.000585792
Q9C0D2	0.0127574	-0.147994
Q5VT06	0.0103153	-0.150519
Q9BYV8	0.0785674	0.0817311
Q9C0F1	0.00317045	0.229728
Q53EZ4	0.0266753	-0.103261
Q86XR8	0.246955	0.0572544
Q8IYX8	0.00264827	-0.189166
Q96MT8	0.40536	0.0485602
Q76N32	0.727852	-0.025674
Q9P209	0.0773964	-0.0819712
Q8TAP6	3.55668e-05	-0.223532
Q5JTW2	0.000942599	-0.181774
Q9Y592	0.0011938	-0.330411
Q6P2H3	0.00182718	-0.192496
Q5SZL2	0.550802	0.0693273
Q96ST8	0.727435	-0.0164365
Q96GE4	0.90561	0.00740893
Q8IW35	0.287168	-0.0504174
Q9Y6K0	0.289758	-0.0605993
Q5T4B2	0.00847695	0.171163
Q8TCT0	0.619179	-0.0378092
P27544	0.811804	0.0252796
Q96G23	0.101578	-0.118371
Q8N5B7	0.195854	-0.0785599
Q6ZMG9	0.104969	-0.127483
P23141	0.207839	-0.0612366
O00748	0.0303153	-0.0955845
Q6UWW8	0.0495945	0.101571
P41208	0.164374	-0.171095
O15182	0.204291	-0.199525
Q9Y6A4	0.0366665	-0.143546
Q4G0U5	0.240935	-0.0965262
P57076	3.69685e-05	-0.28831
Q6V702	0.902304	-0.0169384
Q96G28	0.000153952	0.290074
O43822	0.0544511	0.136868
Q96MR6
Q8NHU2	0.304523	-0.181076
Q6ZU64	0.426428	-0.0864072
A5D8W1	0.233089	0.134326
Q9C0B2	1.44098e-05	-0.655287
Q9P2B7	0.00228047	-0.290766
P00746	0.00475443	0.316158
Q9UEE9	0.00572041	-0.322426
P23528	0.0265803	-0.18267
Q9Y281	0.753001	0.0237639
O15519	2.85875e-09	0.978758
P27918
Q8N884	3.02951e-07	0.694962
Q9UFW8	0.00344892	-0.203905
Q0VF96	0.186382	0.141245
Q99674	0.910448	0.0159982
Q9BUX1	9.11618e-08	1.09473
Q8WUX2	0.884551	-0.0097038
Q13111	3.31963e-07	-0.446606
Q13112	6.35783e-07	-0.432144
Q96JM3	0.00692722	-0.129117
Q96BP2	0.265382	0.0760896
Q8WYQ3	0.00789142	-0.468183
Q9Y6H1	8.37939e-06	0.829433
Q9NX63	0.448724	-0.0705259
Q8N4Q1	0.0366281	-0.282281
Q9BSY4	0.000229971	0.613359
O14646	0.000751114	-0.244376
Q86WJ1	0.001186	-0.166688
O14647	0.00020553	0.241028
Q12873	0.289357	0.0406301
Q14839	0.635898	-0.0213365
Q8TDI0
Q8TD26	0.000312948	-0.252022
Q9P2D1	0.00369854	-0.140733
Q9HCK8	0.0011521	-0.177437
Q3L8U1	0.0972894	0.0889371
Q8NE62	0.00845193	-0.176218
O14757	7.69125e-05	-0.26578
O96017	0.150048	-0.0895877
Q8IWX8	6.17502e-05	-0.258526
Q96EP1	0.0759818	0.0812803
P36222	7.19778e-08	0.637758
Q5VXU3	0.000147476	0.389574
Q9UKJ5
Q9BWS9	0.00177693	-0.18248
P35790	0.0041501	-0.213325
Q9Y259	0.218726	-0.0766779
P24386	0.218378	0.06932
P26374	0.0388219	0.137327
Q9HD42	0.122847	-0.113109
Q7LBR1	0.013361	0.180183
O43633	0.830163	0.0155979
Q9UQN3	0.0262738	0.11565
Q9Y3E7	0.554334	0.0587442
Q9BY43	0.0678254	-0.202706
Q9H444	0.179715	-0.147708
Q9NZZ3	0.596157	-0.0569429
Q96FZ7	0.0206351	0.14764
Q8WUX9	0.000778369	-0.189428
Q9UHD1	6.1493e-06	0.411303
Q99653	0.509406	-0.0651025
Q8IZ52	0.0156999	-0.116599
Q9P2E5	0.000903333	-0.193823
Q8WUD6	0.00271033	-0.202722
Q9NRG0	0.00281735	-0.24045
P30532	2.16163e-06	0.63072
O43529	0.311771	0.0532362
Q9NPF2	1.1105e-07	0.677441
Q9NRB3	0.192835	0.0864405
Q8NET6	0.000139096	0.262249
Q8NCH0	0.507998	0.0539394
Q7LGC8	0.0507818	-0.192638
Q86X52	0.153476	0.0984185
Q8WVB6	0.00177497	-0.184499
P0CG13	0.0104191	0.230249
Q9Y3Y2	0.0442805	-0.109114
O15111	0.114977	0.0973925
Q8WUH1	0.0945854	-0.136631
O76071	0.0053965	0.152988
Q9H5X1	0.900198	0.0068545
Q9Y3D0	0.578336	0.0511571
Q9H6Q4	0.0517161	0.107696
Q6FI81	0.0026794	-0.197614
Q99828	0.000107482	0.414949
Q96RK0	0.491588	-0.0490103
Q9BW66	2.78317e-05	0.295042
Q8TCG1	0.067009	0.119578
Q86X95	0.460966	-0.049288
Q14011	0.175531	-0.110377
Q9NZ45	0.0809683	-0.124958
Q8N5K1	0.815462	0.019858
P0C7P0	0.662842	0.0358917
O14578	0.290032	-0.0533014
Q9ULV3	1.74244e-07	-0.518039
Q8WWK9	9.1172e-05	-0.295419
Q8IYA6	2.95439e-08	-0.551015
Q07065	0.230986	0.127743
Q14008	0.000708871	-0.236962
P12277	0.202898	-0.0886169
Q9UBR5	0.00249376	-0.282539
P06732	4.95569e-07	1.07096
P61024	3.77878e-05	-0.454104
P33552	0.01008	-0.173885
Q7Z460	0.380215	-0.0419571
O75122	0.109667	-0.0773505
Q8N2M8	0.771162	0.0181175
Q96S66	0.0839218	-0.110382
P51790	0.000103277	0.337068
P51793
P51797	4.56811e-07	0.543765
P51798	0.0668147	-0.129789
Q96B33	0.306099	-0.122892
Q9NY35	0.921263	0.010011
Q9Y240	4.97485e-07	0.589101
Q2KHT3	0.00411282	-0.185123
O14967	1.84713e-05	0.416461
O00299	0.00725196	-0.155117
Q9Y696	0.0903483	-0.11603
Q96NY7	8.61319e-07	0.703117
Q14677	0.00725196	-0.220377
P30622	0.832407	-0.0156031
Q9UDT6	0.373235	0.0606425
Q8N3C7
P49759	6.21395e-10	1.55396
P49760	0.00507443	-0.214072
P49761	0.071214	-0.0934358
Q9HAZ1	0.186836	0.125896
Q96JQ2	0.536642	-0.0381536
Q13286	0.123883	-0.13802
O75503	0.735351	0.0137926
Q9NWW5	0.555063	-0.0436234
P54105	0.110296	-0.119001
O15516	0.717267	0.0201323
Q92989	0.35446	-0.0534671
Q9H078	0.611476	-0.0283868
Q16740	0.0926657	0.115722
O96005	0.0055888	-0.162488
Q96KA5	0.00749755	-0.190231
O76031	2.66027e-05	-0.277619
Q9HAW4	2.4417e-07	-1.20289
O94985	8.99693e-05	0.301201
Q9BQT9	0.0622292	0.260902
P09496	0.053751	-0.249932
P09497	0.0620921	-0.21742
Q00610	0.0109214	-0.189584
P53675	7.61688e-07	0.672045
P10909	3.03725e-09	2.76544
Q96AJ1	4.31264e-06	0.342033
O75153	0.00012956	-0.291742
Q15846	0.607566	-0.0608673
Q8N0X4	0.224599	0.0665827
Q8NFW8	0.271969	-0.0612071
Q96DG6	0.0206188	-0.190793
Q7Z7K0	0.938361	-0.00590552
Q9NRP2	0.810775	-0.0252298
P56277	0.529685	0.0696745
Q8IY22	9.92598e-07	0.410926
P30085	0.398254	0.0868857
Q5EBM0	5.70313e-05	0.291608
Q9BQ75	0.022646	-0.122217
Q9NX76	0.00245719	0.261801
Q96FZ5	0.374272	0.143172
Q8N1G2	0.701363	-0.0211093
Q8IYT2	0.00152976	0.227108
Q8N3K9	0.0865401	-0.209588
P62633	0.000881119	-0.327426
Q96KP4	0.679621	-0.0271594
Q8N9A8	0.125804	0.129881
Q9P003	0.285841	0.0816197
G9CGD6	0.0708768	-0.109544
Q8WXI2	0.340399	-0.168874
Q99439	0.0339821	-0.118896
Q15417	0.202461	-0.0634667
Q9H8M5	0.304786	0.122413
Q8NE01	0.799745	0.0157628
Q6P4Q7	0.000722213	0.275059
A5YKK6	0.503831	-0.0348731
Q9H9A5	0.190753	0.0624616
Q9UKZ1	0.719945	-0.0210075
Q9NZN8	0.0175028	-0.156984
O75175	0.126975	-0.0951765
O95628	0.192015	-0.0959386
Q9ULM6	0.0982806	-0.141256
Q96LI5	0.0580582	0.151776
Q9UIV1	0.31185	0.0632595
Q9UFF9	0.731183	-0.0744185
Q92600	0.565386	-0.0344961
P09543	0.626538	0.0265315
Q9Y2B0	0.886071	-0.026089
Q9BT09	0.670723	0.0515523
Q8N129	0.838685	0.0233593
Q96F85	0.366791	0.0899901
Q6PJW8	0.118917	-0.136426
Q8N815
Q9NXG0	0.192058	-0.0648629
Q96NU0	0.448392	0.0664116
Q7Z7A1	0.976519	-0.00153517
Q8N137	0.799006	-0.0308187
Q9GZY4	0.667426	0.0282725
Q9Y2R0	0.18048	-0.0825554
Q9NYJ1	1.68082e-05	-0.825226
Q5JTJ3	0.00258844	-0.431832
Q96BR5	0.150283	-0.117691
Q13057	0.0624528	0.10588
Q8WTW3	0.0398907	0.104599
Q14746	0.000123435	0.252434
Q96JB2	0.00128732	0.220353
Q9H9E3	0.789565	-0.0762802
Q9UP83	0.63091	0.0248458
Q9Y2V7	0.0992396	0.118344
P83436	0.147049	0.0912359
Q96MW5	0.0580582	0.144186
P38432	0.191297	-0.0639938
P12107
P39060	0.00418039	0.140687
P02452	0.0138615	0.171558
Q86Y22	0.0294649	0.248883
P02458	7.00331e-08	1.17776
P02462	0.0708461	0.12396
Q9Y5P4	0.715811	-0.0295534
P12109	0.0373251	0.110512
P12110	0.00135021	-0.202123
Q02388	0.987358	0.0017206
P25067	0.773019	-0.0488768
Q14055	0.00554575	-0.339475
Q14050	0.0113141	-0.435974
Q8NBJ5	0.581365	-0.030504
Q8IYK4	0.86157	-0.0225161
Q8N668	0.521791	-0.0333402
Q9Y6G5	0.0570766	-0.0863999
Q86X83	0.433789	-0.0511288
Q9UBI1	0.00299509	0.19956
Q9H0A8	0.120918	0.0762388
Q9GZQ3	0.182989	0.0770858
Q7Z4G1	0.000820987	0.272735
Q86VX2	0.333328	0.0796492
Q9NX08	0.991772	-0.000654338
Q9P000	0.164187	-0.0931849
P21964	0.938581	-0.00567147
Q86VU5
Q8NHY2	3.75511e-05	-0.277886
P53621	0.231181	-0.0654532
P53618	0.157743	-0.0847942
P35606	0.0530437	-0.106918
O14579	0.0198071	-0.131404
Q9Y678	0.122727	-0.0945628
Q9UBF2	0.299268	-0.0561163
Q9NQ92	0.000202037	-0.644483
P61201	0.000122697	-0.332824
Q9UNS2	0.00746565	-0.232197
Q9BT78	0.00172495	-0.289566
Q92905	0.116407	-0.103688
Q7L5N1	0.120011	-0.109736
Q9UBW8	0.813875	-0.0196141
Q9H9Q2	0.0344384	-0.172372
Q99627	0.010572	-0.164565
Q8WXC6	0.0148826	-0.415651
P61923	0.0240557	-0.192034
Q9P299	0.118433	-0.220259
Q9H8M1	2.82988e-09	1.15626
Q9NZJ6	0.00206613	0.20011
Q9Y3A0	0.942771	0.00722411
Q5HYK3	0.000259807	0.28884
Q9Y2Z9	0.371142	0.107274
Q99807	0.00350405	0.214473
Q8NI60	0.580302	-0.0342895
Q96D53	3.20368e-10	-0.771862
O75208	0.041707	0.134782
P31146	0.288114	0.0850044
Q9BR76	0.102172	-0.106981
Q9ULV4	0.0591154	-0.144955
Q92828	0.821563	0.0161345
Q6QEF8
P57737	0.0864345	0.130629
Q14019	0.000858078	-0.319085
Q96I36	0.495992	0.0570747
Q7KZN9	0.051626	0.144238
Q14061	0.740199	0.0373109
Q8N8Q8	0.00678194	0.15199
Q49B96	0.35446	-0.0665841
Q5RI15	0.998981	0.000108674
P13073	0.566007	-0.0444742
P20674	0.787941	0.0367862
P10606	0.982462	0.0030911
P12074	0.0962597	-0.205482
P14854	0.0229421	-0.349193
P09669	0.097806	-0.151562
P14406	0.978167	0.00280164
O14548	0.000315566	0.260403
P24311	0.459719	0.0667932
P15954	0.185923	-0.140903
P10176	0.971436	-0.00361736
P00450
O75976	0.0273094	-0.113162
P16870	5.66647e-11	1.12676
Q7Z5Q1	5.91964e-08	0.593245
Q8NE35	1.50849e-09	0.600811
Q17RY0	9.34976e-14	2.01378
Q9H799	0.652238	0.0836239
P14384	0.97732	0.00292873
Q99829	0.994428	-0.000529331
Q96FN4	0.232374	-0.0666589
O75131	0.12707	0.111226
Q9UBL6	0.72398	0.0323389
Q86YQ8	0.00184935	-0.220283
P36551	0.0747248	-0.0819722
Q9BRF8	0.00844351	-0.15933
Q9Y646	0.0333002	0.122112
P31327	0.121732	0.116782
Q10570	0.00153844	-0.168487
Q9P2I0	0.029888	-0.120452
Q9UKF6	0.310818	0.0548397
O95639	0.00279651	-0.218523
Q16630	0.105465	-0.0856176
Q8N684	8.92714e-05	-0.255522
P50416	0.5042	0.0452807
P23786	0.489137	0.0461294
Q5TA50	0.283583	0.0859112
Q9H3G5	0.496592	-0.0387785
P29762	0.456663	-0.0658583
Q9BSW2	0.594344	-0.0467595
P78560	0.00610208	0.381875
Q96RY5	3.95984e-05	-0.278858
P43155	0.0938136	0.112802
Q96SW2	0.197279	0.10067
O75575	0.970964	0.00621252
P16220	0.00332632	-0.40788
Q70SY1	1.79709e-06	0.650101
Q92793	0.000280896	-0.279276
Q8IUR6	8.89105e-12	1.71999
Q9NS37	0.0228761	-0.249399
O75629	0.513984	0.0740045
Q96HD1	0.0794646	0.11419
Q6UXH1	0.137906	-0.200883
P50238	0.890882	0.0241802
P52943	0.811667	-0.0257021
Q9P021	0.0593666	-0.102108
Q9H336	9.6589e-09	0.739294
P46108	0.0113392	-0.164592
P46109	0.160018	-0.0639963
Q8IUI8	0.78982	0.0684166
Q9BZJ0	0.158	-0.0716287
Q5TZA2	0.00116052	-0.150599
H7BZ55
Q9UKG9	0.266293	0.05282
A4D126	0.203244	-0.105919
O75718	0.959195	0.00352571
Q6UUV9	0.651701	-0.0365642
Q53ET0	0.209725	-0.076677
Q6UUV7	0.640233	0.0325626
Q16526	6.70389e-06	0.665138
Q49AN0	7.29928e-06	-0.437127
P02511	4.80701e-07	7.0087
P53674	0.800056	0.019102
Q9Y4K1	0.210498	0.0716911
Q68DQ2	0.760857	0.0189278
Q9Y2S2	0.047139	0.148985
Q14894
Q08257	0.483718	-0.0335172
O95825	0.934151	-0.00612919
O75390	0.178152	0.0733019
O75534	0.000452466	-0.224959
P55060	0.00450337	-0.215626
P07333	3.48279e-11	1.20235
P15509	0.00960721	0.189113
Q99062	0.000159048	0.462948
Q8TDX6	0.396426	0.156197
Q8N6G5
P41240	0.00514468	0.166259
P48729	0.905282	0.00826686
P48730	0.0029235	0.226723
P49674	0.00789481	-0.15984
Q9HCP0	0.734268	0.0501717
P78368	0.137906	0.112638
Q9Y6M4	0.513326	-0.0629277
P68400	0.071454	-0.0843066
P19784	0.0534422	-0.0986889
P67870	0.00256548	-0.199826
O95196
Q1MSJ5	0.00199035	-0.264274
Q96S65	6.50512e-05	0.835945
P21291	0.283465	-0.0673054
Q16527	0.000287096	0.547694
P50461	0.528655	-0.0412304
P01034	1.60915e-06	0.387805
P01040	0.119049	-0.170147
P04080	0.00663358	-0.286883
Q05048	0.010907	-0.136311
P33240	0.0414504	-0.186158
Q9H0L4	0.894351	-0.00998882
Q12996	9.18782e-06	-0.321967
Q13363	0.0594531	-0.0955056
P56545	0.406104	0.0469777
Q01459	0.999904	-5.02089e-06
Q2NKJ3	0.422863	-0.0400551
P49711	0.0186316	-0.149464
O95476
Q9Y5B0	0.951224	-0.00317474
Q9GZU7	0.0014588	0.165548
O15194
Q05D32	0.0430469	-0.151034
P32929	1.61412e-07	0.742491
O43310	0.667008	-0.0284435
P35221	9.32452e-08	-0.50324
Q9UBT7	0.00010703	-0.320622
P35222	0.000298176	-0.37087
Q9NSA3	0.337948	-0.0997953
Q8WYA6	0.00616692	-0.137515
O60716	2.91033e-05	0.288764
Q9UQB3	0.959354	-0.00490805
P17812	0.000115032	-0.308774
Q9NRF8	0.163333	-0.0827766
Q6PD62	0.103786	-0.0667017
P10619	0.000151564	-0.288371
P07858	0.497894	-0.0466134
P53634	0.303462	0.0508336
P07339	0.23607	0.0638422
P08311	4.37509e-11	1.22053
P09668	0.475473	0.0394302
P07711	0.0312664	-0.186186
P43234	0.0124483	0.209705
P25774	8.64598e-06	0.349381
O60911	0.401078	0.0724564
P56202	0.00511276	0.184847
Q9UBR2	2.08311e-06	-0.351435
Q14247	0.366931	-0.109617
Q9P2B4	0.03152	-0.194216
Q7Z7A3	0.366464	-0.0461237
Q2VPK5	0.154231	0.0830526
Q9H467	0.00184806	-0.413124
Q13616	0.000430367	-0.277985
Q13617	0.00298552	-0.188396
Q13618	0.000360401	-0.237786
Q13619	0.00841713	-0.141808
Q13620	0.00789629	-0.123162
Q93034	0.00978558	-0.201182
Q14999	0.0781788	0.0834431
Q8IWT3	0.000594307	0.239865
Q96C57	0.00185515	-0.386801
O60888	0.0184368	-0.206754
Q9NTM9	0.709506	0.0280624
P39880	0.389737	0.0482199
O14529
Q9P013	0.0414955	-0.24874
Q9HCG8	0.399709	-0.0334348
Q9NXE8	0.00589626	-0.269466
Q6UX04	0.482499	-0.0591842
Q69YN2	0.247293	-0.0572004
Q2TBE0	0.152486	-0.073121
Q9H720	0.621265	0.275595
P80162	0.0643209	0.132186
P10145	9.62699e-07	1.17633
P25025	0.210101	0.139346
P61073	1.43846e-06	0.8364
Q9HAI6	9.10351e-08	-0.634702
Q8TB03	0.348085	0.0579251
Q9H5V9	0.00789142	-0.151254
Q9P0U4	0.00109449	0.174207
Q7LFL8	0.143819	0.137999
Q8NBI2	0.348661	0.0690721
P00167	0.515101	-0.0784973
O43169	0.887919	-0.0233961
Q9UHQ9	0.000576343	-0.328756
Q6BCY4	0.334586	0.0768591
P00387	0.485611	-0.0573493
Q7L1T6	0.397875	0.0498167
P13498	0.180677	-0.204102
P04839	0.0148466	0.166153
Q9BQA9	0.348085	-0.0954552
Q53TN4	0.0519762	0.136935
P08574	0.534823	0.0390502
P99999	0.00944698	-0.174701
Q7L576	0.104337	-0.0981595
Q96F07	0.241518	-0.0632942
Q6ZMK1	0.00592534	-0.227105
Q9NQC7	8.199e-07	0.434794
Q16678	2.72616e-06	0.66909
Q6UW02	0.0687691	0.0901598
Q02318	0.461132	-0.0449002
P33260	0.278298	0.198066
Q96SQ9	0.652606	0.0354635
Q7Z449	0.0135825	0.185397
Q6ZWL3	0.910448	-0.0137331
Q16850	0.895371	0.011777
O75881	0.155248	0.0853746
Q9H1C7	0.00155594	0.402052
Q15438	5.2284e-07	0.465999
Q99418	0.0442182	0.115146
O43739	0.267288	-0.0813533
Q9UIA0	5.26385e-05	0.360594
Q9NWV4	0.143155	-0.112509
Q8N465	0.634643	-0.0269696
Q9Y4D1	5.55695e-05	0.34706
P98082	0.206387	-0.0694632
Q5VWQ8	0.0171614	0.206752
Q9UI36	0.00321928	-0.1688
Q96NX9	0.00156964	-0.275521
P61803	0.667062	-0.04896
Q14118	0.00157334	-0.384411
Q8NCG7	0.139237	0.111433
Q5D0E6	2.29361e-07	0.631255
P51397	0.427716	-0.117747
P51398	0.373944	0.0577896
P53355	0.0122277	0.174308
O43293	0.930392	0.00716047
Q9UN19	0.00314059	0.177184
P14868	0.0442504	0.129332
Q6PI48	0.781724	-0.0176758
Q9UER7	0.270038	-0.0475378
Q96EP5	0.00530722	-0.178906
Q15038	3.0834e-05	0.610086
Q9UBU7	0.000644569	-0.264354
P07108	0.111365	-0.185852
Q16643	0.224779	-0.0950646
Q9UJU6	0.0274451	-0.179776
Q9UK59	0.000285724	-0.26864
P11182	0.00339575	0.181877
A6NMT0	0.876078	-0.014715
[truncated: 7,853 more rows]

## Sheet: Figure 1g
		0 nM bortezomib			25 nM bortezomib			50 nM bortezomib
	0 µM AK59	100	100	100	100	100	100	100	100	100
	1 µM AK59	91.74	98.77	82.29	97.39	79.31	116.11	87.99	101.57	99.1
	2 µM AK59	81.66	91.83	56.4	81.91	76.26	62	72.87	91.83	91.82
	4 µM AK59	23.83	57.78	70.67	53.45	47.82	55.55	56.66	62.21	77.89
	5 µM AK59	21.39	20.94	32.7	47.27	49.35	58.86	56.77	72.03	68.54
	10 µM AK59	26.19	22.02	27.07	42.46	52.57	50.39	51.97	65.26	72.84
	20 µM AK59	23.96	19.12	23.1	45.73	40.81	56.75	47.43	27.06	59.58

## Sheet: Figure 2d
		(treatment-control)
	Time	STING155-341			STING141-341
	0	0	0	0	0	0	0
	0.75	-0.03624	0.004594	0.001888	-0.00304	0.019481	-0.11637
	1.5	0.016781	0.017929	-0.00824	-0.02107	-0.05548	-0.10485
	2.25	0.01483	0.02123	-0.01549	-0.18265	-0.1891	-0.14794
	3	0.016538	0.017159	0.018918	-0.22045	-0.23735	-0.18742
	3.75	0.009478	0.035027	0.005533	-0.21986	-0.23954	-0.19011
	4.5	-0.02029	0.027733	0.002071	-0.21336	-0.24487	-0.19821
	5.25	-0.01632	0.020973	0.022892	-0.22974	-0.24564	-0.1944
	6	-0.01406	0.021813	0.027349	-0.22986	-0.2582	-0.24599
	6.75	-0.02315	0.005035	0.032588	-0.23431	-0.25559	-0.27235
	7.5	-0.01731	0.020894	0.0309	-0.24723	-0.26076	-0.31561
	8.25	-0.02451	0.005542	0.02872	-0.22861	-0.26245	-0.23145
	9	-0.03435	0.013928	0.013997	-0.23106	-0.25672	-0.2899
	9.75	-0.03222	0.011284	0.032076	-0.23037	-0.25501	-0.26433
	10.5	-0.03801	0.00687	0.005316	-0.2365	-0.25489	-0.37217
	11.25	-0.0377	-0.0054	0.00582	-0.23055	-0.24331	-0.31063
	12	-0.02471	0.001275	0.015385	-0.21282	-0.24469	-0.30683
	12.75	-0.03986	-0.02927	0.039899	-0.21979	-0.23864	-0.29911
	13.5	-0.03846	-0.00089	0.029333	-0.21443	-0.24451	-0.36258
	14.25	-0.01831	0.001833	0.022041	-0.20144	-0.23455	-0.38358
	15	-0.01851	-0.00435	0.038766	-0.2034	-0.2311	-0.35367
	15.75	-0.0307	0.005127	0.017152	-0.19998	-0.22799	-0.31712

## Sheet: Figure 2f
		(treatment-control)
	Time	STING155-341			STING141-341			STINGV155M			STINGN154S
	0	0	0	0	0	0	0	0	0	0	0	0	0
	1.7	0.006455	0.157042	0.037747	-0.05548	-0.11032	-0.08434	0.059379	-0.07786	-0.06013	0.030594	-0.01929	-0.01955
	2.45	0.008493	0.118106	0.02604	0.004688	-0.12254	-0.10097	-0.00745	-0.06036	-0.08579	0.058076	0.022572	-0.01881
	3.2	0.011387	0.10769	0.013083	-0.08767	-0.14485	-0.11036	0.010572	-0.06619	-0.09748	0.000924	0.031337	-0.02321
	3.95	0.014813	0.078471	0.027839	-0.15563	-0.19612	-0.14507	0.00192	-0.08822	-0.10028	0.052307	0.061583	-0.04109
	4.7	0.018977	0.089902	0.022665	-0.14432	-0.16798	-0.16086	0.024129	-0.07233	-0.10594	0.066551	0.038443	-0.0475
	5.45	0.016593	0.091747	0.016404	-0.16336	-0.17363	-0.17209	0.026225	-0.09273	-0.12148	0.075216	0.042151	-0.05345
	6.2	0.018158	0.08142	0.016334	-0.18939	-0.17642	-0.17277	-0.00863	-0.10875	-0.11395	0.058825	0.049031	-0.0608
	6.95	0.024092	0.058056	0.012897	-0.19692	-0.23165	-0.19327	-0.0141	-0.07301	-0.1162	0.026424	0.021546	-0.06623
	7.7	0.02268	0.086159	0.015769	-0.16968	-0.26086	-0.2023	-0.08304	-0.08446	-0.11883	-0.00586	-0.02164	-0.07023
	8.45	0.032628	0.062956	0.013196	-0.15246	-0.32371	-0.21237	-0.1157	-0.13054	-0.11723	-0.03589	-0.05387	-0.07486
	9.2	0.035331	0.050678	0.014302	-0.1712	-0.27763	-0.21815	-0.16487	-0.10482	-0.12977	-0.09612	-0.0803	-0.07537
	9.95	0.041747	0.050498	0.016577	-0.22839	-0.30608	-0.24431	-0.12648	-0.11414	-0.12805	-0.13052	-0.09683	-0.07695
	10.7	0.042819	0.066527	0.015173	-0.26497	-0.29844	-0.24715	-0.1359	-0.15107	-0.13527	-0.16395	-0.12686	-0.08415
	11.45	0.038725	0.045798	0.003094	-0.28154	-0.33648	-0.24627	-0.14654	-0.16669	-0.14823	-0.14261	-0.15749	-0.10832
	12.2	0.035063	0.044872	0.005415	-0.28982	-0.30338	-0.24857	-0.14881	-0.20991	-0.15127	-0.1231	-0.17027	-0.1092
	12.95	0.038637	0.009647	-0.00063	-0.2845	-0.37477	-0.27373	-0.17797	-0.22244	-0.15763	-0.11397	-0.19453	-0.14129
	13.7	0.029926	0.035293	-0.00076	-0.28258	-0.34886	-0.26929	-0.21764	-0.2317	-0.16252	-0.10296	-0.2252	-0.15225
	14.45	0.030331	0.035519	0.000777	-0.32522	-0.35436	-0.28607	-0.18659	-0.24554	-0.1881	-0.10342	-0.24869	-0.19969
	15.2	0.025416	0.014981	-0.00801	-0.34661	-0.34872	-0.30116	-0.18604	-0.22549	-0.17587	-0.07117	-0.26536	-0.21029
	15.95	0.023513	0.015022	-0.00643	-0.38515	-0.33305	-0.32068	-0.17557	-0.25381	-0.20183	-0.04396	-0.29033	-0.20244
	16.7	0.041493	-0.01839	-0.00682	-0.38241	-0.32889	-0.32643	-0.16365	-0.32653	-0.21185	-0.08906	-0.29991	-0.2185

## Sheet: Figure 3b
	Sample name	Median : FITC-A
	DMSO control	1095
	10 µM AK59	186

## Sheet: Figure 3c
Gene ID	Gene name	RSA Up	Q3
		AK59 high vs. low	AK59 high vs. low
60493	FASTKD5	-7.12578	2.39694
26091	HERC4	-6.75285	2.95281
5366	PMAIP1	-7.19083	3.90815
7386	UQCRFS1	-5.79131	3.47039
55161	TMEM33	-6.71673	2.9017
5537	PPP6C	-6.80901	2.20183
4841	NONO	-4.98704	2.211
317	APAF1	-5.73055	2.4671
7389	UROD	-5.78928	2.82829
10667	FARS2	-4.98103	2.32109
55754	TMEM30A	-5.32575	3.19361
90987	ZNF251	-5.09636	3.2746
5015	OTX2	-5.17235	3.28946
132001	TAMM41	-4.65261	2.58142
5725	PTBP1	-4.15064	1.95602
6882	TAF11	-4.71796	2.28878
64699	TMPRSS3	-4.49248	3.06312
90007	MIDN	-4.49473	2.51611
79736	TEFM	-5.1902	3.27096
55236	UBA6	-3.81387	2.32242
3052	HCCS	-4.52469	2.12018
811	CALR	-4.90737	2.51906
63973	NEUROG2	-4.39131	2.10286
211	ALAS1	-4.54329	2.61414
56252	YLPM1	-4.75482	2.65163
6648	SOD2	-4.33011	2.61907
196528	ARID2	-4.37017	2.48968
126133	ALDH16A1	-4.27051	2.8196
63932	STEEP1	-5.31223	2.50397
79876	UBA5	-7.22149	2.47456
4719	NDUFS1	-3.01048	1.85488
81578	COL21A1	-3.84337	2.07843
567	B2M	-4.58216	1.49881
54205	CYCS	-3.7831	2.77863
653268	AGAP7P	-3.55505	1.98165
256471	MFSD8	-3.56577	2.69718
200316	APOBEC3F	-3.63002	2.73099
4702	NDUFA8	-2.81608	2.36084
8546	AP3B1	-4.19186	1.83382
115286	SLC25A26	-4.28576	2.10545
84948	TIGD5	-3.506	2.6729
23149	FCHO1	-4.84454	1.74382
127435	PODN	-3.6532	2.74227
3483	IGFALS	-3.78406	2.78494
92935	MARS2	-3.34188	2.23515
29117	BRD7	-3.06607	1.79427
57693	ZNF317	-4.31784	2.50964
729230	CCR2	-3.7561	2.21303
4697	NDUFA4	-3.66379	2.21681
57465	TBC1D24	-3.37856	2.45208
159	ADSS2	-4.07113	1.60049
119016	AGAP4	-3.31634	1.88087
6626	SNRPA	-1.07402	1.27627
51103	NDUFAF1	-3.54097	2.12795
9373	PLAA	-3.5064	2.06308
23081	KDM4C	-3.26084	2.56779
57030	SLC17A7	-4.16237	1.67102
578	BAK1	-2.89945	2.40056
55734	ZFP64	-2.73904	1.89439
4542	MYO1F	-3.87059	2.12156
4297	KMT2A	-3.16949	1.85294
842	CASP9	-4.65518	2.81686
26267	FBXO10	-3.67313	1.95494
2762	GMDS	-4.43254	1.99907
23317	DNAJC13	-2.97722	1.49802
8649	LAMTOR3	-3.3496	2.25697
9489	PGS1	-3.33343	1.80175
83893	SPATA16	-3.96949	0.512022
246243	RNASEH1	-3.1718	1.82881
7248	TSC1	-3.84249	1.76703
4720	NDUFS2	-1.7515	1.78292
617	BCS1L	-3.2706	0.676984
390664	C1QTNF8	-3.72107	1.58943
2230	FDX1	-3.8231	1.86102
29978	UBQLN2	-3.62268	1.80977
7587	ZNF37A	-2.63974	2.2036
2730	GCLM	-4.17584	1.67107
8672	EIF4G3	-2.09024	1.98487
641339	ZNF674	-3.74904	1.27809
158135	TTLL11	-3.1637	2.52849
65992	DDRGK1	-6.07606	2.36522
6472	SHMT2	-5.8899	2.95216
2671	GFER	-3.17593	2.44579
53836	GPR87	-3.66848	1.0574
7084	TK2	-3.80951	2.79588
4673	NAP1L1	-2.72957	1.6405
3651	PDX1	-2.20935	2.04822
23510	KCTD2	-2.48821	2.20019
89887	ZNF628	-2.04153	1.95788
5797	PTPRM	-2.82147	1.82638
54	ACP5	-2.96784	2.43321
284996	RNF149	-2.82752	1.85773
8925	HERC1	-0.691653	0.96252
26053	AUTS2	-3.41424	1.75181
285601	GPR150	-2.68372	1.75727
1068	CETN1	-3.1782	2.53283
199692	ZNF627	-2.51813	2.2166
23395	LARS2	-3.4832	2.6633
2327	FMO2	-3.55796	1.45579
6150	MRPL23	-2.83904	1.90203
441933	OR13G1	-3.78496	1.34701
387129	NPSR1	-2.88338	2.39659
10020	GNE	-2.10924	1.9944
1291	COL6A1	-3.42547	0.591638
344191	EVX2	-3.24245	2.56023
26578	OSTF1	-2.72819	1.70253
170371	TMEM273	-3.98041	1.42357
9988	DMTF1	-2.2703	2.08366
57181	SLC39A10	-2.69663	1.76312
117154	DACH2	-3.79314	2.00738
64111	NPVF	-3.25058	1.66228
892	CCNC	-1.22659	1.4255
23221	RHOBTB2	-1.97312	1.91921
2000	ELF4	-2.72679	1.65045
100500808	MIR3917	-2.95309	1.80787
90317	ZNF616	-2.82533	1.29273
29924	EPN1	-2.79871	1.94936
59307	SIGIRR	-2.36739	2.13318
57455	REXO1	-2.49535	1.07785
646892	SH2D7	-2.60434	1.67833
2521	FUS	-3.14941	1.33569
374291	NDUFS7	-2.34149	1.84367
5442	POLRMT	-2.42779	1.34994
54894	RNF43	-2.83918	2.37346
1024	CDK8	-0.819574	0.886758
2729	GCLC	-4.13447	1.73922
5013	OTX1	-0.722566	0.54902
23232	TBC1D12	-2.45748	1.06754
109	ADCY3	-3.07518	1.82944
4147	MATN2	-2.72024	1.61249
256006	ANKRD31	-2.16601	2.02669
55768	NGLY1	-3.90631	2.83097
23307	FKBP15	-1.98711	1.92903
2806	GOT2	-2.93872	1.57715
3720	JARID2	-1.86474	1.85248
24145	PANX1	-3.16038	2.52639
65220	NADK	-2.52331	2.21919
283933	ZNF843	-1.20277	1.36108
2821	GPI	-3.76715	2.45911
54518	APBB1IP	-3.02794	2.46411
79058	ASPSCR1	-3.38998	1.40218
80313	LRRC27	-3.02972	1.88694
5341	PLEK	-2.30594	2.10158
58480	RHOU	-2.87625	2.3928
54998	AURKAIP1	-3.16092	1.83427
7384	UQCRC1	-2.2183	2.05476
22904	SBNO2	-2.0471	1.6673
89941	RHOT2	-1.46719	1.59919
9436	NCR2	-2.56021	1.49311
83983	TSSK6	-2.75647	2.32966
401551	WDR38	-2.20121	2.04489
85407	NKD1	-2.24677	1.37635
10209	EIF1	-2.495	1.92587
8335	H2AC4	-2.8376	1.34145
2530	FUT8	-3.64102	2.46796
285671	RNF180	-1.69996	1.66874
7328	UBE2H	-0.8435	0.539696
9804	TOMM20	-2.82584	2.01306
23607	CD2AP	-2.64735	2.27848
23012	STK38L	-3.29808	2.41782
55900	ZNF302	-2.65892	2.21975
2648	KAT2A	-3.72405	1.6525
1200	TPP1	-3.38022	1.8409
5480	PPIC	-3.19143	1.79426
2937	GSS	-3.2316	2.55523
26528	DAZAP1	-2.17051	1.01154
493	ATP2B4	-2.50414	1.63702
50945	TBX22	-3.03324	1.82618
51024	FIS1	-2.65871	1.29454
84572	GNPTG	-1.47365	0.952302
8439	NSMAF	-2.24212	1.343
112744	IL17F	-2.58527	2.25244
51241	COX16	-2.14592	1.85655
406988	MIR205	-1.49425	1.94515
116113	FOXP4	-3.1008	2.50021
1612	DAPK1	-2.04048	1.69078
340260	UNCX	-1.74729	1.59772
80727	TTYH3	-3.75127	1.55052
28956	LAMTOR2	-2.63421	2.27468
6328	SCN3A	-2.27308	1.588
3611	ILK	-2.78292	2.34506
867	CBL	-3.09455	1.53042
338872	C1QTNF9	-3.0154	1.12699
51163	DBR1	-3.21984	2.47653
5754	PTK7	-2.26888	1.79755
9997	SCO2	-2.39856	2.15191
3840	KPNA4	-2.47207	1.5561
11113	CIT	-3.80716	2.79497
169611	OLFML2A	-2.13193	2.00766
91752	ZNF804A	-3.09363	2.49471
84250	SLF1	-2.39319	2.1089
140730	RIMS4	-2.00743	1.30739
4705	NDUFA10	-1.8713	1.85582
78994	PRR14	-1.5719	1.67096
118472	ZNF511	-2.46706	2.1876
115557	ARHGEF25	-2.00111	1.45191
51499	TRIAP1	-2.95369	1.94359
54578	UGT1A6	-2.99525	1.81323
7284	TUFM	-2.2259	1.65183
7779	SLC30A1	-1.9083	1.44672
84986	ARHGAP19	-4.40978	2.42532
4729	NDUFV2	-2.45197	1.38728
201163	FLCN	-3.75923	2.37924
10797	MTHFD2	-3.52646	1.89244
4920	ROR2	-2.13746	2.0098
388630	TRABD2B	-2.46595	1.81886
7385	UQCRC2	-2.45789	2.18229
7818	DAP3	-2.3804	1.48783
23057	NMNAT2	-2.2753	2.08624
50805	IRX4	-3.14509	2.51992
57864	SLC46A2	-2.17929	2.03365
246	ALOX15	-2.5422	2.10838
2780	GNAT2	-3.68103	1.51285
5534	PPP3R1	-2.13137	1.26834
121340	SP7	-2.96685	1.69938
28965	SLC27A6	-1.97206	1.9184
79228	THOC6	-2.06866	1.97133
26061	HACL1	-2.43064	1.31775
23438	HARS2	-2.84373	1.63934
283	ANG	-2.30098	1.57711
114757	CYGB	-2.87878	1.25713
79665	DHX40	-2.38922	2.14733
54210	TREM1	-0.763054	1.03187
9145	SYNGR1	-3.02239	1.57771
440822	PIWIL3	-2.53512	1.70124
50651	SLC45A1	-2.43863	1.46617
55147	RBM23	-1.54394	1.39083
11185	INMT	-2.83098	1.40261
7706	TRIM25	-2.18688	2.03674
9958	USP15	-2.2399	1.74569
407045	MIR7-3	-0.542758	0.554741
8702	B4GALT4	-2.11462	1.99767
23385	NCSTN	-2.38761	1.98509
5829	PXN	-3.28603	2.10084
63920	ZBED8	-1.95363	1.90534
64951	MRPS24	-2.30603	1.74559
5860	QDPR	-2.77308	2.33799
3699	ITIH3	-3.33664	1.83991
2646	GCKR	-1.90876	1.50665
389333	PROB1	-2.05057	1.96287
1537	CYC1	-2.88624	2.27185
3980	LIG3	-2.36138	2.13078
284257	BOD1L2	-3.42605	2.15251
3185	HNRNPF	-0.406518	-0.446394
3932	LCK	-2.19384	2.0411
26090	ABHD12	-3.1315	1.25145
57477	SHROOM4	-2.74601	1.0907
54878	DPP8	-4.02965	1.94539
54796	BNC2	-3.55089	1.74517
10687	PNMA2	-2.31317	2.10428
1562	CYP2C18	-2.01582	1.50254
4916	NTRK3	-2.62771	2.27154
3858	KRT10	-1.48596	1.39857
8438	RAD54L	-2.37829	1.75183
4694	NDUFA1	-2.79508	0.91289
2135	EXTL2	-2.53866	1.64867
10541	ANP32B	-2.29996	2.09878
142827	ACSM6	-2.19769	2.04314
3984	LIMK1	-3.03737	2.26171
124944	C17orf49	-2.17586	2.03161
120406	NXPE2	-2.47869	1.5217
64094	SMOC2	-3.37327	2.61085
9678	PHF14	-1.4476	1.29484
54952	TRNAU1AP	-2.9226	1.81996
22880	MORC2	-1.79577	1.66344
55617	TASP1	-1.70707	1.7548
2538	G6PC1	-2.17266	1.63997
9397	NMT2	-1.52975	1.25566
57524	CASKIN1	-1.0278	1.26881
4756	NEO1	-1.52296	1.05381
220992	ZNF485	-2.34804	1.71449
27189	IL17C	-2.84563	1.53588
81603	TRIM8	-2.41199	1.93126
905	CCNT2	-2.44211	1.75668
4714	NDUFB8	-2.41733	1.5403
27247	NFU1	-2.13544	1.7598
3936	LCP1	-1.82896	1.83316
25946	ZNF385A	-2.25135	2.07323
6341	SCO1	-1.49784	1.00028
221091	LRRN4CL	-2.01213	1.74168
647589	ANHX	-1.05321	1.21484
5780	PTPN9	-1.49955	1.62031
91137	SLC25A46	-1.99064	1.93116
9833	MELK	-2.56507	1.04604
2239	GPC4	-2.65715	1.65707
100616168	MIR4754	-1.12956	1.49664
3558	IL2	-2.64392	1.0331
1738	DLD	-1.32123	1.36124
10570	DPYSL4	-1.94283	0.969763
1545	CYP1B1	-2.39563	1.56294
390874	ONECUT3	-1.92248	1.88777
9231	DLG5	-2.44341	1.20946
63971	KIF13A	-2.01235	1.46365
54429	TAS2R5	-3.06245	1.81612
4852	NPY	-2.59689	1.61398
55703	POLR3B	-0.910356	1.16717
5456	POU3F4	-1.90391	1.87576
407026	MIR29C	-0.691918	0.829751
10479	SLC9A6	-2.72676	1.2964
9718	ECE2	-2.23722	1.96427
83451	ABHD11	-1.55883	1.66269
5609	MAP2K7	-2.6091	2.2629
11174	ADAMTS6	-2.94848	0.307551
90639	COX19	-2.33611	1.58125
54793	KCTD9	-2.79333	1.59505
7174	TPP2	-1.21105	1.34422
283358	B4GALNT3	-2.28547	1.61931
25956	SEC31B	-2.80749	2.06827
51116	MRPS2	-2.11617	1.64447
590	BCHE	-2.43868	1.58336
341359	SYT10	-2.92828	0.880311
55359	STYK1	-2.91615	1.94405
8317	CDC7	-2.3499	2.1243
5192	PEX10	-2.00549	1.93912
4502	MT2A	-2.23143	1.42585
79415	CYBC1	-3.20341	1.9234
1903	S1PR3	-2.32909	1.34729
85015	USP45	-2.28463	0.992672
400793	C1orf226	-2.46706	1.7373
5858	PZP	-3.07879	1.60675
259295	TAS2R20	-2.53447	1.04477
30815	ST6GALNAC6	-2.59884	0.984498
121274	ZNF641	-3.40641	2.63003
4711	NDUFB5	-1.29058	1.39488
9643	MORF4L2	-2.12879	1.70517
221545	C6orf136	-1.8148	1.26442
64778	FNDC3B	-2.41535	2.05491
1855	DVL1	-2.14143	1.30728
23329	TBC1D30	-1.74634	1.30526
3773	KCNJ16	-1.84018	1.83908
55593	OTUD5	-4.89811	2.18743
140690	CTCFL	-1.85917	1.84859
3013	H2AC7	-2.42308	2.16525
23365	ARHGEF12	-1.74085	1.77764
3577	CXCR1	-2.16111	0.974269
84144	SYDE2	-2.22799	1.73013
1478	CSTF2	-2.65647	1.68854
4976	OPA1	-3.05357	1.71524
9699	RIMS2	-2.91561	1.81929
472	ATM	-1.09159	1.11317
55213	RCBTB1	-2.27916	2.08847
92912	UBE2Q2	-2.13616	2.0092
7337	UBE3A	-3.27493	1.77007
79813	EHMT1	-2.43198	2.01412
51601	LIPT1	-3.51805	2.23106
6406	SEMG1	-2.16741	1.03854
406976	MIR199A1	-0.533621	0.536668
4081	MAB21L1	-1.5865	1.68044
1991	ELANE	-2.10971	1.93722
84314	TMEM107	-1.83028	1.28309
1388	ATF6B	-2.03479	1.73799
7920	ABHD16A	-1.16443	1.37915
667	DST	-2.75388	1.43857
54033	RBM11	-2.26712	0.116646
10016	PDCD6	-2.36028	1.24242
10063	COX17	-2.45695	1.36174
56262	LRRC8A	-2.44225	1.07842
90737	PAGE5	-2.74018	2.32365
3615	IMPDH2	-1.69491	1.04506
9728	SECISBP2L	-2.52594	1.63994
1960	EGR3	-1.97579	1.92117
6652	SORD	-1.41049	1.5578
554251	FBXO48	-2.8236	1.80053
150472	CBWD2	-2.17831	1.99055
5903	RANBP2	-1.76699	1.30481
3000	GUCY2D	-1.75454	1.78487
131375	LYZL4	-2.86027	1.12907
10059	DNM1L	-2.33243	1.2414
1048	CEACAM5	-2.32296	1.69902
238	ALK	-1.13889	1.35692
678	ZFP36L2	-2.14457	1.44237
55660	PRPF40A	-1.58454	1.6788
9933	PUM3	-2.13292	1.77296
389541	LAMTOR4	-2.30065	1.69187
84229	DRC7	-1.76775	1.30609
100303755	PET117	-2.15294	2.01977
7464	CORO2A	-1.28095	1.45468
4324	MMP15	-1.20631	1.41066
128209	KLF17	-2.32559	1.51644
10206	TRIM13	-3.91569	1.70229
5954	RCN1	-2.33485	2.11756
3434	IFIT1	-1.2382	1.386
23139	MAST2	-1.06773	0.815062
9918	NCAPD2	-3.57158	1.96985
6261	RYR1	-2.76864	2.05767
716	C1S	-1.91624	1.88507
51619	UBE2D4	-2.81808	1.72509
283985	FADS6	-3.33542	1.97061
286256	LCN12	-2.93832	1.76948
7874	USP7	-1.49535	1.19104
581	BAX	-2.59441	2.07359
23623	RUSC1	-1.07467	1.30495
85397	RGS8	-3.33767	1.88918
522	ATP5PF	-1.13925	1.35718
440574	MICOS10	-2.61421	1.09265
1514	CTSL	-0.789021	0.132023
869	CBLN1	-3.15161	2.52329
23214	XPO6	-0.472806	0.668357
6940	ZNF354A	-1.91699	1.8854
2872	MKNK2	-2.76815	1.05593
83706	FERMT3	-2.57662	2.00858
153642	ARSK	-2.10798	1.99314
829	CAPZA1	-1.01916	1.26151
84182	MINDY4	-2.76542	2.09061
374900	ZNF568	-2.2437	1.05644
3681	ITGAD	-1.7519	1.43175
64432	MRPS25	-2.11907	2.00089
54539	NDUFB11	-2.45453	2.18118
64949	MRPS26	-1.66442	1.02112
54439	RBM27	-1.77094	1.79429
4494	MT1F	-2.06874	1.3413
10661	KLF1	-2.48223	1.30968
4619	MYH1	-1.47641	1.53093
51663	ZFR	-0.859085	0.649425
124637	CYB5D1	-2.83939	1.17598
3381	IBSP	-2.54672	0.151216
4783	NFIL3	-0.570896	0.831303
64853	AIDA	-2.23814	1.65023
1654	DDX3X	-2.27064	0.805108
116729	PPP1R27	-2.00623	0.724814
836	CASP3	-2.49685	2.15736
11218	DDX20	-1.57254	1.67132
7074	TIAM1	-1.61016	1.35329
50856	CLEC4A	-1.65889	1.72623
9957	HS3ST1	-1.66787	1.45063
5250	SLC25A3	-1.87057	1.31184
554	AVPR2	-2.26522	1.96854
2553	GABPB1	-2.70058	1.75349
83901	KRTAP9-8	-2.06061	1.96764
55207	ARL8B	-2.47954	1.6206
30835	CD209	-1.48751	1.61292
1994	ELAVL1	-4.212	2.94498
8867	SYNJ1	-2.46804	2.18765
6373	CXCL11	-1.58142	1.25216
25950	RWDD3	-2.06518	1.957
7494	XBP1	-1.60139	1.68878
1755	DMBT1	-2.14765	1.36638
648	BMI1	-1.27218	0.561289
285335	SLC9C1	-1.42203	1.56619
55851	PSENEN	-3.79871	2.11579
64901	RANBP17	-1.16082	1.06476
338811	TAFA2	-2.09574	1.21374
26164	MTG2	-1.87625	1.85816
3680	ITGA9	-2.64916	2.27895
56110	PCDHGA5	-1.83186	1.83426
5476	CTSA	-2.33283	1.09112
23405	DICER1	-2.03157	0.798181
5036	PA2G4	-1.32021	1.49385
340784	HMX3	-1.50278	1.62305
9097	USP14	-1.05844	0.802806
8557	TCAP	-2.48176	2.1957
10768	AHCYL1	-1.40984	1.55715
595	CCND1	-1.66895	1.7184
57469	PNMA8B	-3.1033	1.46383
2877	GPX2	-1.98523	1.43821
100302178	MIR1295A	-1.87188	2.32955
54675	CRLS1	-3.1001	1.85929
5959	RDH5	-1.77122	1.53562
57708	MIER1	-2.29755	1.64255
55501	CHST12	-1.26558	1.29349
78999	LRFN4	-0.771017	1.03918
5213	PFKM	-2.46813	1.15097
51279	C1RL	-1.7814	1.18203
91464	ISX	-2.02895	1.51462
115708	TRMT61A	-3.65546	1.73623
157855	KCNU1	-1.50868	1.38069
7942	TFEB	-2.4026	2.15375
11067	DEPP1	-1.74105	1.77765
6834	SURF1	-1.71571	1.70756
5536	PPP5C	-2.40221	1.75024
5660	PSAP	-1.56929	1.1216
79180	EFHD2	-4.16852	1.55824
137735	ABRA	-2.38943	0.831497
6496	SIX3	-1.83527	0.98272
1997	ELF1	-2.5002	0.335204
7094	TLN1	-2.36239	1.47536
538	ATP7A	-2.29995	1.18232
55698	RADIL	-2.74916	1.30975
54873	PALMD	-1.43333	1.57439
10253	SPRY2	-1.39086	1.54467
7699	ZNF140	-2.14434	2.01452
548596	CKMT1A	-2.44573	1.72213
116496	NIBAN1	-1.3256	1.27446
79447	PAGR1	-1.59523	1.68547
29960	MRM2	-1.30493	1.48153
1911	PHC1	-2.51361	0.731928
6900	CNTN2	-2.3168	1.2869
4093	SMAD9	-2.15805	1.09774
163782	KANK4	-1.599	0.935815
84665	MYPN	-1.13085	1.34807
2670	GFAP	-1.46958	1.60057
29964	PRICKLE4	-1.76106	1.78838
10279	PRSS16	-1.91798	1.88558
253725	WASHC2C	-1.68402	1.42051
286827	TRIM59	-1.71824	1.76192
27151	CPAMD8	-3.26227	1.65451
1870	E2F2	-1.65117	1.65439
1869	E2F1	-2.99193	2.08287
114900	C1QTNF4	-0.801597	1.06828
55635	DEPDC1	-0.775226	0.986107
10628	TXNIP	-1.61997	1.70264
7468	NSD2	-2.51412	1.69606
29796	UQCR10	-1.90124	0.789325
125988	MICOS13	-1.65386	1.59564
220213	OTUD1	-2.31707	0.984813
51438	MAGEC2	-1.57968	1.66588
283518	KCNRG	-2.7893	2.34811
100616282	MIR4738	-1.17423	1.55461
9754	STARD8	-1.19378	1.02556
64216	TFB2M	-1.92148	1.88729
57414	RHBDD2	-1.40956	1.53207
152006	RNF38	-1.95821	1.39536
5003	SLC22A18AS	-2.19593	2.042
54842	MFSD6	-2.35745	0.695791
80714	PBX4	-1.54863	1.65443
6405	SEMA3F	-3.05284	2.47551
55758	RCOR3	-1.33088	1.50058
130749	CPO	-2.52082	1.08354
571	BACH1	-1.17499	0.924898
317749	DHRS4L2	-1.45661	1.59088
84300	UQCC2	-2.3595	1.66468
118856	MMP21	-2.56647	2.2427
8666	EIF3G	-2.12753	1.35265
140880	CST11	-1.45358	1.58909
7029	TFDP2	-1.52877	1.64264
3812	KIR3DL2	-2.73934	0.809194
57282	SLC4A10	-2.1026	0.93505
51	ACOX1	-2.0074	0.778331
57642	COL20A1	-2.26773	2.03313
2899	GRIK3	-1.72682	1.76812
80763	SPX	-1.45206	1.58796
4285	MIPEP	-2.58605	1.42688
7984	ARHGEF5	-2.26724	2.08133
245973	ATP6V1C2	-2.18618	2.0359
4158	MC2R	-1.02259	1.21811
4695	NDUFA2	-2.23067	1.90082
3683	ITGAL	-1.74816	1.48196
23286	WWC1	-0.947747	1.20169
4887	NPY2R	-1.43615	1.57642
100131390	SP9	-0.0815465	-0.0325901
1787	TRDMT1	-1.59125	0.925453
64284	RAB17	-1.41388	1.56003
79865	TREML2	-1.96157	0.753073
509	ATP5F1C	-1.66593	1.73126
1198	CLK3	-1.40644	1.173
3231	HOXD1	-1.56486	1.66705
3097	HIVEP2	-2.33522	1.5613
51397	COMMD10	-2.1328	1.27294
346673	STRA8	-2.29198	1.14845
5178	PEG3	-1.89183	1.32811
8366	H4C2	-2.25446	1.44845
23008	KLHDC10	-1.6703	1.73323
25884	CHRDL2	-2.16973	2.02797
9377	COX5A	-1.91364	0.964378
5414	SEPTIN4	-1.64006	1.71451
5906	RAP1A	-1.68081	1.58894
406994	MIR212	-0.965246	1.26819
9027	NAT8	-1.94663	1.90165
4528	MTIF2	-2.23409	0.87617
51517	NCKIPSD	-2.68019	1.0432
57213	SPRYD7	-2.05292	1.15185
8556	CDC14A	-3.58528	1.9829
9697	TRAM2	-3.30646	1.67558
23588	KLHDC2	-2.00295	0.788154
153090	DAB2IP	-2.76565	0.865863
9167	COX7A2L	-2.12387	1.18044
225689	MAPK15	-1.59733	0.924191
56904	SH3GLB2	-1.56598	1.66777
29953	TRHDE	-1.80932	1.58189
10953	TOMM34	-1.79664	1.81339
3422	IDI1	-1.32564	1.49703
56993	TOMM22	-0.640447	0.909266
6374	CXCL5	-2.54027	1.57187
314	AOC2	-2.22663	2.05808
135152	B3GAT2	-1.0361	1.25405
23107	MRPS27	-2.48536	1.69981
1329	COX5B	-1.60876	1.24576
260293	CYP4X1	-2.00241	1.16471
51260	PBDC1	-2.32827	1.03257
493753	COA5	-2.21153	1.47406
57129	MRPL47	-2.0503	1.0593
9002	F2RL3	-1.71379	1.75881
9750	RIPOR2	-1.87829	1.61939
693174	MIR589	-0.356877	0.143488
4121	MAN1A1	-1.48549	1.61126
57448	BIRC6	-2.52119	1.86418
3617	IMPG1	-1.46247	0.90611
163223	ZNF676	-0.750146	1.01861
50939	IMPG2	-1.27689	1.23899
8510	MMP23B	-1.6996	0.881186
64132	XYLT2	-2.01278	0.844086
100616266	MIR4733	-1.73546	1.78422
89766	UMODL1	-2.39454	2.15001
55738	ARFGAP1	-1.92599	1.88992
3269	HRH1	-1.31906	1.493
140453	MUC17	-1.70093	1.55087
2767	GNA11	-1.09516	0.870049
4712	NDUFB6	-1.58845	1.24008
23641	LDOC1	-1.76805	1.79355
4882	NPR2	-2.11177	1.99641
22806	IKZF3	-2.08005	1.46577
55520	ELAC1	-2.23808	0.795079
5004	ORM1	-2.60666	2.0773
728130	NUTM2D	-2.31397	1.23376
23600	AMACR	-2.49384	1.04518
255101	CFAP65	-1.34195	1.50761
158431	ZNF782	-0.836512	1.10005
2515	ADAM2	-2.23299	0.979713
57184	FAM219B	-1.68931	1.74428
79070	POGLUT2	-2.62746	1.11876
51478	HSD17B7	-1.33275	1.50202
6715	SRD5A1	-3.15866	1.94969
389421	LIN28B	-1.26252	1.44957
26206	SPAG8	-2.03084	1.81699
56913	C1GALT1	-1.84193	0.948969
134492	NUDCD2	-2.42435	1.80853
11199	ANXA10	-1.55343	1.37142
28968	SLC6A16	-2.24093	2.06736
80005	DOCK5	-1.40072	1.08135
3175	ONECUT1	-1.27856	1.46132
84231	TRAF7	-1.79358	1.32549
92014	SLC25A51	-2.36929	1.90903
54521	WDR44	-1.81176	1.82397
2539	G6PD	-2.15866	1.5697
6326	SCN2A	-1.58896	1.68164
80222	TARS2	-0.530715	0.690834
58494	JAM2	-0.816657	1.08174
3274	HRH2	-1.60554	1.61102
23203	PMPCA	-2.17253	1.45134
8030	CCDC6	-1.4865	1.6121
25962	VIRMA	-2.54541	2.23084
25771	TBC1D22A	-2.44313	2.17613
552	AVPR1A	-2.424	2.16535
414328	IDNK	-1.10095	1.27493
51398	WDR83OS	-1.60609	1.29113
2005	ELK4	-1.87836	1.44586
653437	AQP12B	-2.7781	2.25845
55227	LRRC1	-2.03007	1.44108
4358	MPV17	-1.54118	1.6502
29760	BLNK	-1.59407	1.68511
248	ALPI	-1.82252	1.82996
8453	CUL2	-1.47226	1.60277
5364	PLXNB1	-1.56837	1.66943
253190	SERHL2	-1.19992	1.12857
84301	DDI2	-3.74463	2.261
222659	PXT1	-1.97554	1.31698
6182	MRPL12	-2.11716	1.99931
6045	RNF2	-1.82471	1.4213
126520	PLK5	-1.36246	1.33368
2702	GJA5	-1.04871	1.28512
10311	VPS26C	-1.40598	1.11912
5641	LGMN	-0.805798	1.01017
7277	TUBA4A	-2.08011	1.24603
8365	H4C8	-2.37499	1.18375
10602	CDC42EP3	-1.56598	1.28252
10919	EHMT2	-2.29825	0.53695
4854	NOTCH3	-2.06017	1.26233
2637	GBX2	-3.18446	1.53877
1349	COX7B	-1.392	1.54564
195814	SDR16C5	-2.02909	1.4478
847	CAT	-1.86521	1.85252
10458	BAIAP2	-1.93909	1.10427
1384	CRAT	-1.65494	1.72304
1038	CDR1	-0.542206	0.553884
201255	LRRC45	-1.47609	0.862799
2846	LPAR4	-2.24069	1.67041
79861	TUBAL3	-1.75942	1.78773
9456	HOMER1	-1.65835	1.72596
162282	ANKFN1	-2.61444	0.648709
2235	FECH	-2.16402	1.42963
4725	NDUFS5	-1.46705	0.540408
64172	OSGEPL1	-1.6261	1.43042
80219	COQ10B	-1.18239	1.393
84203	TXNDC2	-1.94328	1.90029
140825	NEURL2	-1.94072	1.89928
406908	MIR124-2	-0.188653	-0.368919
4668	NAGA	-1.28399	1.42865
7862	BRPF1	-2.6561	1.81079
27237	ARHGEF16	-2.34187	1.03702
139135	PASD1	-1.169	1.2434
56891	LGALS14	-1.80719	1.64146
9841	ZBTB24	-1.87997	1.43281
7137	TNNI3	-2.35369	1.30472
56203	LMOD3	-1.29931	1.47733
50632	CALY	-1.86172	1.85012
9654	TTLL4	-2.07989	1.15632
27201	GPR78	-1.9487	1.90317
112937	GLB1L3	-2.00348	0.702885
58490	RPRD1B	-2.13823	0.725136
51806	CALML5	-1.39733	0.955918
1396	CRIP1	-1.64393	1.71679
647309	GMNC	-3.12078	1.95241
93107	KCNG4	-2.41164	2.15774
83446	CCDC70	-1.74098	1.41248
54819	ZCCHC10	-1.32032	1.49385
79699	ZYG11B	-2.59858	1.02277
740	MRPL49	-2.13908	1.12882
56675	NRIP3	-1.40234	1.55247
11227	GALNT5	-2.63743	1.65297
2266	FGG	-0.795877	1.06244
5588	PRKCQ	-2.54754	1.69511
2835	GPR12	-0.95804	1.21099
51491	NOP16	-1.99581	1.02448
84699	CREB3L3	-2.25638	1.39483
1969	EPHA2	-2.90834	1.3193
51761	ATP8A2	-1.70343	1.04838
9746	CLSTN3	-1.21364	1.4161
440498	HSBP1L1	-2.86244	0.980423
152992	TRMT44	-1.68317	1.74012
100289462	DEFB4B	-2.83304	1.01091
80758	PRR7	-1.22124	1.42179
11279	KLF8	-1.41881	1.43753
26154	ABCA12	-2.02	1.41512
120376	COLCA2	-1.36085	1.50754
84545	MRPL43	-2.54873	2.19461
1352	COX10	-2.08993	1.98419
100534592	URGCP-MRPS24	-2.10947	1.61858
55805	LRP2BP	-1.87302	0.881863
9135	RABEP1	-3.03266	1.77184
1017	CDK2	-1.89276	1.66464
4282	MIF	-2.15116	0.938022
5826	ABCD4	-0.744993	1.01387
6573	SLC19A1	-2.14204	1.89792
100616277	MIR4522	-0.634746	0.727852
26173	INTS1	-2.80437	1.13045
79792	GSDMD	-2.41004	1.58841
84239	ATP13A4	-1.59805	1.68705
83544	DNAL1	-1.77302	1.79599
28514	DLL1	-1.96161	1.38346
320	APBA1	-2.05142	1.73977
81689	ISCA1	-2.50592	1.05044
917	CD3G	-1.70194	1.26602
6352	CCL5	-2.87279	1.38755
6913	TBX15	-2.47832	1.07969
619556	MIR455	-1.11139	1.05108
627	BDNF	-1.53839	1.44271
11254	SLC6A14	-1.76724	0.859427
51327	AHSP	-2.31139	1.13113
8786	RGS11	-2.49523	0.730147
5325	PLAGL1	-1.59341	1.685
51067	YARS2	-1.65087	1.25136
64084	CLSTN2	-0.911954	1.16835
51193	ZNF639	-1.9351	1.89512
25782	RAB3GAP2	-1.71501	1.52878
171568	POLR3H	-0.325513	-0.0534486
3486	IGFBP3	-2.23356	2.06354
442905	MIR337	-0.773609	0.969644
4741	NEFM	-2.01499	1.94444
3797	KIF3C	-3.12871	2.14275
54956	PARP16	-0.732729	0.987959
481	ATP1B1	-1.85508	1.02784
5218	CDK14	-2.66306	2.23035
378108	TRIM74	-3.29444	1.93034
23619	ZIM2	-1.89183	1.32811
645191	LINGO3	-1.4782	1.05598
27159	CHIA	-0.449013	0.66905
23087	TRIM35	-1.83849	1.57434
9054	NFS1	-2.37297	0.929615
9154	SLC28A1	-1.93408	0.829796
9801	MRPL19	-1.11442	1.33853
133522	PPARGC1B	-1.79331	1.43363
126328	NDUFA11	-1.80569	1.28159
7678	ZNF124	-2.37533	1.19085
693223	MIR638	-0.755751	0.94091
389124	IQCF5	-1.50366	1.62426
203074	PRSS55	-1.00724	1.12541
81562	LMAN2L	-1.91825	1.52095
128408	BHLHE23	-1.55764	1.12271
79587	CARS2	-1.07142	0.792139
23140	ZZEF1	-1.41601	1.37313
688	KLF5	-1.12766	1.06196
51084	CRYL1	-0.796051	0.923197
25948	KBTBD2	-1.7579	0.591128
440563	HNRNPCL2	-1.2919	1.54759
83787	ARMC10	-1.01138	1.25525
55967	NDUFA12	-1.94137	1.53253
54938	SARS2	-2.62651	1.55309
10804	GJB6	-2.3406	1.43795
57134	MAN1C1	-1.31998	1.49373
246213	SLC17A8	-2.34268	1.8742
3792	KEL	-1.5888	1.68152
3953	LEPR	-1.25307	1.15081
27147	DENND2A	-2.19488	1.52882
1195	CLK1	-1.99129	1.62576
634	CEACAM1	-2.02853	1.12778
222484	LNX2	-2.33179	0.740523
3055	HCK	-1.96739	1.37777
10343	PKDREJ	-1.04198	1.27967
51130	ASB3	-0.702905	0.972791
138151	NACC2	-1.5293	0.815946
3467	IFNW1	-0.808535	0.88373
29935	RPA4	-2.04269	1.95846
55624	POMGNT1	-1.47432	0.835705
6754	SSTR4	-1.10641	0.878882
128861	BPIFA3	-1.54801	1.6543
26986	PABPC1	-1.73093	0.959528
23412	COMMD3	-1.15273	1.15471
358	AQP1	-1.88681	1.05199
408263	FNDC9	-0.706233	0.975897
7703	PCGF2	-2.6399	0.710857
8780	RIOK3	-1.90347	1.70021
3949	LDLR	-1.78727	1.80672
8862	APLN	-2.12845	1.71255
64236	PDLIM2	-0.654197	0.92342
54552	GNL3L	-2.31167	1.68189
6402	SELL	-0.911453	0.951876
27154	BRPF3	-1.62374	1.70614
2819	GPD1	-0.786225	0.685934
54815	GATAD2A	-1.18765	1.39711
3612	IMPA1	-1.96918	0.948024
100129842	ZNF737	-2.44483	1.89427
80207	OPA3	-1.76319	1.17511
114815	SORCS1	-1.5253	1.61732
80204	FBXO11	-0.93595	1.19026
55033	FKBP14	-1.5369	1.39233
23216	TBC1D1	-1.7275	1.32468
60496	AASDHPPT	-2.83929	1.92652
5788	PTPRC	-1.19533	1.26744
57017	COQ9	-3.16997	1.93915
684	BST2	-1.3882	1.54264
947	CD34	-2.48574	1.03071
10435	CDC42EP2	-2.07883	0.622785
2487	FRZB	-2.36352	2.13231
282991	BLOC1S2	-3.17279	1.5915
79157	MFSD11	-1.15647	1.18024
2321	FLT1	-1.28976	1.00708
23410	SIRT3	-1.88675	0.894431
8022	LHX3	-1.94208	0.635012
11253	MAN1B1	-2.69844	2.10271
221472	FGD2	-1.67002	1.00818
7278	TUBA3C	-1.72612	1.68506
57695	USP37	-1.84767	0.989918
11107	PRDM5	-1.05372	0.831975
26147	PHF19	-1.08463	1.31357
254050	LRRC43	-1.37717	1.53462
406993	MIR211	-0.779065	0.978447
57118	CAMK1D	-1.86465	0.564539
346007	EYS	-1.85905	0.71845
23532	PRAME	-1.99733	0.695729
137392	CIBAR1	-1.84016	0.997887
8532	CPZ	-1.01284	1.18548
140290	TCP10L	-2.37721	1.80839
55163	PNPO	-1.3266	1.22182
56884	FSTL5	-1.12822	1.34959
693140	MIR555	-0.135652	-0.617774
55761	TTC17	-2.00599	0.85375
5453	POU3F1	-2.30506	1.58104
5214	PFKP	-1.00287	1.24822
29993	PACSIN1	-1.22614	1.17159
121643	FOXN4	-1.69306	1.74582
22913	RALY	-0.893197	0.831586
1468	SLC25A10	-1.90984	0.873368
5511	PPP1R8	-0.290803	0.459982
146310	RNF151	-1.28052	1.46263
6528	SLC5A5	-1.35581	0.761288
128817	CSTL1	-1.3019	1.15799
7923	HSD17B8	-1.20815	1.32405
56945	MRPS22	-1.54876	1.33757
10127	ZNF263	-1.34224	0.929413
3067	HDC	-1.68723	1.69722
23519	ANP32D	-1.79799	1.4633
440275	EIF2AK4	-0.961622	1.21438
54363	HAO1	-1.85682	1.3901
521	ATP5ME	-2.87427	1.77673
51809	GALNT7	-2.08724	0.824139
9096	TBX18	-1.28452	1.06549
9043	SPAG9	-1.91178	1.88179
834	CASP1	-0.923987	0.983137
2294	FOXF1	-1.9336	1.39309
388558	ZNF808	-2.10265	1.99043
10131	TRAP1	-2.61708	1.29587
8353	H3C6	-1.44654	1.03452
54958	TMEM160	-1.57351	1.67206
27166	PRELID1	-1.50473	1.5726
84366	PRAC1	-1.0155	1.11853
377841	ENTPD8	-1.19729	0.811437
153241	CEP120	-1.00228	1.24791
645864	MAGEB17	-0.729315	0.657523
6195	RPS6KA1	-0.369502	0.397774
84131	CEP78	-1.42524	1.07644
25957	PNISR	-1.65387	1.7224
8651	SOCS1	-2.16881	1.35642
9814	SFI1	-1.2475	1.27176
29124	LGALS13	-1.99426	1.30435
389337	ARHGEF37	-0.896208	1.15404
9537	TP53I11	-0.441896	0.675775
28977	MRPL42	-2.02637	1.75732
159163	RBMY1F	-1.0735	0.787016
55222	LRRC20	-1.78632	1.50569
84947	SERAC1	-2.30757	0.714577
4211	MEIS1	-1.1233	1.34512
149041	RC3H1	-1.48152	1.14769
7347	UCHL3	-2.23013	0.194716
728299	KRTAP19-8	-1.03964	1.27784
79660	PPP1R3B	-1.80545	1.72827
90592	ZNF700	-1.92186	0.868825
29123	ANKRD11	-0.301104	-0.445896
51309	ARMCX1	-1.16824	1.38214
125058	TBC1D16	-1.92325	1.74562
9928	KIF14	-2.36438	2.13256
5891	MOK	-1.54596	1.25954
10677	AVIL	-2.49291	1.14549
64581	CLEC7A	-1.1313	0.81227
11124	FAF1	-3.61147	2.26655
219464	OR5T2	-0.721999	0.881929
5329	PLAUR	-1.10591	1.33264
64928	MRPL14	-2.4304	1.3561
727800	RNF208	-1.8485	1.73214
6591	SNAI2	-0.696598	0.379834
55728	N4BP2	-1.86803	0.535196
8763	CD164	-0.998442	0.937322
150368	PHETA2	-1.71755	1.26441
414152	C10orf105	-1.90231	0.576965
25923	ATL3	-0.740805	1.00954
7391	USF1	-1.38356	1.1117
5948	RBP2	-1.08405	1.3125
56961	SHD	-1.87489	0.658072
51566	ARMCX3	-1.19653	1.40374
11186	RASSF1	-2.50636	1.08954
1816	DRD5	-2.0391	0.415358
26047	CNTNAP2	-2.00107	1.93612
2647	BLOC1S1	-1.35001	1.13603
9926	LPGAT1	-2.04563	1.6166
7480	WNT10B	-2.3942	1.07305
55681	SCYL2	-1.36858	1.13939
5316	PKNOX1	-2.31231	0.914769
63027	SLC22A23	-1.29987	1.47763
9636	ISG15	-1.53687	1.64777
100616480	MIR4479	-0.943813	0.928977
55809	TRERF1	-1.39388	1.2343
57037	ANKMY2	-2.304	1.15216
11112	HIBADH	-1.24881	1.43948
80124	VCPIP1	-2.70454	1.52825
9419	CRIPT	-1.85963	1.84875
79033	ERI3	-2.96813	1.84003
131377	KLHL40	-2.35033	2.12439
57402	S100A14	-0.814047	0.7901
11007	CCDC85B	-0.929276	1.18436
375449	MAST4	-0.889208	1.11808
64062	RBM26	-1.88362	0.9994
1337	COX6A1	-1.56857	1.43199
493829	TRIM72	-1.28908	1.47033
1201	CLN3	-1.08177	0.60554
574508	MIR505	-0.849443	1.005
51151	SLC45A2	-1.80288	1.22339
101060024		-0.678534	0.805606
3556	IL1RAP	-1.76744	1.5182
84269	CHCHD5	-1.31497	0.637582
7113	TMPRSS2	-1.69767	1.11958
29904	EEF2K	-2.0625	0.251146
64968	MRPS6	-1.14165	1.12585
64839	FBXL17	-1.66502	1.73047
54600	UGT1A9	-1.82595	1.74061
57572	DOCK6	-1.44414	1.58104
60675	PROK2	-1.25605	1.44484
10452	TOMM40	-2.19245	1.78666
126859	AXDND1	-2.23416	0.793416
54784	ALKBH4	-2.05719	0.840612
26099	SZRD1	-1.68838	1.74378
114786	XKR4	-1.83408	1.00751
6553	SLC9A5	-1.78203	0.332274
117608	ZNF354B	-1.89614	0.338901
57559	STAMBPL1	-2.01087	1.74587
1135	CHRNA2	-2.16563	1.24924
58478	ENOPH1	-2.33679	1.31035
64924	SLC30A5	-2.30283	1.04271
83478	ARHGAP24	-2.65704	2.28252
8263	F8A1	-2.36052	1.78639
474383	F8A2	-2.36052	1.78639
474384	F8A3	-2.36052	1.78639
55284	UBE2W	-2.89826	1.50005
10022	INSL5	-1.3953	1.54756
10180	RBM6	-0.830295	0.427009
79191	IRX3	-0.689295	0.960639
1103	CHAT	-1.56175	1.47159
25945	NECTIN3	-1.9933	1.51649
51340	CRNKL1	-2.1165	0.717792
83732	RIOK1	-1.23608	1.1848
5083	PAX9	-1.78512	1.62541
6484	ST3GAL4	-1.35242	1.29815
23566	LPAR3	-1.84006	1.43164
51252	FAM178B	-1.94758	0.928489
79983	POF1B	-2.23219	1.53327
6901	TAFAZZIN	-1.38078	1.35993
79654	HECTD3	-0.566126	0.358354
6508	SLC4A3	-1.73103	1.7629
619373	MBOAT4	-1.15512	1.07598
399664	MEX3D	-1.09355	1.32191
100288485	MTRNR2L7	-1.28244	1.34851
140766	ADAMTS14	-2.0192	1.52105
51649	MRPS23	-1.66158	1.31895
4760	NEUROD1	-1.81373	1.50177
1071	CETP	-1.71995	0.66648
221294	NT5DC1	-1.92285	1.00646
158521	FMR1NB	-2.48077	2.19526
9500	MAGED1	-0.902991	1.16106
83543	AIF1L	-1.68182	1.13287
138307	LCN8	-1.03871	1.2772
2034	EPAS1	-1.50043	1.62075
23360	FNBP4	-1.98219	1.39548
2941	GSTA4	-1.26156	1.44886
130814	SLC66A3	-1.01175	1.25557
257364	SNX33	-1.97091	1.32155
139285	AMER1	-1.56361	1.58019
6468	FBXW4	-2.66746	2.28818
79788	ZNF665	-1.09924	1.18115
23198	PSME4	-1.04858	0.783661
1573	CYP2J2	-1.39734	1.5488
471	ATIC	-4.82241	3.16124
25981	DNAH1	-2.22915	1.91199
79097	TRIM48	-0.972818	0.518176
2641	GCG	-1.79555	0.736713
56963	RGMA	-2.46755	1.43396
57609	DIP2B	-1.80197	1.20216
79845	RNF122	-1.80051	0.132993
2253	FGF8	-1.61668	1.23293
27107	ZBTB11	-0.925878	0.512606
7323	UBE2D3	-2.89864	2.40031
22895	RPH3A	-2.18152	1.20595
2114	ETS2	-1.40751	1.55448
81624	DIAPH3	-1.80799	0.769362
51318	MRPL35	-1.76806	1.19345
55818	KDM3A	-1.48106	1.60905
90411	MCFD2	-1.03778	1.27646
57176	VARS2	-1.81449	1.24618
5582	PRKCG	-1.28548	0.90006
5153	PDE1B	-1.78622	0.970504
5032	P2RY11	-2.40665	2.15534
8334	H2AC6	-1.51432	1.6332
54993	ZSCAN2	-1.54874	1.09748
54951	COMMD8	-1.0051	0.841951
92	ACVR2A	-1.0826	0.982341
255631	COL24A1	-0.86852	1.1295
5737	PTGFR	-1.76133	0.791829
1027	CDKN1B	-1.26603	1.0192
26520	TIMM9	-2.1806	0.530848
84065	TMEM222	-1.81983	0.582215
8394	PIP5K1A	-1.05455	1.03997
9712	USP6NL	-2.11348	0.965169
4999	ORC2	-2.04645	1.86214
10542	LAMTOR5	-2.07661	0.548068
29928	TIMM22	-1.28473	0.614738
51176	LEF1	-1.85757	0.888709
202051	SPATA24	-1.53208	1.1055
204851	HIPK1	-1.82889	1.4118
8550	MAPKAPK5	-1.5273	1.34971
4803	NGF	-1.04954	1.24208
4621	MYH3	-0.907198	1.00415
26289	AK5	-1.08017	1.00303
8940	TOP3B	-1.24327	1.18352
4716	NDUFB10	-1.3492	1.12681
53336	CPXCR1	-1.37144	0.967251
1395	CRHR2	-1.9022	1.8744
3104	ZBTB48	-2.1399	1.50077
22870	PPP6R1	-1.82105	1.49123
285016	ALKAL2	-1.21523	1.41688
56163	RNF17	-0.868221	1.12929
5778	PTPN7	-1.26717	0.969473
3362	HTR6	-1.26284	1.4499
90637	ZFAND2A	-2.48555	1.84834
3174	HNF4G	-1.01431	0.139511
116236	ABHD15	-1.14135	0.571769
1979	EIF4EBP2	-2.004	0.87973
84913	ATOH8	-2.39321	2.14951
333929	SNAI3	-0.906917	1.16468
4504	MT3	-2.51187	1.05155
5244	ABCB4	-0.917096	1.17397
3883	KRT33A	-2.64455	1.12914
7026	NR2F2	-1.04065	1.27834
10472	ZBTB18	-1.69313	0.553472
5125	PCSK5	-1.15127	1.36686
283106	CSNK2A3	-1.853	0.688857
252995	FNDC5	-1.39773	1.54913
4967	OGDH	-1.91801	1.58005
2348	FOLR1	-1.45675	1.5909
55281	TMEM140	-1.67011	1.73322
80216	ALPK1	-1.77203	1.46313
49856	WRAP73	-0.648521	0.846819
11201	POLI	-1.48777	1.05767
389114	ZNF662	-1.71766	1.76137
23348	DOCK9	-1.97701	1.67243
3777	KCNK3	-0.62715	0.753665
122876	GPHB5	-1.94736	0.92244
10901	DHRS4	-2.10332	1.31968
7512	XPNPEP2	-1.18725	0.451043
7142	TNP2	-2.76081	1.66687
80184	CEP290	-1.72182	1.15208
10550	ARL6IP5	-1.63866	1.71365
643414	LIPK	-1.93028	1.89284
28998	MRPL13	-1.9055	1.02219
9465	AKAP7	-2.4515	0.91079
3396	MRPL58	-1.80293	1.09192
127943	FCRLB	-1.34328	0.97561
164633	CABP7	-0.837593	1.10116
150365	MEI1	-1.32181	1.06143
4704	NDUFA9	-1.20967	1.41322
1589	CYP21A2	-1.74601	0.701501
65983	GRAMD2B	-1.7765	1.79244
128822	CST9	-1.8495	1.84336
51548	SIRT6	-2.3355	1.11587
993	CDC25A	-2.89843	1.49153
23339	VPS39	-2.05794	1.42779
94097	SFXN5	-1.33182	1.03254
54658	UGT1A1	-2.22621	0.677047
51592	TRIM33	-1.82693	0.935408
9095	TBX19	-1.6765	0.973903
283078	MKX	-0.878791	0.715823
8029	CUBN	-2.07862	1.97723
51079	NDUFA13	-1.23382	1.23501
9975	NR1D2	-1.692	0.927108
4176	MCM7	-1.54776	1.52295
4323	MMP14	-1.40958	1.5569
54929	TMEM161A	-2.12268	1.35885
142686	ASB14	-1.71279	0.762709
3778	KCNMA1	-3.04606	2.47212
79814	AGMAT	-0.633221	0.563228
100462983	MTRNR2L3	-1.76699	1.05938
3576	CXCL8	-1.93534	0.55413
10128	LRPPRC	-2.62243	2.26911
22983	MAST1	-1.52132	0.906233
83992	CTTNBP2	-0.91489	1.15749
80205	CHD9	-0.809924	1.07567
693158	MIR573	-0.442393	0.344684
23263	MCF2L	-1.3384	1.50544
160428	ALDH1L2	-1.95701	1.27751
9663	LPIN2	-1.23286	1.15987
2300	FOXL1	-2.06613	1.45963
150465	TTL	-1.4208	1.22649
3937	LCP2	-1.41929	0.670365
784	CACNB3	-2.28908	1.37447
51032	CELA2B	-1.7248	1.56699
100313837	MIR762	-1.44412	1.15307
81789	TIGD6	-1.71755	1.04225
115677	NOSTRIN	-1.97787	1.39448
327657	SERPINA9	-1.90634	1.40376
339230	CCDC137	-2.0519	1.26036
26511	CHIC2	-1.30769	1.35498
4674	NAP1L2	-1.11116	1.12944
5949	RBP3	-1.41426	0.919909
200539	ANKRD23	-1.71977	1.3154
8287	USP9Y	-0.784817	0.973298
677	ZFP36L1	-1.59318	1.0466
84034	EMILIN2	-2.00236	1.58585
51263	MRPL30	-1.00959	1.25298
286365	OR13D1	-0.916787	1.19589
126070	ZNF440	-2.05983	0.725387
55209	SETD5	-0.448185	0.389345
2764	GMFB	-0.968077	1.21999
51296	SLC15A3	-1.87784	1.68715
100287852	FAM136CP	-0.487695	0.4433
23276	KLHL18	-1.95751	1.07702
9131	AIFM1	-1.85651	1.42556
3066	HDAC2	-2.67116	2.28888
8943	AP3D1	-1.88233	1.27565
8744	TNFSF9	-2.89783	2.39976
8339	H2BC8	-1.75911	1.04513
683	BST1	-0.44911	0.669826
51292	GMPR2	-1.67548	0.939534
388931	MFSD2B	-0.904318	1.16232
375318	AQP12A	-1.79252	2.25845
100288797	TMEM239	-1.98258	1.26343
480	ATP1A4	-1.78342	0.697695
163059	ZNF433	-2.12142	1.54196
9784	SNX17	-2.63184	2.2728
1839	HBEGF	-2.33027	1.2922
51752	ERAP1	-0.791107	0.719115
9628	RGS6	-1.90663	1.23558
7188	TRAF5	-2.17177	2.02894
3915	LAMC1	-1.90073	1.87342
259308	FAM205A	-2.36998	0.859809
284434	NWD1	-0.662513	0.932746
85569	GALP	-2.53552	1.69137
146177	VWA3A	-0.437751	0.486811
256051	ZNF549	-2.54701	2.23192
26280	IL1RAPL2	-1.35899	1.52087
22900	CARD8	-1.94587	1.36705
118812	MORN4	-1.04928	1.2698
284459	ZNF875	-1.86102	1.84949
7011	TEP1	-0.608595	0.873007
2070	EYA4	-1.59823	1.17754
1811	SLC26A3	-0.656704	0.760781
79800	CARF	-0.834482	1.02039
30836	DNTTIP2	-1.08639	1.07711
84680	ACCS	-0.693438	0.964526
9648	GCC2	-1.82423	0.696478
7141	TNP1	-2.13345	0.862188
10062	NR1H3	-1.61084	1.3119
342538	NACA2	-1.45578	1.59021
6814	STXBP3	-1.2869	1.23499
155184	SLC2A7	-2.40756	2.1556
55997	CFC1	-1.17002	1.3831
11228	RASSF8	-1.51769	1.19499
254427	PROSER2	-1.32519	0.50382
51232	CRIM1	-2.1226	0.562158
100422835	MIR3183	-0.856384	0.96471
63874	ABHD4	-1.56853	0.449305
90379	DCAF15	-1.53503	1.64715
55576	STAB2	-1.7497	0.996581
64591	TSPY2	-1.25563	1.44464
57703	CWC22	-1.95961	1.3301
79723	SUV39H2	-1.32041	1.15487
170394	PWWP2B	-1.20612	1.41063
10179	RBM7	-0.701166	0.766747
693199	MIR614	-0.538584	0.547354
6792	CDKL5	-1.83072	1.68566
10588	MTHFS	-1.59844	0.976809
8368	H4C13	-0.753459	1.02227
27240	SIT1	-1.94919	0.889741
284406	ZFP82	-0.631634	0.783358
64072	CDH23	-1.62667	1.70769
55647	RAB20	-1.18659	0.677321
92129	RIPPLY1	-2.00061	0.843477
1731	SEPTIN1	-1.17274	0.802849
161176	SYNE3	-1.36703	1.30889
8912	CACNA1H	-1.60809	1.69394
5994	RFXAP	-1.62658	1.18292
65999	LRRC61	-2.65606	1.3274
5020	OXT	-0.683218	0.638319
8292	COLQ	-2.07069	1.5282
113878	DTX2	-1.55486	1.16246
266812	NAP1L5	-1.20725	0.936948
29113	C6orf15	-1.83847	0.975195
81559	TRIM11	-0.427456	-0.321049
1509	CTSD	-1.89008	1.86637
6571	SLC18A2	-1.9071	1.87888
91663	MYADM	-2.32645	1.00793
84105	PCBD2	-1.90779	1.52329
23416	KCNH3	-1.3862	1.19591
32	ACACB	-1.59533	1.42066
150356	CHADL	-2.4008	2.15346
6357	CCL13	-2.05574	0.989069
387836	CLEC2A	-1.62819	1.33798
1184	CLCN5	-1.59155	0.361748
118813	ZFYVE27	-1.88336	0.931003
498	ATP5F1A	-1.90236	1.71651
4105	MAGEA6	-2.02905	1.40438
100127206	MINAR2	-1.52127	0.76802
3074	HEXB	-1.38084	0.739882
23516	SLC39A14	-1.84401	1.04779
51075	TMX2	-1.95415	1.9057
8711	TNK1	-2.21257	2.05028
56925	LXN	-2.43406	1.01405
3150	HMGN1	-1.29843	0.497903
554235	ASPDH	-1.23774	1.05689
643	CXCR5	-1.94161	1.73713
283643	TEDC1	-1.54397	1.65213
22985	ACIN1	-0.312061	-0.109947
64409	GALNT17	-2.15301	1.96578
79573	TTC13	-2.43078	1.04763
730291	ZNF735	-0.524142	0.518226
5654	HTRA1	-2.0834	1.4507
7691	ZNF132	-0.792665	0.561934
9950	GOLGA5	-1.44169	1.57977
1653	DDX1	-0.662597	0.932898
9534	ZNF254	-1.88032	0.654171
10736	SIX2	-2.30101	1.27008
96459	FNIP1	-2.20957	1.45163
27239	GPR162	-1.3003	0.903272
57104	PNPLA2	-0.959002	1.21153
5129	CDK18	-1.46103	1.40657
7158	TP53BP1	-1.76496	1.79182
58190	CTDSP1	-1.03055	1.27112
93550	ZFAND4	-0.742413	0.628965
170692	ADAMTS18	-0.414031	0.388088
50833	TAS2R16	-1.99364	1.92166
23456	ABCB10	-1.53733	1.64809
729648	ZNF812P	-1.48188	1.00659
29922	NME7	-2.61321	1.38572
23392	ECPAS	-1.31014	1.48606
56729	RETN	-2.492	0.88967
123103	KLHL33	-2.11521	1.21747
83714	NRIP2	-1.66967	1.51199
284391	ZNF844	-0.672159	0.942681
5184	PEPD	-0.51049	0.712549
60343	FAM3A	-2.10889	1.15477
27072	VPS41	-2.15062	2.01751
4879	NPPB	-0.838562	1.10192
29121	CLEC2D	-1.74694	0.693137
64848	YTHDC2	-1.46348	0.71741
8522	GAS7	-0.332681	0.52526
23670	CEMIP2	-1.07356	0.897049
284098	PIGW	-1.45987	1.06545
2889	RAPGEF1	-1.73629	0.826203
92736	OTOP2	-1.67951	1.26639
54994	GID8	-1.36017	1.1392
57175	CORO1B	-1.07148	0.938638
9208	LRRFIP1	-1.29944	1.25995
51276	ZNF571	-1.67621	1.26851
121506	ERP27	-0.831628	0.509314
9824	ARHGAP11A	-1.90977	1.07326
84867	PTPN5	-3.35349	2.13539
340547	VSIG1	-1.87918	1.44847
5599	MAPK8	-1.28874	0.428126
10568	SLC34A2	-2.03029	1.9526
119559	SFXN4	-1.30537	1.31392
10811	NOXA1	-1.33797	0.366719
3167	HMX2	-1.49438	0.988869
3480	IGF1R	-2.5885	1.96194
55200	PLEKHG6	-1.48808	1.613
64393	ZMAT3	-1.94268	0.99638
51409	HEMK1	-1.31059	1.48656
23207	PLEKHM2	-1.06681	0.750303
56287	GKN1	-1.69087	1.43588
7351	UCP2	-0.883239	1.12267
114783	LMTK3	-1.51192	1.06619
23587	ELP5	-1.04115	0.459226
10007	GNPDA1	-1.86129	0.630559
494551	WEE2	-3.05084	1.33305
9758	FRMPD4	-2.95654	1.45769
7957	EPM2A	-2.37913	0.885936
10391	CORO2B	-1.37292	1.14781
91526	ANKRD44	-2.24705	1.01903
10864	SLC22A7	-1.60846	1.41625
102724473	GAGE10	-1.71278	0.655147
7319	UBE2A	-0.180649	-0.79396
100527943	TGIF2-RAB5IF	-1.04753	1.28396
84293	PRXL2A	-1.69746	0.806856
127733	UBXN10	-1.23744	0.928586
51209	RAB9B	-0.784911	1.05273
1052	CEBPD	-0.650499	0.9197
221409	SPATS1	-1.79688	0.979927
83539	CHST9	-0.925277	1.18138
92399	MRRF	-0.885506	1.07811
148229	ATP8B3	-1.57706	1.67344
79819	DNAI4	-2.08502	1.98121
54476	RNF216	-0.783397	1.05107
80179	MYO19	-1.08763	1.15102
54799	MBTD1	-1.27163	1.4564
254170	FBXO33	-0.235293	-0.394213
121268	RHEBL1	-1.99283	1.93207
7770	ZNF227	-1.99352	0.31386
57685	CACHD1	-1.26433	1.45115
29887	SNX10	-1.44818	1.27809
6926	TBX3	-1.70118	1.5742
275	AMT	-1.24203	1.27107
3586	IL10	-1.98213	1.35818
10475	TRIM38	-1.81582	0.908447
10162	LPCAT3	-1.69597	0.968366
1803	DPP4	-1.03109	1.2717
1340	COX6B1	-1.02445	1.26605
171019	ADAMTS19	-1.72202	1.69874
1084	CEACAM3	-2.56811	2.24346
2932	GSK3B	-0.313842	0.495735
83464	APH1B	-0.629052	0.742083
5334	PLCL1	-1.51507	1.63375
23047	PDS5B	-0.306285	-0.640211
10564	ARFGEF2	-2.21042	2.04896
27090	ST6GALNAC4	-1.09768	1.15383
79692	ZNF322	-1.82375	0.706426
10066	SCAMP2	-1.46636	0.663677
256227	STEAP1B	-1.70797	0.859934
163227	ZNF100	-2.19244	1.25286
286380	FOXD4L3	-0.844924	1.10804
391712	TRIM61	-1.54659	1.26865
1159	CKMT1B	-1.65298	1.72213
1959	EGR2	-1.05614	1.29142
8148	TAF15	-1.98738	1.92914
63931	MRPS14	-0.844342	0.712677
10497	UNC13B	-2.23094	1.83916
23039	XPO7	-2.7815	2.34486
1933	EEF1B2	-1.31664	1.49152
2633	GBP1	-1.44047	1.09257
10188	TNK2	-0.740562	1.00938
8464	SUPT3H	-1.53615	0.62707
93035	PKHD1L1	-1.26401	1.45092
390245	KDM4E	-1.06821	0.838977
347853	TBX10	-0.959553	1.21202
9196	KCNAB3	-2.16096	2.02376
30814	PLA2G2E	-1.12854	0.918601
79718	TBL1XR1	-0.244131	-0.452098
6339	SCNN1D	-1.42414	1.5679
132	ADK	-0.59839	-0.0462273
6839	SUV39H1	-0.189705	0.268618
823	CAPN1	-1.15676	1.37187
10693	CCT6B	-1.0236	0.722898
8989	TRPA1	-0.489852	0.736985
9785	DHX38	-0.894913	0.584792
51526	OSER1	-2.45438	1.26007
26086	GPSM1	-1.73284	0.895403
116255	MOGAT1	-1.66577	1.13152
643226	GRXCR2	-2.63222	1.83071
115572	TENT5B	-1.3429	1.45261
9223	MAGI1	-1.46499	0.860251
9266	CYTH2	-0.885597	0.649251
114784	CSMD2	-0.782616	1.05011
84939	PWWP3A	-1.41952	1.56358
23767	FLRT3	-1.41284	1.55936
8621	CDK13	-1.18898	1.33483
135228	CD109	-1.31071	1.48673
4240	MFGE8	-1.05202	1.23734
649330	HNRNPCL3	-0.674971	0.799999
2642	GCGR	-0.470759	0.712689
160851	DGKH	-1.95646	1.17519
85461	TANC1	-1.51271	1.62995
84075	FSCB	-1.48622	1.05245
147015	DHRS13	-1.04369	1.2811
10365	KLF2	-1.89856	0.601604
3843	IPO5	-0.78033	1.04825
1592	CYP26A1	-2.21608	1.41122
57325	KAT14	-2.07467	1.86734
728577	CNTNAP3B	-2.0586	1.41051
93589	CACNA2D4	-2.12045	1.92168
51133	KCTD3	-1.69896	0.86305
659	BMPR2	-0.606752	0.66433
3988	LIPA	-2.16448	0.597094
6345	SRL	-1.46563	1.35923
196993	CT62	-1.69818	0.866868
80279	CDK5RAP3	-3.74827	2.0672
166647	ADGRA3	-1.89465	0.98919
2832	NPBWR2	-1.85718	0.906194
51258	MRPL51	-1.18996	1.39534
26057	ANKRD17	-0.589922	0.852685
79837	PIP4K2C	-1.54321	0.787199
645090		-1.69852	1.74979
2	A2M	-0.908316	1.16597
1735	DIO3	-1.50125	1.22107
9779	TBC1D5	-1.65352	1.72234
118491	CFAP70	-1.10711	1.3337
9132	KCNQ4	-2.25862	0.643601
440590	ZYG11A	-1.57701	1.43053
57140	RNPEPL1	-2.04049	1.39769
1120	CHKB	-1.88686	0.488851
407008	MIR223	-0.824565	1.05193
401666	OR51A4	-0.904948	1.1776
100126350	MIR933	-1.13466	0.949173
152078	SLC66A1L	-1.32113	1.49414
55662	HIF1AN	-0.666518	0.606559
51011	FAHD2A	-2.11607	0.580836
2683	B4GALT1	-0.845998	0.848813
63978	PRDM14	-1.02877	0.873129
4851	NOTCH1	-1.83549	0.52773
100532731	COMMD3-BMI1	-1.00404	0.389436
23503	ZFYVE26	-1.59914	0.978144
83892	KCTD10	-1.58751	0.315239
100616187	MIR4783	-1.13474	1.50293
403341	ZBTB34	-1.35116	1.51275
115361	GBP4	-1.23141	0.981984
8787	RGS9	-0.926188	1.15276
60495	HPSE2	-1.59099	1.23261
755	CFAP410	-1.24392	1.43703
5688	PSMA7	-1.31447	1.48945
27148	STK36	-1.89243	1.40991
366	AQP9	-1.19899	0.683917
54931	TRMT10C	-1.57864	1.09271
90441	ZNF622	-1.8305	1.25922
377677	CA13	-1.29629	0.924995
129852	C2orf73	-2.55609	1.56792
55684	RABL6	-2.19155	1.09891
729159	NPAP1L	-0.682083	0.811752
4241	MELTF	-1.31714	1.46994
387338	NSUN4	-1.17651	1.11786
9172	MYOM2	-2.06787	0.779694
51776	MAP3K20	-1.12893	1.34989
54825	CDHR2	-1.79438	0.457511
344167	FOXI3	-1.9278	0.720018
7306	TYRP1	-1.56726	1.00162
79269	DCAF10	-1.17802	1.0493
140625	ACTRT2	-0.575731	0.836391
119395	CALHM3	-1.49307	0.935182
23125	CAMTA2	-2.35866	1.68715
4488	MSX2	-0.907011	1.0415
5595	MAPK3	-0.380402	0.593456
22994	CEP131	-0.798236	0.710073
8228	PNPLA4	-0.858492	1.11972
5935	RBM3	-0.321418	0.507255
3695	ITGB7	-1.43993	1.40087
51646	YPEL5	-0.384898	0.156245
55777	MBD5	-1.43429	1.07796
95681	CEP41	-0.402392	0.487786
391123	VSIG8	-0.629452	-0.103911
9092	SART1	-1.35738	0.807112
100616452	MIR2682	-0.614355	0.689491
5916	RARG	-1.67374	1.07516
122706	PSMB11	-0.863063	0.773036
22885	ABLIM3	-1.14449	0.881899
8503	PIK3R3	-0.995562	1.24245
2295	FOXF2	-1.87836	1.57206
801	CALM1	-1.86544	1.35863
115265	DDIT4L	-1.50823	0.345335
1407	CRY1	-1.47988	0.938123
89874	SLC25A21	-1.09852	0.801932
8722	CTSF	-2.58907	1.86
3801	KIFC3	-0.432312	0.290885
100616319	MIR4493	-0.310507	0.0224395
84630	TTBK1	-1.65276	1.34933
229	ALDOB	-1.40739	0.83897
2815	GP9	-1.70691	1.00284
646658	SYNDIG1L	-1.29485	1.47466
407019	MIR27B	-1.32603	1.74697
1746	DLX2	-0.716074	0.0837902
91614	DEPDC7	-1.02529	1.26659
124220	ZG16B	-1.77927	0.844675
142684	RAB40A	-1.67217	1.06318
127665	ZNF648	-0.331395	0.124962
898	CCNE1	-2.35202	2.12512
54413	NLGN3	-2.52886	1.62468
389792	IER5L	-0.855241	0.863698
124402	UBALD1	-1.44487	0.960841
9318	COPS2	-0.917488	1.11069
343069	HNRNPCL1	-1.56859	0.575938
222698	NKAPL	-1.21266	1.36141
54948	MRPL16	-0.721663	0.990732
254528	MEIOB	-1.81831	-0.00228773
51092	SIDT2	-1.38993	1.3293
4173	MCM4	-1.71517	1.5674
10013	HDAC6	-1.28185	1.30437
10742	RAI2	-2.75047	1.01561
80256	FAM214B	-1.46803	1.59978
5264	PHYH	-1.25292	0.888856
286204	CRB2	-1.58874	1.28268
64320	RNF25	-0.6493	0.918538
284186	TMEM105	-1.57927	0.653165
957	ENTPD5	-0.971574	1.22285
6005	RHAG	-2.21715	0.950727
55144	LRRC8D	-1.39732	0.623842
51341	ZBTB7A	-0.0462861	-0.618701
55270	NUDT15	-1.30279	1.48004
151393	RMDN2	-1.79681	1.32974
340719	NANOS1	-1.51873	1.23834
154664	ABCA13	-2.09293	1.24498
30	ACAA1	-1.35719	1.09961
196792	FAM24B	-1.34397	1.50958
23114	NFASC	-1.63622	1.20869
57514	ARHGAP31	-1.21036	1.41383
55901	THSD1	-2.09591	1.31569
5939	RBMS2	-1.00206	1.24766
2559	GABRA6	-1.17935	1.38989
85026	ARRDC1-AS1	-0.840675	1.10397
5716	PSMD10	-1.3515	1.51467
23185	LARP4B	-1.32819	0.142132
23380	SRGAP2	-1.64644	1.11943
140578	CHODL	-0.823941	0.946829
2592	GALT	-1.29649	1.2461
100422974	MIR3178	-0.755618	0.259455
283554	GPR137C	-1.39279	1.05871
348013	TMEM255B	-0.906345	1.16412
246175	CNOT6L	-3.30219	1.65215
147686	ZNF418	-2.66075	1.29273
79727	LIN28A	-1.04725	0.678476
4951	OCM2	-1.21703	1.41785
221302	ZUP1	-0.663463	0.799091
3624	INHBA	-1.07198	0.908649
534	ATP6V1G2	-1.32777	1.11506
3630	INS	-1.40941	0.575787
29118	DDX25	-1.38242	1.53858
2697	GJA1	-1.16512	1.19422
23312	DMXL2	-1.76968	1.53904
6425	SFRP5	-0.761947	1.03054
793	CALB1	-0.459465	0.650509
4047	LSS	-1.42733	1.5697
85290	KRTAP4-3	-1.29941	1.08782
9512	PMPCB	-1.24308	1.03854
114827	FHAD1	-0.632326	0.74616
400360	LINC02915	-1.25405	1.44295
204474	PDILT	-1.04641	0.767612
8362	H4C12	-2.46492	1.12584
8363	H4C11	-2.46492	1.12584
137209	ZNF572	-1.83967	0.591064
23170	TTLL12	-1.61384	1.69851
440503	PLIN5	-1.73525	1.14542
1593	CYP27A1	-1.02833	1.26923
10771	ZMYND11	-0.827701	1.07582
3014	H2AX	-1.67743	1.37693
163115	ZNF781	-0.40165	0.624215
57678	GPAM	-1.74365	1.77901
138474	TAF1L	-1.9649	1.03469
27198	HCAR1	-1.80077	0.818667
51031	GLOD4	-1.99716	0.766261
10262	SF3B4	-1.06534	1.29781
1819	DRG2	-0.806716	0.827448
9827	RGP1	-1.25672	1.21351
5143	PDE4C	-0.554445	0.811845
7157	TP53	-1.10115	1.07488
51122	COMMD2	-1.61225	0.919034
124935	SLC43A2	-0.65938	0.740472
55526	DHTKD1	-1.41281	1.31551
147798	TMC4	-1.98899	0.307928
23770	FKBP8	-1.26065	0.899642
3227	HOXC11	-1.13893	0.678993
641455	POTEM	-1.23484	1.43132
1434	CSE1L	-1.28567	1.46715
9911	TMCC2	-1.22758	0.774341
401505	TOMM5	-1.21621	1.17376
146198	ZFP90	-0.504772	0.754766
440956	IQCF6	-1.88664	0.951774
574412	MIR452	-0.601231	0.66558
5686	PSMA5	-1.6081	1.4124
407029	MIR30A	-1.11161	1.47254
6620	SNCB	-1.16065	0.825909
81833	SPACA1	-1.27672	0.950264
10659	CELF2	-1.18851	1.36395
221476	PI16	-1.29705	1.28582
8620	NPFF	-0.817391	0.763489
440738	MAP1LC3C	-1.63918	1.08881
90624	LYRM7	-1.53549	1.64735
654346	LGALS9C	-0.789808	0.945924
79413	ZBED2	-1.80917	0.947909
4148	MATN3	-1.22023	0.896712
4289	MKLN1	-0.915807	1.17276
51073	MRPL4	-1.26597	0.898615
23358	USP24	-1.28841	0.462998
2562	GABRB3	-1.27315	0.961061
1953	MEGF6	-0.173739	0.132132
10581	IFITM2	-0.993651	1.01737
10360	NPM3	-1.72812	0.898
1124	CHN2	-1.61484	0.299154
669	BPGM	-1.43841	1.09047
57584	ARHGAP21	-0.705456	0.975272
3788	KCNS2	-2.18241	1.38581
144983	HNRNPA1L2	-1.30886	0.716303
79811	SLTM	-0.214738	-0.104583
92714	ARRDC1	-1.61568	0.696738
2997	GYS1	-0.826645	1.09119
10660	LBX1	-0.896243	0.850083
51105	PHF20L1	-1.36433	1.04522
254228	CALHM5	-1.63133	1.10726
26512	INTS6	-1.44939	0.592428
406992	MIR210	-0.576503	0.619749
90141	EFCAB11	-1.60072	1.68847
91646	TDRD12	-1.36642	1.4755
4881	NPR1	-1.34501	0.617681
400581	GRAPL	-1.5019	1.62233
161291	TMEM30B	-1.67983	1.18448
84327	ZBED3	-1.81868	0.993496
4778	NFE2	-1.14104	1.2808
126321	MFSD12	-1.09288	1.32104
81607	NECTIN4	-0.352943	0.446074
84659	RNASE7	-1.59566	0.952595
343071	PRAMEF10	-2.07679	1.24514
90864	SPSB3	-1.8306	0.67543
9667	SAFB2	-1.49718	1.4265
79694	MANEA	-1.8123	0.639014
2002	ELK1	-1.06494	1.29753
5106	PCK2	-1.94753	0.738733
60560	NAA35	-4.0396	1.98243
390928	ACP7	-1.20392	1.10427
54471	MIEF1	-1.60717	0.899072
54954	FAM120C	-1.29651	1.33148
30846	EHD2	-1.84882	1.84303
131601	TPRA1	-1.45163	0.852824
100526794	NT5C1B-RDH14	-1.7136	0.752396
3805	KIR2DL4	-0.97866	1.00037
11238	CA5B	-1.24596	1.3372
284654	RSPO1	-1.21136	0.972003
88455	ANKRD13A	-1.97366	1.91954
3995	FADS3	-1.14974	1.12289
56255	TMX4	-0.950526	1.20394
3050	HBZ	-1.35182	0.992846
54988	ACSM5	-0.956811	0.927384
84502	JPH4	-1.61438	1.26386
64078	SLC28A3	-0.740025	0.404567
135932	TMEM139	-1.56717	1.29059
151254	C2CD6	-2.12806	2.0055
54576	UGT1A8	-1.82595	1.07233
51134	CEP83	-1.23905	0.998448
57109	REXO4	-0.838722	0.893943
4992	OR1F1	-1.92542	0.870219
1896	EDA	-0.701997	0.971921
138065	RNF183	-1.18029	1.21039
3161	HMMR	-1.03562	1.27468
79444	BIRC7	-2.04788	1.44327
84872	ZC3H10	-1.20717	0.632045
169436	STKLD1	-2.81372	1.3075
5142	PDE4B	-1.6509	1.61147
24142	NAA80	-0.587237	0.584508
113000	RPUSD1	-1.07123	1.07474
55340	GIMAP5	-1.27123	1.1422
55854	ZC3H15	-1.2069	1.411
401667	OR51A2	-0.466645	0.399039
100131755	ARMCX4	-0.871402	0.65806
56623	INPP5E	-1.55662	1.05577
6832	SUPV3L1	-1.87896	1.33893
257160	RNF214	-1.41789	0.746349
10046	MAMLD1	-1.38026	0.928231
150684	COMMD1	-0.88221	0.75048
64745	METTL17	-1.58749	1.68084
5803	PTPRZ1	-2.24687	2.06992
5672	PSG4	-3.37966	1.6727
887	CCKBR	-1.26234	0.423177
57707	MEAK7	-1.51323	1.16735
8909	ENDOU	-2.1764	1.21201
25797	QPCT	-1.11097	1.3366
2517	FUCA1	-1.82457	1.36094
340371	NRBP2	-0.82975	0.340216
1317	SLC31A1	-0.945471	1.0886
729330	OC90	-0.974103	1.22555
1875	E2F5	-1.07639	1.30634
26257	NKX2-8	-0.480459	0.625512
28991	COMMD5	-1.99704	1.33937
140467	ZNF358	-0.902738	1.16092
23063	WAPL	-1.02465	0.955028
11197	WIF1	-1.67868	0.341064
202052	DNAJC18	-0.774756	1.04278
57047	PLSCR2	-0.960221	0.724878
9123	SLC16A3	-1.41165	0.822529
259294	TAS2R19	-1.56152	1.66489
79133	NDUFAF5	-1.66291	1.03345
100500853	MIR3605	-1.30549	1.02456
4713	NDUFB7	-1.14539	1.09124
341567	H1-7	-0.889437	0.924506
2250	FGF5	-1.44057	1.37218
3614	IMPDH1	-2.29055	1.46206
64859	NABP1	-2.07408	1.97411
1471	CST3	-1.21753	1.41839
10563	CXCL13	-1.0294	1.2699
122961	ISCA2	-1.91786	0.969277
7832	BTG2	-1.28024	1.21162
54933	RHBDL2	-0.55231	0.809812
126433	FBXO27	-1.9284	1.59002
3291	HSD11B2	-1.65369	1.72236
4296	MAP3K11	-2.16431	1.68983
7373	COL14A1	-2.41004	1.56859
55041	PLEKHB2	-2.30053	1.79176
10290	SPEG	-1.01904	0.8086
7156	TOP3A	-1.7896	1.80893
2232	FDXR	-2.47526	2.05663
22861	NLRP1	-1.80572	1.30221
4779	NFE2L1	-2.15952	1.47048
65082	VPS33A	-1.48406	1.61077
153830	RNF145	-1.09326	1.16492
80031	SEMA6D	-1.09624	1.21203
64816	CYP3A43	-1.31401	1.48892
164395	TTLL9	-1.14555	1.36183
400954	EML6	-0.492795	0.487511
79171	RBM42	-2.19606	1.21449
318	NUDT2	-1.95427	0.929811
11177	BAZ1A	-1.33762	-0.450106
51324	SPG21	-2.13674	0.924748
57834	CYP4F11	-2.02419	1.17587
114991	ZNF618	-1.03504	0.777655
4676	NAP1L4	-1.61605	1.69962
55601	DDX60	-1.14591	1.36196
7264	GFUS	-0.959897	1.21208
57101	ANO2	-0.977007	0.809796
5931	RBBP7	-0.718582	0.940566
1582	CYP8B1	-1.69475	1.74727
54465	ETAA1	-1.99384	0.892431
114932	MRFAP1L1	-1.04635	1.28315
7675	ZNF121	-1.65944	1.00406
206338	LVRN	-2.33037	1.39425
3135	HLA-G	-0.998369	1.1411
158931	TCEAL6	-1.47992	1.36342
10419	PRMT5	-0.810274	0.651817
94241	TP53INP1	-1.00545	1.25012
166824	RASSF6	-1.60624	0.661647
116328	C8orf34	-0.5195	0.58054
54810	GIPC2	-1.05368	1.2896
51313	GASK1B	-2.13191	0.533907
161514	TBC1D21	-1.06696	1.29912
6348	CCL3	-1.46831	1.59998
5718	PSMD12	-1.43322	1.10279
100616203	MIR4734	-0.288122	-0.0365288
94030	LRRC4B	-1.0426	1.28026
10985	GCN1	-5.16327	2.61713
2843	GPR20	-1.25479	1.44345
80162	PGGHG	-1.73961	1.00024
1748	DLX4	-1.48597	1.35075
765	CA6	-1.24818	1.43921
55038	CDCA4	-1.54265	1.34397
80224	NUBPL	-3.22677	1.24307
2194	FASN	-1.20013	0.933416
200504	GKN2	-0.871784	0.9483
90019	SYT8	-1.20592	1.41053
1303	COL12A1	-0.587706	0.401419
8933	RTL8C	-0.810834	0.998234
4585	MUC4	-0.519337	0.772308
4520	MTF1	-1.48945	1.40881
673	BRAF	-0.457252	0.56634
55885	LMO3	-0.997527	1.2437
4284	MIP	-0.824746	1.08931
89801	PPP1R3F	-1.30242	0.828866
10446	LRRN2	-1.94874	1.6984
112755	STX1B	-0.691572	0.724017
10149	ADGRG2	-1.38328	0.983097
126208	ZNF787	-1.41645	0.633329
1212	CLTB	-0.861824	0.609732
5166	PDK4	-0.965125	0.854435
3903	LAIR1	-1.79752	0.386143
6778	STAT6	-0.711507	0.752293
91689	SMDT1	-1.35705	1.51922
8038	ADAM12	-1.97134	1.29178
816	CAMK2B	-0.499807	0.748143
2022	ENG	-1.74371	0.634949
400451	FAM174B	-1.4181	0.928299
84072	HORMAD1	-1.09111	0.623083
138803	OR13C3	-1.83755	0.426608
7363	UGT2B4	-2.77943	1.54585
146059	CDAN1	-0.681718	0.60525
58157	NGB	-0.7679	0.725185
9253	NUMBL	-2.0151	1.26612
9856	KIAA0319	-1.33409	0.26515
22920	KIFAP3	-1.47966	1.25124
131408	FAM131A	-2.08463	1.72958
353189	SLCO4C1	-1.45519	1.3674
3195	TLX1	-1.3946	1.00443
6444	SGCD	-1.27465	0.955251
55512	SMPD3	-0.437352	0.515848
5563	PRKAA2	-1.7641	1.29319
9437	NCR1	-1.37083	0.635443
57228	SMAGP	-2.40087	0.620958
8543	LMO4	-0.330742	-0.4762
3737	KCNA2	-1.57448	1.34812
90701	SEC11C	-1.02092	1.03415
11046	SLC35D2	-0.982535	1.00762
51146	A4GNT	-1.33952	1.50083
80823	BHLHB9	-1.8279	1.08557
389	RHOC	-2.03284	1.01625
220032	GDPD4	-0.894397	0.879696
132141	IQCF1	-1.5884	1.5105
6845	VAMP7	-1.74543	1.05077
2779	GNAT1	-0.565153	0.824866
25833	POU2F3	-0.659895	0.929813
63876	PKNOX2	-0.936273	0.625356
9019	MPZL1	-0.305699	0.483029
25924	MYRIP	-1.50779	1.62796
10327	AKR1A1	-1.61593	1.05365
63915	BLOC1S5	-1.15587	0.631482
119392	SFR1	-2.4698	1.57325
10444	ZER1	-0.364964	0.572729
88	ACTN2	-1.41675	1.08017
6874	TAF4	-0.196742	-0.338946
55577	NAGK	-1.03951	1.06428
196951	FAM227B	-0.572146	0.74406
10085	EDIL3	-0.871217	1.13187
83604	TMEM47	-1.29652	1.47556
221078	NSUN6	-0.517459	0.413487
55130	ODAD2	-0.533902	0.769839
55665	URGCP	-1.25321	1.44257
130916	MTERF4	-2.4484	1.49805
492	ATP2B3	-1.19188	1.40081
112483	SAT2	-1.27271	1.45719
23158	TBC1D9	-2.05382	0.891974
3738	KCNA3	-2.62191	1.60986
255738	PCSK9	-1.90049	1.87321
9435	CHST2	-1.00574	1.25035
154881	KCTD7	-1.04588	1.28281
9515	STXBP5L	-0.68503	0.714267
100616479	MIR4635	-0.739655	0.928319
2863	GPR39	-1.67541	0.632256
80223	RAB11FIP1	-1.87177	1.85592
51000	SLC35B3	-0.923347	0.816444
51635	DHRS7	-1.87106	1.85577
4218	RAB8A	-0.705929	0.269892
414	ARSD	-1.67433	0.490202
414149	ACBD7	-1.4945	0.565002
3642	INSM1	-1.07304	0.86805
149281	NTMT2	-0.763861	1.03253
83594	NUDT12	-1.95027	0.464986
10512	SEMA3C	-1.63552	1.71226
2844	GPR21	-0.969597	0.943228
11101	ATE1	-0.861776	1.11316
912	CD1D	-0.578305	0.651227
8504	PEX3	-1.21279	0.823935
6582	SLC22A2	-0.583161	0.844511
83891	SNX25	-0.946016	0.897993
221002	RASGEF1A	-0.910257	0.602575
4259	MGST3	-1.46695	0.923066
84951	TNS4	-1.28292	1.46523
83597	RTP3	-1.39416	1.1034
10283	CWC27	-1.27974	0.847334
5981	RFC1	-1.51535	1.01792
3363	HTR7	-1.96917	1.25691
84890	ADO	-0.878883	0.952778
245913	DEFB110	-0.675614	0.94691
622	BDH1	-1.05198	1.10998
143241	DYDC1	-1.06759	0.36574
25975	EGFL6	-0.818744	0.731528
5164	PDK2	-1.56266	1.04703
729956	SHISA7	-0.485191	0.730742
50840	TAS2R14	-1.09678	1.03082
59349	KLHL12	-1.54262	1.30537
51471	NAT8B	-1.51857	0.625627
114884	OSBPL10	-1.31107	0.893438
4907	NT5E	-1.36601	0.855447
90843	TCEAL8	-1.1477	1.14503
80745	THUMPD2	-1.40175	1.1176
29941	PKN3	-0.873131	0.616722
8459	TPST2	-0.4281	0.0438798
2290	FOXG1	-1.73204	1.28787
3301	DNAJA1	-0.328414	0.162455
712	C1QA	-0.735443	1.00512
79758	DHRS12	-1.35791	1.09232
54967	CT55	-0.701932	0.972587
79955	PDZD7	-0.967455	0.647816
4988	OPRM1	-0.698719	0.390341
170627	XAGE5	-0.661387	0.845026
55701	ARHGEF40	-0.902864	1.16099
5163	PDK1	-1.29895	-0.576486
55799	CACNA2D3	-0.93598	0.707394
94234	FOXQ1	-1.5173	1.37127
1527	TEX28	-1.37625	0.677016
144193	AMDHD1	-0.620245	0.86062
10143	CLEC3A	-1.07271	1.30359
51460	SFMBT1	-0.617443	0.882935
6943	TCF21	-1.24855	0.949045
80864	EGFL8	-0.734194	1.00361
387332	TBPL2	-1.14248	1.35983
7297	TYK2	-2.20403	2.04616
5699	PSMB10	-2.0209	1.94701
4723	NDUFV1	-0.925408	1.18145
4329	ALDH6A1	-0.538749	0.582839
55374	TMCO6	-1.19887	1.40489
387890	TMEM233	-0.961277	0.910182
10531	PITRM1	-1.6423	0.890908
80853	KDM7A	-2.02119	1.94707
11052	CPSF6	-1.15768	1.37251
114788	CSMD3	-1.69653	0.580143
79932	KIAA0319L	-0.759385	0.690475
122945	NOXRED1	-1.70212	1.75146
65010	SLC26A6	-1.87178	1.66045
1363	CPE	-2.01734	1.3604
219870	OR10G9	-1.35538	0.869159
64760	FHIP2B	-0.918129	1.17526
151887	CCDC80	-0.847144	0.439005
131368	ZPLD1	-0.942694	1.19657
254827	NAALADL2	-0.661203	0.931409
126567	C2CD4C	-1.0969	0.512331
94015	TTYH2	-2.1677	2.02755
93100	NAPRT	-0.701543	0.971373
100616285	MIR4645	-0.0991241	-0.846734
728464	METTL24	-0.430572	0.66158
100126348	MIR760	-0.821469	1.10656
6376	CX3CL1	-1.41023	1.55762
26740	OR1J2	-0.616012	0.761466
51643	TMBIM4	-0.927044	1.18278
8675	STX16	-0.795894	0.341035
79886	CAAP1	-0.407973	-0.0878049
51626	DYNC2LI1	-0.970899	0.896697
6860	SYT4	-2.05177	1.01864
10517	FBXW10	-0.820134	1.0851
84861	KLHL22	-1.37953	1.17531
5774	PTPN3	-0.951489	0.785422
79905	TMC7	-1.42799	1.01835
2971	GTF3A	-1.11512	1.33918
8863	PER3	-1.43681	1.50712
374907	B3GNT8	-1.43623	1.03008
83900	KRTAP9-3	-1.7114	1.11808
91694	LONRF1	-1.09391	1.12644
51025	PAM16	-1.99776	1.93458
81	ACTN4	-0.696298	0.910755
144448	TSPAN19	-0.76049	1.02938
6585	SLIT1	-1.79792	0.81861
83938	LRMDA	-0.346835	0.421327
89886	SLAMF9	-0.904887	1.16261
4236	MFAP1	-1.19842	0.91092
1945	EFNA4	-0.689873	0.96127
140628	GATA5	-1.54825	1.37635
26149	ZNF658	-1.21974	1.36244
56243	KIAA1217	-1.07673	0.718307
131890	GRK7	-1.71367	1.57389
196743	PAOX	-0.932545	0.567372
151516	ASPRV1	-1.14627	1.36238
3207	HOXA11	-1.36118	1.52226
407018	MIR27A	-0.852446	0.76899
11259	FILIP1L	-1.47548	1.01281
9866	TRIM66	-1.21758	0.802936
4990	SIX6	-1.1388	1.35677
63948	DMRTB1	-0.886537	1.1452
9545	RAB3D	-1.47766	1.05173
148281	SYT6	-1.53164	1.49688
159371	SLC35G1	-1.23454	0.862858
388121	TNFAIP8L3	-1.45646	0.17853
3929	LBP	-1.15037	1.1164
55346	TCP11L1	-1.327	0.712745
1160	CKMT2	-1.9523	0.750646
92291	CAPN13	-1.26596	1.04577
163351	GBP6	-0.758772	0.814784
643699	GOLGA8N	-0.532921	0.53507
2626	GATA4	-1.86757	1.30973
54662	TBC1D13	-0.770633	0.485632
100616369	MIR4713	-1.07079	0.581661
388743	CAPN8	-0.780659	0.440551
9976	CLEC2B	-0.706506	0.88618
4915	NTRK2	-1.43564	0.792384
23705	CADM1	-1.39119	1.46308
223	ALDH9A1	-0.192029	-0.349173
55153	SDAD1	-1.35246	1.51547
100126313	MIR744	-0.695519	0.857395
163590	TOR1AIP2	-1.32712	0.781942
79760	GEMIN7	-1.00164	1.14712
3304	HSPA1B	-0.981891	1.23189
9923	ZBTB40	-0.959447	1.2102
375748	ERCC6L2	-1.06916	1.2377
2251	FGF6	-1.4375	1.57706
143684	FAM76B	-1.19965	1.40582
386675	KRTAP10-7	-1.35871	1.78601
222545	GPRC6A	-0.941487	1.19551
55898	UNC45A	-1.14219	0.986094
51061	TXNDC11	-1.86355	1.09227
4897	NRCAM	-1.62568	1.12365
26279	PLA2G2D	-0.846596	1.10951
30062	RAX	-1.37327	0.760881
8529	CYP4F2	-1.36019	0.994691
23732	FRRS1L	-1.34259	0.807157
6282	S100A11	-1.48182	0.00153032
5696	PSMB8	-1.08234	1.12446
81832	NETO1	-1.52227	1.63879
2983	GUCY1B1	-1.60462	0.643863
[truncated: 17,051 more rows]

## Sheet: Figure 3d
Supplementary Table S1. CRISPR-Cas9 knockout screen RSA to Q values of hits.
Gene ID	Gene name
		Enrichment
60493	FASTKD5	7.6714
26091	HERC4	7.09973
5366	PMAIP1	6.69519
7386	UQCRFS1	6.60873
55161	TMEM33	6.34852
5537	PPP6C	6.3198
4841	NONO	6.25032
317	APAF1	5.86203
7389	UROD	5.74449
10667	FARS2	5.09536
55754	TMEM30A	5.07739
90987	ZNF251	4.99335
5015	OTX2	4.98963
132001	TAMM41	4.92371
5725	PTBP1	4.89912
6882	TAF11	4.85375
64699	TMPRSS3	4.82574
90007	MIDN	4.79047
79736	TEFM	4.65496
55236	UBA6	4.62622
3052	HCCS	4.6131
811	CALR	4.53413
63973	NEUROG2	4.52526
211	ALAS1	4.5243
56252	YLPM1	4.52373
6648	SOD2	4.52369
196528	ARID2	4.45591
126133	ALDH16A1	4.41037
63932	STEEP1	4.39287
79876	UBA5	4.3711
4719	NDUFS1	4.31489
81578	COL21A1	4.22008
567	B2M	4.19913
54205	CYCS	4.18611
653268	AGAP7P	4.13268
256471	MFSD8	4.11356
200316	APOBEC3F	4.1091
4702	NDUFA8	4.05678
8546	AP3B1	4.0163
115286	SLC25A26	4.01561
84948	TIGD5	3.99148
23149	FCHO1	3.97478
127435	PODN	3.97246
3483	IGFALS	3.96945
92935	MARS2	3.96358
29117	BRD7	3.92874
57693	ZNF317	3.91382
729230	CCR2	3.88654
4697	NDUFA4	3.8772
57465	TBC1D24	3.86366
159	ADSS2	3.86258
119016	AGAP4	3.83102
6626	SNRPA	3.81584
51103	NDUFAF1	3.80262
9373	PLAA	3.7935
23081	KDM4C	3.78795
57030	SLC17A7	3.78116
578	BAK1	3.77772
55734	ZFP64	3.6892
4542	MYO1F	3.68885
4297	KMT2A	3.67105
842	CASP9	3.63871
26267	FBXO10	3.59634
2762	GMDS	3.57637
23317	DNAJC13	3.54406
8649	LAMTOR3	3.54389
9489	PGS1	3.54103
83893	SPATA16	3.53662
246243	RNASEH1	3.52466
7248	TSC1	3.50414
4720	NDUFS2	3.49871
617	BCS1L	3.49635
390664	C1QTNF8	3.49023
2230	FDX1	3.4656
29978	UBQLN2	3.45107
7587	ZNF37A	3.44106
2730	GCLM	3.43415
8672	EIF4G3	3.42759
641339	ZNF674	3.42579
158135	TTLL11	3.39945
65992	DDRGK1	3.39437
6472	SHMT2	3.38611
2671	GFER	3.3731
53836	GPR87	3.36939
7084	TK2	3.36639
4673	NAP1L1	3.36357
3651	PDX1	3.35629
23510	KCTD2	3.34341
89887	ZNF628	3.34301
5797	PTPRM	3.33509
54	ACP5	3.33379
284996	RNF149	3.33024
8925	HERC1	3.33009
26053	AUTS2	3.32807
285601	GPR150	3.31411
1068	CETN1	3.30319
199692	ZNF627	3.30059
23395	LARS2	3.29039
2327	FMO2	3.26907
6150	MRPL23	3.26588
441933	OR13G1	3.24725
387129	NPSR1	3.24472
10020	GNE	3.24398
1291	COL6A1	3.23745
344191	EVX2	3.23231
26578	OSTF1	3.22866
170371	TMEM273	3.22391
9988	DMTF1	3.22052
57181	SLC39A10	3.21787
117154	DACH2	3.21623
64111	NPVF	3.21411
892	CCNC	3.21051
23221	RHOBTB2	3.20692
2000	ELF4	3.20639
100500808	MIR3917	3.20611
90317	ZNF616	3.20245
29924	EPN1	3.19917
59307	SIGIRR	3.1942
57455	REXO1	3.1902
646892	SH2D7	3.1849
2521	FUS	3.18411
374291	NDUFS7	3.18018
5442	POLRMT	3.1632
54894	RNF43	3.15906
1024	CDK8	3.14999
2729	GCLC	3.14824
5013	OTX1	3.1213
23232	TBC1D12	3.12049
109	ADCY3	3.11805
4147	MATN2	3.11311
256006	ANKRD31	3.10793
55768	NGLY1	3.10728
23307	FKBP15	3.10706
2806	GOT2	3.10653
3720	JARID2	3.09838
24145	PANX1	3.09735
65220	NADK	3.08898
283933	ZNF843	3.08418
2821	GPI	3.08314
54518	APBB1IP	3.08281
79058	ASPSCR1	3.07778
80313	LRRC27	3.06694
5341	PLEK	3.06167
58480	RHOU	3.05185
54998	AURKAIP1	3.0511
7384	UQCRC1	3.04947
22904	SBNO2	3.03659
89941	RHOT2	3.03345
9436	NCR2	3.03184
83983	TSSK6	3.02342
401551	WDR38	3.02171
85407	NKD1	3.02098
10209	EIF1	3.01908
8335	H2AC4	3.00266
2530	FUT8	3.0009
285671	RNF180	2.98365
7328	UBE2H	2.98072
9804	TOMM20	2.98031
23607	CD2AP	2.97687
23012	STK38L	2.97556
55900	ZNF302	2.97548
2648	KAT2A	2.9745
1200	TPP1	2.97224
5480	PPIC	2.96492
2937	GSS	2.96022
26528	DAZAP1	2.95847
493	ATP2B4	2.9511
50945	TBX22	2.9329
51024	FIS1	2.92516
84572	GNPTG	2.91644
8439	NSMAF	2.9097
112744	IL17F	2.90524
51241	COX16	2.90219
406988	MIR205	2.89355
116113	FOXP4	2.88321
1612	DAPK1	2.88053
340260	UNCX	2.87938
80727	TTYH3	2.87786
28956	LAMTOR2	2.87639
6328	SCN3A	2.87467
3611	ILK	2.87125
867	CBL	2.86818
338872	C1QTNF9	2.86341
51163	DBR1	2.8599
5754	PTK7	2.85861
9997	SCO2	2.85623
3840	KPNA4	2.85383
11113	CIT	2.83871
169611	OLFML2A	2.83238
91752	ZNF804A	2.82348
84250	SLF1	2.82036
140730	RIMS4	2.81767
4705	NDUFA10	2.81134
78994	PRR14	2.81065
118472	ZNF511	2.80998
115557	ARHGEF25	2.80384
51499	TRIAP1	2.80133
54578	UGT1A6	2.79828
7284	TUFM	2.79021
7779	SLC30A1	2.78189
84986	ARHGAP19	2.7817
4729	NDUFV2	2.77855
201163	FLCN	2.77683
10797	MTHFD2	2.77636
4920	ROR2	2.77409
388630	TRABD2B	2.77098
7385	UQCRC2	2.76883
7818	DAP3	2.76317
23057	NMNAT2	2.7592
50805	IRX4	2.75838
57864	SLC46A2	2.75419
246	ALOX15	2.75213
2780	GNAT2	2.7519
5534	PPP3R1	2.74655
121340	SP7	2.74386
28965	SLC27A6	2.74239
79228	THOC6	2.739
26061	HACL1	2.73694
23438	HARS2	2.73658
283	ANG	2.73606
114757	CYGB	2.73304
79665	DHX40	2.72197
54210	TREM1	2.70845
9145	SYNGR1	2.70507
440822	PIWIL3	2.70207
50651	SLC45A1	2.70032
55147	RBM23	2.69586
11185	INMT	2.69425
7706	TRIM25	2.68907
9958	USP15	2.68752
407045	MIR7-3	2.68654
8702	B4GALT4	2.68153
23385	NCSTN	2.68104
5829	PXN	2.67819
63920	ZBED8	2.67671
64951	MRPS24	2.67499
5860	QDPR	2.67498
3699	ITIH3	2.66925
2646	GCKR	2.66824
389333	PROB1	2.66791
1537	CYC1	2.654
3980	LIG3	2.65132
284257	BOD1L2	2.64855
3185	HNRNPF	2.64335
3932	LCK	2.64172
26090	ABHD12	2.64141
57477	SHROOM4	2.63557
54878	DPP8	2.63443
54796	BNC2	2.63278
10687	PNMA2	2.61696
1562	CYP2C18	2.61545
4916	NTRK3	2.61306
3858	KRT10	2.61305
8438	RAD54L	2.61122
4694	NDUFA1	2.59793
2135	EXTL2	2.59606
10541	ANP32B	2.59548
142827	ACSM6	2.59448
3984	LIMK1	2.59422
124944	C17orf49	2.59422
120406	NXPE2	2.59127
64094	SMOC2	2.59035
9678	PHF14	2.58925
54952	TRNAU1AP	2.58846
22880	MORC2	2.58795
55617	TASP1	2.58602
2538	G6PC1	2.57598
9397	NMT2	2.57278
57524	CASKIN1	2.57268
4756	NEO1	2.57075
220992	ZNF485	2.56789
27189	IL17C	2.56724
81603	TRIM8	2.5666
905	CCNT2	2.56659
4714	NDUFB8	2.5648
27247	NFU1	2.55494
3936	LCP1	2.54961
25946	ZNF385A	2.54735
6341	SCO1	2.54547
221091	LRRN4CL	2.54162
647589	ANHX	2.52652
5780	PTPN9	2.52204
91137	SLC25A46	2.5188
9833	MELK	2.51803
2239	GPC4	2.51736
100616168	MIR4754	2.51732
3558	IL2	2.51726
1738	DLD	2.51629
10570	DPYSL4	2.51618
1545	CYP1B1	2.51533
390874	ONECUT3	2.51491
9231	DLG5	2.51357
63971	KIF13A	2.51324
54429	TAS2R5	2.51029
4852	NPY	2.50969
55703	POLR3B	2.50677
5456	POU3F4	2.50305
407026	MIR29C	2.49965
10479	SLC9A6	2.49637
9718	ECE2	2.49481
83451	ABHD11	2.4947
5609	MAP2K7	2.49058
11174	ADAMTS6	2.4899
90639	COX19	2.48684
54793	KCTD9	2.48518
7174	TPP2	2.4851
283358	B4GALNT3	2.47744
25956	SEC31B	2.47501
51116	MRPS2	2.47008
590	BCHE	2.46678
341359	SYT10	2.46337
55359	STYK1	2.4564
8317	CDC7	2.45538
5192	PEX10	2.45452
4502	MT2A	2.45412
79415	CYBC1	2.45308
1903	S1PR3	2.45294
85015	USP45	2.45267
400793	C1orf226	2.45019
5858	PZP	2.44982
259295	TAS2R20	2.4488
30815	ST6GALNAC6	2.44714
121274	ZNF641	2.44651
4711	NDUFB5	2.44607
9643	MORF4L2	2.44569
221545	C6orf136	2.44376
64778	FNDC3B	2.44054
1855	DVL1	2.43555
23329	TBC1D30	2.43374
3773	KCNJ16	2.42979
55593	OTUD5	2.42945
140690	CTCFL	2.42932
3013	H2AC7	2.42705
23365	ARHGEF12	2.42574
3577	CXCR1	2.42437
84144	SYDE2	2.4189
1478	CSTF2	2.41866
4976	OPA1	2.41866
9699	RIMS2	2.41025
472	ATM	2.4084
55213	RCBTB1	2.40708
92912	UBE2Q2	2.40594
7337	UBE3A	2.39592
79813	EHMT1	2.39132
51601	LIPT1	2.39106
6406	SEMG1	2.38842
406976	MIR199A1	2.38831
4081	MAB21L1	2.38416
1991	ELANE	2.38376
84314	TMEM107	2.37906
1388	ATF6B	2.37767
7920	ABHD16A	2.37682
667	DST	2.37593
54033	RBM11	2.37386
10016	PDCD6	2.37222
10063	COX17	2.37219
56262	LRRC8A	2.37112
90737	PAGE5	2.37059
3615	IMPDH2	2.36762
9728	SECISBP2L	2.36722
1960	EGR3	2.36657
6652	SORD	2.36605
554251	FBXO48	2.36588
150472	CBWD2	2.36322
5903	RANBP2	2.3626
3000	GUCY2D	2.36144
131375	LYZL4	2.35902
10059	DNM1L	2.35644
1048	CEACAM5	2.35592
238	ALK	2.35528
678	ZFP36L2	2.35441
55660	PRPF40A	2.354
9933	PUM3	2.35386
389541	LAMTOR4	2.35202
84229	DRC7	2.35044
100303755	PET117	2.3493
7464	CORO2A	2.34699
4324	MMP15	2.34253
128209	KLF17	2.34092
10206	TRIM13	2.34035
5954	RCN1	2.34001
3434	IFIT1	2.3376
23139	MAST2	2.33746
9918	NCAPD2	2.33336
6261	RYR1	2.33278
716	C1S	2.33238
51619	UBE2D4	2.33217
283985	FADS6	2.33151
286256	LCN12	2.33017
7874	USP7	2.32891
581	BAX	2.32698
23623	RUSC1	2.32598
85397	RGS8	2.3214
522	ATP5PF	2.32115
440574	MICOS10	2.32037
1514	CTSL	2.31796
869	CBLN1	2.31129
23214	XPO6	2.31116
6940	ZNF354A	2.3101
2872	MKNK2	2.30874
83706	FERMT3	2.30178
153642	ARSK	2.30102
829	CAPZA1	2.29879
84182	MINDY4	2.2953
374900	ZNF568	2.29355
3681	ITGAD	2.29223
64432	MRPS25	2.28996
54539	NDUFB11	2.28728
64949	MRPS26	2.28698
54439	RBM27	2.27927
4494	MT1F	2.27743
10661	KLF1	2.27458
4619	MYH1	2.27392
51663	ZFR	2.27375
124637	CYB5D1	2.27245
3381	IBSP	2.27009
4783	NFIL3	2.26751
64853	AIDA	2.26746
1654	DDX3X	2.26629
116729	PPP1R27	2.26565
836	CASP3	2.26536
11218	DDX20	2.26315
7074	TIAM1	2.25747
50856	CLEC4A	2.25575
9957	HS3ST1	2.25524
5250	SLC25A3	2.25465
554	AVPR2	2.25154
2553	GABPB1	2.25142
83901	KRTAP9-8	2.24814
55207	ARL8B	2.24807
30835	CD209	2.24738
1994	ELAVL1	2.24658
8867	SYNJ1	2.24629
6373	CXCL11	2.2457
25950	RWDD3	2.24492
7494	XBP1	2.24328
1755	DMBT1	2.23906
648	BMI1	2.23868
285335	SLC9C1	2.23777
55851	PSENEN	2.23645
64901	RANBP17	2.23067
338811	TAFA2	2.23019
26164	MTG2	2.22912
3680	ITGA9	2.22402
56110	PCDHGA5	2.22329
5476	CTSA	2.22137
23405	DICER1	2.22062
5036	PA2G4	2.21603
340784	HMX3	2.21531
9097	USP14	2.21519
8557	TCAP	2.21367
10768	AHCYL1	2.21366
595	CCND1	2.2102
57469	PNMA8B	2.20867
2877	GPX2	2.20816
100302178	MIR1295A	2.20755
54675	CRLS1	2.20557
5959	RDH5	2.20358
57708	MIER1	2.20244
55501	CHST12	2.20079
78999	LRFN4	2.20049
5213	PFKM	2.19931
51279	C1RL	2.19872
91464	ISX	2.19482
115708	TRMT61A	2.19438
157855	KCNU1	2.1942
7942	TFEB	2.19229
11067	DEPP1	2.19176
6834	SURF1	2.19076
5536	PPP5C	2.19012
5660	PSAP	2.18808
79180	EFHD2	2.18805
137735	ABRA	2.18785
6496	SIX3	2.18727
1997	ELF1	2.1869
7094	TLN1	2.18274
538	ATP7A	2.18086
55698	RADIL	2.17835
54873	PALMD	2.17697
10253	SPRY2	2.17649
7699	ZNF140	2.17519
548596	CKMT1A	2.17313
116496	NIBAN1	2.17254
79447	PAGR1	2.17093
29960	MRM2	2.17073
1911	PHC1	2.16986
6900	CNTN2	2.16985
4093	SMAD9	2.16862
163782	KANK4	2.16856
84665	MYPN	2.16767
2670	GFAP	2.16744
29964	PRICKLE4	2.16727
10279	PRSS16	2.1661
253725	WASHC2C	2.16163
286827	TRIM59	2.15771
27151	CPAMD8	2.15758
1870	E2F2	2.15747
1869	E2F1	2.15711
114900	C1QTNF4	2.15663
55635	DEPDC1	2.15607
10628	TXNIP	2.15456
7468	NSD2	2.15227
29796	UQCR10	2.15096
125988	MICOS13	2.14973
220213	OTUD1	2.14928
51438	MAGEC2	2.14919
283518	KCNRG	2.14894
100616282	MIR4738	2.14857
9754	STARD8	2.14617
64216	TFB2M	2.14585
57414	RHBDD2	2.14575
152006	RNF38	2.14548
5003	SLC22A18AS	2.14471
54842	MFSD6	2.14462
80714	PBX4	2.14323
6405	SEMA3F	2.14253
55758	RCOR3	2.14105
130749	CPO	2.13856
571	BACH1	2.13683
317749	DHRS4L2	2.13628
84300	UQCC2	2.13611
118856	MMP21	2.1343
8666	EIF3G	2.13308
140880	CST11	2.13013
7029	TFDP2	2.12956
3812	KIR3DL2	2.12653
57282	SLC4A10	2.12534
51	ACOX1	2.12372
57642	COL20A1	2.12361
2899	GRIK3	2.12343
80763	SPX	2.12308
4285	MIPEP	2.12188
7984	ARHGEF5	2.12114
245973	ATP6V1C2	2.12058
4158	MC2R	2.12043
4695	NDUFA2	2.11984
3683	ITGAL	2.11937
23286	WWC1	2.11823
4887	NPY2R	2.11733
100131390	SP9	2.11671
1787	TRDMT1	2.11562
64284	RAB17	2.11335
79865	TREML2	2.11295
509	ATP5F1C	2.11208
1198	CLK3	2.11086
3231	HOXD1	2.11004
3097	HIVEP2	2.10879
51397	COMMD10	2.10856
346673	STRA8	2.10483
5178	PEG3	2.10388
8366	H4C2	2.10253
23008	KLHDC10	2.10175
25884	CHRDL2	2.09881
9377	COX5A	2.09818
5414	SEPTIN4	2.09684
5906	RAP1A	2.09524
406994	MIR212	2.09422
9027	NAT8	2.09394
4528	MTIF2	2.09186
51517	NCKIPSD	2.0914
57213	SPRYD7	2.09099
8556	CDC14A	2.09082
9697	TRAM2	2.08861
23588	KLHDC2	2.08837
153090	DAB2IP	2.08788
9167	COX7A2L	2.08707
225689	MAPK15	2.08592
56904	SH3GLB2	2.08422
29953	TRHDE	2.08172
10953	TOMM34	2.07856
3422	IDI1	2.07786
56993	TOMM22	2.07695
6374	CXCL5	2.07656
314	AOC2	2.07584
135152	B3GAT2	2.07466
23107	MRPS27	2.0744
1329	COX5B	2.07231
260293	CYP4X1	2.07133
51260	PBDC1	2.07062
493753	COA5	2.06987
57129	MRPL47	2.06979
9002	F2RL3	2.06951
9750	RIPOR2	2.06949
693174	MIR589	2.06886
4121	MAN1A1	2.06693
57448	BIRC6	2.06682
3617	IMPG1	2.06649
163223	ZNF676	2.06575
50939	IMPG2	2.06549
8510	MMP23B	2.06328
64132	XYLT2	2.06226
100616266	MIR4733	2.06166
89766	UMODL1	2.06008
55738	ARFGAP1	2.05736
3269	HRH1	2.05687
140453	MUC17	2.05667
2767	GNA11	2.05555
4712	NDUFB6	2.05083
23641	LDOC1	2.0504
4882	NPR2	2.05007
22806	IKZF3	2.04999
55520	ELAC1	2.0496
5004	ORM1	2.0491
728130	NUTM2D	2.04862
23600	AMACR	2.04793
255101	CFAP65	2.04726
158431	ZNF782	2.04612
2515	ADAM2	2.04399
57184	FAM219B	2.04387
79070	POGLUT2	2.04076
51478	HSD17B7	2.03991
6715	SRD5A1	2.03977
389421	LIN28B	2.03948
26206	SPAG8	2.03945
56913	C1GALT1	2.03943
134492	NUDCD2	2.03923
11199	ANXA10	2.03868
28968	SLC6A16	2.03852
80005	DOCK5	2.03716
3175	ONECUT1	2.03666
84231	TRAF7	2.03665
92014	SLC25A51	2.03613
54521	WDR44	2.03529
2539	G6PD	2.03517
6326	SCN2A	2.03498
80222	TARS2	2.03375
58494	JAM2	2.03351
3274	HRH2	2.03273
23203	PMPCA	2.03131
8030	CCDC6	2.03095
25962	VIRMA	2.02904
25771	TBC1D22A	2.02781
552	AVPR1A	2.02706
414328	IDNK	2.02697
51398	WDR83OS	2.02622
2005	ELK4	2.02572
653437	AQP12B	2.02385
55227	LRRC1	2.0237
4358	MPV17	2.02198
29760	BLNK	2.02115
248	ALPI	2.01983
8453	CUL2	2.01951
5364	PLXNB1	2.01852
253190	SERHL2	2.01697
84301	DDI2	2.01578
222659	PXT1	2.01397
6182	MRPL12	2.01368
6045	RNF2	2.01315
126520	PLK5	2.01153
2702	GJA5	2.01119
10311	VPS26C	2.00966
5641	LGMN	2.00831
7277	TUBA4A	2.00811
8365	H4C8	2.00765
10602	CDC42EP3	2.0063
10919	EHMT2	2.00473
4854	NOTCH3	2.0046
2637	GBX2	2.00392
1349	COX7B	2.00212
195814	SDR16C5	2.00193
847	CAT	2.00175
10458	BAIAP2	2.00146
1384	CRAT	2.00144
1038	CDR1	2.00089
201255	LRRC45	2.00057
2846	LPAR4	2.00052
79861	TUBAL3	1.99886
9456	HOMER1	1.99839
162282	ANKFN1	1.99791
2235	FECH	1.99784
4725	NDUFS5	1.9977
64172	OSGEPL1	1.99401
80219	COQ10B	1.99147
84203	TXNDC2	1.99031
140825	NEURL2	1.98949
406908	MIR124-2	1.9888
4668	NAGA	1.9883
7862	BRPF1	1.98743
27237	ARHGEF16	1.98688
139135	PASD1	1.98639
56891	LGALS14	1.98606
9841	ZBTB24	1.98561
7137	TNNI3	1.98339
56203	LMOD3	1.98227
50632	CALY	1.98179
9654	TTLL4	1.98106
27201	GPR78	1.97972
112937	GLB1L3	1.97966
58490	RPRD1B	1.97958
51806	CALML5	1.97934
1396	CRIP1	1.9793
647309	GMNC	1.97902
93107	KCNG4	1.97801
83446	CCDC70	1.97795
54819	ZCCHC10	1.97758
79699	ZYG11B	1.97585
740	MRPL49	1.97582
56675	NRIP3	1.97337
11227	GALNT5	1.97289
2266	FGG	1.97213
5588	PRKCQ	1.97152
2835	GPR12	1.97143
51491	NOP16	1.971
84699	CREB3L3	1.97093
1969	EPHA2	1.97048
51761	ATP8A2	1.96972
9746	CLSTN3	1.9694
440498	HSBP1L1	1.96817
152992	TRMT44	1.96791
100289462	DEFB4B	1.96787
80758	PRR7	1.9677
11279	KLF8	1.96597
26154	ABCA12	1.96582
120376	COLCA2	1.96557
84545	MRPL43	1.96357
1352	COX10	1.96309
100534592	URGCP-MRPS24	1.96253
55805	LRP2BP	1.96044
9135	RABEP1	1.96029
1017	CDK2	1.95967
4282	MIF	1.95905
5826	ABCD4	1.95758
6573	SLC19A1	1.95735
100616277	MIR4522	1.95717
26173	INTS1	1.95655
79792	GSDMD	1.95573
84239	ATP13A4	1.95517
83544	DNAL1	1.95111
28514	DLL1	1.95095
320	APBA1	1.95036
81689	ISCA1	1.94958
917	CD3G	1.94943
6352	CCL5	1.94876
6913	TBX15	1.94829
619556	MIR455	1.94766
627	BDNF	1.94598
11254	SLC6A14	1.94579
51327	AHSP	1.94489
8786	RGS11	1.94351
5325	PLAGL1	1.94276
51067	YARS2	1.94203
64084	CLSTN2	1.9413
51193	ZNF639	1.939
25782	RAB3GAP2	1.93861
171568	POLR3H	1.93615
3486	IGFBP3	1.93589
442905	MIR337	1.93577
4741	NEFM	1.93555
3797	KIF3C	1.93547
54956	PARP16	1.93315
481	ATP1B1	1.93277
5218	CDK14	1.9301
378108	TRIM74	1.92929
23619	ZIM2	1.92873
645191	LINGO3	1.92857
27159	CHIA	1.92832
23087	TRIM35	1.92822
9054	NFS1	1.92547
9154	SLC28A1	1.92538
9801	MRPL19	1.92528
133522	PPARGC1B	1.92443
126328	NDUFA11	1.92439
7678	ZNF124	1.92206
693223	MIR638	1.92182
389124	IQCF5	1.92167
203074	PRSS55	1.92118
81562	LMAN2L	1.91921
128408	BHLHE23	1.91742
79587	CARS2	1.91644
23140	ZZEF1	1.91635
688	KLF5	1.91624
51084	CRYL1	1.91373
25948	KBTBD2	1.91301
440563	HNRNPCL2	1.91263
83787	ARMC10	1.90915
55967	NDUFA12	1.90904
54938	SARS2	1.90819
10804	GJB6	1.90758
57134	MAN1C1	1.90538
246213	SLC17A8	1.90473
3792	KEL	1.9037
3953	LEPR	1.90305
27147	DENND2A	1.90292
1195	CLK1	1.90267
634	CEACAM1	1.90151
222484	LNX2	1.90045
3055	HCK	1.89888
10343	PKDREJ	1.89767
51130	ASB3	1.89696
138151	NACC2	1.89624
3467	IFNW1	1.89575
29935	RPA4	1.89464
55624	POMGNT1	1.89434
6754	SSTR4	1.8937
128861	BPIFA3	1.89305
26986	PABPC1	1.89062
23412	COMMD3	1.89022
358	AQP1	1.88976
408263	FNDC9	1.88923
7703	PCGF2	1.88849
8780	RIOK3	1.88719
3949	LDLR	1.88695
8862	APLN	1.88664
64236	PDLIM2	1.88654
54552	GNL3L	1.88419
6402	SELL	1.88306
27154	BRPF3	1.88261
2819	GPD1	1.88181
54815	GATAD2A	1.88169
3612	IMPA1	1.88147
100129842	ZNF737	1.88102
80207	OPA3	1.88088
114815	SORCS1	1.88047
80204	FBXO11	1.88032
55033	FKBP14	1.88002
23216	TBC1D1	1.87987
60496	AASDHPPT	1.87961
5788	PTPRC	1.87912
57017	COQ9	1.87887
684	BST2	1.87881
947	CD34	1.8787
10435	CDC42EP2	1.87802
2487	FRZB	1.87796
282991	BLOC1S2	1.87765
79157	MFSD11	1.87674
2321	FLT1	1.87646
23410	SIRT3	1.87621
8022	LHX3	1.87619
11253	MAN1B1	1.87619
221472	FGD2	1.87566
7278	TUBA3C	1.87535
57695	USP37	1.87533
11107	PRDM5	1.87529
26147	PHF19	1.8742
254050	LRRC43	1.87417
406993	MIR211	1.87338
57118	CAMK1D	1.87336
346007	EYS	1.87301
23532	PRAME	1.87289
137392	CIBAR1	1.87125
8532	CPZ	1.87094
140290	TCP10L	1.86864
55163	PNPO	1.86727
56884	FSTL5	1.86713
693140	MIR555	1.86629
55761	TTC17	1.86498
5453	POU3F1	1.86354
5214	PFKP	1.86328
29993	PACSIN1	1.86228
121643	FOXN4	1.86211
22913	RALY	1.86132
1468	SLC25A10	1.86072
5511	PPP1R8	1.85918
146310	RNF151	1.85911
6528	SLC5A5	1.85895
128817	CSTL1	1.85778
7923	HSD17B8	1.85637
56945	MRPS22	1.85608
10127	ZNF263	1.85596
3067	HDC	1.85592
23519	ANP32D	1.85591
440275	EIF2AK4	1.85486
54363	HAO1	1.85455
521	ATP5ME	1.85424
51809	GALNT7	1.85401
9096	TBX18	1.85296
9043	SPAG9	1.85289
834	CASP1	1.85078
2294	FOXF1	1.84965
388558	ZNF808	1.84823
10131	TRAP1	1.84666
8353	H3C6	1.84638
54958	TMEM160	1.84627
27166	PRELID1	1.8461
84366	PRAC1	1.8457
377841	ENTPD8	1.84533
153241	CEP120	1.84448
645864	MAGEB17	1.84434
6195	RPS6KA1	1.8434
84131	CEP78	1.84194
25957	PNISR	1.84161
8651	SOCS1	1.84109
9814	SFI1	1.84047
29124	LGALS13	1.84021
389337	ARHGEF37	1.8401
9537	TP53I11	1.84003
28977	MRPL42	1.83928
159163	RBMY1F	1.83918
55222	LRRC20	1.83893
84947	SERAC1	1.83878
4211	MEIS1	1.83821
149041	RC3H1	1.83801
7347	UCHL3	1.83777
728299	KRTAP19-8	1.83689
79660	PPP1R3B	1.83549
90592	ZNF700	1.83545
29123	ANKRD11	1.83534
51309	ARMCX1	1.83365
125058	TBC1D16	1.83346
9928	KIF14	1.83227
5891	MOK	1.83222
10677	AVIL	1.83069
64581	CLEC7A	1.83031
11124	FAF1	1.83016
219464	OR5T2	1.82998
5329	PLAUR	1.82981
64928	MRPL14	1.82877
727800	RNF208	1.82787
6591	SNAI2	1.82632
55728	N4BP2	1.8258
8763	CD164	1.82519
150368	PHETA2	1.82509
414152	C10orf105	1.82485
25923	ATL3	1.82347
7391	USF1	1.82274
5948	RBP2	1.82259
56961	SHD	1.82207
51566	ARMCX3	1.82184
11186	RASSF1	1.82156
1816	DRD5	1.82105
26047	CNTNAP2	1.82073
2647	BLOC1S1	1.82072
9926	LPGAT1	1.82061
7480	WNT10B	1.81802
55681	SCYL2	1.81787
5316	PKNOX1	1.81609
63027	SLC22A23	1.816
9636	ISG15	1.81596
100616480	MIR4479	1.81586
55809	TRERF1	1.81553
57037	ANKMY2	1.8153
11112	HIBADH	1.81485
80124	VCPIP1	1.81333
9419	CRIPT	1.81277
79033	ERI3	1.81095
131377	KLHL40	1.81033
57402	S100A14	1.80932
11007	CCDC85B	1.80694
375449	MAST4	1.80612
64062	RBM26	1.80583
1337	COX6A1	1.80485
493829	TRIM72	1.80464
1201	CLN3	1.80387
574508	MIR505	1.80313
51151	SLC45A2	1.80218
101060024		1.80192
3556	IL1RAP	1.80042
84269	CHCHD5	1.79907
7113	TMPRSS2	1.79867
29904	EEF2K	1.79794
64968	MRPS6	1.79763
64839	FBXL17	1.79745
54600	UGT1A9	1.79705
57572	DOCK6	1.79554
60675	PROK2	1.79533
10452	TOMM40	1.79499
126859	AXDND1	1.79496
54784	ALKBH4	1.79274
26099	SZRD1	1.79201
114786	XKR4	1.79135
6553	SLC9A5	1.79093
117608	ZNF354B	1.79058
57559	STAMBPL1	1.79042
1135	CHRNA2	1.79009
58478	ENOPH1	1.78956
64924	SLC30A5	1.78919
83478	ARHGAP24	1.7887
8263	F8A1	1.78834
474383	F8A2	1.78834
474384	F8A3	1.78834
55284	UBE2W	1.78773
10022	INSL5	1.78687
10180	RBM6	1.78667
79191	IRX3	1.78498
1103	CHAT	1.78394
25945	NECTIN3	1.78261
51340	CRNKL1	1.7822
83732	RIOK1	1.78201
5083	PAX9	1.78143
6484	ST3GAL4	1.77968
23566	LPAR3	1.77871
51252	FAM178B	1.77834
79983	POF1B	1.77823
6901	TAFAZZIN	1.77787
79654	HECTD3	1.77781
6508	SLC4A3	1.77772
619373	MBOAT4	1.7777
399664	MEX3D	1.77716
100288485	MTRNR2L7	1.77674
140766	ADAMTS14	1.77564
51649	MRPS23	1.77561
4760	NEUROD1	1.77551
1071	CETP	1.77453
221294	NT5DC1	1.77451
158521	FMR1NB	1.77381
9500	MAGED1	1.77375
83543	AIF1L	1.77293
138307	LCN8	1.77225
2034	EPAS1	1.77191
23360	FNBP4	1.77169
2941	GSTA4	1.77145
130814	SLC66A3	1.7705
257364	SNX33	1.76852
139285	AMER1	1.76637
6468	FBXW4	1.76468
79788	ZNF665	1.76409
23198	PSME4	1.76328
1573	CYP2J2	1.76305
471	ATIC	1.76209
25981	DNAH1	1.76005
79097	TRIM48	1.75854
2641	GCG	1.75824
56963	RGMA	1.75794
57609	DIP2B	1.75591
79845	RNF122	1.75455
2253	FGF8	1.75409
27107	ZBTB11	1.75397
7323	UBE2D3	1.75365
22895	RPH3A	1.75328
2114	ETS2	1.75304
81624	DIAPH3	1.75255
51318	MRPL35	1.75254
55818	KDM3A	1.74976
90411	MCFD2	1.74975
57176	VARS2	1.74911
5582	PRKCG	1.74856
5153	PDE1B	1.74826
5032	P2RY11	1.74809
8334	H2AC6	1.74448
54993	ZSCAN2	1.74334
54951	COMMD8	1.74332
92	ACVR2A	1.74323
255631	COL24A1	1.74323
5737	PTGFR	1.74189
1027	CDKN1B	1.74054
26520	TIMM9	1.74012
84065	TMEM222	1.73976
8394	PIP5K1A	1.7391
9712	USP6NL	1.73714
4999	ORC2	1.73577
10542	LAMTOR5	1.73483
29928	TIMM22	1.7344
51176	LEF1	1.73285
202051	SPATA24	1.73022
204851	HIPK1	1.7281
8550	MAPKAPK5	1.72765
4803	NGF	1.72687
4621	MYH3	1.72678
26289	AK5	1.72591
8940	TOP3B	1.72589
4716	NDUFB10	1.72584
53336	CPXCR1	1.72583
1395	CRHR2	1.72526
3104	ZBTB48	1.72455
22870	PPP6R1	1.72407
285016	ALKAL2	1.72399
56163	RNF17	1.72355
5778	PTPN7	1.72278
3362	HTR6	1.72263
90637	ZFAND2A	1.72022
3174	HNF4G	1.72002
116236	ABHD15	1.72001
1979	EIF4EBP2	1.71946
84913	ATOH8	1.71864
333929	SNAI3	1.71853
4504	MT3	1.718
5244	ABCB4	1.71766
3883	KRT33A	1.71646
7026	NR2F2	1.7154
10472	ZBTB18	1.71396
5125	PCSK5	1.71236
283106	CSNK2A3	1.70957
252995	FNDC5	1.7087
4967	OGDH	1.70842
2348	FOLR1	1.70807
55281	TMEM140	1.70782
80216	ALPK1	1.70772
49856	WRAP73	1.70725
11201	POLI	1.70682
389114	ZNF662	1.70652
23348	DOCK9	1.70476
3777	KCNK3	1.70428
122876	GPHB5	1.70412
10901	DHRS4	1.70219
7512	XPNPEP2	1.69953
7142	TNP2	1.69916
80184	CEP290	1.69804
10550	ARL6IP5	1.69669
643414	LIPK	1.69623
28998	MRPL13	1.69558
9465	AKAP7	1.69549
3396	MRPL58	1.69545
127943	FCRLB	1.69442
164633	CABP7	1.69427
150365	MEI1	1.69342
4704	NDUFA9	1.69336
1589	CYP21A2	1.69328
65983	GRAMD2B	1.69217
128822	CST9	1.69204
51548	SIRT6	1.69145
993	CDC25A	1.69136
23339	VPS39	1.69083
94097	SFXN5	1.68986
54658	UGT1A1	1.68949
51592	TRIM33	1.68942
9095	TBX19	1.68895
283078	MKX	1.68795
8029	CUBN	1.68779
51079	NDUFA13	1.68753
9975	NR1D2	1.68555
4176	MCM7	1.68514
4323	MMP14	1.68495
54929	TMEM161A	1.68449
142686	ASB14	1.68417
3778	KCNMA1	1.6838
79814	AGMAT	1.68299
100462983	MTRNR2L3	1.68299
3576	CXCL8	1.68261
10128	LRPPRC	1.6822
22983	MAST1	1.68128
83992	CTTNBP2	1.68074
80205	CHD9	1.68047
693158	MIR573	1.68016
23263	MCF2L	1.6794
160428	ALDH1L2	1.67926
9663	LPIN2	1.67909
2300	FOXL1	1.6779
150465	TTL	1.67777
3937	LCP2	1.67757
784	CACNB3	1.67722
51032	CELA2B	1.67678
100313837	MIR762	1.67538
81789	TIGD6	1.67526
115677	NOSTRIN	1.67506
327657	SERPINA9	1.67493
339230	CCDC137	1.67489
26511	CHIC2	1.67431
4674	NAP1L2	1.6735
5949	RBP3	1.67348
200539	ANKRD23	1.6722
8287	USP9Y	1.67214
677	ZFP36L1	1.67208
84034	EMILIN2	1.67167
51263	MRPL30	1.67099
286365	OR13D1	1.67097
126070	ZNF440	1.67035
55209	SETD5	1.66891
2764	GMFB	1.66789
51296	SLC15A3	1.6663
100287852	FAM136CP	1.66519
23276	KLHL18	1.66481
9131	AIFM1	1.66373
3066	HDAC2	1.66327
8943	AP3D1	1.66186
8744	TNFSF9	1.66182
8339	H2BC8	1.66106
683	BST1	1.66025
51292	GMPR2	1.65966
388931	MFSD2B	1.65715
375318	AQP12A	1.65656
100288797	TMEM239	1.65655
480	ATP1A4	1.6565
163059	ZNF433	1.65647
9784	SNX17	1.65528
1839	HBEGF	1.65307
51752	ERAP1	1.65289
9628	RGS6	1.65251
7188	TRAF5	1.65044
3915	LAMC1	1.64992
259308	FAM205A	1.64904
284434	NWD1	1.6485
85569	GALP	1.64843
146177	VWA3A	1.64727
256051	ZNF549	1.64642
26280	IL1RAPL2	1.64634
22900	CARD8	1.64325
118812	MORN4	1.64252
284459	ZNF875	1.64241
7011	TEP1	1.64071
2070	EYA4	1.64037
1811	SLC26A3	1.64007
79800	CARF	1.63903
30836	DNTTIP2	1.63864
84680	ACCS	1.63763
9648	GCC2	1.63678
7141	TNP1	1.6361
10062	NR1H3	1.63603
342538	NACA2	1.63576
6814	STXBP3	1.63558
155184	SLC2A7	1.63527
55997	CFC1	1.63465
11228	RASSF8	1.63435
254427	PROSER2	1.63434
51232	CRIM1	1.6338
100422835	MIR3183	1.63369
63874	ABHD4	1.63337
90379	DCAF15	1.63266
55576	STAB2	1.6324
64591	TSPY2	1.63234
57703	CWC22	1.63182
79723	SUV39H2	1.63163
170394	PWWP2B	1.63157
10179	RBM7	1.63129
693199	MIR614	1.63122
6792	CDKL5	1.63118
10588	MTHFS	1.63103
8368	H4C13	1.63072
27240	SIT1	1.63054
284406	ZFP82	1.63007
64072	CDH23	1.62952
55647	RAB20	1.62895
92129	RIPPLY1	1.6285
1731	SEPTIN1	1.62791
161176	SYNE3	1.62611
8912	CACNA1H	1.62503
5994	RFXAP	1.62473
65999	LRRC61	1.62366
5020	OXT	1.62215
8292	COLQ	1.62208
113878	DTX2	1.62181
266812	NAP1L5	1.62119
29113	C6orf15	1.62117
81559	TRIM11	1.62112
1509	CTSD	1.62065
6571	SLC18A2	1.62037
91663	MYADM	1.61967
84105	PCBD2	1.6196
23416	KCNH3	1.6179
32	ACACB	1.61719
150356	CHADL	1.61642
6357	CCL13	1.61598
387836	CLEC2A	1.61583
1184	CLCN5	1.61576
118813	ZFYVE27	1.61405
498	ATP5F1A	1.61322
4105	MAGEA6	1.61282
100127206	MINAR2	1.61268
3074	HEXB	1.61246
23516	SLC39A14	1.61195
51075	TMX2	1.61183
8711	TNK1	1.61142
56925	LXN	1.6105
3150	HMGN1	1.61014
554235	ASPDH	1.6098
643	CXCR5	1.60944
283643	TEDC1	1.60878
22985	ACIN1	1.60699
64409	GALNT17	1.60635
79573	TTC13	1.60631
730291	ZNF735	1.60492
5654	HTRA1	1.60474
7691	ZNF132	1.60351
9950	GOLGA5	1.60272
1653	DDX1	1.60236
9534	ZNF254	1.60226
10736	SIX2	1.60063
96459	FNIP1	1.60042
27239	GPR162	1.60032
57104	PNPLA2	1.59991
5129	CDK18	1.5988
7158	TP53BP1	1.59871
58190	CTDSP1	1.59843
93550	ZFAND4	1.5981
170692	ADAMTS18	1.59804
50833	TAS2R16	1.59768
23456	ABCB10	1.59742
729648	ZNF812P	1.59691
29922	NME7	1.59682
23392	ECPAS	1.59668
56729	RETN	1.59583
123103	KLHL33	1.59574
83714	NRIP2	1.5957
284391	ZNF844	1.59551
5184	PEPD	1.59534
60343	FAM3A	1.59501
27072	VPS41	1.59342
4879	NPPB	1.59259
29121	CLEC2D	1.59183
64848	YTHDC2	1.59163
8522	GAS7	1.59138
23670	CEMIP2	1.5878
284098	PIGW	1.58743
2889	RAPGEF1	1.58737
92736	OTOP2	1.58727
54994	GID8	1.58718
57175	CORO1B	1.58633
9208	LRRFIP1	1.58625
51276	ZNF571	1.58616
121506	ERP27	1.58603
9824	ARHGAP11A	1.58592
84867	PTPN5	1.58555
340547	VSIG1	1.58531
5599	MAPK8	1.58526
10568	SLC34A2	1.58348
119559	SFXN4	1.58236
10811	NOXA1	1.5814
3167	HMX2	1.58073
3480	IGF1R	1.58068
55200	PLEKHG6	1.58061
64393	ZMAT3	1.58039
51409	HEMK1	1.57994
23207	PLEKHM2	1.57941
56287	GKN1	1.57923
7351	UCP2	1.57812
114783	LMTK3	1.57729
23587	ELP5	1.57702
10007	GNPDA1	1.57619
494551	WEE2	1.57579
9758	FRMPD4	1.57542
7957	EPM2A	1.57532
10391	CORO2B	1.57518
91526	ANKRD44	1.57487
10864	SLC22A7	1.57364
102724473	GAGE10	1.57292
7319	UBE2A	1.57289
100527943	TGIF2-RAB5IF	1.57221
84293	PRXL2A	1.57154
127733	UBXN10	1.57063
51209	RAB9B	1.57045
1052	CEBPD	1.57031
221409	SPATS1	1.56885
83539	CHST9	1.56842
92399	MRRF	1.56823
148229	ATP8B3	1.56753
79819	DNAI4	1.56701
54476	RNF216	1.56689
80179	MYO19	1.56624
54799	MBTD1	1.56601
254170	FBXO33	1.56575
121268	RHEBL1	1.5655
7770	ZNF227	1.56516
57685	CACHD1	1.56513
29887	SNX10	1.56486
6926	TBX3	1.56424
275	AMT	1.56359
3586	IL10	1.56354
10475	TRIM38	1.56342
10162	LPCAT3	1.56337
1803	DPP4	1.56323
1340	COX6B1	1.56303
171019	ADAMTS19	1.56283
1084	CEACAM3	1.56271
2932	GSK3B	1.56188
83464	APH1B	1.56186
5334	PLCL1	1.56151
23047	PDS5B	1.56051
10564	ARFGEF2	1.55992
27090	ST6GALNAC4	1.55952
79692	ZNF322	1.55948
10066	SCAMP2	1.55802
256227	STEAP1B	1.55705
163227	ZNF100	1.55698
286380	FOXD4L3	1.55675
391712	TRIM61	1.55672
1159	CKMT1B	1.55661
1959	EGR2	1.55599
8148	TAF15	1.5559
63931	MRPS14	1.55584
10497	UNC13B	1.55547
23039	XPO7	1.55536
1933	EEF1B2	1.5552
2633	GBP1	1.55483
10188	TNK2	1.55471
8464	SUPT3H	1.55456
93035	PKHD1L1	1.55416
390245	KDM4E	1.55413
347853	TBX10	1.55412
9196	KCNAB3	1.55314
30814	PLA2G2E	1.55287
79718	TBL1XR1	1.5528
6339	SCNN1D	1.55203
132	ADK	1.55185
6839	SUV39H1	1.55158
823	CAPN1	1.5482
10693	CCT6B	1.54769
8989	TRPA1	1.54753
9785	DHX38	1.54717
51526	OSER1	1.54703
26086	GPSM1	1.5468
116255	MOGAT1	1.54675
643226	GRXCR2	1.54671
115572	TENT5B	1.54625
9223	MAGI1	1.54621
9266	CYTH2	1.54561
114784	CSMD2	1.54557
84939	PWWP3A	1.54547
23767	FLRT3	1.54535
8621	CDK13	1.54497
135228	CD109	1.54247
4240	MFGE8	1.54225
649330	HNRNPCL3	1.54179
2642	GCGR	1.54136
160851	DGKH	1.54129
85461	TANC1	1.54105
84075	FSCB	1.54088
147015	DHRS13	1.53959
10365	KLF2	1.53877
3843	IPO5	1.53871
1592	CYP26A1	1.53863
57325	KAT14	1.5379
728577	CNTNAP3B	1.53766
93589	CACNA2D4	1.53761
51133	KCTD3	1.53643
659	BMPR2	1.53604
3988	LIPA	1.5358
6345	SRL	1.53541
196993	CT62	1.5353
80279	CDK5RAP3	1.53496
166647	ADGRA3	1.53392
2832	NPBWR2	1.53383
51258	MRPL51	1.53382
26057	ANKRD17	1.53374
79837	PIP4K2C	1.53358
645090		1.53335
2	A2M	1.53301
1735	DIO3	1.53254
9779	TBC1D5	1.53207
118491	CFAP70	1.53182
9132	KCNQ4	1.53166
440590	ZYG11A	1.53149
57140	RNPEPL1	1.53098
1120	CHKB	1.53006
407008	MIR223	1.52995
401666	OR51A4	1.52899
100126350	MIR933	1.52882
152078	SLC66A1L	1.52754
55662	HIF1AN	1.52734
51011	FAHD2A	1.52719
2683	B4GALT1	1.52598
63978	PRDM14	1.52596
4851	NOTCH1	1.52563
100532731	COMMD3-BMI1	1.52479
23503	ZFYVE26	1.52471
83892	KCTD10	1.52466
100616187	MIR4783	1.52415
403341	ZBTB34	1.52307
115361	GBP4	1.5221
8787	RGS9	1.52163
60495	HPSE2	1.52136
755	CFAP410	1.52132
5688	PSMA7	1.52096
27148	STK36	1.52026
366	AQP9	1.5201
54931	TRMT10C	1.51989
90441	ZNF622	1.51981
377677	CA13	1.51899
129852	C2orf73	1.5178
55684	RABL6	1.51732
729159	NPAP1L	1.51698
4241	MELTF	1.51631
387338	NSUN4	1.51526
9172	MYOM2	1.51509
51776	MAP3K20	1.51473
54825	CDHR2	1.5146
344167	FOXI3	1.51457
7306	TYRP1	1.51309
79269	DCAF10	1.51306
140625	ACTRT2	1.51265
119395	CALHM3	1.51224
23125	CAMTA2	1.51221
4488	MSX2	1.51147
5595	MAPK3	1.51141
22994	CEP131	1.51135
8228	PNPLA4	1.51132
5935	RBM3	1.51072
3695	ITGB7	1.51048
51646	YPEL5	1.51047
55777	MBD5	1.50935
95681	CEP41	1.50932
391123	VSIG8	1.50865
9092	SART1	1.50849
100616452	MIR2682	1.50837
5916	RARG	1.50788
122706	PSMB11	1.50787
22885	ABLIM3	1.50727
8503	PIK3R3	1.50684
2295	FOXF2	1.50677
801	CALM1	1.50655
115265	DDIT4L	1.50601
1407	CRY1	1.50572
89874	SLC25A21	1.50472
8722	CTSF	1.50368
3801	KIFC3	1.50366
100616319	MIR4493	1.50365
84630	TTBK1	1.5026
229	ALDOB	1.50244
2815	GP9	1.50207
646658	SYNDIG1L	1.50137
407019	MIR27B	1.50132
1746	DLX2	1.50075
91614	DEPDC7	1.50067
124220	ZG16B	1.50048
142684	RAB40A	1.50029
127665	ZNF648	1.50027
898	CCNE1	1.50025
54413	NLGN3	1.49982
389792	IER5L	1.49917
124402	UBALD1	1.49892
9318	COPS2	1.49797
343069	HNRNPCL1	1.49625
222698	NKAPL	1.49618
54948	MRPL16	1.49571
254528	MEIOB	1.49569
51092	SIDT2	1.49555
4173	MCM4	1.49532
10013	HDAC6	1.49491
10742	RAI2	1.49483
80256	FAM214B	1.49475
5264	PHYH	1.49313
286204	CRB2	1.49277
64320	RNF25	1.49249
284186	TMEM105	1.49154
957	ENTPD5	1.49136
6005	RHAG	1.49098
55144	LRRC8D	1.49054
51341	ZBTB7A	1.49011
55270	NUDT15	1.4898
151393	RMDN2	1.48919
340719	NANOS1	1.48816
154664	ABCA13	1.48793
30	ACAA1	1.48757
196792	FAM24B	1.48748
23114	NFASC	1.48697
57514	ARHGAP31	1.48585
55901	THSD1	1.48526
5939	RBMS2	1.48523
2559	GABRA6	1.48506
85026	ARRDC1-AS1	1.48493
5716	PSMD10	1.48471
23185	LARP4B	1.48414
23380	SRGAP2	1.4837
140578	CHODL	1.48255
2592	GALT	1.48244
100422974	MIR3178	1.48181
283554	GPR137C	1.48111
348013	TMEM255B	1.48091
246175	CNOT6L	1.4808
147686	ZNF418	1.48016
79727	LIN28A	1.47987
4951	OCM2	1.47968
221302	ZUP1	1.4784
3624	INHBA	1.47808
534	ATP6V1G2	1.47765
3630	INS	1.47755
29118	DDX25	1.47656
2697	GJA1	1.47638
23312	DMXL2	1.476
6425	SFRP5	1.4756
793	CALB1	1.47463
4047	LSS	1.47414
85290	KRTAP4-3	1.47407
9512	PMPCB	1.47387
114827	FHAD1	1.47382
400360	LINC02915	1.47371
204474	PDILT	1.47361
8362	H4C12	1.47311
8363	H4C11	1.47311
137209	ZNF572	1.47189
23170	TTLL12	1.47113
440503	PLIN5	1.46981
1593	CYP27A1	1.46967
10771	ZMYND11	1.46955
3014	H2AX	1.46952
163115	ZNF781	1.46904
57678	GPAM	1.46861
138474	TAF1L	1.46772
27198	HCAR1	1.4677
51031	GLOD4	1.46711
10262	SF3B4	1.46704
1819	DRG2	1.46623
9827	RGP1	1.46584
5143	PDE4C	1.46549
7157	TP53	1.46522
51122	COMMD2	1.46472
124935	SLC43A2	1.4646
55526	DHTKD1	1.46444
147798	TMC4	1.46438
23770	FKBP8	1.46395
3227	HOXC11	1.46367
641455	POTEM	1.46352
1434	CSE1L	1.4628
9911	TMCC2	1.46252
401505	TOMM5	1.46134
146198	ZFP90	1.4605
440956	IQCF6	1.46028
574412	MIR452	1.45983
5686	PSMA5	1.45931
407029	MIR30A	1.45868
6620	SNCB	1.45838
81833	SPACA1	1.45718
10659	CELF2	1.45702
221476	PI16	1.45613
8620	NPFF	1.45604
440738	MAP1LC3C	1.45579
90624	LYRM7	1.4553
654346	LGALS9C	1.455
79413	ZBED2	1.45306
4148	MATN3	1.45304
4289	MKLN1	1.4525
51073	MRPL4	1.45197
23358	USP24	1.45094
2562	GABRB3	1.45076
1953	MEGF6	1.4505
10581	IFITM2	1.44927
10360	NPM3	1.4488
1124	CHN2	1.4484
669	BPGM	1.44808
57584	ARHGAP21	1.44784
3788	KCNS2	1.44695
144983	HNRNPA1L2	1.44672
79811	SLTM	1.44511
92714	ARRDC1	1.44486
2997	GYS1	1.44458
10660	LBX1	1.4442
51105	PHF20L1	1.44404
254228	CALHM5	1.44398
26512	INTS6	1.44282
406992	MIR210	1.44206
90141	EFCAB11	1.44094
91646	TDRD12	1.44016
4881	NPR1	1.44011
400581	GRAPL	1.44
161291	TMEM30B	1.4393
84327	ZBED3	1.43928
4778	NFE2	1.43909
126321	MFSD12	1.43885
81607	NECTIN4	1.43847
84659	RNASE7	1.43799
343071	PRAMEF10	1.43763
90864	SPSB3	1.43756
9667	SAFB2	1.43741
79694	MANEA	1.4373
2002	ELK1	1.4369
5106	PCK2	1.43688
60560	NAA35	1.43641
390928	ACP7	1.43598
54471	MIEF1	1.43537
54954	FAM120C	1.4353
30846	EHD2	1.43483
131601	TPRA1	1.43418
100526794	NT5C1B-RDH14	1.43385
3805	KIR2DL4	1.43367
11238	CA5B	1.43357
284654	RSPO1	1.43302
88455	ANKRD13A	1.43301
3995	FADS3	1.43292
56255	TMX4	1.4323
3050	HBZ	1.43181
54988	ACSM5	1.43028
84502	JPH4	1.43006
64078	SLC28A3	1.42962
135932	TMEM139	1.42816
151254	C2CD6	1.42755
54576	UGT1A8	1.42726
51134	CEP83	1.42709
57109	REXO4	1.42676
4992	OR1F1	1.42674
1896	EDA	1.42634
138065	RNF183	1.42563
3161	HMMR	1.42542
79444	BIRC7	1.42507
84872	ZC3H10	1.42454
169436	STKLD1	1.42446
5142	PDE4B	1.42406
24142	NAA80	1.42352
113000	RPUSD1	1.42346
55340	GIMAP5	1.42337
55854	ZC3H15	1.42312
401667	OR51A2	1.42298
100131755	ARMCX4	1.42262
56623	INPP5E	1.42261
6832	SUPV3L1	1.42159
257160	RNF214	1.42151
10046	MAMLD1	1.42124
150684	COMMD1	1.42112
64745	METTL17	1.42098
5803	PTPRZ1	1.4204
5672	PSG4	1.42039
887	CCKBR	1.42027
57707	MEAK7	1.42007
8909	ENDOU	1.4196
25797	QPCT	1.41956
2517	FUCA1	1.41932
340371	NRBP2	1.41916
1317	SLC31A1	1.41911
729330	OC90	1.4176
1875	E2F5	1.41567
26257	NKX2-8	1.41562
28991	COMMD5	1.41543
140467	ZNF358	1.41413
23063	WAPL	1.41341
11197	WIF1	1.41303
202052	DNAJC18	1.41281
57047	PLSCR2	1.41256
9123	SLC16A3	1.41229
259294	TAS2R19	1.41185
79133	NDUFAF5	1.41043
100500853	MIR3605	1.40983
4713	NDUFB7	1.40898
341567	H1-7	1.40894
2250	FGF5	1.40884
3614	IMPDH1	1.40864
64859	NABP1	1.40855
1471	CST3	1.40827
10563	CXCL13	1.40825
122961	ISCA2	1.40786
7832	BTG2	1.40783
54933	RHBDL2	1.40767
126433	FBXO27	1.40748
3291	HSD11B2	1.40693
4296	MAP3K11	1.40624
7373	COL14A1	1.40613
55041	PLEKHB2	1.40598
10290	SPEG	1.40485
7156	TOP3A	1.40485
2232	FDXR	1.40475
22861	NLRP1	1.40464
4779	NFE2L1	1.40412
65082	VPS33A	1.40354
153830	RNF145	1.40301
80031	SEMA6D	1.40274
64816	CYP3A43	1.40217
164395	TTLL9	1.40214
400954	EML6	1.40207
79171	RBM42	1.40193
318	NUDT2	1.40177
11177	BAZ1A	1.40124
51324	SPG21	1.40122
57834	CYP4F11	1.40101
114991	ZNF618	1.4007
4676	NAP1L4	1.40058
55601	DDX60	1.40044
7264	GFUS	1.39986
57101	ANO2	1.39951
5931	RBBP7	1.39941
1582	CYP8B1	1.39941
54465	ETAA1	1.39939
114932	MRFAP1L1	1.39939
7675	ZNF121	1.39837
206338	LVRN	1.39812
3135	HLA-G	1.39794
158931	TCEAL6	1.39791
10419	PRMT5	1.39764
94241	TP53INP1	1.39762
166824	RASSF6	1.3971
116328	C8orf34	1.39703
54810	GIPC2	1.39697
51313	GASK1B	1.39604
161514	TBC1D21	1.39565
6348	CCL3	1.39556
5718	PSMD12	1.39522
100616203	MIR4734	1.39486
94030	LRRC4B	1.39479
10985	GCN1	1.39466
2843	GPR20	1.39421
80162	PGGHG	1.39397
1748	DLX4	1.39377
765	CA6	1.39224
55038	CDCA4	1.39207
80224	NUBPL	1.39191
2194	FASN	1.3917
200504	GKN2	1.39134
90019	SYT8	1.39133
1303	COL12A1	1.39129
8933	RTL8C	1.39118
4585	MUC4	1.39057
4520	MTF1	1.38988
673	BRAF	1.38967
55885	LMO3	1.38961
4284	MIP	1.38953
89801	PPP1R3F	1.3887
10446	LRRN2	1.38831
112755	STX1B	1.38802
10149	ADGRG2	1.38785
126208	ZNF787	1.38776
1212	CLTB	1.38769
5166	PDK4	1.38679
3903	LAIR1	1.38623
6778	STAT6	1.38571
91689	SMDT1	1.38559
8038	ADAM12	1.38553
816	CAMK2B	1.38522
2022	ENG	1.38491
400451	FAM174B	1.38468
84072	HORMAD1	1.38465
138803	OR13C3	1.38314
7363	UGT2B4	1.38308
146059	CDAN1	1.38176
58157	NGB	1.38153
9253	NUMBL	1.38108
9856	KIAA0319	1.38072
22920	KIFAP3	1.38024
131408	FAM131A	1.38015
353189	SLCO4C1	1.37909
3195	TLX1	1.37873
6444	SGCD	1.37829
55512	SMPD3	1.37809
5563	PRKAA2	1.37801
9437	NCR1	1.37744
57228	SMAGP	1.37705
8543	LMO4	1.37693
3737	KCNA2	1.37637
90701	SEC11C	1.37596
11046	SLC35D2	1.37581
51146	A4GNT	1.37523
80823	BHLHB9	1.37513
389	RHOC	1.37499
220032	GDPD4	1.37455
132141	IQCF1	1.37439
6845	VAMP7	1.37403
2779	GNAT1	1.37348
25833	POU2F3	1.37332
63876	PKNOX2	1.37256
9019	MPZL1	1.37256
25924	MYRIP	1.37252
10327	AKR1A1	1.37166
63915	BLOC1S5	1.37103
119392	SFR1	1.37029
10444	ZER1	1.36947
88	ACTN2	1.36875
6874	TAF4	1.36856
55577	NAGK	1.36835
196951	FAM227B	1.36832
10085	EDIL3	1.36805
83604	TMEM47	1.36773
221078	NSUN6	1.36762
55130	ODAD2	1.36758
55665	URGCP	1.36757
130916	MTERF4	1.3672
492	ATP2B3	1.3672
112483	SAT2	1.36672
23158	TBC1D9	1.36654
3738	KCNA3	1.3664
255738	PCSK9	1.366
9435	CHST2	1.3658
154881	KCTD7	1.36548
9515	STXBP5L	1.36494
100616479	MIR4635	1.36458
2863	GPR39	1.36444
80223	RAB11FIP1	1.36434
51000	SLC35B3	1.36354
51635	DHRS7	1.36271
4218	RAB8A	1.36226
414	ARSD	1.36164
414149	ACBD7	1.36131
3642	INSM1	1.36106
149281	NTMT2	1.361
83594	NUDT12	1.36093
10512	SEMA3C	1.36074
2844	GPR21	1.36059
11101	ATE1	1.36033
912	CD1D	1.3594
8504	PEX3	1.35923
6582	SLC22A2	1.35872
83891	SNX25	1.35853
221002	RASGEF1A	1.35785
4259	MGST3	1.35753
84951	TNS4	1.35732
83597	RTP3	1.35725
10283	CWC27	1.35718
5981	RFC1	1.35712
3363	HTR7	1.35683
84890	ADO	1.35648
245913	DEFB110	1.3564
622	BDH1	1.35586
143241	DYDC1	1.35547
25975	EGFL6	1.35518
5164	PDK2	1.35515
729956	SHISA7	1.35486
50840	TAS2R14	1.3543
59349	KLHL12	1.35355
51471	NAT8B	1.35338
114884	OSBPL10	1.35337
4907	NT5E	1.35327
90843	TCEAL8	1.35143
80745	THUMPD2	1.35127
29941	PKN3	1.35125
8459	TPST2	1.35123
2290	FOXG1	1.3512
3301	DNAJA1	1.35114
712	C1QA	1.35112
79758	DHRS12	1.35099
54967	CT55	1.35077
79955	PDZD7	1.35031
4988	OPRM1	1.35029
170627	XAGE5	1.35015
55701	ARHGEF40	1.34994
5163	PDK1	1.3499
55799	CACNA2D3	1.34921
94234	FOXQ1	1.34914
1527	TEX28	1.34909
144193	AMDHD1	1.34856
10143	CLEC3A	1.34827
51460	SFMBT1	1.34785
6943	TCF21	1.34747
80864	EGFL8	1.34728
387332	TBPL2	1.34728
7297	TYK2	1.34671
5699	PSMB10	1.3458
4723	NDUFV1	1.3455
4329	ALDH6A1	1.34549
55374	TMCO6	1.34527
387890	TMEM233	1.34506
10531	PITRM1	1.34439
80853	KDM7A	1.34392
11052	CPSF6	1.34362
114788	CSMD3	1.34354
79932	KIAA0319L	1.34343
122945	NOXRED1	1.3426
65010	SLC26A6	1.34109
1363	CPE	1.34101
219870	OR10G9	1.34088
64760	FHIP2B	1.34082
151887	CCDC80	1.34072
131368	ZPLD1	1.34068
254827	NAALADL2	1.3406
126567	C2CD4C	1.34048
94015	TTYH2	1.34016
93100	NAPRT	1.33947
100616285	MIR4645	1.33897
728464	METTL24	1.33889
100126348	MIR760	1.33882
6376	CX3CL1	1.33841
26740	OR1J2	1.33809
51643	TMBIM4	1.33783
8675	STX16	1.33749
79886	CAAP1	1.33735
51626	DYNC2LI1	1.33469
6860	SYT4	1.33454
10517	FBXW10	1.33422
84861	KLHL22	1.3341
5774	PTPN3	1.33367
79905	TMC7	1.33338
2971	GTF3A	1.33295
8863	PER3	1.33255
374907	B3GNT8	1.33035
83900	KRTAP9-3	1.32995
91694	LONRF1	1.3297
51025	PAM16	1.32968
81	ACTN4	1.32962
144448	TSPAN19	1.32936
6585	SLIT1	1.32891
83938	LRMDA	1.3286
89886	SLAMF9	1.32853
4236	MFAP1	1.32823
1945	EFNA4	1.32804
140628	GATA5	1.32798
26149	ZNF658	1.32786
56243	KIAA1217	1.32763
131890	GRK7	1.32723
196743	PAOX	1.32719
151516	ASPRV1	1.32687
3207	HOXA11	1.32679
407018	MIR27A	1.32674
11259	FILIP1L	1.32647
9866	TRIM66	1.32643
4990	SIX6	1.32641
63948	DMRTB1	1.32546
9545	RAB3D	1.32478
148281	SYT6	1.32406
159371	SLC35G1	1.32365
388121	TNFAIP8L3	1.32356
3929	LBP	1.32204
55346	TCP11L1	1.32139
1160	CKMT2	1.32025
92291	CAPN13	1.32021
163351	GBP6	1.31979
643699	GOLGA8N	1.31975
2626	GATA4	1.31941
54662	TBC1D13	1.31936
100616369	MIR4713	1.31892
388743	CAPN8	1.31779
9976	CLEC2B	1.31752
4915	NTRK2	1.31747
23705	CADM1	1.31726
223	ALDH9A1	1.31703
55153	SDAD1	1.31682
100126313	MIR744	1.31675
163590	TOR1AIP2	1.31662
79760	GEMIN7	1.31654
3304	HSPA1B	1.31638
9923	ZBTB40	1.31589
375748	ERCC6L2	1.31538
2251	FGF6	1.31435
143684	FAM76B	1.31404
386675	KRTAP10-7	1.31388
222545	GPRC6A	1.31298
55898	UNC45A	1.31248
51061	TXNDC11	1.31242
4897	NRCAM	1.31224
26279	PLA2G2D	1.31102
30062	RAX	1.30906
8529	CYP4F2	1.30872
23732	FRRS1L	1.30786
6282	S100A11	1.30778
5696	PSMB8	1.30748
81832	NETO1	1.30683
[truncated: 5,363 more rows]

[truncated: 33 more sheets: Figure 3e, Figure 4a, Figure 4b, Figure 4c, Figure 4d, Figure 4e, Figure 4f, Figure 5a, Figure 5b, Figure 5c, Figure 5d, Figure 5e, Supplementary Figure 1a, Supplementary Figure 1c, Supplementary Figure 1d, Supplementary Figure 1g, Supplementary Figure 1h, Supplementary Figure 2b, Supplementary Figure 3a, Supplementary Figure 3b …]
